# Supplementary material for: Probe-based association analysis identifies several deletions associated with average daily gain in beef cattle
Source: BMC Genomics. 2019 Jan 10;20:31. doi: 10.1186/s12864-018-5403-5 (PMC6327516; doi:10.1186/s12864-018-5403-5)
Supplement: Supplementary file 1 — Summary of identified CNV and CNVRs using PennCNV in Chinese Simmental beef cattle. (XLSX 3459 kb) [file 12864_2018_5403_MOESM1_ESM.xlsx]

## Sheet: CNV_PennCNV
chr1:93730576-93819471	numsnp=10	length	88896	state1,cn=0	5713296031_R01C01	startsnp=BovineHD0100047110	endsnp=BovineHD0100026605
chr5:117533059-117586036	numsnp=8	length	52978	state1,cn=0	5713296031_R01C01	startsnp=BovineHD0500034145	endsnp=BovineHD0500034153
chr7:18531324-18566035	numsnp=7	length	34712	state1,cn=0	5713296031_R01C01	startsnp=BovineHD0700033609	endsnp=BovineHD0700005195
chr7:43487164-43498441	numsnp=4	length	11278	state1,cn=0	5713296031_R01C01	startsnp=BovineHD0700033720	endsnp=BovineHD0700012611
chr7:44437375-44444959	numsnp=3	length	7585	state1,cn=0	5713296031_R01C01	startsnp=BovineHD0700012803	endsnp=BovineHD0700012805
chr12:67541227-67576208	numsnp=8	length	34982	state1,cn=0	5713296031_R01C01	startsnp=BovineHD1200018459	endsnp=BovineHD1200018464
chr12:72511101-72882991	numsnp=79	length	371891	state1,cn=0	5713296031_R01C01	startsnp=BovineHD1200020004	endsnp=BovineHD1200020124
chr12:73779660-73860259	numsnp=3	length	80600	state1,cn=0	5713296031_R01C01	startsnp=BovineHD1200020457	endsnp=BovineHD1200020488
chr12:74866531-75080248	numsnp=12	length	213718	state1,cn=0	5713296031_R01C01	startsnp=BovineHD1200020850	endsnp=BovineHD1200027123
chr18:61898550-61918012	numsnp=5	length	19463	state1,cn=0	5713296031_R01C01	startsnp=BovineHD1800017831	endsnp=BovineHD1800017834
chr1:91350265-91395660	numsnp=10	length	45396	state2,cn=1	5713296031_R01C01	startsnp=BovineHD0100025949	endsnp=BovineHD0100025958
chr1:105544439-105570832	numsnp=7	length	26394	state2,cn=1	5713296031_R01C01	startsnp=BovineHD0100029963	endsnp=BTB-02095892
chr2:97414951-97427038	numsnp=4	length	12088	state2,cn=1	5713296031_R01C01	startsnp=BovineHD0200028037	endsnp=BovineHD0200028040
chr3:45579760-45592023	numsnp=3	length	12264	state2,cn=1	5713296031_R01C01	startsnp=BovineHD0300013885	endsnp=BovineHD0300013887
chr5:4513012-4530941	numsnp=5	length	17930	state2,cn=1	5713296031_R01C01	startsnp=BovineHD0500001177	endsnp=BovineHD4100003381
chr5:15832131-15838518	numsnp=5	length	6388	state2,cn=1	5713296031_R01C01	startsnp=BovineHD0500004674	endsnp=BovineHD0500004678
chr5:117356476-117379559	numsnp=8	length	23084	state2,cn=1	5713296031_R01C01	startsnp=BovineHD0500034093	endsnp=BovineHD0500034107
chr10:24766755-24942444	numsnp=5	length	175690	state2,cn=1	5713296031_R01C01	startsnp=BovineHD1000008097	endsnp=BovineHD1000031258
chr11:84769675-84772952	numsnp=3	length	3278	state2,cn=1	5713296031_R01C01	startsnp=BovineHD1100024323	endsnp=BovineHD1100024325
chr12:57694076-57720361	numsnp=9	length	26286	state2,cn=1	5713296031_R01C01	startsnp=BovineHD1200015852	endsnp=BovineHD1200015859
chr12:75579245-76074162	numsnp=9	length	494918	state2,cn=1	5713296031_R01C01	startsnp=BovineHD1200021134	endsnp=BovineHD1200021338
chr14:54809641-54833610	numsnp=7	length	23970	state2,cn=1	5713296031_R01C01	startsnp=BovineHD1400015382	endsnp=BovineHD1400015388
chr15:45470174-45526665	numsnp=24	length	56492	state2,cn=1	5713296031_R01C01	startsnp=BovineHD1500012754	endsnp=BovineHD1500012782
chr18:61920892-61924592	numsnp=3	length	3701	state2,cn=1	5713296031_R01C01	startsnp=Hapmap40935-BTA-27343	endsnp=BovineHD1800017837
chr23:29055896-29079916	numsnp=4	length	24021	state2,cn=1	5713296031_R01C01	startsnp=BovineHD2300008252	endsnp=BovineHD2300008258
chr29:22506958-22510966	numsnp=3	length	4009	state2,cn=1	5713296031_R01C01	startsnp=BovineHD2900006421	endsnp=BovineHD2900006423
chr29:42464700-42532912	numsnp=14	length	68213	state2,cn=1	5713296031_R01C01	startsnp=BovineHD2900012776	endsnp=BovineHD2900012811
chr3:93914456-94006679	numsnp=14	length	92224	state5,cn=3	5713296031_R01C01	startsnp=BovineHD0300027069	endsnp=BovineHD0300027088
chr4:99838409-99877016	numsnp=3	length	38608	state5,cn=3	5713296031_R01C01	startsnp=BovineHD0400027945	endsnp=BovineHD0400027960
chr6:52909974-52916857	numsnp=4	length	6884	state5,cn=3	5713296031_R01C01	startsnp=BovineHD0600014533	endsnp=BovineHD0600014534
chr8:12478986-12498395	numsnp=4	length	19410	state5,cn=3	5713296031_R01C01	startsnp=BovineHD0800004018	endsnp=BovineHD0800004022
chr8:96143986-96173001	numsnp=10	length	29016	state5,cn=3	5713296031_R01C01	startsnp=BovineHD0800028402	endsnp=BovineHD0800028412
chr9:94235535-94247342	numsnp=8	length	11808	state5,cn=3	5713296031_R01C01	startsnp=UA-IFASA-6733	endsnp=BovineHD0900026727
chr9:95984669-95996636	numsnp=5	length	11968	state5,cn=3	5713296031_R01C01	startsnp=BovineHD0900027301	endsnp=BovineHD0900027304
chr10:23530176-23554196	numsnp=7	length	24021	state5,cn=3	5713296031_R01C01	startsnp=BovineHD1000007708	endsnp=BovineHD1000007720
chr11:47034705-47059328	numsnp=3	length	24624	state5,cn=3	5713296031_R01C01	startsnp=BovineHD1100013761	endsnp=BTA-100645-no-rs
chr12:70595321-70620665	numsnp=4	length	25345	state5,cn=3	5713296031_R01C01	startsnp=BovineHD1200019389	endsnp=BovineHD1200019397
chr12:73323427-73345563	numsnp=3	length	22137	state5,cn=3	5713296031_R01C01	startsnp=BovineHD1200028310	endsnp=BovineHD1200020295
chr12:73401154-73553506	numsnp=4	length	152353	state5,cn=3	5713296031_R01C01	startsnp=BovineHD1200020311	endsnp=BovineHD1200020357
chr12:73767537-73772980	numsnp=3	length	5444	state5,cn=3	5713296031_R01C01	startsnp=BovineHD1200020448	endsnp=BovineHD1200020451
chr15:80511026-80831076	numsnp=22	length	320051	state5,cn=3	5713296031_R01C01	startsnp=BovineHD1500023439	endsnp=BovineHD1500023511
chr16:10983346-11006533	numsnp=6	length	23188	state5,cn=3	5713296031_R01C01	startsnp=BovineHD1600002936	endsnp=BovineHD1600024359
chr19:30962723-31023752	numsnp=20	length	61030	state5,cn=3	5713296031_R01C01	startsnp=BovineHD1900009119	endsnp=BovineHD1900009138
chr23:28828468-28865772	numsnp=9	length	37305	state5,cn=3	5713296031_R01C01	startsnp=BovineHD2300008182	endsnp=BovineHD2300008195
chr24:62324679-62333249	numsnp=6	length	8571	state5,cn=3	5713296031_R01C01	startsnp=BovineHD2400018157	endsnp=BovineHD2400018161
chr1:16021282-16023240	numsnp=3	length	1959	state1,cn=0	5713296031_R02C01	startsnp=BovineHD0100004885	endsnp=BovineHD0100004887
chr1:93730576-93819471	numsnp=10	length	88896	state1,cn=0	5713296031_R02C01	startsnp=BovineHD0100047110	endsnp=BovineHD0100026605
chr5:58992818-59215089	numsnp=18	length	222272	state1,cn=0	5713296031_R02C01	startsnp=BovineHD0500016596	endsnp=BovineHD0500036002
chr5:117524110-117586036	numsnp=9	length	61927	state1,cn=0	5713296031_R02C01	startsnp=BovineHD0500034144	endsnp=BovineHD0500034153
chr7:44437375-44444959	numsnp=3	length	7585	state1,cn=0	5713296031_R02C01	startsnp=BovineHD0700012803	endsnp=BovineHD0700012805
chr10:23203395-23222741	numsnp=4	length	19347	state1,cn=0	5713296031_R02C01	startsnp=BovineHD1000031198	endsnp=BovineHD1000007632
chr12:936045-944850	numsnp=5	length	8806	state1,cn=0	5713296031_R02C01	startsnp=BovineHD1200000187	endsnp=BovineHD1200000191
chr12:70435829-70444997	numsnp=3	length	9169	state1,cn=0	5713296031_R02C01	startsnp=BovineHD1200019362	endsnp=BovineHD1200019364
chr12:73553506-73583291	numsnp=3	length	29786	state1,cn=0	5713296031_R02C01	startsnp=BovineHD1200020357	endsnp=BovineHD1200020366
chr12:73767537-73779660	numsnp=4	length	12124	state1,cn=0	5713296031_R02C01	startsnp=BovineHD1200020448	endsnp=BovineHD1200020457
chr14:17329297-17336372	numsnp=3	length	7076	state1,cn=0	5713296031_R02C01	startsnp=BovineHD1400004922	endsnp=BovineHD1400024063
chr23:25425442-25442124	numsnp=11	length	16683	state1,cn=0	5713296031_R02C01	startsnp=BovineHD2300007058	endsnp=BovineHD2300007067
chr23:29788998-29808818	numsnp=4	length	19821	state1,cn=0	5713296031_R02C01	startsnp=BovineHD2300008500	endsnp=BovineHD2300008505
chr2:104323319-104326232	numsnp=4	length	2914	state2,cn=1	5713296031_R02C01	startsnp=BovineHD0200029976	endsnp=BovineHD0200029979
chr3:45579760-45592023	numsnp=3	length	12264	state2,cn=1	5713296031_R02C01	startsnp=BovineHD0300013885	endsnp=BovineHD0300013887
chr5:15832131-15838518	numsnp=5	length	6388	state2,cn=1	5713296031_R02C01	startsnp=BovineHD0500004674	endsnp=BovineHD0500004678
chr6:39131253-39177795	numsnp=9	length	46543	state2,cn=1	5713296031_R02C01	startsnp=BovineHD0600010788	endsnp=BovineHD0600010794
chr7:42745346-42788788	numsnp=9	length	43443	state2,cn=1	5713296031_R02C01	startsnp=BovineHD0700012438	endsnp=ARS-BFGL-NGS-23938
chr7:87452028-87457363	numsnp=4	length	5336	state2,cn=1	5713296031_R02C01	startsnp=BovineHD0700025638	endsnp=BovineHD0700025641
chr9:79884716-79946326	numsnp=11	length	61611	state2,cn=1	5713296031_R02C01	startsnp=BovineHD0900022182	endsnp=BovineHD0900022192
chr10:24587769-24604106	numsnp=3	length	16338	state2,cn=1	5713296031_R02C01	startsnp=BovineHD1000008044	endsnp=BovineHD1000008048
chr10:24766755-24822212	numsnp=3	length	55458	state2,cn=1	5713296031_R02C01	startsnp=BovineHD1000008097	endsnp=BovineHD1000030572
chr12:70510049-70620665	numsnp=12	length	110617	state2,cn=1	5713296031_R02C01	startsnp=BovineHD1200019374	endsnp=BovineHD1200019397
chr12:73335507-73497775	numsnp=10	length	162269	state2,cn=1	5713296031_R02C01	startsnp=BovineHD1200020289	endsnp=BTB-01761781
chr13:53945164-53982995	numsnp=12	length	37832	state2,cn=1	5713296031_R02C01	startsnp=BovineHD1300015296	endsnp=BovineHD1300015307
chr15:19748772-19768769	numsnp=5	length	19998	state2,cn=1	5713296031_R02C01	startsnp=BovineHD1500005012	endsnp=BovineHD1500005016
chr16:148170-181402	numsnp=8	length	33233	state2,cn=1	5713296031_R02C01	startsnp=BovineHD1600000018	endsnp=BovineHD1600000025
chr18:61920892-61924592	numsnp=3	length	3701	state2,cn=1	5713296031_R02C01	startsnp=Hapmap40935-BTA-27343	endsnp=BovineHD1800017837
chr22:41703903-41709601	numsnp=3	length	5699	state2,cn=1	5713296031_R02C01	startsnp=BovineHD2200011994	endsnp=BovineHD2200011996
chr24:24579328-24582206	numsnp=3	length	2879	state2,cn=1	5713296031_R02C01	startsnp=BovineHD2400006672	endsnp=BTA-57640-no-rs
chr24:59026082-59041097	numsnp=9	length	15016	state2,cn=1	5713296031_R02C01	startsnp=BovineHD2400017012	endsnp=BovineHD2400017019
chr1:115711167-115718107	numsnp=3	length	6941	state5,cn=3	5713296031_R02C01	startsnp=BovineHD0100047184	endsnp=BovineHD0100032732
chr3:54346596-54382375	numsnp=4	length	35780	state5,cn=3	5713296031_R02C01	startsnp=BovineHD0300016470	endsnp=BovineHD0300016479
chr4:99819432-99874053	numsnp=3	length	54622	state5,cn=3	5713296031_R02C01	startsnp=BovineHD0400027936	endsnp=BovineHD0400027957
chr4:106395416-106398878	numsnp=3	length	3463	state5,cn=3	5713296031_R02C01	startsnp=BovineHD0400030140	endsnp=BovineHD0400030142
chr4:113657341-113757613	numsnp=17	length	100273	state5,cn=3	5713296031_R02C01	startsnp=BovineHD0400032774	endsnp=BovineHD0400032814
chr5:11788905-11801540	numsnp=8	length	12636	state5,cn=3	5713296031_R02C01	startsnp=BovineHD0500003480	endsnp=BovineHD0500003486
chr5:103363431-103421894	numsnp=4	length	58464	state5,cn=3	5713296031_R02C01	startsnp=BovineHD0500029573	endsnp=BovineHD0500029582
chr5:117439692-117497778	numsnp=10	length	58087	state5,cn=3	5713296031_R02C01	startsnp=BovineHD0500034122	endsnp=BovineHD0500036296
chr6:49114629-49118956	numsnp=3	length	4328	state5,cn=3	5713296031_R02C01	startsnp=BovineHD0600013487	endsnp=BovineHD0600013489
chr8:12478986-12498395	numsnp=4	length	19410	state5,cn=3	5713296031_R02C01	startsnp=BovineHD0800004018	endsnp=BovineHD0800004022
chr9:57961111-57967949	numsnp=6	length	6839	state5,cn=3	5713296031_R02C01	startsnp=BovineHD0900015847	endsnp=BovineHD0900015852
chr9:89217421-89223294	numsnp=4	length	5874	state5,cn=3	5713296031_R02C01	startsnp=BovineHD0900025158	endsnp=BovineHD0900025161
chr10:23907027-23938808	numsnp=8	length	31782	state5,cn=3	5713296031_R02C01	startsnp=BovineHD1000007845	endsnp=BovineHD1000007863
chr10:24223514-24285616	numsnp=4	length	62103	state5,cn=3	5713296031_R02C01	startsnp=BovineHD1000007947	endsnp=BovineHD1000030566
chr10:60195930-60201542	numsnp=6	length	5613	state5,cn=3	5713296031_R02C01	startsnp=BovineHD1000017565	endsnp=BovineHD1000017570
chr12:70645065-70809607	numsnp=12	length	164543	state5,cn=3	5713296031_R02C01	startsnp=BovineHD1200019402	endsnp=BovineHD1200019439
chr12:72518489-72567497	numsnp=14	length	49009	state5,cn=3	5713296031_R02C01	startsnp=BovineHD1200020006	endsnp=BovineHD1200020023
chr12:72609933-72674727	numsnp=20	length	64795	state5,cn=3	5713296031_R02C01	startsnp=BovineHD1200028250	endsnp=BovineHD1200020066
chr12:72720575-72788689	numsnp=20	length	68115	state5,cn=3	5713296031_R02C01	startsnp=BovineHD1200020083	endsnp=BovineHD1200020106
chr13:61562252-61566683	numsnp=3	length	4432	state5,cn=3	5713296031_R02C01	startsnp=BovineHD1300017616	endsnp=BovineHD1300017618
chr14:54123999-54126508	numsnp=3	length	2510	state5,cn=3	5713296031_R02C01	startsnp=BovineHD1400015207	endsnp=BovineHD1400015209
chr15:80511026-80732054	numsnp=15	length	221029	state5,cn=3	5713296031_R02C01	startsnp=BovineHD1500023439	endsnp=BovineHD1500023489
chr16:76010523-76120685	numsnp=42	length	110163	state5,cn=3	5713296031_R02C01	startsnp=BovineHD1600021867	endsnp=BovineHD1600021906
chr16:76147629-76208932	numsnp=28	length	61304	state5,cn=3	5713296031_R02C01	startsnp=BovineHD1600021919	endsnp=BovineHD1600021948
chr16:76230678-76294149	numsnp=32	length	63472	state5,cn=3	5713296031_R02C01	startsnp=BovineHD1600021955	endsnp=BovineHD1600021982
chr16:76310314-76502172	numsnp=65	length	191859	state5,cn=3	5713296031_R02C01	startsnp=BovineHD1600021990	endsnp=BovineHD1600022051
chr16:76594936-76658342	numsnp=42	length	63407	state5,cn=3	5713296031_R02C01	startsnp=BovineHD1600022079	endsnp=BovineHD1600022121
chr16:76671711-76701210	numsnp=17	length	29500	state5,cn=3	5713296031_R02C01	startsnp=BovineHD1600022134	endsnp=BovineHD1600022151
chr16:76736923-76989279	numsnp=105	length	252357	state5,cn=3	5713296031_R02C01	startsnp=BovineHD1600022165	endsnp=BovineHD1600022267
chr16:77016339-77191055	numsnp=62	length	174717	state5,cn=3	5713296031_R02C01	startsnp=BovineHD1600022277	endsnp=BovineHD1600022337
chr16:77212674-77281589	numsnp=20	length	68916	state5,cn=3	5713296031_R02C01	startsnp=BovineHD1600022342	endsnp=BovineHD1600022358
chr16:77305475-77335781	numsnp=9	length	30307	state5,cn=3	5713296031_R02C01	startsnp=BovineHD1600022363	endsnp=BovineHD1600022371
chr16:77449972-77462116	numsnp=5	length	12145	state5,cn=3	5713296031_R02C01	startsnp=BovineHD1600022402	endsnp=BovineHD1600022406
chr17:8815216-8830709	numsnp=4	length	15494	state5,cn=3	5713296031_R02C01	startsnp=BovineHD1700002486	endsnp=BovineHD1700002494
chr17:63655359-63668916	numsnp=7	length	13558	state5,cn=3	5713296031_R02C01	startsnp=BovineHD1700018313	endsnp=BovineHD1700018321
chr18:61768443-61805375	numsnp=5	length	36933	state5,cn=3	5713296031_R02C01	startsnp=BovineHD1800017805	endsnp=BovineHD1800017809
chr1:93730576-93819471	numsnp=10	length	88896	state1,cn=0	5713296031_R03C01	startsnp=BovineHD0100047110	endsnp=BovineHD0100026605
chr5:117543300-117579169	numsnp=6	length	35870	state1,cn=0	5713296031_R03C01	startsnp=BovineHD0500034146	endsnp=BovineHD0500034152
chr12:73657824-73666963	numsnp=3	length	9140	state1,cn=0	5713296031_R03C01	startsnp=BovineHD1200020401	endsnp=BovineHD1200028327
chr12:74840021-74866531	numsnp=5	length	26511	state1,cn=0	5713296031_R03C01	startsnp=BovineHD1200020836	endsnp=BovineHD1200020850
chr12:74930625-75193156	numsnp=11	length	262532	state1,cn=0	5713296031_R03C01	startsnp=BovineHD1200020869	endsnp=BovineHD1200020930
chr12:78494480-78498214	numsnp=3	length	3735	state1,cn=0	5713296031_R03C01	startsnp=BovineHD1200022353	endsnp=BovineHD1200022355
chr18:61781777-61835029	numsnp=8	length	53253	state1,cn=0	5713296031_R03C01	startsnp=BovineHD1800017806	endsnp=BovineHD1800017816
chr18:61906780-61918012	numsnp=3	length	11233	state1,cn=0	5713296031_R03C01	startsnp=BovineHD1800017832	endsnp=BovineHD1800017834
chr2:53336199-53350013	numsnp=4	length	13815	state2,cn=1	5713296031_R03C01	startsnp=BovineHD0200015224	endsnp=BovineHD0200015227
chr5:31902209-31918396	numsnp=5	length	16188	state2,cn=1	5713296031_R03C01	startsnp=BovineHD0500009291	endsnp=BovineHD0500009295
chr5:117497778-117533059	numsnp=3	length	35282	state2,cn=1	5713296031_R03C01	startsnp=BovineHD0500036296	endsnp=BovineHD0500034145
chr6:80741948-80755942	numsnp=4	length	13995	state2,cn=1	5713296031_R03C01	startsnp=BovineHD0600034352	endsnp=BovineHD0600022258
chr7:184687-219613	numsnp=5	length	34927	state2,cn=1	5713296031_R03C01	startsnp=BovineHD0700000037	endsnp=BovineHD0700000042
chr7:87113645-87133023	numsnp=5	length	19379	state2,cn=1	5713296031_R03C01	startsnp=BovineHD0700025570	endsnp=BovineHD0700025573
chr9:2246104-2250122	numsnp=3	length	4019	state2,cn=1	5713296031_R03C01	startsnp=BovineHD0900000432	endsnp=BovineHD0900000434
chr10:23319458-23413050	numsnp=4	length	93593	state2,cn=1	5713296031_R03C01	startsnp=BovineHD1000007644	endsnp=BovineHD1000007691
chr10:23540925-23600571	numsnp=5	length	59647	state2,cn=1	5713296031_R03C01	startsnp=BovineHD1000007715	endsnp=BovineHD1000007747
chr10:44359914-44410615	numsnp=18	length	50702	state2,cn=1	5713296031_R03C01	startsnp=BovineHD4100008086	endsnp=BovineHD1000013318
chr11:69357111-69374266	numsnp=3	length	17156	state2,cn=1	5713296031_R03C01	startsnp=BovineHD1100019714	endsnp=BovineHD1100019716
chr12:72084609-72123747	numsnp=9	length	39139	state2,cn=1	5713296031_R03C01	startsnp=BovineHD1200019808	endsnp=BovineHD1200019825
chr12:73961078-74241667	numsnp=7	length	280590	state2,cn=1	5713296031_R03C01	startsnp=BovineHD1200020521	endsnp=BovineHD1200020612
chr16:8605747-8623933	numsnp=3	length	18187	state2,cn=1	5713296031_R03C01	startsnp=BovineHD1600002397	endsnp=BovineHD1600002399
chr21:54181213-54196002	numsnp=8	length	14790	state2,cn=1	5713296031_R03C01	startsnp=BovineHD2100015480	endsnp=BovineHD2100015486
chr23:29041704-29096015	numsnp=6	length	54312	state2,cn=1	5713296031_R03C01	startsnp=BovineHD2300008250	endsnp=BovineHD2300008262
chr1:113220450-113225550	numsnp=3	length	5101	state5,cn=3	5713296031_R03C01	startsnp=BovineHD0100032039	endsnp=BovineHD0100032041
chr3:54251564-54253993	numsnp=5	length	2430	state5,cn=3	5713296031_R03C01	startsnp=BovineHD0300016420	endsnp=BovineHD0300016424
chr4:113662309-113745581	numsnp=11	length	83273	state5,cn=3	5713296031_R03C01	startsnp=BovineHD0400032779	endsnp=BovineHD0400032809
chr7:18541538-18566035	numsnp=6	length	24498	state5,cn=3	5713296031_R03C01	startsnp=BovineHD0700005189	endsnp=BovineHD0700005195
chr8:96129918-96181815	numsnp=13	length	51898	state5,cn=3	5713296031_R03C01	startsnp=BovineHD0800028400	endsnp=BovineHD0800028413
chr8:105168710-105206962	numsnp=9	length	38253	state5,cn=3	5713296031_R03C01	startsnp=BovineHD0800031346	endsnp=BovineHD0800031353
chr9:16802845-16952295	numsnp=52	length	149451	state5,cn=3	5713296031_R03C01	startsnp=BovineHD0900004539	endsnp=BTB-01612195
chr10:17775153-17786983	numsnp=7	length	11831	state5,cn=3	5713296031_R03C01	startsnp=BovineHD1000005907	endsnp=BovineHD1000005912
chr10:18456782-18461890	numsnp=3	length	5109	state5,cn=3	5713296031_R03C01	startsnp=BovineHD1000006117	endsnp=BovineHD1000006119
chr10:23905344-24095827	numsnp=17	length	190484	state5,cn=3	5713296031_R03C01	startsnp=BovineHD1000007844	endsnp=BovineHD1000031230
chr10:25129328-25173443	numsnp=4	length	44116	state5,cn=3	5713296031_R03C01	startsnp=BovineHD1000008196	endsnp=BovineHD1000008212
chr10:96724914-96807683	numsnp=38	length	82770	state5,cn=3	5713296031_R03C01	startsnp=BovineHD1000027906	endsnp=BovineHD1000027943
chr15:80511026-80831076	numsnp=22	length	320051	state5,cn=3	5713296031_R03C01	startsnp=BovineHD1500023439	endsnp=BovineHD1500023511
chr19:24560909-24571149	numsnp=6	length	10241	state5,cn=3	5713296031_R03C01	startsnp=BovineHD1900007133	endsnp=BovineHD1900007138
chr23:25846520-25875898	numsnp=8	length	29379	state5,cn=3	5713296031_R03C01	startsnp=BovineHD2300007162	endsnp=BovineHD2300015298
chr23:28439058-28444435	numsnp=4	length	5378	state5,cn=3	5713296031_R03C01	startsnp=BovineHD2300008001	endsnp=BTA-111017-no-rs
chr23:32928987-32988154	numsnp=41	length	59168	state5,cn=3	5713296031_R03C01	startsnp=BovineHD2300009593	endsnp=BovineHD2300009631
chr24:52699594-52714471	numsnp=4	length	14878	state5,cn=3	5713296031_R03C01	startsnp=BovineHD2400014916	endsnp=BovineHD2400014919
chr1:93730576-93819471	numsnp=10	length	88896	state1,cn=0	5713296031_R04C01	startsnp=BovineHD0100047110	endsnp=BovineHD0100026605
chr5:5626620-5638151	numsnp=5	length	11532	state1,cn=0	5713296031_R04C01	startsnp=BovineHD0500001507	endsnp=BovineHD0500001512
chr5:58992818-59215089	numsnp=18	length	222272	state1,cn=0	5713296031_R04C01	startsnp=BovineHD0500016596	endsnp=BovineHD0500036002
chr5:117524110-117586036	numsnp=9	length	61927	state1,cn=0	5713296031_R04C01	startsnp=BovineHD0500034144	endsnp=BovineHD0500034153
chr7:44437375-44444959	numsnp=3	length	7585	state1,cn=0	5713296031_R04C01	startsnp=BovineHD0700012803	endsnp=BovineHD0700012805
chr10:23180741-23222741	numsnp=6	length	42001	state1,cn=0	5713296031_R04C01	startsnp=BovineHD1000007626	endsnp=BovineHD1000007632
chr12:70435829-70444997	numsnp=3	length	9169	state1,cn=0	5713296031_R04C01	startsnp=BovineHD1200019362	endsnp=BovineHD1200019364
chr15:81304745-81308681	numsnp=3	length	3937	state1,cn=0	5713296031_R04C01	startsnp=BovineHD1500023671	endsnp=BovineHD1500023673
chr28:2468624-2638563	numsnp=24	length	169940	state1,cn=0	5713296031_R04C01	startsnp=BovineHD2800000833	endsnp=BTB-02032980
chr28:2814450-2860512	numsnp=7	length	46063	state1,cn=0	5713296031_R04C01	startsnp=BovineHD2800000886	endsnp=BovineHD2800000894
chr5:15832131-15838518	numsnp=5	length	6388	state2,cn=1	5713296031_R04C01	startsnp=BovineHD0500004674	endsnp=BovineHD0500004678
chr5:17612063-17628395	numsnp=7	length	16333	state2,cn=1	5713296031_R04C01	startsnp=BovineHD0500005164	endsnp=BovineHD0500005170
chr6:54610865-54620751	numsnp=4	length	9887	state2,cn=1	5713296031_R04C01	startsnp=BovineHD0600014965	endsnp=BovineHD0600014968
chr6:80741948-80755942	numsnp=4	length	13995	state2,cn=1	5713296031_R04C01	startsnp=BovineHD0600034352	endsnp=BovineHD0600022258
chr6:111565007-111569786	numsnp=5	length	4780	state2,cn=1	5713296031_R04C01	startsnp=BovineHD0600031567	endsnp=Hapmap45977-BTA-110682
chr7:42745346-42788788	numsnp=9	length	43443	state2,cn=1	5713296031_R04C01	startsnp=BovineHD0700012438	endsnp=ARS-BFGL-NGS-23938
chr9:79884716-79946326	numsnp=11	length	61611	state2,cn=1	5713296031_R04C01	startsnp=BovineHD0900022182	endsnp=BovineHD0900022192
chr10:24587769-24604106	numsnp=3	length	16338	state2,cn=1	5713296031_R04C01	startsnp=BovineHD1000008044	endsnp=BovineHD1000008048
chr10:24766755-24822212	numsnp=3	length	55458	state2,cn=1	5713296031_R04C01	startsnp=BovineHD1000008097	endsnp=BovineHD1000030572
chr10:41584872-41596729	numsnp=4	length	11858	state2,cn=1	5713296031_R04C01	startsnp=BovineHD1000012684	endsnp=BTB-01482386
chr12:851956-854270	numsnp=3	length	2315	state2,cn=1	5713296031_R04C01	startsnp=BovineHD1200000167	endsnp=BovineHD1200000169
chr15:50886352-50890166	numsnp=3	length	3815	state2,cn=1	5713296031_R04C01	startsnp=BovineHD1500014681	endsnp=BovineHD1500014683
chr17:36966060-36967833	numsnp=3	length	1774	state2,cn=1	5713296031_R04C01	startsnp=BovineHD1700010078	endsnp=BovineHD1700010080
chr23:29041704-29096015	numsnp=6	length	54312	state2,cn=1	5713296031_R04C01	startsnp=BovineHD2300008250	endsnp=BovineHD2300008262
chr24:16585921-16595650	numsnp=3	length	9730	state2,cn=1	5713296031_R04C01	startsnp=BovineHD2400004444	endsnp=BovineHD2400004446
chr29:11094697-11099809	numsnp=4	length	5113	state2,cn=1	5713296031_R04C01	startsnp=BovineHD4100018857	endsnp=ARS-BFGL-NGS-25195
chr3:54541000-54820361	numsnp=31	length	279362	state5,cn=3	5713296031_R04C01	startsnp=BovineHD0300016503	endsnp=BovineHD0300016594
chr5:103363431-103421894	numsnp=4	length	58464	state5,cn=3	5713296031_R04C01	startsnp=BovineHD0500029573	endsnp=BovineHD0500029582
chr5:117439692-117497778	numsnp=10	length	58087	state5,cn=3	5713296031_R04C01	startsnp=BovineHD0500034122	endsnp=BovineHD0500036296
chr7:76485377-76487376	numsnp=3	length	2000	state5,cn=3	5713296031_R04C01	startsnp=BovineHD0700022438	endsnp=BovineHD0700022440
chr8:12478986-12498395	numsnp=4	length	19410	state5,cn=3	5713296031_R04C01	startsnp=BovineHD0800004018	endsnp=BovineHD0800004022
chr9:57961111-57967949	numsnp=6	length	6839	state5,cn=3	5713296031_R04C01	startsnp=BovineHD0900015847	endsnp=BovineHD0900015852
chr10:23907027-23938808	numsnp=8	length	31782	state5,cn=3	5713296031_R04C01	startsnp=BovineHD1000007845	endsnp=BovineHD1000007863
chr10:24223514-24285616	numsnp=4	length	62103	state5,cn=3	5713296031_R04C01	startsnp=BovineHD1000007947	endsnp=BovineHD1000030566
chr10:60195930-60201542	numsnp=6	length	5613	state5,cn=3	5713296031_R04C01	startsnp=BovineHD1000017565	endsnp=BovineHD1000017570
chr11:93441162-93467609	numsnp=14	length	26448	state5,cn=3	5713296031_R04C01	startsnp=BovineHD1100027210	endsnp=BovineHD1100027222
chr11:93527989-93551432	numsnp=7	length	23444	state5,cn=3	5713296031_R04C01	startsnp=BovineHD1100027251	endsnp=BovineHD1100027256
chr12:71244186-71494540	numsnp=8	length	250355	state5,cn=3	5713296031_R04C01	startsnp=BovineHD1200019519	endsnp=BovineHD1200019611
chr12:71610662-71617637	numsnp=3	length	6976	state5,cn=3	5713296031_R04C01	startsnp=BovineHD1200019645	endsnp=BovineHD1200019650
chr12:71899472-72016965	numsnp=8	length	117494	state5,cn=3	5713296031_R04C01	startsnp=BovineHD1200019739	endsnp=BovineHD1200019777
chr12:74241667-74589404	numsnp=14	length	347738	state5,cn=3	5713296031_R04C01	startsnp=BovineHD1200020612	endsnp=BovineHD1200020752
chr12:75497057-75510351	numsnp=6	length	13295	state5,cn=3	5713296031_R04C01	startsnp=BovineHD1200021086	endsnp=BovineHD1200021097
chr15:80511026-80831076	numsnp=22	length	320051	state5,cn=3	5713296031_R04C01	startsnp=BovineHD1500023439	endsnp=BovineHD1500023511
chr18:13365474-13436491	numsnp=29	length	71018	state5,cn=3	5713296031_R04C01	startsnp=BovineHD1800004416	endsnp=BovineHD1800004443
chr24:62426579-62445370	numsnp=3	length	18792	state5,cn=3	5713296031_R04C01	startsnp=BovineHD2400018181	endsnp=BovineHD2400018184
chr1:52119241-52122517	numsnp=4	length	3277	state1,cn=0	5713296031_R05C01	startsnp=BovineHD4100000283	endsnp=BovineHD0100014639
chr1:93730576-93819471	numsnp=10	length	88896	state1,cn=0	5713296031_R05C01	startsnp=BovineHD0100047110	endsnp=BovineHD0100026605
chr2:46477034-46485436	numsnp=4	length	8403	state1,cn=0	5713296031_R05C01	startsnp=BovineHD0200013459	endsnp=BovineHD0200013462
chr5:58992818-59215089	numsnp=18	length	222272	state1,cn=0	5713296031_R05C01	startsnp=BovineHD0500016596	endsnp=BovineHD0500036002
chr5:117524110-117586036	numsnp=9	length	61927	state1,cn=0	5713296031_R05C01	startsnp=BovineHD0500034144	endsnp=BovineHD0500034153
chr7:42745346-42788788	numsnp=9	length	43443	state1,cn=0	5713296031_R05C01	startsnp=BovineHD0700012438	endsnp=ARS-BFGL-NGS-23938
chr7:44437375-44444959	numsnp=3	length	7585	state1,cn=0	5713296031_R05C01	startsnp=BovineHD0700012803	endsnp=BovineHD0700012805
chr10:23203395-23222741	numsnp=4	length	19347	state1,cn=0	5713296031_R05C01	startsnp=BovineHD1000031198	endsnp=BovineHD1000007632
chr10:24061376-24095827	numsnp=7	length	34452	state1,cn=0	5713296031_R05C01	startsnp=BovineHD1000007897	endsnp=BovineHD1000031230
chr12:78494480-78498214	numsnp=3	length	3735	state1,cn=0	5713296031_R05C01	startsnp=BovineHD1200022353	endsnp=BovineHD1200022355
chr23:25341782-25361041	numsnp=8	length	19260	state1,cn=0	5713296031_R05C01	startsnp=BovineHD2300007043	endsnp=BovineHD2300007053
chr26:50354981-50359661	numsnp=4	length	4681	state1,cn=0	5713296031_R05C01	startsnp=BovineHD2600014564	endsnp=BovineHD2600014567
chr1:74862714-74884007	numsnp=5	length	21294	state2,cn=1	5713296031_R05C01	startsnp=BovineHD0100021482	endsnp=BovineHD0100021487
chr2:53991194-53999598	numsnp=5	length	8405	state2,cn=1	5713296031_R05C01	startsnp=BovineHD0200015381	endsnp=BovineHD0200015384
chr5:36297024-36299121	numsnp=3	length	2098	state2,cn=1	5713296031_R05C01	startsnp=BovineHD0500010410	endsnp=BovineHD0500010412
chr5:95056492-95069080	numsnp=8	length	12589	state2,cn=1	5713296031_R05C01	startsnp=BovineHD0500027000	endsnp=BovineHD0500027007
chr5:119239292-119261609	numsnp=13	length	22318	state2,cn=1	5713296031_R05C01	startsnp=BovineHD0500034807	endsnp=ARS-USMARC-Parent-DQ846688-rs29023691
chr6:1074664-1100413	numsnp=8	length	25750	state2,cn=1	5713296031_R05C01	startsnp=BovineHD0600000247	endsnp=BovineHD0600000254
chr6:5288155-5298300	numsnp=4	length	10146	state2,cn=1	5713296031_R05C01	startsnp=BovineHD0600001385	endsnp=BovineHD0600001388
chr6:80269487-80338390	numsnp=27	length	68904	state2,cn=1	5713296031_R05C01	startsnp=BovineHD0600022134	endsnp=BovineHD0600022159
chr7:10225525-10247764	numsnp=4	length	22240	state2,cn=1	5713296031_R05C01	startsnp=BovineHD0700002702	endsnp=BovineHD0700002711
chr7:76602449-76612223	numsnp=3	length	9775	state2,cn=1	5713296031_R05C01	startsnp=BovineHD0700022458	endsnp=BovineHD0700022460
chr9:2246104-2250122	numsnp=3	length	4019	state2,cn=1	5713296031_R05C01	startsnp=BovineHD0900000432	endsnp=BovineHD0900000434
chr9:64607403-64611352	numsnp=4	length	3950	state2,cn=1	5713296031_R05C01	startsnp=BovineHD0900017749	endsnp=BovineHD0900017752
chr9:84669898-84683964	numsnp=4	length	14067	state2,cn=1	5713296031_R05C01	startsnp=BovineHD0900023697	endsnp=BovineHD0900023701
chr10:24488552-24822212	numsnp=10	length	333661	state2,cn=1	5713296031_R05C01	startsnp=BovineHD1000008006	endsnp=BovineHD1000030572
chr12:43575958-43595826	numsnp=8	length	19869	state2,cn=1	5713296031_R05C01	startsnp=BovineHD1200012152	endsnp=BovineHD1200012159
chr12:72084609-72123747	numsnp=9	length	39139	state2,cn=1	5713296031_R05C01	startsnp=BovineHD1200019808	endsnp=BovineHD1200019825
chr16:18983741-18989429	numsnp=3	length	5689	state2,cn=1	5713296031_R05C01	startsnp=BovineHD1600005148	endsnp=BovineHD1600005150
chr19:24521970-24525423	numsnp=5	length	3454	state2,cn=1	5713296031_R05C01	startsnp=UA-IFASA-6091	endsnp=BovineHD1900007115
chr21:52305970-52329035	numsnp=8	length	23066	state2,cn=1	5713296031_R05C01	startsnp=BovineHD2100015037	endsnp=BovineHD2100015044
chr21:54181213-54196002	numsnp=8	length	14790	state2,cn=1	5713296031_R05C01	startsnp=BovineHD2100015480	endsnp=BovineHD2100015486
chr22:22142383-22160219	numsnp=10	length	17837	state2,cn=1	5713296031_R05C01	startsnp=BovineHD2200006442	endsnp=ARS-BFGL-NGS-57234
chr28:2300752-2443471	numsnp=23	length	142720	state2,cn=1	5713296031_R05C01	startsnp=BovineHD2800013512	endsnp=BovineHD2800000830
chr28:2710848-2758221	numsnp=6	length	47374	state2,cn=1	5713296031_R05C01	startsnp=BovineHD2800000870	endsnp=BovineHD2800000878
chr7:11275113-11278361	numsnp=3	length	3249	state5,cn=3	5713296031_R05C01	startsnp=BovineHD0700002977	endsnp=BovineHD0700002981
chr7:18531324-18566035	numsnp=7	length	34712	state5,cn=3	5713296031_R05C01	startsnp=BovineHD0700033609	endsnp=BovineHD0700005195
chr8:12478986-12492081	numsnp=3	length	13096	state5,cn=3	5713296031_R05C01	startsnp=BovineHD0800004018	endsnp=BovineHD0800004020
chr8:96131176-96173001	numsnp=11	length	41826	state5,cn=3	5713296031_R05C01	startsnp=BovineHD0800028401	endsnp=BovineHD0800028412
chr12:70620665-70670517	numsnp=3	length	49853	state5,cn=3	5713296031_R05C01	startsnp=BovineHD1200019397	endsnp=BovineHD1200019407
chr12:73779660-74787542	numsnp=26	length	1007883	state5,cn=3	5713296031_R05C01	startsnp=BovineHD1200020457	endsnp=BTB-01838796
chr12:75497057-75502589	numsnp=4	length	5533	state5,cn=3	5713296031_R05C01	startsnp=BovineHD1200021086	endsnp=BovineHD1200021091
chr12:75579245-75789302	numsnp=3	length	210058	state5,cn=3	5713296031_R05C01	startsnp=BovineHD1200021134	endsnp=BovineHD1200021225
chr16:5861334-6135133	numsnp=23	length	273800	state5,cn=3	5713296031_R05C01	startsnp=BovineHD1600001671	endsnp=BovineHD1600001782
chr18:61768443-61825210	numsnp=7	length	56768	state5,cn=3	5713296031_R05C01	startsnp=BovineHD1800017805	endsnp=BovineHD1800017812
chr18:61894649-61918012	numsnp=6	length	23364	state5,cn=3	5713296031_R05C01	startsnp=BovineHD1800019875	endsnp=BovineHD1800017834
chr20:39350230-39388277	numsnp=18	length	38048	state5,cn=3	5713296031_R05C01	startsnp=BTA-110053-no-rs	endsnp=BovineHD2000011211
chr23:35566555-35584577	numsnp=7	length	18023	state5,cn=3	5713296031_R05C01	startsnp=BovineHD2300010372	endsnp=BovineHD2300010378
chr28:4139738-4151303	numsnp=3	length	11566	state5,cn=3	5713296031_R05C01	startsnp=BovineHD2800001240	endsnp=BovineHD2800001244
chr5:117533059-117586036	numsnp=8	length	52978	state1,cn=0	5713296031_R06C01	startsnp=BovineHD0500034145	endsnp=BovineHD0500034153
chr7:18531324-18566035	numsnp=7	length	34712	state1,cn=0	5713296031_R06C01	startsnp=BovineHD0700033609	endsnp=BovineHD0700005195
chr7:43487164-43498441	numsnp=4	length	11278	state1,cn=0	5713296031_R06C01	startsnp=BovineHD0700033720	endsnp=BovineHD0700012611
chr9:5610931-5619077	numsnp=3	length	8147	state1,cn=0	5713296031_R06C01	startsnp=BovineHD0900001158	endsnp=BovineHD0900001160
chr10:25129328-25173443	numsnp=4	length	44116	state1,cn=0	5713296031_R06C01	startsnp=BovineHD1000008196	endsnp=BovineHD1000008212
chr12:70363408-70392108	numsnp=3	length	28701	state1,cn=0	5713296031_R06C01	startsnp=BovineHD1200028172	endsnp=BovineHD1200019356
chr12:70435829-70444997	numsnp=3	length	9169	state1,cn=0	5713296031_R06C01	startsnp=BovineHD1200019362	endsnp=BovineHD1200019364
chr12:71440002-71613636	numsnp=8	length	173635	state1,cn=0	5713296031_R06C01	startsnp=BovineHD1200019600	endsnp=BovineHD1200019647
chr12:71919682-71949321	numsnp=6	length	29640	state1,cn=0	5713296031_R06C01	startsnp=BovineHD1200019745	endsnp=BovineHD1200019756
chr12:72748544-72882991	numsnp=11	length	134448	state1,cn=0	5713296031_R06C01	startsnp=BovineHD1200020098	endsnp=BovineHD1200020124
chr12:73363460-73387202	numsnp=5	length	23743	state1,cn=0	5713296031_R06C01	startsnp=BovineHD1200028311	endsnp=BovineHD1200027111
chr12:74840021-75193156	numsnp=18	length	353136	state1,cn=0	5713296031_R06C01	startsnp=BovineHD1200020836	endsnp=BovineHD1200020930
chr18:61781777-61835029	numsnp=8	length	53253	state1,cn=0	5713296031_R06C01	startsnp=BovineHD1800017806	endsnp=BovineHD1800017816
chr18:61898550-61918012	numsnp=5	length	19463	state1,cn=0	5713296031_R06C01	startsnp=BovineHD1800017831	endsnp=BovineHD1800017834
chr23:25341782-25361041	numsnp=8	length	19260	state1,cn=0	5713296031_R06C01	startsnp=BovineHD2300007043	endsnp=BovineHD2300007053
chr23:29788998-29797002	numsnp=3	length	8005	state1,cn=0	5713296031_R06C01	startsnp=BovineHD2300008500	endsnp=ARS-BFGL-NGS-24411
chr24:62411069-62431830	numsnp=3	length	20762	state1,cn=0	5713296031_R06C01	startsnp=BTB-01625084	endsnp=BovineHD2400018182
chr1:124384563-124420643	numsnp=6	length	36081	state2,cn=1	5713296031_R06C01	startsnp=BovineHD0100035107	endsnp=BovineHD0100035112
chr2:124330343-124384127	numsnp=10	length	53785	state2,cn=1	5713296031_R06C01	startsnp=BovineHD0200036137	endsnp=BovineHD0200036146
chr4:47484110-47497878	numsnp=6	length	13769	state2,cn=1	5713296031_R06C01	startsnp=BovineHD0400013024	endsnp=BovineHD0400013029
chr5:103280697-103352396	numsnp=4	length	71700	state2,cn=1	5713296031_R06C01	startsnp=BovineHD0500029560	endsnp=BovineHD0500029572
chr8:11920518-11986888	numsnp=5	length	66371	state2,cn=1	5713296031_R06C01	startsnp=BovineHD0800003888	endsnp=BovineHD0800003894
chr9:3224764-3303405	numsnp=9	length	78642	state2,cn=1	5713296031_R06C01	startsnp=BovineHD0900000614	endsnp=BovineHD0900000622
chr9:53893533-53899150	numsnp=6	length	5618	state2,cn=1	5713296031_R06C01	startsnp=BovineHD0900014841	endsnp=BovineHD0900014846
chr10:24062806-24080880	numsnp=4	length	18075	state2,cn=1	5713296031_R06C01	startsnp=BovineHD1000007898	endsnp=BovineHD1000007903
chr10:24684584-24831598	numsnp=7	length	147015	state2,cn=1	5713296031_R06C01	startsnp=BovineHD1000008069	endsnp=BovineHD1000008116
chr12:61368647-61396071	numsnp=9	length	27425	state2,cn=1	5713296031_R06C01	startsnp=BovineHD1200016841	endsnp=BTA-90150-no-rs
chr12:70502845-70516708	numsnp=5	length	13864	state2,cn=1	5713296031_R06C01	startsnp=BovineHD1200019373	endsnp=BovineHD1200019377
chr12:72077746-72123747	numsnp=10	length	46002	state2,cn=1	5713296031_R06C01	startsnp=BovineHD1200019801	endsnp=BovineHD1200019825
chr12:74478293-74509354	numsnp=3	length	31062	state2,cn=1	5713296031_R06C01	startsnp=BovineHD1200028386	endsnp=BovineHD1200020707
chr12:75770032-75946247	numsnp=7	length	176216	state2,cn=1	5713296031_R06C01	startsnp=BovineHD1200021214	endsnp=BovineHD1200028476
chr15:15764194-15773838	numsnp=5	length	9645	state2,cn=1	5713296031_R06C01	startsnp=BovineHD1500003957	endsnp=BovineHD1500003960
chr15:19748772-19768769	numsnp=5	length	19998	state2,cn=1	5713296031_R06C01	startsnp=BovineHD1500005012	endsnp=BovineHD1500005016
chr15:79763209-79773117	numsnp=5	length	9909	state2,cn=1	5713296031_R06C01	startsnp=BovineHD1500023255	endsnp=BovineHD1500023258
chr16:148170-181402	numsnp=8	length	33233	state2,cn=1	5713296031_R06C01	startsnp=BovineHD1600000018	endsnp=BovineHD1600000025
chr21:47857235-47862491	numsnp=3	length	5257	state2,cn=1	5713296031_R06C01	startsnp=BovineHD2100013677	endsnp=BovineHD2100013679
chr23:29032579-29079916	numsnp=6	length	47338	state2,cn=1	5713296031_R06C01	startsnp=BovineHD2300008248	endsnp=BovineHD2300008258
chr26:28713575-28802987	numsnp=46	length	89413	state2,cn=1	5713296031_R06C01	startsnp=BovineHD2600007684	endsnp=BovineHD2600007724
chr27:1694921-1703521	numsnp=4	length	8601	state2,cn=1	5713296031_R06C01	startsnp=BovineHD2700000593	endsnp=BovineHD2700000596
chr27:39402801-39410175	numsnp=6	length	7375	state2,cn=1	5713296031_R06C01	startsnp=BovineHD2700011420	endsnp=BovineHD2700011425
chr27:40059998-40080665	numsnp=14	length	20668	state2,cn=1	5713296031_R06C01	startsnp=BovineHD2700011618	endsnp=BovineHD2700011629
chr4:83441209-83445914	numsnp=4	length	4706	state5,cn=3	5713296031_R06C01	startsnp=BovineHD0400023115	endsnp=ARS-BFGL-NGS-13575
chr5:3434356-3436776	numsnp=3	length	2421	state5,cn=3	5713296031_R06C01	startsnp=Hapmap51564-BTA-122844	endsnp=BovineHD0500000866
chr5:59061830-59162167	numsnp=9	length	100338	state5,cn=3	5713296031_R06C01	startsnp=BovineHD0500016608	endsnp=BovineHD0500016623
chr5:103363431-103421894	numsnp=4	length	58464	state5,cn=3	5713296031_R06C01	startsnp=BovineHD0500029573	endsnp=BovineHD0500029582
chr5:115039452-115061022	numsnp=7	length	21571	state5,cn=3	5713296031_R06C01	startsnp=BovineHD0500033265	endsnp=BovineHD0500033274
chr5:117369781-117497778	numsnp=22	length	127998	state5,cn=3	5713296031_R06C01	startsnp=BovineHD0500034098	endsnp=BovineHD0500036296
chr6:400821-409590	numsnp=3	length	8770	state5,cn=3	5713296031_R06C01	startsnp=BTA-22026-no-rs	endsnp=BovineHD0600000071
chr6:464460-515006	numsnp=8	length	50547	state5,cn=3	5713296031_R06C01	startsnp=BovineHD0600000089	endsnp=BovineHD0600034572
chr6:52909974-52916857	numsnp=4	length	6884	state5,cn=3	5713296031_R06C01	startsnp=BovineHD0600014533	endsnp=BovineHD0600014534
chr6:82480080-82481697	numsnp=3	length	1618	state5,cn=3	5713296031_R06C01	startsnp=BovineHD0600022746	endsnp=BovineHD0600022747
chr10:6601607-6616772	numsnp=8	length	15166	state5,cn=3	5713296031_R06C01	startsnp=BovineHD1000002081	endsnp=BovineHD1000002088
chr10:23135553-23222741	numsnp=10	length	87189	state5,cn=3	5713296031_R06C01	startsnp=BovineHD1000007609	endsnp=BovineHD1000007632
chr10:23543330-23600571	numsnp=4	length	57242	state5,cn=3	5713296031_R06C01	startsnp=BovineHD1000007717	endsnp=BovineHD1000007747
chr12:32085852-32096509	numsnp=4	length	10658	state5,cn=3	5713296031_R06C01	startsnp=BovineHD1200009429	endsnp=BovineHD1200009433
chr12:74533189-74787542	numsnp=4	length	254354	state5,cn=3	5713296031_R06C01	startsnp=BovineHD1200020725	endsnp=BTB-01838796
chr12:75497057-75579245	numsnp=8	length	82189	state5,cn=3	5713296031_R06C01	startsnp=BovineHD1200021086	endsnp=BovineHD1200021134
chr14:1308359-1333301	numsnp=6	length	24943	state5,cn=3	5713296031_R06C01	startsnp=BovineHD1400024339	endsnp=BovineHD1400000125
chr14:54123999-54126508	numsnp=3	length	2510	state5,cn=3	5713296031_R06C01	startsnp=BovineHD1400015207	endsnp=BovineHD1400015209
chr23:28849820-28870776	numsnp=8	length	20957	state5,cn=3	5713296031_R06C01	startsnp=BovineHD2300008188	endsnp=BovineHD2300008197
chr28:2604878-2638563	numsnp=3	length	33686	state5,cn=3	5713296031_R06C01	startsnp=BovineHD2800013513	endsnp=BTB-02032980
chr28:2814450-2853011	numsnp=6	length	38562	state5,cn=3	5713296031_R06C01	startsnp=BovineHD2800000886	endsnp=BovineHD2800000893
chr1:93730576-93819471	numsnp=10	length	88896	state1,cn=0	5713296031_R07C01	startsnp=BovineHD0100047110	endsnp=BovineHD0100026605
chr5:117533059-117586036	numsnp=8	length	52978	state1,cn=0	5713296031_R07C01	startsnp=BovineHD0500034145	endsnp=BovineHD0500034153
chr7:43487164-43498441	numsnp=4	length	11278	state1,cn=0	5713296031_R07C01	startsnp=BovineHD0700033720	endsnp=BovineHD0700012611
chr12:70435829-70444997	numsnp=3	length	9169	state1,cn=0	5713296031_R07C01	startsnp=BovineHD1200019362	endsnp=BovineHD1200019364
chr12:74533189-74589404	numsnp=3	length	56216	state1,cn=0	5713296031_R07C01	startsnp=BovineHD1200020725	endsnp=BovineHD1200020752
chr12:74840021-75193156	numsnp=18	length	353136	state1,cn=0	5713296031_R07C01	startsnp=BovineHD1200020836	endsnp=BovineHD1200020930
chr24:62411069-62431830	numsnp=3	length	20762	state1,cn=0	5713296031_R07C01	startsnp=BTB-01625084	endsnp=BovineHD2400018182
chr3:72328321-72335378	numsnp=3	length	7058	state2,cn=1	5713296031_R07C01	startsnp=BovineHD0300021178	endsnp=BovineHD0300021180
chr4:33540612-33550157	numsnp=7	length	9546	state2,cn=1	5713296031_R07C01	startsnp=BovineHD0400009508	endsnp=BovineHD0400009514
chr5:95056492-95069080	numsnp=8	length	12589	state2,cn=1	5713296031_R07C01	startsnp=BovineHD0500027000	endsnp=BovineHD0500027007
chr5:102471089-102538245	numsnp=7	length	67157	state2,cn=1	5713296031_R07C01	startsnp=BovineHD0500029351	endsnp=BovineHD0500029366
chr5:117446211-117472606	numsnp=6	length	26396	state2,cn=1	5713296031_R07C01	startsnp=BovineHD0500034124	endsnp=BovineHD0500034130
chr7:43529725-43534836	numsnp=3	length	5112	state2,cn=1	5713296031_R07C01	startsnp=BovineHD0700012619	endsnp=BovineHD0700012621
chr7:87113645-87133023	numsnp=5	length	19379	state2,cn=1	5713296031_R07C01	startsnp=BovineHD0700025570	endsnp=BovineHD0700025573
chr7:107719580-107737643	numsnp=10	length	18064	state2,cn=1	5713296031_R07C01	startsnp=BovineHD0700031404	endsnp=BovineHD0700031413
chr8:59600115-59632577	numsnp=6	length	32463	state2,cn=1	5713296031_R07C01	startsnp=BovineHD0800017796	endsnp=BTA-81280-no-rs
chr10:23847193-23876965	numsnp=5	length	29773	state2,cn=1	5713296031_R07C01	startsnp=BovineHD1000007812	endsnp=BovineHD1000007827
chr10:27565890-27570949	numsnp=3	length	5060	state2,cn=1	5713296031_R07C01	startsnp=BovineHD1000009055	endsnp=BovineHD1000009057
chr10:60195930-60201542	numsnp=6	length	5613	state2,cn=1	5713296031_R07C01	startsnp=BovineHD1000017565	endsnp=BovineHD1000017570
chr12:7886753-7913644	numsnp=6	length	26892	state2,cn=1	5713296031_R07C01	startsnp=BovineHD1200002201	endsnp=BovineHD1200027580
chr12:43380736-43387072	numsnp=3	length	6337	state2,cn=1	5713296031_R07C01	startsnp=BovineHD1200012105	endsnp=BovineHD1200012108
chr12:72432362-72509035	numsnp=28	length	76674	state2,cn=1	5713296031_R07C01	startsnp=BovineHD1200019974	endsnp=BovineHD1200020003
chr12:74478293-74509354	numsnp=3	length	31062	state2,cn=1	5713296031_R07C01	startsnp=BovineHD1200028386	endsnp=BovineHD1200020707
chr15:15764194-15773838	numsnp=5	length	9645	state2,cn=1	5713296031_R07C01	startsnp=BovineHD1500003957	endsnp=BovineHD1500003960
chr15:45470174-45527605	numsnp=25	length	57432	state2,cn=1	5713296031_R07C01	startsnp=BovineHD1500012754	endsnp=BovineHD1500012783
chr15:70395589-70402810	numsnp=4	length	7222	state2,cn=1	5713296031_R07C01	startsnp=BovineHD1500020313	endsnp=BovineHD1500025964
chr15:73957120-74023807	numsnp=31	length	66688	state2,cn=1	5713296031_R07C01	startsnp=BovineHD1500021389	endsnp=BovineHD1500021424
chr15:83785281-83828090	numsnp=3	length	42810	state2,cn=1	5713296031_R07C01	startsnp=BovineHD1500024562	endsnp=BovineHD1500024570
chr16:34664333-34675057	numsnp=4	length	10725	state2,cn=1	5713296031_R07C01	startsnp=BovineHD1600009926	endsnp=BovineHD1600009929
chr23:25417035-25426985	numsnp=3	length	9951	state2,cn=1	5713296031_R07C01	startsnp=BovineHD2300007057	endsnp=ARS-BFGL-NGS-54047
chr25:7385066-7388001	numsnp=3	length	2936	state2,cn=1	5713296031_R07C01	startsnp=BovineHD2500001903	endsnp=BovineHD2500001905
chr28:28893614-28917891	numsnp=9	length	24278	state2,cn=1	5713296031_R07C01	startsnp=BovineHD2800007688	endsnp=BovineHD2800007696
chr2:314096-326887	numsnp=3	length	12792	state5,cn=3	5713296031_R07C01	startsnp=BovineHD0200000042	endsnp=BovineHD0200000044
chr2:61271737-61289962	numsnp=7	length	18226	state5,cn=3	5713296031_R07C01	startsnp=BovineHD0200017592	endsnp=BovineHD0200017597
chr3:54541000-54963401	numsnp=38	length	422402	state5,cn=3	5713296031_R07C01	startsnp=BovineHD0300016503	endsnp=BovineHD0300036152
chr5:103668851-103705379	numsnp=7	length	36529	state5,cn=3	5713296031_R07C01	startsnp=BovineHD0500029666	endsnp=BovineHD0500029674
chr5:117485109-117524110	numsnp=4	length	39002	state5,cn=3	5713296031_R07C01	startsnp=BovineHD0500034132	endsnp=BovineHD0500034144
chr7:6708218-6718398	numsnp=4	length	10181	state5,cn=3	5713296031_R07C01	startsnp=BovineHD0700001971	endsnp=BovineHD0700001976
chr7:10497825-10686288	numsnp=12	length	188464	state5,cn=3	5713296031_R07C01	startsnp=BovineHD0700002763	endsnp=BovineHD0700002795
chr7:10835967-11087441	numsnp=30	length	251475	state5,cn=3	5713296031_R07C01	startsnp=ARS-BFGL-NGS-20506	endsnp=BovineHD0700002908
chr7:11275113-11278361	numsnp=3	length	3249	state5,cn=3	5713296031_R07C01	startsnp=BovineHD0700002977	endsnp=BovineHD0700002981
chr8:105168710-105195851	numsnp=8	length	27142	state5,cn=3	5713296031_R07C01	startsnp=BovineHD0800031346	endsnp=ARS-BFGL-NGS-2393
chr10:24587769-24942444	numsnp=11	length	354676	state5,cn=3	5713296031_R07C01	startsnp=BovineHD1000008044	endsnp=BovineHD1000031258
chr12:32054331-32182960	numsnp=16	length	128630	state5,cn=3	5713296031_R07C01	startsnp=BovineHD1200009422	endsnp=BovineHD1200027784
chr12:71173494-71244186	numsnp=6	length	70693	state5,cn=3	5713296031_R07C01	startsnp=BovineHD1200019502	endsnp=BovineHD1200019519
chr12:71743591-71934303	numsnp=8	length	190713	state5,cn=3	5713296031_R07C01	startsnp=BovineHD1200019693	endsnp=BovineHD1200028233
chr12:73335507-73497775	numsnp=10	length	162269	state5,cn=3	5713296031_R07C01	startsnp=BovineHD1200020289	endsnp=BTB-01761781
chr12:73779660-73860259	numsnp=3	length	80600	state5,cn=3	5713296031_R07C01	startsnp=BovineHD1200020457	endsnp=BovineHD1200020488
chr12:75238779-75400054	numsnp=48	length	161276	state5,cn=3	5713296031_R07C01	startsnp=BovineHD1200020945	endsnp=BovineHD1200021040
chr13:12544693-12667083	numsnp=38	length	122391	state5,cn=3	5713296031_R07C01	startsnp=BovineHD1300003542	endsnp=BovineHD1300003577
chr13:12708929-12818089	numsnp=32	length	109161	state5,cn=3	5713296031_R07C01	startsnp=BovineHD1300003584	endsnp=BovineHD1300003615
chr14:4802585-4813582	numsnp=5	length	10998	state5,cn=3	5713296031_R07C01	startsnp=BovineHD1400001114	endsnp=BovineHD1400001120
chr21:20501452-20506287	numsnp=5	length	4836	state5,cn=3	5713296031_R07C01	startsnp=BovineHD2100005986	endsnp=BovineHD2100005991
chr21:20534831-20549074	numsnp=4	length	14244	state5,cn=3	5713296031_R07C01	startsnp=BovineHD2100006002	endsnp=BovineHD2100006010
chr23:25335659-25361041	numsnp=9	length	25383	state5,cn=3	5713296031_R07C01	startsnp=BovineHD2300007040	endsnp=BovineHD2300007053
chr23:25846520-25866835	numsnp=6	length	20316	state5,cn=3	5713296031_R07C01	startsnp=BovineHD2300007162	endsnp=BovineHD2300007173
chr23:26287961-26337243	numsnp=3	length	49283	state5,cn=3	5713296031_R07C01	startsnp=BovineHD2300007194	endsnp=BovineHD2300007199
chr28:2485319-2590728	numsnp=14	length	105410	state5,cn=3	5713296031_R07C01	startsnp=BovineHD2800000838	endsnp=BovineHD2800000856
chr28:2604878-2638563	numsnp=3	length	33686	state5,cn=3	5713296031_R07C01	startsnp=BovineHD2800013513	endsnp=BTB-02032980
chr1:93730576-93819471	numsnp=10	length	88896	state1,cn=0	5713296031_R08C01	startsnp=BovineHD0100047110	endsnp=BovineHD0100026605
chr5:31896234-31918396	numsnp=7	length	22163	state1,cn=0	5713296031_R08C01	startsnp=BovineHD0500009289	endsnp=BovineHD0500009295
chr5:117533059-117586036	numsnp=8	length	52978	state1,cn=0	5713296031_R08C01	startsnp=BovineHD0500034145	endsnp=BovineHD0500034153
chr7:18531324-18562682	numsnp=6	length	31359	state1,cn=0	5713296031_R08C01	startsnp=BovineHD0700033609	endsnp=BovineHD0700005194
chr7:44437375-44444959	numsnp=3	length	7585	state1,cn=0	5713296031_R08C01	startsnp=BovineHD0700012803	endsnp=BovineHD0700012805
chr8:15374573-15387156	numsnp=5	length	12584	state1,cn=0	5713296031_R08C01	startsnp=BovineHD0800004817	endsnp=BovineHD0800004821
chr12:936045-944850	numsnp=5	length	8806	state1,cn=0	5713296031_R08C01	startsnp=BovineHD1200000187	endsnp=BovineHD1200000191
chr12:74241667-74589404	numsnp=14	length	347738	state1,cn=0	5713296031_R08C01	startsnp=BovineHD1200020612	endsnp=BovineHD1200020752
chr12:74840021-74866531	numsnp=5	length	26511	state1,cn=0	5713296031_R08C01	startsnp=BovineHD1200020836	endsnp=BovineHD1200020850
chr12:74930625-74942860	numsnp=3	length	12236	state1,cn=0	5713296031_R08C01	startsnp=BovineHD1200020869	endsnp=BovineHD1200020874
chr12:75016673-75193156	numsnp=7	length	176484	state1,cn=0	5713296031_R08C01	startsnp=BovineHD1200020891	endsnp=BovineHD1200020930
chr28:2468624-2638563	numsnp=24	length	169940	state1,cn=0	5713296031_R08C01	startsnp=BovineHD2800000833	endsnp=BTB-02032980
chr28:2814450-2860512	numsnp=7	length	46063	state1,cn=0	5713296031_R08C01	startsnp=BovineHD2800000886	endsnp=BovineHD2800000894
chr4:28243455-28249822	numsnp=3	length	6368	state2,cn=1	5713296031_R08C01	startsnp=BovineHD0400008135	endsnp=BovineHD0400008137
chr4:33540612-33550157	numsnp=7	length	9546	state2,cn=1	5713296031_R08C01	startsnp=BovineHD0400009508	endsnp=BovineHD0400009514
chr4:90699813-90705987	numsnp=4	length	6175	state2,cn=1	5713296031_R08C01	startsnp=BovineHD0400025144	endsnp=BovineHD0400025146
chr5:59070682-59168921	numsnp=8	length	98240	state2,cn=1	5713296031_R08C01	startsnp=BovineHD0500016610	endsnp=BovineHD0500035997
chr5:73185738-73190311	numsnp=4	length	4574	state2,cn=1	5713296031_R08C01	startsnp=BovineHD0500020761	endsnp=BovineHD0500020763
chr6:5288155-5298300	numsnp=4	length	10146	state2,cn=1	5713296031_R08C01	startsnp=BovineHD0600001385	endsnp=BovineHD0600001388
chr6:10962144-10984220	numsnp=5	length	22077	state2,cn=1	5713296031_R08C01	startsnp=BovineHD0600002630	endsnp=BTB-02002084
chr6:53445208-53476932	numsnp=9	length	31725	state2,cn=1	5713296031_R08C01	startsnp=BovineHD0600014645	endsnp=BovineHD0600014654
chr6:53490358-53794478	numsnp=72	length	304121	state2,cn=1	5713296031_R08C01	startsnp=BovineHD0600014660	endsnp=BovineHD0600014729
chr7:37663110-37671133	numsnp=4	length	8024	state2,cn=1	5713296031_R08C01	startsnp=ARS-BFGL-NGS-10897	endsnp=BovineHD0700010857
chr7:87113645-87133023	numsnp=5	length	19379	state2,cn=1	5713296031_R08C01	startsnp=BovineHD0700025570	endsnp=BovineHD0700025573
chr8:32882440-32951672	numsnp=20	length	69233	state2,cn=1	5713296031_R08C01	startsnp=BovineHD0800009856	endsnp=BovineHD0800009875
chr8:105264098-105273649	numsnp=4	length	9552	state2,cn=1	5713296031_R08C01	startsnp=ARS-BFGL-NGS-9663	endsnp=BovineHD0800033928
chr10:23203395-23342481	numsnp=6	length	139087	state2,cn=1	5713296031_R08C01	startsnp=BovineHD1000031198	endsnp=BovineHD1000007662
chr10:25048669-25087951	numsnp=3	length	39283	state2,cn=1	5713296031_R08C01	startsnp=BovineHD1000008177	endsnp=BovineHD1000008183
chr12:70492340-70512846	numsnp=5	length	20507	state2,cn=1	5713296031_R08C01	startsnp=BovineHD1200019372	endsnp=BovineHD1200019376
chr12:72058027-72077746	numsnp=4	length	19720	state2,cn=1	5713296031_R08C01	startsnp=BovineHD1200019787	endsnp=BovineHD1200019801
chr12:72432362-72550889	numsnp=43	length	118528	state2,cn=1	5713296031_R08C01	startsnp=BovineHD1200019974	endsnp=BovineHD1200020019
chr12:73319626-73497775	numsnp=12	length	178150	state2,cn=1	5713296031_R08C01	startsnp=BovineHD1200028309	endsnp=BTB-01761781
chr15:8684757-8689537	numsnp=4	length	4781	state2,cn=1	5713296031_R08C01	startsnp=BovineHD1500002228	endsnp=ARS-BFGL-NGS-40245
chr15:48009469-48047397	numsnp=7	length	37929	state2,cn=1	5713296031_R08C01	startsnp=BovineHD1500013774	endsnp=BovineHD1500013779
chr16:148170-181402	numsnp=8	length	33233	state2,cn=1	5713296031_R08C01	startsnp=BovineHD1600000018	endsnp=BovineHD1600000025
chr19:24521970-24525423	numsnp=5	length	3454	state2,cn=1	5713296031_R08C01	startsnp=UA-IFASA-6091	endsnp=BovineHD1900007115
chr23:25353488-25442124	numsnp=15	length	88637	state2,cn=1	5713296031_R08C01	startsnp=BovineHD2300007051	endsnp=BovineHD2300007067
chr23:25747610-25866835	numsnp=7	length	119226	state2,cn=1	5713296031_R08C01	startsnp=BovineHD2300007148	endsnp=BovineHD2300007173
chr29:14390355-14412552	numsnp=5	length	22198	state2,cn=1	5713296031_R08C01	startsnp=BovineHD2900004233	endsnp=BovineHD2900004236
chr29:24014819-24021977	numsnp=5	length	7159	state2,cn=1	5713296031_R08C01	startsnp=BTB-02076946	endsnp=BovineHD2900006917
chr29:27476694-27486244	numsnp=3	length	9551	state2,cn=1	5713296031_R08C01	startsnp=BovineHD2900008066	endsnp=BovineHD2900008067
chr29:27637458-27673157	numsnp=8	length	35700	state2,cn=1	5713296031_R08C01	startsnp=BovineHD2900008110	endsnp=BovineHD2900008121
chr29:37899340-37905422	numsnp=5	length	6083	state2,cn=1	5713296031_R08C01	startsnp=BovineHD2900011464	endsnp=BovineHD2900011469
chr3:100856706-100907242	numsnp=14	length	50537	state5,cn=3	5713296031_R08C01	startsnp=BovineHD0300028907	endsnp=BovineHD4100002395
chr4:106065047-106142458	numsnp=24	length	77412	state5,cn=3	5713296031_R08C01	startsnp=BovineHD0400029972	endsnp=BovineHD0400030009
chr4:108161433-108171759	numsnp=5	length	10327	state5,cn=3	5713296031_R08C01	startsnp=BovineHD0400030852	endsnp=BovineHD0400030856
chr5:13341574-13362021	numsnp=11	length	20448	state5,cn=3	5713296031_R08C01	startsnp=BovineHD0500004029	endsnp=ARS-BFGL-NGS-15419
chr5:117592372-117639815	numsnp=3	length	47444	state5,cn=3	5713296031_R08C01	startsnp=BovineHD0500034154	endsnp=BovineHD0500034161
chr6:86253147-86256252	numsnp=3	length	3106	state5,cn=3	5713296031_R08C01	startsnp=BovineHD0600023700	endsnp=BovineHD0600023702
chr7:43487164-43498441	numsnp=4	length	11278	state5,cn=3	5713296031_R08C01	startsnp=BovineHD0700033720	endsnp=BovineHD0700012611
chr10:6605210-6616772	numsnp=7	length	11563	state5,cn=3	5713296031_R08C01	startsnp=BovineHD1000002082	endsnp=BovineHD1000002088
chr10:22882611-22968477	numsnp=18	length	85867	state5,cn=3	5713296031_R08C01	startsnp=BovineHD1000007465	endsnp=BovineHD1000007533
chr10:23074077-23135553	numsnp=6	length	61477	state5,cn=3	5713296031_R08C01	startsnp=BovineHD1000007580	endsnp=BovineHD1000007609
chr10:24223514-24285616	numsnp=4	length	62103	state5,cn=3	5713296031_R08C01	startsnp=BovineHD1000007947	endsnp=BovineHD1000030566
chr12:32075095-32145663	numsnp=9	length	70569	state5,cn=3	5713296031_R08C01	startsnp=BovineHD1200009426	endsnp=BovineHD1200009445
chr12:75400054-75579245	numsnp=13	length	179192	state5,cn=3	5713296031_R08C01	startsnp=BovineHD1200021040	endsnp=BovineHD1200021134
chr15:49894984-49940983	numsnp=3	length	46000	state5,cn=3	5713296031_R08C01	startsnp=BovineHD1500014369	endsnp=BovineHD1500014379
chr15:80511026-80831076	numsnp=22	length	320051	state5,cn=3	5713296031_R08C01	startsnp=BovineHD1500023439	endsnp=BovineHD1500023511
chr16:5861334-5869640	numsnp=5	length	8307	state5,cn=3	5713296031_R08C01	startsnp=BovineHD1600001671	endsnp=BovineHD1600001677
chr16:5953988-6135133	numsnp=14	length	181146	state5,cn=3	5713296031_R08C01	startsnp=BovineHD1600001714	endsnp=BovineHD1600001782
chr18:60539885-60683611	numsnp=7	length	143727	state5,cn=3	5713296031_R08C01	startsnp=BovineHD1800019857	endsnp=BovineHD1800017506
chr19:1774600-1781979	numsnp=4	length	7380	state5,cn=3	5713296031_R08C01	startsnp=BovineHD1900000387	endsnp=BovineHD4100013837
chr19:24543057-24571149	numsnp=10	length	28093	state5,cn=3	5713296031_R08C01	startsnp=BovineHD1900007127	endsnp=BovineHD1900007138
chr20:60486274-60525562	numsnp=13	length	39289	state5,cn=3	5713296031_R08C01	startsnp=BovineHD2000016976	endsnp=BovineHD2000016990
chr23:27841983-27880661	numsnp=9	length	38679	state5,cn=3	5713296031_R08C01	startsnp=ARS-BFGL-NGS-32979	endsnp=BovineHD2300007750
chr25:9615561-9654002	numsnp=6	length	38442	state5,cn=3	5713296031_R08C01	startsnp=BovineHD2500002552	endsnp=BovineHD2500002561
chr26:35401666-35407670	numsnp=4	length	6005	state5,cn=3	5713296031_R08C01	startsnp=BovineHD2600009660	endsnp=BovineHD2600009663
chr28:30293690-30323737	numsnp=3	length	30048	state5,cn=3	5713296031_R08C01	startsnp=BovineHD2800008048	endsnp=BovineHD2800013556
chr29:42455680-42479009	numsnp=8	length	23330	state5,cn=3	5713296031_R08C01	startsnp=Hapmap30761-BTA-123384	endsnp=BovineHD2900012784
chr1:93730576-93819471	numsnp=10	length	88896	state1,cn=0	5713296032_R01C01	startsnp=BovineHD0100047110	endsnp=BovineHD0100026605
chr5:103399758-103421894	numsnp=3	length	22137	state1,cn=0	5713296032_R01C01	startsnp=BovineHD0500029577	endsnp=BovineHD0500029582
chr6:96055154-96059367	numsnp=4	length	4214	state1,cn=0	5713296032_R01C01	startsnp=BovineHD0600026715	endsnp=BovineHD0600026718
chr7:18531324-18566035	numsnp=7	length	34712	state1,cn=0	5713296032_R01C01	startsnp=BovineHD0700033609	endsnp=BovineHD0700005195
chr7:44437375-44444959	numsnp=3	length	7585	state1,cn=0	5713296032_R01C01	startsnp=BovineHD0700012803	endsnp=BovineHD0700012805
chr9:5610931-5619077	numsnp=3	length	8147	state1,cn=0	5713296032_R01C01	startsnp=BovineHD0900001158	endsnp=BovineHD0900001160
chr12:70435829-70444997	numsnp=3	length	9169	state1,cn=0	5713296032_R01C01	startsnp=BovineHD1200019362	endsnp=BovineHD1200019364
chr12:73767537-73779660	numsnp=4	length	12124	state1,cn=0	5713296032_R01C01	startsnp=BovineHD1200020448	endsnp=BovineHD1200020457
chr23:29788998-29808818	numsnp=4	length	19821	state1,cn=0	5713296032_R01C01	startsnp=BovineHD2300008500	endsnp=BovineHD2300008505
chr3:1789043-1804117	numsnp=5	length	15075	state2,cn=1	5713296032_R01C01	startsnp=BovineHD0300000481	endsnp=BovineHD0300000486
chr3:97045586-97049900	numsnp=3	length	4315	state2,cn=1	5713296032_R01C01	startsnp=BovineHD0300027824	endsnp=BovineHD0300027827
chr5:103280697-103363431	numsnp=5	length	82735	state2,cn=1	5713296032_R01C01	startsnp=BovineHD0500029560	endsnp=BovineHD0500029573
chr6:3089088-3109223	numsnp=8	length	20136	state2,cn=1	5713296032_R01C01	startsnp=BovineHD0600000778	endsnp=BovineHD0600000784
chr6:7296416-7304262	numsnp=5	length	7847	state2,cn=1	5713296032_R01C01	startsnp=BovineHD0600001589	endsnp=BovineHD0600001593
chr7:10216191-10270468	numsnp=12	length	54278	state2,cn=1	5713296032_R01C01	startsnp=BovineHD0700002698	endsnp=BovineHD0700002725
chr7:11136869-11282468	numsnp=34	length	145600	state2,cn=1	5713296032_R01C01	startsnp=BovineHD0700032940	endsnp=BovineHD0700002985
chr7:42745346-42788788	numsnp=9	length	43443	state2,cn=1	5713296032_R01C01	startsnp=BovineHD0700012438	endsnp=ARS-BFGL-NGS-23938
chr7:57909672-57918485	numsnp=6	length	8814	state2,cn=1	5713296032_R01C01	startsnp=BovineHD0700016561	endsnp=BovineHD0700016566
chr7:106476048-106690524	numsnp=52	length	214477	state2,cn=1	5713296032_R01C01	startsnp=BovineHD0700031092	endsnp=BovineHD0700031139
chr8:78632357-78674185	numsnp=12	length	41829	state2,cn=1	5713296032_R01C01	startsnp=BovineHD0800023559	endsnp=BovineHD0800023568
chr8:79018977-79024652	numsnp=3	length	5676	state2,cn=1	5713296032_R01C01	startsnp=BovineHD0800023659	endsnp=BovineHD0800023661
chr9:53893533-53899150	numsnp=6	length	5618	state2,cn=1	5713296032_R01C01	startsnp=BovineHD0900014841	endsnp=BovineHD0900014846
chr10:6282055-6288477	numsnp=7	length	6423	state2,cn=1	5713296032_R01C01	startsnp=BovineHD1000001943	endsnp=BovineHD1000001949
chr12:1167394-1185172	numsnp=7	length	17779	state2,cn=1	5713296032_R01C01	startsnp=BovineHD1200000258	endsnp=BovineHD1200000264
chr12:57694076-57720361	numsnp=9	length	26286	state2,cn=1	5713296032_R01C01	startsnp=BovineHD1200015852	endsnp=BovineHD1200015859
chr12:73319626-73345563	numsnp=4	length	25938	state2,cn=1	5713296032_R01C01	startsnp=BovineHD1200028309	endsnp=BovineHD1200020295
chr12:73401154-73497775	numsnp=3	length	96622	state2,cn=1	5713296032_R01C01	startsnp=BovineHD1200020311	endsnp=BTB-01761781
chr12:73811041-73863425	numsnp=3	length	52385	state2,cn=1	5713296032_R01C01	startsnp=BovineHD1200020475	endsnp=BovineHD1200020490
chr16:55674891-55678893	numsnp=3	length	4003	state2,cn=1	5713296032_R01C01	startsnp=BovineHD1600015491	endsnp=BovineHD1600015493
chr18:61508908-61518565	numsnp=4	length	9658	state2,cn=1	5713296032_R01C01	startsnp=BovineHD1800017736	endsnp=BovineHD1800017740
chr2:77620108-77632405	numsnp=5	length	12298	state5,cn=3	5713296032_R01C01	startsnp=Hapmap43274-BTA-48044	endsnp=BovineHD0200022366
chr3:54251564-54253993	numsnp=5	length	2430	state5,cn=3	5713296032_R01C01	startsnp=BovineHD0300016420	endsnp=BovineHD0300016424
chr4:106059685-106084575	numsnp=11	length	24891	state5,cn=3	5713296032_R01C01	startsnp=BovineHD0400029969	endsnp=BovineHD0400029984
chr4:106123287-106140722	numsnp=8	length	17436	state5,cn=3	5713296032_R01C01	startsnp=BovineHD0400029998	endsnp=BovineHD0400030008
chr5:59150993-59189160	numsnp=5	length	38168	state5,cn=3	5713296032_R01C01	startsnp=BovineHD0500016621	endsnp=BovineHD0500016627
chr5:117369781-117400233	numsnp=8	length	30453	state5,cn=3	5713296032_R01C01	startsnp=BovineHD0500034098	endsnp=BovineHD0500034117
chr7:10685824-10694006	numsnp=3	length	8183	state5,cn=3	5713296032_R01C01	startsnp=BovineHD0700002794	endsnp=BovineHD0700002797
chr7:10907840-11091861	numsnp=13	length	184022	state5,cn=3	5713296032_R01C01	startsnp=BTB-01568825	endsnp=BovineHD0700002909
chr10:23582099-23654109	numsnp=6	length	72011	state5,cn=3	5713296032_R01C01	startsnp=BovineHD1000007738	endsnp=BovineHD1000007768
chr12:70595321-70620665	numsnp=4	length	25345	state5,cn=3	5713296032_R01C01	startsnp=BovineHD1200019389	endsnp=BovineHD1200019397
chr12:72507076-72882991	numsnp=81	length	375916	state5,cn=3	5713296032_R01C01	startsnp=BovineHD1200020001	endsnp=BovineHD1200020124
chr12:74840021-75193156	numsnp=18	length	353136	state5,cn=3	5713296032_R01C01	startsnp=BovineHD1200020836	endsnp=BovineHD1200020930
chr12:75462926-75517838	numsnp=9	length	54913	state5,cn=3	5713296032_R01C01	startsnp=BovineHD1200028439	endsnp=BovineHD1200021104
chr15:80511026-80784038	numsnp=18	length	273013	state5,cn=3	5713296032_R01C01	startsnp=BovineHD1500023439	endsnp=BovineHD1500023503
chr18:13370006-13436491	numsnp=28	length	66486	state5,cn=3	5713296032_R01C01	startsnp=BovineHD1800004417	endsnp=BovineHD1800004443
chr23:30884654-30898557	numsnp=7	length	13904	state5,cn=3	5713296032_R01C01	startsnp=BovineHD2300008944	endsnp=BovineHD2300008950
chr23:30928776-30993755	numsnp=25	length	64980	state5,cn=3	5713296032_R01C01	startsnp=BovineHD2300008954	endsnp=BovineHD2300008975
chr25:9654002-9664651	numsnp=6	length	10650	state5,cn=3	5713296032_R01C01	startsnp=BovineHD2500002561	endsnp=BTA-60749-no-rs
chr29:21726102-21737779	numsnp=5	length	11678	state5,cn=3	5713296032_R01C01	startsnp=BovineHD2900006230	endsnp=BovineHD2900006234
chr1:93739414-93819471	numsnp=9	length	80058	state1,cn=0	5713296032_R02C01	startsnp=BovineHD0100026595	endsnp=BovineHD0100026605
chr10:23203395-23222741	numsnp=4	length	19347	state1,cn=0	5713296032_R02C01	startsnp=BovineHD1000031198	endsnp=BovineHD1000007632
chr12:32054331-32182960	numsnp=16	length	128630	state1,cn=0	5713296032_R02C01	startsnp=BovineHD1200009422	endsnp=BovineHD1200027784
chr12:70363408-70444997	numsnp=8	length	81590	state1,cn=0	5713296032_R02C01	startsnp=BovineHD1200028172	endsnp=BovineHD1200019364
chr18:61898550-61918012	numsnp=5	length	19463	state1,cn=0	5713296032_R02C01	startsnp=BovineHD1800017831	endsnp=BovineHD1800017834
chr23:25341782-25361041	numsnp=8	length	19260	state1,cn=0	5713296032_R02C01	startsnp=BovineHD2300007043	endsnp=BovineHD2300007053
chr3:1789043-1804117	numsnp=5	length	15075	state2,cn=1	5713296032_R02C01	startsnp=BovineHD0300000481	endsnp=BovineHD0300000486
chr3:97045586-97049900	numsnp=3	length	4315	state2,cn=1	5713296032_R02C01	startsnp=BovineHD0300027824	endsnp=BovineHD0300027827
chr5:79478663-79506391	numsnp=6	length	27729	state2,cn=1	5713296032_R02C01	startsnp=BovineHD0500022524	endsnp=BovineHD0500022529
chr5:102471089-102538245	numsnp=7	length	67157	state2,cn=1	5713296032_R02C01	startsnp=BovineHD0500029351	endsnp=BovineHD0500029366
chr10:6270787-6288477	numsnp=13	length	17691	state2,cn=1	5713296032_R02C01	startsnp=BovineHD1000001936	endsnp=BovineHD1000001949
chr10:24275820-24285616	numsnp=3	length	9797	state2,cn=1	5713296032_R02C01	startsnp=BovineHD1000007959	endsnp=BovineHD1000030566
chr10:41584872-41596729	numsnp=4	length	11858	state2,cn=1	5713296032_R02C01	startsnp=BovineHD1000012684	endsnp=BTB-01482386
chr12:1175115-1185172	numsnp=6	length	10058	state2,cn=1	5713296032_R02C01	startsnp=BovineHD1200000259	endsnp=BovineHD1200000264
chr12:74421681-74493207	numsnp=3	length	71527	state2,cn=1	5713296032_R02C01	startsnp=BovineHD1200028382	endsnp=BovineHD1200020699
chr12:76555513-76608564	numsnp=3	length	53052	state2,cn=1	5713296032_R02C01	startsnp=BovineHD1200021547	endsnp=BovineHD1200021571
chr18:61508908-61518565	numsnp=4	length	9658	state2,cn=1	5713296032_R02C01	startsnp=BovineHD1800017736	endsnp=BovineHD1800017740
chr18:61920892-61924592	numsnp=3	length	3701	state2,cn=1	5713296032_R02C01	startsnp=Hapmap40935-BTA-27343	endsnp=BovineHD1800017837
chr5:115039452-115053331	numsnp=6	length	13880	state5,cn=3	5713296032_R02C01	startsnp=BovineHD0500033265	endsnp=BovineHD0500033272
chr5:117356476-117439692	numsnp=16	length	83217	state5,cn=3	5713296032_R02C01	startsnp=BovineHD0500034093	endsnp=BovineHD0500034122
chr5:117471669-117592372	numsnp=15	length	120704	state5,cn=3	5713296032_R02C01	startsnp=BovineHD0500034129	endsnp=BovineHD0500034154
chr10:23905344-24070828	numsnp=14	length	165485	state5,cn=3	5713296032_R02C01	startsnp=BovineHD1000007844	endsnp=BovineHD1000007900
chr12:70458250-70488515	numsnp=3	length	30266	state5,cn=3	5713296032_R02C01	startsnp=BovineHD1200028177	endsnp=BovineHD1200019369
chr12:70595321-70670517	numsnp=6	length	75197	state5,cn=3	5713296032_R02C01	startsnp=BovineHD1200019389	endsnp=BovineHD1200019407
chr12:71071288-71173494	numsnp=3	length	102207	state5,cn=3	5713296032_R02C01	startsnp=BovineHD1200019489	endsnp=BovineHD1200019502
chr12:74840021-75193156	numsnp=18	length	353136	state5,cn=3	5713296032_R02C01	startsnp=BovineHD1200020836	endsnp=BovineHD1200020930
chr12:75398067-75579245	numsnp=14	length	181179	state5,cn=3	5713296032_R02C01	startsnp=BovineHD1200021039	endsnp=BovineHD1200021134
chr18:13385690-13439223	numsnp=23	length	53534	state5,cn=3	5713296032_R02C01	startsnp=BovineHD4100013465	endsnp=BovineHD1800019517
chr23:28486281-28494393	numsnp=3	length	8113	state5,cn=3	5713296032_R02C01	startsnp=BovineHD2300008019	endsnp=BovineHD2300015634
chr23:28828468-28849820	numsnp=4	length	21353	state5,cn=3	5713296032_R02C01	startsnp=BovineHD2300008182	endsnp=BovineHD2300008188
chr23:28861534-28870776	numsnp=5	length	9243	state5,cn=3	5713296032_R02C01	startsnp=BovineHD2300008193	endsnp=BovineHD2300008197
chr23:29298053-29315409	numsnp=8	length	17357	state5,cn=3	5713296032_R02C01	startsnp=BovineHD2300008339	endsnp=BovineHD2300008349
chr1:93739414-93819471	numsnp=9	length	80058	state1,cn=0	5713296032_R03C01	startsnp=BovineHD0100026595	endsnp=BovineHD0100026605
chr6:96055154-96059367	numsnp=4	length	4214	state1,cn=0	5713296032_R03C01	startsnp=BovineHD0600026715	endsnp=BovineHD0600026718
chr7:18531324-18566035	numsnp=7	length	34712	state1,cn=0	5713296032_R03C01	startsnp=BovineHD0700033609	endsnp=BovineHD0700005195
chr10:23203395-23222741	numsnp=4	length	19347	state1,cn=0	5713296032_R03C01	startsnp=BovineHD1000031198	endsnp=BovineHD1000007632
chr12:70363408-70392108	numsnp=3	length	28701	state1,cn=0	5713296032_R03C01	startsnp=BovineHD1200028172	endsnp=BovineHD1200019356
chr12:70435829-70444997	numsnp=3	length	9169	state1,cn=0	5713296032_R03C01	startsnp=BovineHD1200019362	endsnp=BovineHD1200019364
chr12:73767537-73779660	numsnp=4	length	12124	state1,cn=0	5713296032_R03C01	startsnp=BovineHD1200020448	endsnp=BovineHD1200020457
chr14:84067817-84069606	numsnp=3	length	1790	state1,cn=0	5713296032_R03C01	startsnp=BovineHD1400023817	endsnp=BovineHD1400023819
chr15:80529996-80666124	numsnp=9	length	136129	state1,cn=0	5713296032_R03C01	startsnp=BovineHD1500026023	endsnp=BovineHD1500023471
chr15:80721144-80831076	numsnp=9	length	109933	state1,cn=0	5713296032_R03C01	startsnp=BovineHD1500023488	endsnp=BovineHD1500023511
chr18:61781777-61832480	numsnp=7	length	50704	state1,cn=0	5713296032_R03C01	startsnp=BovineHD1800017806	endsnp=BovineHD1800017814
chr18:61898550-61918012	numsnp=5	length	19463	state1,cn=0	5713296032_R03C01	startsnp=BovineHD1800017831	endsnp=BovineHD1800017834
chr23:29788998-29808818	numsnp=4	length	19821	state1,cn=0	5713296032_R03C01	startsnp=BovineHD2300008500	endsnp=BovineHD2300008505
chr1:75987278-76045397	numsnp=16	length	58120	state2,cn=1	5713296032_R03C01	startsnp=BovineHD0100021851	endsnp=BovineHD0100021867
chr4:7054501-7069300	numsnp=10	length	14800	state2,cn=1	5713296032_R03C01	startsnp=BovineHD0400002088	endsnp=BovineHD0400002097
chr4:9019782-9026721	numsnp=4	length	6940	state2,cn=1	5713296032_R03C01	startsnp=BovineHD0400002772	endsnp=BovineHD0400002775
chr5:31682483-31690859	numsnp=3	length	8377	state2,cn=1	5713296032_R03C01	startsnp=BovineHD0500009215	endsnp=BovineHD0500009217
chr5:73185738-73190311	numsnp=4	length	4574	state2,cn=1	5713296032_R03C01	startsnp=BovineHD0500020761	endsnp=BovineHD0500020763
chr5:103280697-103363431	numsnp=5	length	82735	state2,cn=1	5713296032_R03C01	startsnp=BovineHD0500029560	endsnp=BovineHD0500029573
chr6:57448716-57464144	numsnp=4	length	15429	state2,cn=1	5713296032_R03C01	startsnp=BovineHD0600015722	endsnp=BovineHD0600015725
chr7:9659836-9708960	numsnp=6	length	49125	state2,cn=1	5713296032_R03C01	startsnp=BovineHD0700032906	endsnp=BovineHD0700002515
chr9:17242764-17267913	numsnp=5	length	25150	state2,cn=1	5713296032_R03C01	startsnp=ARS-BFGL-NGS-46439	endsnp=BovineHD0900004678
chr10:6282870-6288477	numsnp=6	length	5608	state2,cn=1	5713296032_R03C01	startsnp=BovineHD1000001944	endsnp=BovineHD1000001949
chr11:81414106-81425393	numsnp=4	length	11288	state2,cn=1	5713296032_R03C01	startsnp=BovineHD1100023274	endsnp=BovineHD1100023276
chr12:1167394-1185172	numsnp=7	length	17779	state2,cn=1	5713296032_R03C01	startsnp=BovineHD1200000258	endsnp=BovineHD1200000264
chr12:57694076-57720361	numsnp=9	length	26286	state2,cn=1	5713296032_R03C01	startsnp=BovineHD1200015852	endsnp=BovineHD1200015859
chr16:13753255-13755054	numsnp=3	length	1800	state2,cn=1	5713296032_R03C01	startsnp=BovineHD1600003705	endsnp=BovineHD1600003707
chr16:34664333-34671384	numsnp=3	length	7052	state2,cn=1	5713296032_R03C01	startsnp=BovineHD1600009926	endsnp=BovineHD1600009928
chr18:9741999-9752287	numsnp=6	length	10289	state2,cn=1	5713296032_R03C01	startsnp=BovineHD1800003457	endsnp=Hapmap58843-rs29022852
chr5:100588164-100638015	numsnp=5	length	49852	state5,cn=3	5713296032_R03C01	startsnp=BovineHD0500028816	endsnp=BovineHD0500028827
chr5:117356476-117639815	numsnp=37	length	283340	state5,cn=3	5713296032_R03C01	startsnp=BovineHD0500034093	endsnp=BovineHD0500034161
chr6:469898-515006	numsnp=7	length	45109	state5,cn=3	5713296032_R03C01	startsnp=BTA-94560-no-rs	endsnp=BovineHD0600034572
chr7:9771150-9913334	numsnp=5	length	142185	state5,cn=3	5713296032_R03C01	startsnp=BovineHD0700002547	endsnp=BovineHD0700002599
chr7:33446585-33458813	numsnp=5	length	12229	state5,cn=3	5713296032_R03C01	startsnp=BovineHD0700009575	endsnp=BovineHD4100005903
chr8:105174210-105195851	numsnp=6	length	21642	state5,cn=3	5713296032_R03C01	startsnp=BovineHD0800031348	endsnp=ARS-BFGL-NGS-2393
chr9:101685154-101687104	numsnp=3	length	1951	state5,cn=3	5713296032_R03C01	startsnp=BovineHD0900029602	endsnp=BovineHD0900029604
chr11:83998081-84009839	numsnp=3	length	11759	state5,cn=3	5713296032_R03C01	startsnp=BovineHD1100024172	endsnp=BovineHD1100024174
chr12:3674632-3679081	numsnp=3	length	4450	state5,cn=3	5713296032_R03C01	startsnp=BovineHD1200001126	endsnp=BovineHD1200001127
chr12:70595321-70620665	numsnp=4	length	25345	state5,cn=3	5713296032_R03C01	startsnp=BovineHD1200019389	endsnp=BovineHD1200019397
chr12:72506042-72882991	numsnp=82	length	376950	state5,cn=3	5713296032_R03C01	startsnp=BovineHD1200020000	endsnp=BovineHD1200020124
chr12:74840021-75193156	numsnp=18	length	353136	state5,cn=3	5713296032_R03C01	startsnp=BovineHD1200020836	endsnp=BovineHD1200020930
chr12:75497057-75510351	numsnp=6	length	13295	state5,cn=3	5713296032_R03C01	startsnp=BovineHD1200021086	endsnp=BovineHD1200021097
chr15:81301329-81308681	numsnp=4	length	7353	state5,cn=3	5713296032_R03C01	startsnp=BovineHD1500023670	endsnp=BovineHD1500023673
chr18:13365474-13426555	numsnp=26	length	61082	state5,cn=3	5713296032_R03C01	startsnp=BovineHD1800004416	endsnp=BovineHD1800004440
chr19:6961784-6966488	numsnp=4	length	4705	state5,cn=3	5713296032_R03C01	startsnp=BovineHD1900001793	endsnp=BovineHD1900001797
chr23:28486281-28494393	numsnp=3	length	8113	state5,cn=3	5713296032_R03C01	startsnp=BovineHD2300008019	endsnp=BovineHD2300015634
chr23:28861534-28870776	numsnp=5	length	9243	state5,cn=3	5713296032_R03C01	startsnp=BovineHD2300008193	endsnp=BovineHD2300008197
chr23:49693606-49702075	numsnp=3	length	8470	state5,cn=3	5713296032_R03C01	startsnp=BovineHD2300014499	endsnp=BovineHD2300014503
chr25:7380550-7388001	numsnp=6	length	7452	state5,cn=3	5713296032_R03C01	startsnp=BovineHD2500001901	endsnp=BovineHD2500001905
chr1:93730576-93819471	numsnp=10	length	88896	state1,cn=0	5713296032_R04C01	startsnp=BovineHD0100047110	endsnp=BovineHD0100026605
chr5:117568421-117586036	numsnp=4	length	17616	state1,cn=0	5713296032_R04C01	startsnp=BovineHD0500034150	endsnp=BovineHD0500034153
chr6:96055154-96059367	numsnp=4	length	4214	state1,cn=0	5713296032_R04C01	startsnp=BovineHD0600026715	endsnp=BovineHD0600026718
chr7:44437375-44444959	numsnp=3	length	7585	state1,cn=0	5713296032_R04C01	startsnp=BovineHD0700012803	endsnp=BovineHD0700012805
chr10:23203395-23222741	numsnp=4	length	19347	state1,cn=0	5713296032_R04C01	startsnp=BovineHD1000031198	endsnp=BovineHD1000007632
chr12:70363408-70392108	numsnp=3	length	28701	state1,cn=0	5713296032_R04C01	startsnp=BovineHD1200028172	endsnp=BovineHD1200019356
chr12:70435829-70444997	numsnp=3	length	9169	state1,cn=0	5713296032_R04C01	startsnp=BovineHD1200019362	endsnp=BovineHD1200019364
chr15:49894984-49940983	numsnp=3	length	46000	state1,cn=0	5713296032_R04C01	startsnp=BovineHD1500014369	endsnp=BovineHD1500014379
chr15:80573351-80666124	numsnp=8	length	92774	state1,cn=0	5713296032_R04C01	startsnp=BovineHD1500023455	endsnp=BovineHD1500023471
chr15:80721144-80831076	numsnp=9	length	109933	state1,cn=0	5713296032_R04C01	startsnp=BovineHD1500023488	endsnp=BovineHD1500023511
chr18:61768443-61832480	numsnp=8	length	64038	state1,cn=0	5713296032_R04C01	startsnp=BovineHD1800017805	endsnp=BovineHD1800017814
chr18:61901555-61918012	numsnp=4	length	16458	state1,cn=0	5713296032_R04C01	startsnp=BovineHD1800019422	endsnp=BovineHD1800017834
chr23:25341782-25361041	numsnp=8	length	19260	state1,cn=0	5713296032_R04C01	startsnp=BovineHD2300007043	endsnp=BovineHD2300007053
chr3:41635475-41639550	numsnp=3	length	4076	state2,cn=1	5713296032_R04C01	startsnp=BovineHD0300012703	endsnp=BovineHD0300012705
chr4:9019782-9026721	numsnp=4	length	6940	state2,cn=1	5713296032_R04C01	startsnp=BovineHD0400002772	endsnp=BovineHD0400002775
chr5:102471089-102487072	numsnp=3	length	15984	state2,cn=1	5713296032_R04C01	startsnp=BovineHD0500029351	endsnp=BovineHD0500029357
chr5:103678422-103722388	numsnp=6	length	43967	state2,cn=1	5713296032_R04C01	startsnp=BovineHD0500036241	endsnp=BovineHD0500029678
chr6:3090526-3109223	numsnp=7	length	18698	state2,cn=1	5713296032_R04C01	startsnp=BovineHD0600000779	endsnp=BovineHD0600000784
chr7:35312206-35318219	numsnp=3	length	6014	state2,cn=1	5713296032_R04C01	startsnp=BovineHD0700010103	endsnp=BovineHD0700010105
chr7:42745346-42788788	numsnp=9	length	43443	state2,cn=1	5713296032_R04C01	startsnp=BovineHD0700012438	endsnp=ARS-BFGL-NGS-23938
chr7:92344067-92348865	numsnp=3	length	4799	state2,cn=1	5713296032_R04C01	startsnp=BovineHD0700026979	endsnp=BovineHD0700026980
chr7:99113453-99116654	numsnp=3	length	3202	state2,cn=1	5713296032_R04C01	startsnp=BovineHD0700028999	endsnp=BovineHD0700029002
chr9:64596890-64604811	numsnp=5	length	7922	state2,cn=1	5713296032_R04C01	startsnp=BovineHD0900017740	endsnp=BovineHD0900017746
chr9:66599290-66620995	numsnp=4	length	21706	state2,cn=1	5713296032_R04C01	startsnp=BovineHD0900018390	endsnp=BovineHD0900018393
chr10:24766755-24822212	numsnp=3	length	55458	state2,cn=1	5713296032_R04C01	startsnp=BovineHD1000008097	endsnp=BovineHD1000030572
chr12:73772980-73811041	numsnp=3	length	38062	state2,cn=1	5713296032_R04C01	startsnp=BovineHD1200020451	endsnp=BovineHD1200020475
chr16:55674891-55678893	numsnp=3	length	4003	state2,cn=1	5713296032_R04C01	startsnp=BovineHD1600015491	endsnp=BovineHD1600015493
chr18:9741999-9752287	numsnp=6	length	10289	state2,cn=1	5713296032_R04C01	startsnp=BovineHD1800003457	endsnp=Hapmap58843-rs29022852
chr18:61508908-61518565	numsnp=4	length	9658	state2,cn=1	5713296032_R04C01	startsnp=BovineHD1800017736	endsnp=BovineHD1800017740
chr29:27400267-27409510	numsnp=5	length	9244	state2,cn=1	5713296032_R04C01	startsnp=BovineHD2900008047	endsnp=BovineHD2900008054
chr29:27640611-27663302	numsnp=6	length	22692	state2,cn=1	5713296032_R04C01	startsnp=BovineHD2900008112	endsnp=BovineHD2900008120
chr1:12507797-12510278	numsnp=3	length	2482	state5,cn=3	5713296032_R04C01	startsnp=BovineHD0100003862	endsnp=BovineHD0100003864
chr1:50610120-50616366	numsnp=5	length	6247	state5,cn=3	5713296032_R04C01	startsnp=BovineHD0100014219	endsnp=BovineHD0100014223
chr1:113220450-113225550	numsnp=3	length	5101	state5,cn=3	5713296032_R04C01	startsnp=BovineHD0100032039	endsnp=BovineHD0100032041
chr5:58966295-59070682	numsnp=8	length	104388	state5,cn=3	5713296032_R04C01	startsnp=BTB-01563758	endsnp=BovineHD0500016610
chr5:117524110-117561451	numsnp=5	length	37342	state5,cn=3	5713296032_R04C01	startsnp=BovineHD0500034144	endsnp=BovineHD0500034149
chr8:47214721-47220029	numsnp=3	length	5309	state5,cn=3	5713296032_R04C01	startsnp=BovineHD0800014141	endsnp=BovineHD0800014143
chr11:83998081-84009839	numsnp=3	length	11759	state5,cn=3	5713296032_R04C01	startsnp=BovineHD1100024172	endsnp=BovineHD1100024174
chr12:70595321-70620665	numsnp=4	length	25345	state5,cn=3	5713296032_R04C01	startsnp=BovineHD1200019389	endsnp=BovineHD1200019397
chr12:71440002-71461079	numsnp=4	length	21078	state5,cn=3	5713296032_R04C01	startsnp=BovineHD1200019600	endsnp=BovineHD1200019607
chr12:71553800-71688525	numsnp=5	length	134726	state5,cn=3	5713296032_R04C01	startsnp=BovineHD1200019628	endsnp=BovineHD1200019671
chr12:71899472-72016965	numsnp=8	length	117494	state5,cn=3	5713296032_R04C01	startsnp=BovineHD1200019739	endsnp=BovineHD1200019777
chr12:72506042-72698598	numsnp=54	length	192557	state5,cn=3	5713296032_R04C01	startsnp=BovineHD1200020000	endsnp=BovineHD1200020076
chr12:72776383-72882991	numsnp=7	length	106609	state5,cn=3	5713296032_R04C01	startsnp=BovineHD1200020104	endsnp=BovineHD1200020124
chr12:75510351-75579245	numsnp=3	length	68895	state5,cn=3	5713296032_R04C01	startsnp=BovineHD1200021097	endsnp=BovineHD1200021134
chr12:87320416-87321613	numsnp=3	length	1198	state5,cn=3	5713296032_R04C01	startsnp=BovineHD1200025482	endsnp=BovineHD1200025484
chr17:43069432-43081321	numsnp=11	length	11890	state5,cn=3	5713296032_R04C01	startsnp=BovineHD1700011944	endsnp=BovineHD1700011954
chr18:60539885-60683611	numsnp=7	length	143727	state5,cn=3	5713296032_R04C01	startsnp=BovineHD1800019857	endsnp=BovineHD1800017506
chr18:61226177-61232748	numsnp=4	length	6572	state5,cn=3	5713296032_R04C01	startsnp=BovineHD1800017628	endsnp=BovineHD1800017636
chr23:29041704-29079916	numsnp=5	length	38213	state5,cn=3	5713296032_R04C01	startsnp=BovineHD2300008250	endsnp=BovineHD2300008258
chr1:93730576-93819471	numsnp=10	length	88896	state1,cn=0	5713296032_R05C01	startsnp=BovineHD0100047110	endsnp=BovineHD0100026605
chr5:117524110-117586036	numsnp=9	length	61927	state1,cn=0	5713296032_R05C01	startsnp=BovineHD0500034144	endsnp=BovineHD0500034153
chr6:3089088-3099852	numsnp=7	length	10765	state1,cn=0	5713296032_R05C01	startsnp=BovineHD0600000778	endsnp=BovineHD0600000783
chr7:18531324-18566035	numsnp=7	length	34712	state1,cn=0	5713296032_R05C01	startsnp=BovineHD0700033609	endsnp=BovineHD0700005195
chr8:12459571-12498395	numsnp=7	length	38825	state1,cn=0	5713296032_R05C01	startsnp=BovineHD0800004015	endsnp=BovineHD0800004022
chr8:51593010-51608386	numsnp=5	length	15377	state1,cn=0	5713296032_R05C01	startsnp=BTB-01713444	endsnp=BovineHD0800015466
chr10:23180741-23222741	numsnp=6	length	42001	state1,cn=0	5713296032_R05C01	startsnp=BovineHD1000007626	endsnp=BovineHD1000007632
chr12:70435829-70444997	numsnp=3	length	9169	state1,cn=0	5713296032_R05C01	startsnp=BovineHD1200019362	endsnp=BovineHD1200019364
chr12:73767537-73779660	numsnp=4	length	12124	state1,cn=0	5713296032_R05C01	startsnp=BovineHD1200020448	endsnp=BovineHD1200020457
chr12:78494480-78498214	numsnp=3	length	3735	state1,cn=0	5713296032_R05C01	startsnp=BovineHD1200022353	endsnp=BovineHD1200022355
chr23:25341782-25361041	numsnp=8	length	19260	state1,cn=0	5713296032_R05C01	startsnp=BovineHD2300007043	endsnp=BovineHD2300007053
chr1:52119241-52122517	numsnp=4	length	3277	state2,cn=1	5713296032_R05C01	startsnp=BovineHD4100000283	endsnp=BovineHD0100014639
chr1:76013018-76016310	numsnp=3	length	3293	state2,cn=1	5713296032_R05C01	startsnp=BovineHD0100021859	endsnp=BovineHD0100021861
chr3:97045586-97049900	numsnp=3	length	4315	state2,cn=1	5713296032_R05C01	startsnp=BovineHD0300027824	endsnp=BovineHD0300027827
chr4:9019782-9026721	numsnp=4	length	6940	state2,cn=1	5713296032_R05C01	startsnp=BovineHD0400002772	endsnp=BovineHD0400002775
chr5:102471089-102487072	numsnp=3	length	15984	state2,cn=1	5713296032_R05C01	startsnp=BovineHD0500029351	endsnp=BovineHD0500029357
chr5:103690490-103722388	numsnp=5	length	31899	state2,cn=1	5713296032_R05C01	startsnp=BovineHD0500029671	endsnp=BovineHD0500029678
chr7:9659836-9708960	numsnp=6	length	49125	state2,cn=1	5713296032_R05C01	startsnp=BovineHD0700032906	endsnp=BovineHD0700002515
chr7:42745346-42788788	numsnp=9	length	43443	state2,cn=1	5713296032_R05C01	startsnp=BovineHD0700012438	endsnp=ARS-BFGL-NGS-23938
chr7:57909672-57920424	numsnp=7	length	10753	state2,cn=1	5713296032_R05C01	startsnp=BovineHD0700016561	endsnp=BovineHD0700016567
chr7:106476048-106690524	numsnp=52	length	214477	state2,cn=1	5713296032_R05C01	startsnp=BovineHD0700031092	endsnp=BovineHD0700031139
chr8:78632357-78674185	numsnp=12	length	41829	state2,cn=1	5713296032_R05C01	startsnp=BovineHD0800023559	endsnp=BovineHD0800023568
chr9:6581699-6597289	numsnp=3	length	15591	state2,cn=1	5713296032_R05C01	startsnp=BovineHD0900001394	endsnp=BovineHD0900001396
chr9:56694798-56723536	numsnp=6	length	28739	state2,cn=1	5713296032_R05C01	startsnp=BovineHD0900015524	endsnp=BovineHD0900015530
chr10:22405083-22434937	numsnp=4	length	29855	state2,cn=1	5713296032_R05C01	startsnp=BovineHD1000007284	endsnp=BovineHD1000007309
chr10:22492853-22649973	numsnp=7	length	157121	state2,cn=1	5713296032_R05C01	startsnp=BovineHD1000007338	endsnp=BovineHD1000007400
chr10:22773498-22861544	numsnp=5	length	88047	state2,cn=1	5713296032_R05C01	startsnp=BovineHD1000030557	endsnp=BovineHD1000007459
chr10:22888748-22960303	numsnp=16	length	71556	state2,cn=1	5713296032_R05C01	startsnp=BovineHD1000007469	endsnp=BovineHD1000007528
chr10:23319458-23654109	numsnp=17	length	334652	state2,cn=1	5713296032_R05C01	startsnp=BovineHD1000007644	endsnp=BovineHD1000007768
chr10:23764200-23876965	numsnp=7	length	112766	state2,cn=1	5713296032_R05C01	startsnp=BovineHD1000031215	endsnp=BovineHD1000007827
chr10:60195930-60201542	numsnp=6	length	5613	state2,cn=1	5713296032_R05C01	startsnp=BovineHD1000017565	endsnp=BovineHD1000017570
chr12:1175115-1185172	numsnp=6	length	10058	state2,cn=1	5713296032_R05C01	startsnp=BovineHD1200000259	endsnp=BovineHD1200000264
chr12:61701405-61713890	numsnp=4	length	12486	state2,cn=1	5713296032_R05C01	startsnp=BovineHD1200027051	endsnp=BovineHD1200016906
chr13:26344707-26356929	numsnp=4	length	12223	state2,cn=1	5713296032_R05C01	startsnp=BovineHD1300007639	endsnp=BovineHD1300007643
chr14:11382929-11390881	numsnp=4	length	7953	state2,cn=1	5713296032_R05C01	startsnp=BovineHD1400003210	endsnp=BovineHD1400003213
chr15:80511937-80784038	numsnp=17	length	272102	state2,cn=1	5713296032_R05C01	startsnp=BovineHD1500023440	endsnp=BovineHD1500023503
chr16:15066677-15118639	numsnp=20	length	51963	state2,cn=1	5713296032_R05C01	startsnp=BovineHD1600004084	endsnp=BovineHD1600004105
chr17:32149195-32225961	numsnp=15	length	76767	state2,cn=1	5713296032_R05C01	startsnp=BovineHD1700008964	endsnp=BovineHD1700008977
chr22:22888039-22894597	numsnp=4	length	6559	state2,cn=1	5713296032_R05C01	startsnp=BovineHD2200006658	endsnp=BovineHD2200006661
chr27:22230700-22242145	numsnp=7	length	11446	state2,cn=1	5713296032_R05C01	startsnp=BovineHD2700006260	endsnp=BovineHD2700006266
chr1:62165206-62171526	numsnp=3	length	6321	state5,cn=3	5713296032_R05C01	startsnp=BovineHD0100017635	endsnp=BovineHD0100017638
chr2:77620108-77632405	numsnp=5	length	12298	state5,cn=3	5713296032_R05C01	startsnp=Hapmap43274-BTA-48044	endsnp=BovineHD0200022366
chr4:83438914-83468395	numsnp=10	length	29482	state5,cn=3	5713296032_R05C01	startsnp=BovineHD0400023112	endsnp=BovineHD0400023126
chr5:115039452-115053331	numsnp=6	length	13880	state5,cn=3	5713296032_R05C01	startsnp=BovineHD0500033265	endsnp=BovineHD0500033272
chr7:9771150-9913334	numsnp=5	length	142185	state5,cn=3	5713296032_R05C01	startsnp=BovineHD0700002547	endsnp=BovineHD0700002599
chr8:23118922-23127965	numsnp=3	length	9044	state5,cn=3	5713296032_R05C01	startsnp=BovineHD0800006930	endsnp=BovineHD0800006932
chr10:24587769-24684584	numsnp=4	length	96816	state5,cn=3	5713296032_R05C01	startsnp=BovineHD1000008044	endsnp=BovineHD1000008069
chr11:83998081-84009839	numsnp=3	length	11759	state5,cn=3	5713296032_R05C01	startsnp=BovineHD1100024172	endsnp=BovineHD1100024174
chr12:70595321-70670517	numsnp=6	length	75197	state5,cn=3	5713296032_R05C01	startsnp=BovineHD1200019389	endsnp=BovineHD1200019407
chr12:71268774-71688525	numsnp=12	length	419752	state5,cn=3	5713296032_R05C01	startsnp=BovineHD1200019528	endsnp=BovineHD1200019671
chr12:71899472-72016965	numsnp=8	length	117494	state5,cn=3	5713296032_R05C01	startsnp=BovineHD1200019739	endsnp=BovineHD1200019777
chr12:72511101-72882991	numsnp=79	length	371891	state5,cn=3	5713296032_R05C01	startsnp=BovineHD1200020004	endsnp=BovineHD1200020124
chr12:73345563-73387202	numsnp=6	length	41640	state5,cn=3	5713296032_R05C01	startsnp=BovineHD1200020295	endsnp=BovineHD1200027111
chr12:74421681-75193156	numsnp=26	length	771476	state5,cn=3	5713296032_R05C01	startsnp=BovineHD1200028382	endsnp=BovineHD1200020930
chr12:75471626-75510351	numsnp=7	length	38726	state5,cn=3	5713296032_R05C01	startsnp=BovineHD1200021067	endsnp=BovineHD1200021097
chr13:43654009-43663286	numsnp=4	length	9278	state5,cn=3	5713296032_R05C01	startsnp=ARS-BFGL-NGS-109512	endsnp=BovineHD1300012763
chr15:75155892-75167268	numsnp=8	length	11377	state5,cn=3	5713296032_R05C01	startsnp=BovineHD1500021833	endsnp=BovineHD1500021840
chr18:13365474-13426555	numsnp=26	length	61082	state5,cn=3	5713296032_R05C01	startsnp=BovineHD1800004416	endsnp=BovineHD1800004440
chr21:71505398-71525965	numsnp=3	length	20568	state5,cn=3	5713296032_R05C01	startsnp=BovineHD2100020897	endsnp=BovineHD2100021458
chr23:25846520-25860822	numsnp=4	length	14303	state5,cn=3	5713296032_R05C01	startsnp=BovineHD2300007162	endsnp=BovineHD2300007169
chr23:29298053-29310162	numsnp=7	length	12110	state5,cn=3	5713296032_R05C01	startsnp=BovineHD2300008339	endsnp=BovineHD2300008348
chr1:93730576-93819471	numsnp=10	length	88896	state1,cn=0	5713296032_R06C01	startsnp=BovineHD0100047110	endsnp=BovineHD0100026605
chr5:103363431-103421894	numsnp=4	length	58464	state1,cn=0	5713296032_R06C01	startsnp=BovineHD0500029573	endsnp=BovineHD0500029582
chr7:18531324-18566035	numsnp=7	length	34712	state1,cn=0	5713296032_R06C01	startsnp=BovineHD0700033609	endsnp=BovineHD0700005195
chr10:23203395-23222741	numsnp=4	length	19347	state1,cn=0	5713296032_R06C01	startsnp=BovineHD1000031198	endsnp=BovineHD1000007632
chr12:936045-942577	numsnp=4	length	6533	state1,cn=0	5713296032_R06C01	startsnp=BovineHD1200000187	endsnp=BovineHD1200000190
chr12:70492340-70569888	numsnp=8	length	77549	state1,cn=0	5713296032_R06C01	startsnp=BovineHD1200019372	endsnp=BovineHD1200019382
chr12:71553800-71613636	numsnp=3	length	59837	state1,cn=0	5713296032_R06C01	startsnp=BovineHD1200019628	endsnp=BovineHD1200019647
chr12:71820348-71949321	numsnp=8	length	128974	state1,cn=0	5713296032_R06C01	startsnp=BovineHD1200019712	endsnp=BovineHD1200019756
chr12:73363460-73375464	numsnp=4	length	12005	state1,cn=0	5713296032_R06C01	startsnp=BovineHD1200028311	endsnp=BovineHD1200020302
chr12:73553506-73767537	numsnp=10	length	214032	state1,cn=0	5713296032_R06C01	startsnp=BovineHD1200020357	endsnp=BovineHD1200020448
chr12:73811041-73863425	numsnp=3	length	52385	state1,cn=0	5713296032_R06C01	startsnp=BovineHD1200020475	endsnp=BovineHD1200020490
chr12:74327005-74589404	numsnp=12	length	262400	state1,cn=0	5713296032_R06C01	startsnp=BovineHD1200020644	endsnp=BovineHD1200020752
chr12:74840021-74866531	numsnp=5	length	26511	state1,cn=0	5713296032_R06C01	startsnp=BovineHD1200020836	endsnp=BovineHD1200020850
chr12:74930625-74942860	numsnp=3	length	12236	state1,cn=0	5713296032_R06C01	startsnp=BovineHD1200020869	endsnp=BovineHD1200020874
chr12:75016673-75193156	numsnp=7	length	176484	state1,cn=0	5713296032_R06C01	startsnp=BovineHD1200020891	endsnp=BovineHD1200020930
chr12:75509770-75517838	numsnp=3	length	8069	state1,cn=0	5713296032_R06C01	startsnp=BovineHD1200021096	endsnp=BovineHD1200021104
chr12:75770032-75946247	numsnp=7	length	176216	state1,cn=0	5713296032_R06C01	startsnp=BovineHD1200021214	endsnp=BovineHD1200028476
chr14:54123999-54126508	numsnp=3	length	2510	state1,cn=0	5713296032_R06C01	startsnp=BovineHD1400015207	endsnp=BovineHD1400015209
chr15:80511937-80666124	numsnp=10	length	154188	state1,cn=0	5713296032_R06C01	startsnp=BovineHD1500023440	endsnp=BovineHD1500023471
chr15:80721144-80784038	numsnp=5	length	62895	state1,cn=0	5713296032_R06C01	startsnp=BovineHD1500023488	endsnp=BovineHD1500023503
chr18:61898550-61924592	numsnp=8	length	26043	state1,cn=0	5713296032_R06C01	startsnp=BovineHD1800017831	endsnp=BovineHD1800017837
chr23:29788998-29808818	numsnp=4	length	19821	state1,cn=0	5713296032_R06C01	startsnp=BovineHD2300008500	endsnp=BovineHD2300008505
chr28:37488904-37495784	numsnp=5	length	6881	state1,cn=0	5713296032_R06C01	startsnp=BovineHD2800010272	endsnp=BovineHD2800010276
chr5:13035547-13054388	numsnp=8	length	18842	state2,cn=1	5713296032_R06C01	startsnp=BovineHD0500003914	endsnp=BovineHD0500003921
chr7:41232074-41241356	numsnp=3	length	9283	state2,cn=1	5713296032_R06C01	startsnp=BovineHD0700011949	endsnp=BovineHD0700011951
chr7:43529725-43534836	numsnp=3	length	5112	state2,cn=1	5713296032_R06C01	startsnp=BovineHD0700012619	endsnp=BovineHD0700012621
chr7:99113453-99116654	numsnp=3	length	3202	state2,cn=1	5713296032_R06C01	startsnp=BovineHD0700028999	endsnp=BovineHD0700029002
chr9:30932163-30972803	numsnp=16	length	40641	state2,cn=1	5713296032_R06C01	startsnp=BovineHD0900008403	endsnp=BovineHD0900008418
chr10:27565890-27570949	numsnp=3	length	5060	state2,cn=1	5713296032_R06C01	startsnp=BovineHD1000009055	endsnp=BovineHD1000009057
chr11:35115605-35293110	numsnp=49	length	177506	state2,cn=1	5713296032_R06C01	startsnp=BovineHD1100010412	endsnp=BovineHD1100010458
chr12:70483913-70489280	numsnp=3	length	5368	state2,cn=1	5713296032_R06C01	startsnp=BovineHD1200019368	endsnp=BovineHD1200019370
chr12:70590117-70595321	numsnp=3	length	5205	state2,cn=1	5713296032_R06C01	startsnp=BovineHD1200019386	endsnp=BovineHD1200019389
chr12:71617637-71782049	numsnp=4	length	164413	state2,cn=1	5713296032_R06C01	startsnp=BovineHD1200019650	endsnp=BovineHD1200019707
chr12:73387202-73497775	numsnp=4	length	110574	state2,cn=1	5713296032_R06C01	startsnp=BovineHD1200027111	endsnp=BTB-01761781
chr12:76270340-76557552	numsnp=5	length	287213	state2,cn=1	5713296032_R06C01	startsnp=BovineHD1200021440	endsnp=BovineHD1200021549
chr12:77802250-77803453	numsnp=3	length	1204	state2,cn=1	5713296032_R06C01	startsnp=BovineHD1200022124	endsnp=BovineHD1200022126
chr14:11382929-11390881	numsnp=4	length	7953	state2,cn=1	5713296032_R06C01	startsnp=BovineHD1400003210	endsnp=BovineHD1400003213
chr17:63655359-63668916	numsnp=7	length	13558	state2,cn=1	5713296032_R06C01	startsnp=BovineHD1700018313	endsnp=BovineHD1700018321
chr28:26558460-26567131	numsnp=4	length	8672	state2,cn=1	5713296032_R06C01	startsnp=BovineHD2800006879	endsnp=BovineHD2800006882
chr29:5432640-5446333	numsnp=4	length	13694	state2,cn=1	5713296032_R06C01	startsnp=BovineHD2900001540	endsnp=BovineHD2900001543
chr29:22506958-22510966	numsnp=3	length	4009	state2,cn=1	5713296032_R06C01	startsnp=BovineHD2900006421	endsnp=BovineHD2900006423
chr29:42492207-42532912	numsnp=6	length	40706	state2,cn=1	5713296032_R06C01	startsnp=BovineHD2900012792	endsnp=BovineHD2900012811
chr1:12507797-12516439	numsnp=7	length	8643	state5,cn=3	5713296032_R06C01	startsnp=BovineHD0100003862	endsnp=BovineHD0100003868
chr1:14162487-14257215	numsnp=33	length	94729	state5,cn=3	5713296032_R06C01	startsnp=BovineHD0100004336	endsnp=BovineHD4100000098
chr1:69205418-69219486	numsnp=6	length	14069	state5,cn=3	5713296032_R06C01	startsnp=BovineHD0100019598	endsnp=BovineHD0100019604
chr4:83438914-83444012	numsnp=5	length	5099	state5,cn=3	5713296032_R06C01	startsnp=BovineHD0400023112	endsnp=BovineHD0400023119
chr4:106059685-106084575	numsnp=11	length	24891	state5,cn=3	5713296032_R06C01	startsnp=BovineHD0400029969	endsnp=BovineHD0400029984
chr4:106115456-106142458	numsnp=10	length	27003	state5,cn=3	5713296032_R06C01	startsnp=BovineHD0400029995	endsnp=BovineHD0400030009
chr5:41734176-41751952	numsnp=3	length	17777	state5,cn=3	5713296032_R06C01	startsnp=BovineHD0500011904	endsnp=BovineHD0500011907
chr5:59041454-59162167	numsnp=10	length	120714	state5,cn=3	5713296032_R06C01	startsnp=BovineHD0500016604	endsnp=BovineHD0500016623
chr5:103280697-103352396	numsnp=4	length	71700	state5,cn=3	5713296032_R06C01	startsnp=BovineHD0500029560	endsnp=BovineHD0500029572
chr5:117369781-117492470	numsnp=21	length	122690	state5,cn=3	5713296032_R06C01	startsnp=BovineHD0500034098	endsnp=BovineHD0500034134
chr7:42745346-42759922	numsnp=5	length	14577	state5,cn=3	5713296032_R06C01	startsnp=BovineHD0700012438	endsnp=BovineHD0700012444
chr7:70205160-70267774	numsnp=8	length	62615	state5,cn=3	5713296032_R06C01	startsnp=BovineHD0700033831	endsnp=BovineHD0700020630
chr12:32085852-32218347	numsnp=14	length	132496	state5,cn=3	5713296032_R06C01	startsnp=BovineHD1200009429	endsnp=BovineHD1200009462
chr12:70417334-70458250	numsnp=6	length	40917	state5,cn=3	5713296032_R06C01	startsnp=BovineHD1200019360	endsnp=BovineHD1200028177
chr12:70620665-70809607	numsnp=13	length	188943	state5,cn=3	5713296032_R06C01	startsnp=BovineHD1200019397	endsnp=BovineHD1200019439
chr12:72511101-72666955	numsnp=46	length	155855	state5,cn=3	5713296032_R06C01	startsnp=BovineHD1200020004	endsnp=BovineHD1200020064
chr12:72698598-72882991	numsnp=29	length	184394	state5,cn=3	5713296032_R06C01	startsnp=BovineHD1200020076	endsnp=BovineHD1200020124
chr12:75400054-75417228	numsnp=3	length	17175	state5,cn=3	5713296032_R06C01	startsnp=BovineHD1200021040	endsnp=BovineHD1200028436
chr15:49894984-49940983	numsnp=3	length	46000	state5,cn=3	5713296032_R06C01	startsnp=BovineHD1500014369	endsnp=BovineHD1500014379
chr17:8815216-8830709	numsnp=4	length	15494	state5,cn=3	5713296032_R06C01	startsnp=BovineHD1700002486	endsnp=BovineHD1700002494
chr17:43711813-43716302	numsnp=3	length	4490	state5,cn=3	5713296032_R06C01	startsnp=BovineHD1700012111	endsnp=BTA-113152-no-rs
chr18:13365474-13439223	numsnp=30	length	73750	state5,cn=3	5713296032_R06C01	startsnp=BovineHD1800004416	endsnp=BovineHD1800019517
chr23:30849340-30898557	numsnp=15	length	49218	state5,cn=3	5713296032_R06C01	startsnp=ARS-BFGL-NGS-111855	endsnp=BovineHD2300008950
chr23:30928776-31001962	numsnp=27	length	73187	state5,cn=3	5713296032_R06C01	startsnp=BovineHD2300008954	endsnp=BovineHD4100016137
chr1:52119241-52122517	numsnp=4	length	3277	state1,cn=0	5713296032_R07C01	startsnp=BovineHD4100000283	endsnp=BovineHD0100014639
chr1:93730576-93819471	numsnp=10	length	88896	state1,cn=0	5713296032_R07C01	startsnp=BovineHD0100047110	endsnp=BovineHD0100026605
chr2:136749793-136776410	numsnp=3	length	26618	state1,cn=0	5713296032_R07C01	startsnp=BovineHD0200040833	endsnp=BovineHD0200040086
chr5:117524110-117586036	numsnp=9	length	61927	state1,cn=0	5713296032_R07C01	startsnp=BovineHD0500034144	endsnp=BovineHD0500034153
chr6:96055154-96059367	numsnp=4	length	4214	state1,cn=0	5713296032_R07C01	startsnp=BovineHD0600026715	endsnp=BovineHD0600026718
chr7:43487164-43498441	numsnp=4	length	11278	state1,cn=0	5713296032_R07C01	startsnp=BovineHD0700033720	endsnp=BovineHD0700012611
chr7:44437375-44444959	numsnp=3	length	7585	state1,cn=0	5713296032_R07C01	startsnp=BovineHD0700012803	endsnp=BovineHD0700012805
chr8:12459571-12498395	numsnp=7	length	38825	state1,cn=0	5713296032_R07C01	startsnp=BovineHD0800004015	endsnp=BovineHD0800004022
chr9:69527371-69536017	numsnp=3	length	8647	state1,cn=0	5713296032_R07C01	startsnp=BovineHD0900019207	endsnp=BovineHD0900019209
chr12:936045-944850	numsnp=5	length	8806	state1,cn=0	5713296032_R07C01	startsnp=BovineHD1200000187	endsnp=BovineHD1200000191
chr12:70435829-70444997	numsnp=3	length	9169	state1,cn=0	5713296032_R07C01	startsnp=BovineHD1200019362	endsnp=BovineHD1200019364
chr12:73745994-73767537	numsnp=3	length	21544	state1,cn=0	5713296032_R07C01	startsnp=BovineHD1200020439	endsnp=BovineHD1200020448
chr12:74478293-74589404	numsnp=6	length	111112	state1,cn=0	5713296032_R07C01	startsnp=BovineHD1200028386	endsnp=BovineHD1200020752
chr12:76154619-76270340	numsnp=3	length	115722	state1,cn=0	5713296032_R07C01	startsnp=BovineHD1200021378	endsnp=BovineHD1200021440
chr18:61898550-61918012	numsnp=5	length	19463	state1,cn=0	5713296032_R07C01	startsnp=BovineHD1800017831	endsnp=BovineHD1800017834
chr23:29792452-29808818	numsnp=3	length	16367	state1,cn=0	5713296032_R07C01	startsnp=BovineHD2300008502	endsnp=BovineHD2300008505
chr1:105544439-105570832	numsnp=7	length	26394	state2,cn=1	5713296032_R07C01	startsnp=BovineHD0100029963	endsnp=BTB-02095892
chr2:67873398-67880786	numsnp=6	length	7389	state2,cn=1	5713296032_R07C01	startsnp=BovineHD0200019609	endsnp=BovineHD0200019614
chr2:124330343-124394326	numsnp=12	length	63984	state2,cn=1	5713296032_R07C01	startsnp=BovineHD0200036137	endsnp=BovineHD0200036150
chr4:7054501-7069300	numsnp=10	length	14800	state2,cn=1	5713296032_R07C01	startsnp=BovineHD0400002088	endsnp=BovineHD0400002097
chr4:7211793-7219597	numsnp=6	length	7805	state2,cn=1	5713296032_R07C01	startsnp=BovineHD0400002168	endsnp=BovineHD0400002174
chr5:59061830-59168921	numsnp=10	length	107092	state2,cn=1	5713296032_R07C01	startsnp=BovineHD0500016608	endsnp=BovineHD0500035997
chr5:76599679-76653989	numsnp=6	length	54311	state2,cn=1	5713296032_R07C01	startsnp=BTB-01947877	endsnp=BovineHD0500021851
chr6:54849614-54852291	numsnp=3	length	2678	state2,cn=1	5713296032_R07C01	startsnp=BovineHD4100005038	endsnp=BovineHD0600015042
chr7:29569259-29627140	numsnp=13	length	57882	state2,cn=1	5713296032_R07C01	startsnp=BovineHD0700008324	endsnp=BovineHD0700008337
chr7:43529725-43534836	numsnp=3	length	5112	state2,cn=1	5713296032_R07C01	startsnp=BovineHD0700012619	endsnp=BovineHD0700012621
chr7:83460948-83462334	numsnp=3	length	1387	state2,cn=1	5713296032_R07C01	startsnp=BovineHD0700024476	endsnp=BovineHD0700024478
chr7:87113645-87133023	numsnp=5	length	19379	state2,cn=1	5713296032_R07C01	startsnp=BovineHD0700025570	endsnp=BovineHD0700025573
chr9:47439599-47477706	numsnp=20	length	38108	state2,cn=1	5713296032_R07C01	startsnp=BovineHD0900013077	endsnp=BovineHD0900013096
chr10:24061376-24080880	numsnp=5	length	19505	state2,cn=1	5713296032_R07C01	startsnp=BovineHD1000007897	endsnp=BovineHD1000007903
chr10:87873996-87878635	numsnp=5	length	4640	state2,cn=1	5713296032_R07C01	startsnp=BovineHD1000024990	endsnp=ARS-BFGL-NGS-112168
chr11:35115605-35293110	numsnp=49	length	177506	state2,cn=1	5713296032_R07C01	startsnp=BovineHD1100010412	endsnp=BovineHD1100010458
chr11:84769675-84772952	numsnp=3	length	3278	state2,cn=1	5713296032_R07C01	startsnp=BovineHD1100024323	endsnp=BovineHD1100024325
chr12:70502845-70569888	numsnp=7	length	67044	state2,cn=1	5713296032_R07C01	startsnp=BovineHD1200019373	endsnp=BovineHD1200019382
chr12:75924170-76140566	numsnp=4	length	216397	state2,cn=1	5713296032_R07C01	startsnp=BovineHD1200021269	endsnp=BovineHD1200021368
chr12:76347115-76608564	numsnp=5	length	261450	state2,cn=1	5713296032_R07C01	startsnp=BovineHD1200021472	endsnp=BovineHD1200021571
chr14:54809641-54833610	numsnp=7	length	23970	state2,cn=1	5713296032_R07C01	startsnp=BovineHD1400015382	endsnp=BovineHD1400015388
chr15:9543902-9546608	numsnp=3	length	2707	state2,cn=1	5713296032_R07C01	startsnp=BovineHD1500002491	endsnp=BovineHD1500002493
chr15:20057061-20060323	numsnp=4	length	3263	state2,cn=1	5713296032_R07C01	startsnp=BovineHD1500005079	endsnp=BovineHD1500005082
chr15:83785281-83852224	numsnp=4	length	66944	state2,cn=1	5713296032_R07C01	startsnp=BovineHD1500024562	endsnp=BovineHD1500025339
chr15:84066536-84073342	numsnp=8	length	6807	state2,cn=1	5713296032_R07C01	startsnp=BovineHD1500024650	endsnp=BovineHD1500024657
chr18:61920892-61924592	numsnp=3	length	3701	state2,cn=1	5713296032_R07C01	startsnp=Hapmap40935-BTA-27343	endsnp=BovineHD1800017837
chr28:26558460-26567131	numsnp=4	length	8672	state2,cn=1	5713296032_R07C01	startsnp=BovineHD2800006879	endsnp=BovineHD2800006882
chr29:27363231-27388550	numsnp=6	length	25320	state2,cn=1	5713296032_R07C01	startsnp=BovineHD2900015420	endsnp=BovineHD2900008045
chr29:27637458-27673157	numsnp=8	length	35700	state2,cn=1	5713296032_R07C01	startsnp=BovineHD2900008110	endsnp=BovineHD2900008121
chr1:69205418-69219486	numsnp=6	length	14069	state5,cn=3	5713296032_R07C01	startsnp=BovineHD0100019598	endsnp=BovineHD0100019604
chr1:72426808-72453928	numsnp=6	length	27121	state5,cn=3	5713296032_R07C01	startsnp=BovineHD0100020722	endsnp=BovineHD0100020731
chr4:47532919-47537722	numsnp=4	length	4804	state5,cn=3	5713296032_R07C01	startsnp=BovineHD0400013047	endsnp=BovineHD0400013051
chr4:83429553-83452740	numsnp=12	length	23188	state5,cn=3	5713296032_R07C01	startsnp=BovineHD0400023103	endsnp=BovineHD0400023123
chr4:106059685-106084575	numsnp=11	length	24891	state5,cn=3	5713296032_R07C01	startsnp=BovineHD0400029969	endsnp=BovineHD0400029984
chr4:106115456-106129243	numsnp=4	length	13788	state5,cn=3	5713296032_R07C01	startsnp=BovineHD0400029995	endsnp=BovineHD0400030001
chr4:113662309-113757613	numsnp=13	length	95305	state5,cn=3	5713296032_R07C01	startsnp=BovineHD0400032779	endsnp=BovineHD0400032814
chr5:117281795-117497778	numsnp=27	length	215984	state5,cn=3	5713296032_R07C01	startsnp=BovineHD0500034077	endsnp=BovineHD0500036296
chr7:43295291-43330896	numsnp=7	length	35606	state5,cn=3	5713296032_R07C01	startsnp=BovineHD0700012561	endsnp=BovineHD0700012567
chr8:96131176-96153777	numsnp=6	length	22602	state5,cn=3	5713296032_R07C01	startsnp=BovineHD0800028401	endsnp=BovineHD0800028408
chr12:70363408-70426762	numsnp=5	length	63355	state5,cn=3	5713296032_R07C01	startsnp=BovineHD1200028172	endsnp=BovineHD1200019361
chr21:20079777-20130658	numsnp=9	length	50882	state5,cn=3	5713296032_R07C01	startsnp=BovineHD2100005806	endsnp=BovineHD2100005822
chr21:59276655-59291824	numsnp=10	length	15170	state5,cn=3	5713296032_R07C01	startsnp=BovineHD2100017140	endsnp=BovineHD2100017151
chr25:9615561-9662729	numsnp=9	length	47169	state5,cn=3	5713296032_R07C01	startsnp=BovineHD2500002552	endsnp=BovineHD2500002566
chr28:2572926-2638563	numsnp=9	length	65638	state5,cn=3	5713296032_R07C01	startsnp=BovineHD2800000853	endsnp=BTB-02032980
chr28:2814450-2831697	numsnp=5	length	17248	state5,cn=3	5713296032_R07C01	startsnp=BovineHD2800000886	endsnp=BovineHD2800000890
chr29:39252602-39269818	numsnp=3	length	17217	state5,cn=3	5713296032_R07C01	startsnp=BovineHD2900015515	endsnp=BovineHD2900011832
chr5:117533059-117586036	numsnp=8	length	52978	state1,cn=0	5713296032_R08C01	startsnp=BovineHD0500034145	endsnp=BovineHD0500034153
chr7:43487164-43495742	numsnp=3	length	8579	state1,cn=0	5713296032_R08C01	startsnp=BovineHD0700033720	endsnp=BovineHD0700012610
chr7:44437375-44444959	numsnp=3	length	7585	state1,cn=0	5713296032_R08C01	startsnp=BovineHD0700012803	endsnp=BovineHD0700012805
chr8:12459571-12498395	numsnp=7	length	38825	state1,cn=0	5713296032_R08C01	startsnp=BovineHD0800004015	endsnp=BovineHD0800004022
chr10:23203395-23222741	numsnp=4	length	19347	state1,cn=0	5713296032_R08C01	startsnp=BovineHD1000031198	endsnp=BovineHD1000007632
chr12:936045-944850	numsnp=5	length	8806	state1,cn=0	5713296032_R08C01	startsnp=BovineHD1200000187	endsnp=BovineHD1200000191
chr12:70392108-70458250	numsnp=7	length	66143	state1,cn=0	5713296032_R08C01	startsnp=BovineHD1200019356	endsnp=BovineHD1200028177
chr18:61674257-61699066	numsnp=3	length	24810	state1,cn=0	5713296032_R08C01	startsnp=BovineHD1800017792	endsnp=BovineHD4100013803
chr18:61898550-61918012	numsnp=5	length	19463	state1,cn=0	5713296032_R08C01	startsnp=BovineHD1800017831	endsnp=BovineHD1800017834
chr23:25341782-25361041	numsnp=8	length	19260	state1,cn=0	5713296032_R08C01	startsnp=BovineHD2300007043	endsnp=BovineHD2300007053
chr28:37488904-37495784	numsnp=5	length	6881	state1,cn=0	5713296032_R08C01	startsnp=BovineHD2800010272	endsnp=BovineHD2800010276
chr2:67873398-67880786	numsnp=6	length	7389	state2,cn=1	5713296032_R08C01	startsnp=BovineHD0200019609	endsnp=BovineHD0200019614
chr2:106749769-106762697	numsnp=5	length	12929	state2,cn=1	5713296032_R08C01	startsnp=ARS-BFGL-NGS-107754	endsnp=BovineHD0200030749
chr3:41280552-41337995	numsnp=15	length	57444	state2,cn=1	5713296032_R08C01	startsnp=BovineHD0300012569	endsnp=BovineHD0300012584
chr5:41173156-41180177	numsnp=3	length	7022	state2,cn=1	5713296032_R08C01	startsnp=BovineHD0500011751	endsnp=BovineHD0500011753
chr5:59150993-59189160	numsnp=5	length	38168	state2,cn=1	5713296032_R08C01	startsnp=BovineHD0500016621	endsnp=BovineHD0500016627
chr6:54849614-54852291	numsnp=3	length	2678	state2,cn=1	5713296032_R08C01	startsnp=BovineHD4100005038	endsnp=BovineHD0600015042
chr7:29569259-29627140	numsnp=13	length	57882	state2,cn=1	5713296032_R08C01	startsnp=BovineHD0700008324	endsnp=BovineHD0700008337
chr12:73335507-73497775	numsnp=10	length	162269	state2,cn=1	5713296032_R08C01	startsnp=BovineHD1200020289	endsnp=BTB-01761781
chr12:73745994-73779660	numsnp=6	length	33667	state2,cn=1	5713296032_R08C01	startsnp=BovineHD1200020439	endsnp=BovineHD1200020457
chr12:75770032-75946247	numsnp=7	length	176216	state2,cn=1	5713296032_R08C01	startsnp=BovineHD1200021214	endsnp=BovineHD1200028476
chr13:26344707-26356929	numsnp=4	length	12223	state2,cn=1	5713296032_R08C01	startsnp=BovineHD1300007639	endsnp=BovineHD1300007643
chr15:50886352-50890166	numsnp=3	length	3815	state2,cn=1	5713296032_R08C01	startsnp=BovineHD1500014681	endsnp=BovineHD1500014683
chr15:80511026-80666124	numsnp=11	length	155099	state2,cn=1	5713296032_R08C01	startsnp=BovineHD1500023439	endsnp=BovineHD1500023471
chr15:83785281-83852224	numsnp=4	length	66944	state2,cn=1	5713296032_R08C01	startsnp=BovineHD1500024562	endsnp=BovineHD1500025339
chr16:15070508-15118639	numsnp=19	length	48132	state2,cn=1	5713296032_R08C01	startsnp=BovineHD1600004085	endsnp=BovineHD1600004105
chr18:60710597-60739795	numsnp=6	length	29199	state2,cn=1	5713296032_R08C01	startsnp=BovineHD1800017510	endsnp=BTB-02049839
chr18:61920892-61924592	numsnp=3	length	3701	state2,cn=1	5713296032_R08C01	startsnp=Hapmap40935-BTA-27343	endsnp=BovineHD1800017837
chr19:20151211-20167097	numsnp=7	length	15887	state2,cn=1	5713296032_R08C01	startsnp=BovineHD1900005785	endsnp=BovineHD1900005792
chr21:560942-581078	numsnp=3	length	20137	state2,cn=1	5713296032_R08C01	startsnp=BovineHD2100000062	endsnp=BovineHD2100000064
chr28:26558460-26567131	numsnp=4	length	8672	state2,cn=1	5713296032_R08C01	startsnp=BovineHD2800006879	endsnp=BovineHD2800006882
chr29:22506958-22510966	numsnp=3	length	4009	state2,cn=1	5713296032_R08C01	startsnp=BovineHD2900006421	endsnp=BovineHD2900006423
chr29:44446676-44494117	numsnp=10	length	47442	state2,cn=1	5713296032_R08C01	startsnp=BovineHD2900013309	endsnp=BovineHD2900015567
chr1:69205418-69219486	numsnp=6	length	14069	state5,cn=3	5713296032_R08C01	startsnp=BovineHD0100019598	endsnp=BovineHD0100019604
chr4:83438914-83452740	numsnp=7	length	13827	state5,cn=3	5713296032_R08C01	startsnp=BovineHD0400023112	endsnp=BovineHD0400023123
chr6:88686136-88692558	numsnp=3	length	6423	state5,cn=3	5713296032_R08C01	startsnp=BovineHD0600024274	endsnp=BovineHD0600024276
chr7:43292715-43327411	numsnp=7	length	34697	state5,cn=3	5713296032_R08C01	startsnp=ARS-BFGL-NGS-11889	endsnp=BovineHD0700012566
chr12:70483913-70516708	numsnp=9	length	32796	state5,cn=3	5713296032_R08C01	startsnp=BovineHD1200019368	endsnp=BovineHD1200019377
chr12:70595321-70620665	numsnp=4	length	25345	state5,cn=3	5713296032_R08C01	startsnp=BovineHD1200019389	endsnp=BovineHD1200019397
chr12:73811041-73863425	numsnp=3	length	52385	state5,cn=3	5713296032_R08C01	startsnp=BovineHD1200020475	endsnp=BovineHD1200020490
chr12:75497057-75579245	numsnp=8	length	82189	state5,cn=3	5713296032_R08C01	startsnp=BovineHD1200021086	endsnp=BovineHD1200021134
chr13:31518479-31522736	numsnp=4	length	4258	state5,cn=3	5713296032_R08C01	startsnp=BovineHD1300009190	endsnp=BovineHD1300009194
chr15:80275724-80299279	numsnp=8	length	23556	state5,cn=3	5713296032_R08C01	startsnp=BovineHD1500023396	endsnp=BovineHD1500023403
chr18:13372279-13436491	numsnp=27	length	64213	state5,cn=3	5713296032_R08C01	startsnp=BovineHD1800004418	endsnp=BovineHD1800004443
chr23:29096015-29113538	numsnp=4	length	17524	state5,cn=3	5713296032_R08C01	startsnp=BovineHD2300008262	endsnp=BovineHD2300008267
chr28:2544117-2590728	numsnp=7	length	46612	state5,cn=3	5713296032_R08C01	startsnp=BovineHD2800000847	endsnp=BovineHD2800000856
chr28:2814450-2831697	numsnp=5	length	17248	state5,cn=3	5713296032_R08C01	startsnp=BovineHD2800000886	endsnp=BovineHD2800000890
chr29:39218128-39269818	numsnp=4	length	51691	state5,cn=3	5713296032_R08C01	startsnp=BovineHD2900011822	endsnp=BovineHD2900011832
chr5:58992818-59207218	numsnp=17	length	214401	state1,cn=0	5713296033_R01C01	startsnp=BovineHD0500016596	endsnp=BovineHD0500036000
chr5:117533059-117586036	numsnp=8	length	52978	state1,cn=0	5713296033_R01C01	startsnp=BovineHD0500034145	endsnp=BovineHD0500034153
chr6:96055154-96059367	numsnp=4	length	4214	state1,cn=0	5713296033_R01C01	startsnp=BovineHD0600026715	endsnp=BovineHD0600026718
chr7:10225525-10253237	numsnp=5	length	27713	state1,cn=0	5713296033_R01C01	startsnp=BovineHD0700002702	endsnp=BovineHD0700002713
chr7:43487164-43498441	numsnp=4	length	11278	state1,cn=0	5713296033_R01C01	startsnp=BovineHD0700033720	endsnp=BovineHD0700012611
chr7:44437375-44444959	numsnp=3	length	7585	state1,cn=0	5713296033_R01C01	startsnp=BovineHD0700012803	endsnp=BovineHD0700012805
chr10:24057642-24095827	numsnp=8	length	38186	state1,cn=0	5713296033_R01C01	startsnp=BovineHD1000007896	endsnp=BovineHD1000031230
chr10:25129328-25173443	numsnp=4	length	44116	state1,cn=0	5713296033_R01C01	startsnp=BovineHD1000008196	endsnp=BovineHD1000008212
chr12:936045-944850	numsnp=5	length	8806	state1,cn=0	5713296033_R01C01	startsnp=BovineHD1200000187	endsnp=BovineHD1200000191
chr12:32054331-32145663	numsnp=11	length	91333	state1,cn=0	5713296033_R01C01	startsnp=BovineHD1200009422	endsnp=BovineHD1200009445
chr12:71443906-71949321	numsnp=19	length	505416	state1,cn=0	5713296033_R01C01	startsnp=BovineHD1200019602	endsnp=BovineHD1200019756
chr12:72748544-72882991	numsnp=11	length	134448	state1,cn=0	5713296033_R01C01	startsnp=BovineHD1200020098	endsnp=BovineHD1200020124
chr12:73319626-73497775	numsnp=12	length	178150	state1,cn=0	5713296033_R01C01	startsnp=BovineHD1200028309	endsnp=BTB-01761781
chr12:73767537-73779660	numsnp=4	length	12124	state1,cn=0	5713296033_R01C01	startsnp=BovineHD1200020448	endsnp=BovineHD1200020457
chr12:74421681-74493207	numsnp=3	length	71527	state1,cn=0	5713296033_R01C01	startsnp=BovineHD1200028382	endsnp=BovineHD1200020699
chr12:78494480-78498214	numsnp=3	length	3735	state1,cn=0	5713296033_R01C01	startsnp=BovineHD1200022353	endsnp=BovineHD1200022355
chr14:17329297-17336372	numsnp=3	length	7076	state1,cn=0	5713296033_R01C01	startsnp=BovineHD1400004922	endsnp=BovineHD1400024063
chr29:42532912-42561300	numsnp=5	length	28389	state1,cn=0	5713296033_R01C01	startsnp=BovineHD2900012811	endsnp=BovineHD2900012820
chr1:105544439-105566939	numsnp=6	length	22501	state2,cn=1	5713296033_R01C01	startsnp=BovineHD0100029963	endsnp=BovineHD0100029968
chr2:67873398-67880786	numsnp=6	length	7389	state2,cn=1	5713296033_R01C01	startsnp=BovineHD0200019609	endsnp=BovineHD0200019614
chr2:124190621-124211492	numsnp=5	length	20872	state2,cn=1	5713296033_R01C01	startsnp=BovineHD0200036097	endsnp=BovineHD0200036101
chr2:124330343-124394326	numsnp=12	length	63984	state2,cn=1	5713296033_R01C01	startsnp=BovineHD0200036137	endsnp=BovineHD0200036150
chr3:1789043-1804117	numsnp=5	length	15075	state2,cn=1	5713296033_R01C01	startsnp=BovineHD0300000481	endsnp=BovineHD0300000486
chr3:41280552-41346254	numsnp=16	length	65703	state2,cn=1	5713296033_R01C01	startsnp=BovineHD0300012569	endsnp=BovineHD0300012585
chr5:76599679-76653989	numsnp=6	length	54311	state2,cn=1	5713296033_R01C01	startsnp=BTB-01947877	endsnp=BovineHD0500021851
chr5:117356476-117524110	numsnp=26	length	167635	state2,cn=1	5713296033_R01C01	startsnp=BovineHD0500034093	endsnp=BovineHD0500034144
chr7:10254576-10270468	numsnp=5	length	15893	state2,cn=1	5713296033_R01C01	startsnp=BovineHD0700002714	endsnp=BovineHD0700002725
chr7:11136869-11282468	numsnp=34	length	145600	state2,cn=1	5713296033_R01C01	startsnp=BovineHD0700032940	endsnp=BovineHD0700002985
chr7:41232074-41241356	numsnp=3	length	9283	state2,cn=1	5713296033_R01C01	startsnp=BovineHD0700011949	endsnp=BovineHD0700011951
chr7:42745346-42788788	numsnp=9	length	43443	state2,cn=1	5713296033_R01C01	startsnp=BovineHD0700012438	endsnp=ARS-BFGL-NGS-23938
chr7:43529725-43534836	numsnp=3	length	5112	state2,cn=1	5713296033_R01C01	startsnp=BovineHD0700012619	endsnp=BovineHD0700012621
chr9:47439599-47477706	numsnp=20	length	38108	state2,cn=1	5713296033_R01C01	startsnp=BovineHD0900013077	endsnp=BovineHD0900013096
chr11:35122809-35293110	numsnp=48	length	170302	state2,cn=1	5713296033_R01C01	startsnp=BovineHD1100010413	endsnp=BovineHD1100010458
chr11:84769675-84772952	numsnp=3	length	3278	state2,cn=1	5713296033_R01C01	startsnp=BovineHD1100024323	endsnp=BovineHD1100024325
chr12:32160695-32182960	numsnp=5	length	22266	state2,cn=1	5713296033_R01C01	startsnp=BovineHD1200009449	endsnp=BovineHD1200027784
chr14:78359561-78360736	numsnp=3	length	1176	state2,cn=1	5713296033_R01C01	startsnp=BovineHD1400021941	endsnp=BovineHD1400021943
chr15:80511937-80651588	numsnp=9	length	139652	state2,cn=1	5713296033_R01C01	startsnp=BovineHD1500023440	endsnp=BovineHD1500023469
chr19:24521970-24525423	numsnp=5	length	3454	state2,cn=1	5713296033_R01C01	startsnp=UA-IFASA-6091	endsnp=BovineHD1900007115
chr20:62461185-62467603	numsnp=3	length	6419	state2,cn=1	5713296033_R01C01	startsnp=BovineHD2000017661	endsnp=BovineHD2000017663
chr23:557106-582242	numsnp=5	length	25137	state2,cn=1	5713296033_R01C01	startsnp=BovineHD2300000077	endsnp=ARS-BFGL-BAC-29485
chr23:25425442-25440853	numsnp=10	length	15412	state2,cn=1	5713296033_R01C01	startsnp=BovineHD2300007058	endsnp=BovineHD2300007066
chr29:27363231-27388550	numsnp=6	length	25320	state2,cn=1	5713296033_R01C01	startsnp=BovineHD2900015420	endsnp=BovineHD2900008045
chr29:27637458-27673157	numsnp=8	length	35700	state2,cn=1	5713296033_R01C01	startsnp=BovineHD2900008110	endsnp=BovineHD2900008121
chr1:69205418-69219486	numsnp=6	length	14069	state5,cn=3	5713296033_R01C01	startsnp=BovineHD0100019598	endsnp=BovineHD0100019604
chr1:93730576-93819471	numsnp=10	length	88896	state5,cn=3	5713296033_R01C01	startsnp=BovineHD0100047110	endsnp=BovineHD0100026605
chr4:47532919-47537722	numsnp=4	length	4804	state5,cn=3	5713296033_R01C01	startsnp=BovineHD0400013047	endsnp=BovineHD0400013051
chr4:83429553-83445914	numsnp=11	length	16362	state5,cn=3	5713296033_R01C01	startsnp=BovineHD0400023103	endsnp=ARS-BFGL-NGS-13575
chr4:106059685-106084575	numsnp=11	length	24891	state5,cn=3	5713296033_R01C01	startsnp=BovineHD0400029969	endsnp=BovineHD0400029984
chr4:106115456-106140722	numsnp=9	length	25267	state5,cn=3	5713296033_R01C01	startsnp=BovineHD0400029995	endsnp=BovineHD0400030008
chr5:100588164-100621382	numsnp=3	length	33219	state5,cn=3	5713296033_R01C01	startsnp=BovineHD0500028816	endsnp=BovineHD0500028821
chr6:1193082-1294965	numsnp=35	length	101884	state5,cn=3	5713296033_R01C01	startsnp=BovineHD0600000291	endsnp=BovineHD0600000324
chr7:10907840-11091861	numsnp=13	length	184022	state5,cn=3	5713296033_R01C01	startsnp=BTB-01568825	endsnp=BovineHD0700002909
chr7:42435053-42440064	numsnp=3	length	5012	state5,cn=3	5713296033_R01C01	startsnp=BovineHD0700012355	endsnp=BTB-01957176
chr10:23203395-23319458	numsnp=5	length	116064	state5,cn=3	5713296033_R01C01	startsnp=BovineHD1000031198	endsnp=BovineHD1000007644
chr11:93445185-93467609	numsnp=11	length	22425	state5,cn=3	5713296033_R01C01	startsnp=BTB-02006984	endsnp=BovineHD1100027222
chr11:93527989-93551432	numsnp=7	length	23444	state5,cn=3	5713296033_R01C01	startsnp=BovineHD1100027251	endsnp=BovineHD1100027256
chr12:70510049-70645065	numsnp=13	length	135017	state5,cn=3	5713296033_R01C01	startsnp=BovineHD1200019374	endsnp=BovineHD1200019402
chr12:70848277-71084211	numsnp=5	length	235935	state5,cn=3	5713296033_R01C01	startsnp=BovineHD1200019450	endsnp=BovineHD1200019490
chr12:72507076-72742881	numsnp=70	length	235806	state5,cn=3	5713296033_R01C01	startsnp=BovineHD1200020001	endsnp=BovineHD1200020097
chr12:73553506-73754154	numsnp=9	length	200649	state5,cn=3	5713296033_R01C01	startsnp=BovineHD1200020357	endsnp=BovineHD1200020442
chr12:73811041-74111618	numsnp=10	length	300578	state5,cn=3	5713296033_R01C01	startsnp=BovineHD1200020475	endsnp=BovineHD1200020565
chr12:74509354-75238779	numsnp=24	length	729426	state5,cn=3	5713296033_R01C01	startsnp=BovineHD1200020707	endsnp=BovineHD1200020945
chr12:76735098-76747168	numsnp=3	length	12071	state5,cn=3	5713296033_R01C01	startsnp=BovineHD1200028531	endsnp=BovineHD1200021629
chr15:80274406-80299279	numsnp=9	length	24874	state5,cn=3	5713296033_R01C01	startsnp=BovineHD1500023395	endsnp=BovineHD1500023403
chr18:61894649-61918012	numsnp=6	length	23364	state5,cn=3	5713296033_R01C01	startsnp=BovineHD1800019875	endsnp=BovineHD1800017834
chr19:24561933-24571149	numsnp=5	length	9217	state5,cn=3	5713296033_R01C01	startsnp=BovineHD1900007134	endsnp=BovineHD1900007138
chr21:59276655-59291824	numsnp=10	length	15170	state5,cn=3	5713296033_R01C01	startsnp=BovineHD2100017140	endsnp=BovineHD2100017151
chr24:62411069-62431830	numsnp=3	length	20762	state5,cn=3	5713296033_R01C01	startsnp=BTB-01625084	endsnp=BovineHD2400018182
chr25:9615561-9662729	numsnp=9	length	47169	state5,cn=3	5713296033_R01C01	startsnp=BovineHD2500002552	endsnp=BovineHD2500002566
chr1:93730576-93819471	numsnp=10	length	88896	state1,cn=0	5713296033_R02C01	startsnp=BovineHD0100047110	endsnp=BovineHD0100026605
chr5:103122325-103320352	numsnp=5	length	198028	state1,cn=0	5713296033_R02C01	startsnp=BovineHD0500029544	endsnp=BovineHD0500029569
chr7:99325393-99328261	numsnp=3	length	2869	state1,cn=0	5713296033_R02C01	startsnp=BovineHD0700029075	endsnp=BovineHD0700029077
chr8:96129918-96181815	numsnp=13	length	51898	state1,cn=0	5713296033_R02C01	startsnp=BovineHD0800028400	endsnp=BovineHD0800028413
chr9:13985299-13992239	numsnp=5	length	6941	state1,cn=0	5713296033_R02C01	startsnp=BovineHD0900003647	endsnp=BovineHD0900003651
chr10:23203395-23222741	numsnp=4	length	19347	state1,cn=0	5713296033_R02C01	startsnp=BovineHD1000031198	endsnp=BovineHD1000007632
chr18:61768443-61835029	numsnp=9	length	66587	state1,cn=0	5713296033_R02C01	startsnp=BovineHD1800017805	endsnp=BovineHD1800017816
chr18:61898550-61918012	numsnp=5	length	19463	state1,cn=0	5713296033_R02C01	startsnp=BovineHD1800017831	endsnp=BovineHD1800017834
chr18:65766249-65771834	numsnp=3	length	5586	state1,cn=0	5713296033_R02C01	startsnp=BovineHD1800019186	endsnp=BovineHD1800019187
chr23:29788998-29808818	numsnp=4	length	19821	state1,cn=0	5713296033_R02C01	startsnp=BovineHD2300008500	endsnp=BovineHD2300008505
chr1:103213070-103234930	numsnp=11	length	21861	state2,cn=1	5713296033_R02C01	startsnp=BovineHD0100029426	endsnp=BovineHD0100029434
chr2:93047002-93050333	numsnp=3	length	3332	state2,cn=1	5713296033_R02C01	startsnp=BovineHD0200026541	endsnp=BovineHD0200026543
chr5:102471089-102487072	numsnp=3	length	15984	state2,cn=1	5713296033_R02C01	startsnp=BovineHD0500029351	endsnp=BovineHD0500029357
chr5:103678422-103722388	numsnp=6	length	43967	state2,cn=1	5713296033_R02C01	startsnp=BovineHD0500036241	endsnp=BovineHD0500029678
chr6:3089088-3109223	numsnp=8	length	20136	state2,cn=1	5713296033_R02C01	startsnp=BovineHD0600000778	endsnp=BovineHD0600000784
chr7:42745346-42778441	numsnp=8	length	33096	state2,cn=1	5713296033_R02C01	startsnp=BovineHD0700012438	endsnp=BovineHD0700012448
chr10:24766755-24942444	numsnp=5	length	175690	state2,cn=1	5713296033_R02C01	startsnp=BovineHD1000008097	endsnp=BovineHD1000031258
chr12:72084609-72123747	numsnp=9	length	39139	state2,cn=1	5713296033_R02C01	startsnp=BovineHD1200019808	endsnp=BovineHD1200019825
chr12:73767537-73779660	numsnp=4	length	12124	state2,cn=1	5713296033_R02C01	startsnp=BovineHD1200020448	endsnp=BovineHD1200020457
chr16:5581530-5720213	numsnp=34	length	138684	state2,cn=1	5713296033_R02C01	startsnp=BovineHD1600001562	endsnp=BovineHD1600001621
chr16:55674891-55678893	numsnp=3	length	4003	state2,cn=1	5713296033_R02C01	startsnp=BovineHD1600015491	endsnp=BovineHD1600015493
chr22:2787125-2788566	numsnp=3	length	1442	state2,cn=1	5713296033_R02C01	startsnp=BovineHD2200000752	endsnp=BTA-119176-no-rs
chr24:24579328-24582206	numsnp=3	length	2879	state2,cn=1	5713296033_R02C01	startsnp=BovineHD2400006672	endsnp=BTA-57640-no-rs
chr28:44987507-45010315	numsnp=4	length	22809	state2,cn=1	5713296033_R02C01	startsnp=BovineHD2800012982	endsnp=BovineHD2800012985
chr29:27381552-27409510	numsnp=10	length	27959	state2,cn=1	5713296033_R02C01	startsnp=BovineHD2900008041	endsnp=BovineHD2900008054
chr29:27640611-27663302	numsnp=6	length	22692	state2,cn=1	5713296033_R02C01	startsnp=BovineHD2900008112	endsnp=BovineHD2900008120
chr1:50610120-50616366	numsnp=5	length	6247	state5,cn=3	5713296033_R02C01	startsnp=BovineHD0100014219	endsnp=BovineHD0100014223
chr1:113220450-113225550	numsnp=3	length	5101	state5,cn=3	5713296033_R02C01	startsnp=BovineHD0100032039	endsnp=BovineHD0100032041
chr5:115039452-115053331	numsnp=6	length	13880	state5,cn=3	5713296033_R02C01	startsnp=BovineHD0500033265	endsnp=BovineHD0500033272
chr5:117356476-117639815	numsnp=37	length	283340	state5,cn=3	5713296033_R02C01	startsnp=BovineHD0500034093	endsnp=BovineHD0500034161
chr7:33452602-33458813	numsnp=3	length	6212	state5,cn=3	5713296033_R02C01	startsnp=ARS-BFGL-NGS-21597	endsnp=BovineHD4100005903
chr7:108515558-108530765	numsnp=5	length	15208	state5,cn=3	5713296033_R02C01	startsnp=BovineHD0700031633	endsnp=BovineHD0700031636
chr12:70564073-70670517	numsnp=10	length	106445	state5,cn=3	5713296033_R02C01	startsnp=BovineHD1200019380	endsnp=BovineHD1200019407
chr12:74111618-74359566	numsnp=5	length	247949	state5,cn=3	5713296033_R02C01	startsnp=BovineHD1200020565	endsnp=BovineHD1200028373
chr12:74478293-74509354	numsnp=3	length	31062	state5,cn=3	5713296033_R02C01	startsnp=BovineHD1200028386	endsnp=BovineHD1200020707
chr12:75404936-75502589	numsnp=8	length	97654	state5,cn=3	5713296033_R02C01	startsnp=BovineHD1200028434	endsnp=BovineHD1200021091
chr13:82940768-82993805	numsnp=16	length	53038	state5,cn=3	5713296033_R02C01	startsnp=BovineHD1300024102	endsnp=BovineHD1300024124
chr15:80511026-80784038	numsnp=18	length	273013	state5,cn=3	5713296033_R02C01	startsnp=BovineHD1500023439	endsnp=BovineHD1500023503
chr18:13372279-13421111	numsnp=23	length	48833	state5,cn=3	5713296033_R02C01	startsnp=BovineHD1800004418	endsnp=BovineHD1800004439
chr23:28486281-28494393	numsnp=3	length	8113	state5,cn=3	5713296033_R02C01	startsnp=BovineHD2300008019	endsnp=BovineHD2300015634
chr23:28861534-28870776	numsnp=5	length	9243	state5,cn=3	5713296033_R02C01	startsnp=BovineHD2300008193	endsnp=BovineHD2300008197
chr26:19822204-19831612	numsnp=3	length	9409	state5,cn=3	5713296033_R02C01	startsnp=BovineHD2600005175	endsnp=BovineHD2600005176
chr28:2604878-2638563	numsnp=3	length	33686	state5,cn=3	5713296033_R02C01	startsnp=BovineHD2800013513	endsnp=BTB-02032980
chr28:2814450-2860512	numsnp=7	length	46063	state5,cn=3	5713296033_R02C01	startsnp=BovineHD2800000886	endsnp=BovineHD2800000894
chr1:93730576-93819471	numsnp=10	length	88896	state1,cn=0	5713296033_R03C01	startsnp=BovineHD0100047110	endsnp=BovineHD0100026605
chr5:117533059-117586036	numsnp=8	length	52978	state1,cn=0	5713296033_R03C01	startsnp=BovineHD0500034145	endsnp=BovineHD0500034153
chr7:18531324-18566035	numsnp=7	length	34712	state1,cn=0	5713296033_R03C01	startsnp=BovineHD0700033609	endsnp=BovineHD0700005195
chr7:99322117-99328261	numsnp=4	length	6145	state1,cn=0	5713296033_R03C01	startsnp=BovineHD0700029074	endsnp=BovineHD0700029077
chr9:5610931-5619077	numsnp=3	length	8147	state1,cn=0	5713296033_R03C01	startsnp=BovineHD0900001158	endsnp=BovineHD0900001160
chr10:23203395-23222741	numsnp=4	length	19347	state1,cn=0	5713296033_R03C01	startsnp=BovineHD1000031198	endsnp=BovineHD1000007632
chr10:24061376-24095827	numsnp=7	length	34452	state1,cn=0	5713296033_R03C01	startsnp=BovineHD1000007897	endsnp=BovineHD1000031230
chr12:73657824-73666963	numsnp=3	length	9140	state1,cn=0	5713296033_R03C01	startsnp=BovineHD1200020401	endsnp=BovineHD1200028327
chr12:74840021-75193156	numsnp=18	length	353136	state1,cn=0	5713296033_R03C01	startsnp=BovineHD1200020836	endsnp=BovineHD1200020930
chr18:61768443-61835029	numsnp=9	length	66587	state1,cn=0	5713296033_R03C01	startsnp=BovineHD1800017805	endsnp=BovineHD1800017816
chr18:61898550-61918012	numsnp=5	length	19463	state1,cn=0	5713296033_R03C01	startsnp=BovineHD1800017831	endsnp=BovineHD1800017834
chr23:25343174-25361041	numsnp=7	length	17868	state1,cn=0	5713296033_R03C01	startsnp=BovineHD2300007044	endsnp=BovineHD2300007053
chr1:57151660-57204761	numsnp=25	length	53102	state2,cn=1	5713296033_R03C01	startsnp=BovineHD0100016176	endsnp=BovineHD0100016201
chr5:4513012-4531901	numsnp=6	length	18890	state2,cn=1	5713296033_R03C01	startsnp=BovineHD0500001177	endsnp=BovineHD0500001180
chr5:36297024-36299121	numsnp=3	length	2098	state2,cn=1	5713296033_R03C01	startsnp=BovineHD0500010410	endsnp=BovineHD0500010412
chr5:102471089-102487072	numsnp=3	length	15984	state2,cn=1	5713296033_R03C01	startsnp=BovineHD0500029351	endsnp=BovineHD0500029357
chr5:103690490-103722388	numsnp=5	length	31899	state2,cn=1	5713296033_R03C01	startsnp=BovineHD0500029671	endsnp=BovineHD0500029678
chr5:117366040-117379559	numsnp=6	length	13520	state2,cn=1	5713296033_R03C01	startsnp=BovineHD0500034096	endsnp=BovineHD0500034107
chr5:117435521-117524110	numsnp=13	length	88590	state2,cn=1	5713296033_R03C01	startsnp=BovineHD0500034120	endsnp=BovineHD0500034144
chr6:3089088-3109223	numsnp=8	length	20136	state2,cn=1	5713296033_R03C01	startsnp=BovineHD0600000778	endsnp=BovineHD0600000784
chr7:6708218-6718398	numsnp=4	length	10181	state2,cn=1	5713296033_R03C01	startsnp=BovineHD0700001971	endsnp=BovineHD0700001976
chr7:9593935-9611313	numsnp=4	length	17379	state2,cn=1	5713296033_R03C01	startsnp=BovineHD0700002488	endsnp=BovineHD0700002491
chr7:9771150-9776185	numsnp=3	length	5036	state2,cn=1	5713296033_R03C01	startsnp=BovineHD0700002547	endsnp=BovineHD0700002550
chr7:10044994-10144881	numsnp=18	length	99888	state2,cn=1	5713296033_R03C01	startsnp=BovineHD0700002633	endsnp=BovineHD0700002662
chr7:10289091-11091861	numsnp=54	length	802771	state2,cn=1	5713296033_R03C01	startsnp=BovineHD0700002730	endsnp=BovineHD0700002909
chr7:35312206-35318219	numsnp=3	length	6014	state2,cn=1	5713296033_R03C01	startsnp=BovineHD0700010103	endsnp=BovineHD0700010105
chr7:42745346-42788788	numsnp=9	length	43443	state2,cn=1	5713296033_R03C01	startsnp=BovineHD0700012438	endsnp=ARS-BFGL-NGS-23938
chr7:92344067-92348865	numsnp=3	length	4799	state2,cn=1	5713296033_R03C01	startsnp=BovineHD0700026979	endsnp=BovineHD0700026980
chr9:63928374-63933005	numsnp=3	length	4632	state2,cn=1	5713296033_R03C01	startsnp=BovineHD0900017543	endsnp=BovineHD0900017545
chr10:24766755-24822212	numsnp=3	length	55458	state2,cn=1	5713296033_R03C01	startsnp=BovineHD1000008097	endsnp=BovineHD1000030572
chr12:57694076-57720361	numsnp=9	length	26286	state2,cn=1	5713296033_R03C01	startsnp=BovineHD1200015852	endsnp=BovineHD1200015859
chr12:72432362-72505024	numsnp=25	length	72663	state2,cn=1	5713296033_R03C01	startsnp=BovineHD1200019974	endsnp=BovineHD1200019999
chr12:74369197-74395072	numsnp=3	length	25876	state2,cn=1	5713296033_R03C01	startsnp=BovineHD1200020660	endsnp=BovineHD1200020674
chr18:9741999-9752287	numsnp=6	length	10289	state2,cn=1	5713296033_R03C01	startsnp=BovineHD1800003457	endsnp=Hapmap58843-rs29022852
chr24:16003688-16012254	numsnp=3	length	8567	state2,cn=1	5713296033_R03C01	startsnp=BovineHD2400004320	endsnp=BTA-105168-no-rs
chr26:29884433-29892202	numsnp=4	length	7770	state2,cn=1	5713296033_R03C01	startsnp=BovineHD2600007986	endsnp=BovineHD2600015185
chr1:50610120-50616366	numsnp=5	length	6247	state5,cn=3	5713296033_R03C01	startsnp=BovineHD0100014219	endsnp=BovineHD0100014223
chr3:54522367-54587989	numsnp=11	length	65623	state5,cn=3	5713296033_R03C01	startsnp=BovineHD0300036142	endsnp=BovineHD0300016526
chr3:54735088-54822796	numsnp=11	length	87709	state5,cn=3	5713296033_R03C01	startsnp=BovineHD0300016579	endsnp=BovineHD0300016596
chr4:83438914-83452740	numsnp=7	length	13827	state5,cn=3	5713296033_R03C01	startsnp=BovineHD0400023112	endsnp=BovineHD0400023123
chr7:108515558-108530765	numsnp=5	length	15208	state5,cn=3	5713296033_R03C01	startsnp=BovineHD0700031633	endsnp=BovineHD0700031636
chr9:95960509-95996636	numsnp=12	length	36128	state5,cn=3	5713296033_R03C01	startsnp=BovineHD0900027295	endsnp=BovineHD0900027304
chr12:71919682-72016965	numsnp=7	length	97284	state5,cn=3	5713296033_R03C01	startsnp=BovineHD1200019745	endsnp=BovineHD1200019777
chr12:73363460-73401154	numsnp=6	length	37695	state5,cn=3	5713296033_R03C01	startsnp=BovineHD1200028311	endsnp=BovineHD1200020311
chr12:74302958-74359566	numsnp=3	length	56609	state5,cn=3	5713296033_R03C01	startsnp=BovineHD1200020632	endsnp=BovineHD1200028373
chr12:75497057-75579245	numsnp=8	length	82189	state5,cn=3	5713296033_R03C01	startsnp=BovineHD1200021086	endsnp=BovineHD1200021134
chr12:78494480-78499919	numsnp=4	length	5440	state5,cn=3	5713296033_R03C01	startsnp=BovineHD1200022353	endsnp=BovineHD1200022356
chr15:49894984-49940983	numsnp=3	length	46000	state5,cn=3	5713296033_R03C01	startsnp=BovineHD1500014369	endsnp=BovineHD1500014379
chr17:43069432-43081321	numsnp=11	length	11890	state5,cn=3	5713296033_R03C01	startsnp=BovineHD1700011944	endsnp=BovineHD1700011954
chr20:60227141-60236549	numsnp=3	length	9409	state5,cn=3	5713296033_R03C01	startsnp=BovineHD2000016904	endsnp=BovineHD2000021202
chr28:2468624-2860512	numsnp=44	length	391889	state5,cn=3	5713296033_R03C01	startsnp=BovineHD2800000833	endsnp=BovineHD2800000894
chr1:16021282-16023240	numsnp=3	length	1959	state1,cn=0	5713296033_R04C01	startsnp=BovineHD0100004885	endsnp=BovineHD0100004887
chr1:93730576-93819471	numsnp=10	length	88896	state1,cn=0	5713296033_R04C01	startsnp=BovineHD0100047110	endsnp=BovineHD0100026605
chr5:103363431-103421894	numsnp=4	length	58464	state1,cn=0	5713296033_R04C01	startsnp=BovineHD0500029573	endsnp=BovineHD0500029582
chr5:117533059-117586036	numsnp=8	length	52978	state1,cn=0	5713296033_R04C01	startsnp=BovineHD0500034145	endsnp=BovineHD0500034153
chr15:80511026-80666124	numsnp=11	length	155099	state1,cn=0	5713296033_R04C01	startsnp=BovineHD1500023439	endsnp=BovineHD1500023471
chr15:80721144-80831076	numsnp=9	length	109933	state1,cn=0	5713296033_R04C01	startsnp=BovineHD1500023488	endsnp=BovineHD1500023511
chr23:25747610-25859762	numsnp=4	length	112153	state1,cn=0	5713296033_R04C01	startsnp=BovineHD2300007148	endsnp=BovineHD2300007168
chr26:25719640-25730715	numsnp=4	length	11076	state1,cn=0	5713296033_R04C01	startsnp=BovineHD2600006766	endsnp=BovineHD2600006769
chr2:10788074-10810601	numsnp=6	length	22528	state2,cn=1	5713296033_R04C01	startsnp=BovineHD0200002994	endsnp=BovineHD0200002999
chr3:97383125-97392374	numsnp=5	length	9250	state2,cn=1	5713296033_R04C01	startsnp=BovineHD0300027921	endsnp=Hapmap58697-rs29019997
chr5:117356476-117379559	numsnp=8	length	23084	state2,cn=1	5713296033_R04C01	startsnp=BovineHD0500034093	endsnp=BovineHD0500034107
chr6:55381496-55394255	numsnp=11	length	12760	state2,cn=1	5713296033_R04C01	startsnp=BovineHD0600015200	endsnp=BovineHD0600015209
chr7:83690073-83697392	numsnp=3	length	7320	state2,cn=1	5713296033_R04C01	startsnp=BovineHD0700024568	endsnp=ARS-BFGL-NGS-40327
chr7:87507301-87533591	numsnp=4	length	26291	state2,cn=1	5713296033_R04C01	startsnp=BovineHD0700025654	endsnp=BovineHD0700025657
chr7:87806012-87818635	numsnp=3	length	12624	state2,cn=1	5713296033_R04C01	startsnp=BovineHD0700025721	endsnp=BovineHD0700033421
chr9:66599290-66620995	numsnp=4	length	21706	state2,cn=1	5713296033_R04C01	startsnp=BovineHD0900018390	endsnp=BovineHD0900018393
chr10:6282055-6288477	numsnp=7	length	6423	state2,cn=1	5713296033_R04C01	startsnp=BovineHD1000001943	endsnp=BovineHD1000001949
chr10:22861544-22960303	numsnp=20	length	98760	state2,cn=1	5713296033_R04C01	startsnp=BovineHD1000007459	endsnp=BovineHD1000007528
chr10:44359914-44410615	numsnp=18	length	50702	state2,cn=1	5713296033_R04C01	startsnp=BovineHD4100008086	endsnp=BovineHD1000013318
chr12:62153910-62209996	numsnp=20	length	56087	state2,cn=1	5713296033_R04C01	startsnp=BovineHD1200017013	endsnp=BovineHD1200017028
chr12:72077746-72123747	numsnp=10	length	46002	state2,cn=1	5713296033_R04C01	startsnp=BovineHD1200019801	endsnp=BovineHD1200019825
chr12:73745994-73772980	numsnp=5	length	26987	state2,cn=1	5713296033_R04C01	startsnp=BovineHD1200020439	endsnp=BovineHD1200020451
chr16:5574114-5764281	numsnp=44	length	190168	state2,cn=1	5713296033_R04C01	startsnp=BovineHD1600001559	endsnp=BovineHD1600001638
chr16:15066677-15118639	numsnp=20	length	51963	state2,cn=1	5713296033_R04C01	startsnp=BovineHD1600004084	endsnp=BovineHD1600004105
chr22:24013922-24035920	numsnp=8	length	21999	state2,cn=1	5713296033_R04C01	startsnp=BovineHD2200007101	endsnp=BovineHD2200007107
chr23:25425442-25442124	numsnp=11	length	16683	state2,cn=1	5713296033_R04C01	startsnp=BovineHD2300007058	endsnp=BovineHD2300007067
chr23:25860822-25866835	numsnp=3	length	6014	state2,cn=1	5713296033_R04C01	startsnp=BovineHD2300007169	endsnp=BovineHD2300007173
chr27:30736857-30745980	numsnp=11	length	9124	state2,cn=1	5713296033_R04C01	startsnp=BovineHD2700008518	endsnp=BovineHD2700008528
chr28:43812394-43844918	numsnp=13	length	32525	state2,cn=1	5713296033_R04C01	startsnp=BovineHD4100018735	endsnp=BovineHD2800012560
chr2:63891945-64065171	numsnp=50	length	173227	state5,cn=3	5713296033_R04C01	startsnp=BovineHD0200018470	endsnp=ARS-BFGL-NGS-94
chr6:400821-409590	numsnp=3	length	8770	state5,cn=3	5713296033_R04C01	startsnp=BTA-22026-no-rs	endsnp=BovineHD0600000071
chr6:464460-515006	numsnp=8	length	50547	state5,cn=3	5713296033_R04C01	startsnp=BovineHD0600000089	endsnp=BovineHD0600034572
chr7:18541538-18566035	numsnp=6	length	24498	state5,cn=3	5713296033_R04C01	startsnp=BovineHD0700005189	endsnp=BovineHD0700005195
chr8:12459571-12498395	numsnp=7	length	38825	state5,cn=3	5713296033_R04C01	startsnp=BovineHD0800004015	endsnp=BovineHD0800004022
chr10:17775153-17786983	numsnp=7	length	11831	state5,cn=3	5713296033_R04C01	startsnp=BovineHD1000005907	endsnp=BovineHD1000005912
chr12:71919682-72016965	numsnp=7	length	97284	state5,cn=3	5713296033_R04C01	startsnp=BovineHD1200019745	endsnp=BovineHD1200019777
chr12:72505024-72882991	numsnp=83	length	377968	state5,cn=3	5713296033_R04C01	startsnp=BovineHD1200019999	endsnp=BovineHD1200020124
chr12:74478293-74533189	numsnp=4	length	54897	state5,cn=3	5713296033_R04C01	startsnp=BovineHD1200028386	endsnp=BovineHD1200020725
chr12:75404936-75509770	numsnp=9	length	104835	state5,cn=3	5713296033_R04C01	startsnp=BovineHD1200028434	endsnp=BovineHD1200021096
chr15:49327142-49329694	numsnp=3	length	2553	state5,cn=3	5713296033_R04C01	startsnp=BovineHD1500014226	endsnp=BovineHD1500014228
chr15:49894984-49940983	numsnp=3	length	46000	state5,cn=3	5713296033_R04C01	startsnp=BovineHD1500014369	endsnp=BovineHD1500014379
chr17:72870233-72936768	numsnp=4	length	66536	state5,cn=3	5713296033_R04C01	startsnp=BovineHD1700022390	endsnp=BovineHD1700021315
chr17:73090468-73093737	numsnp=3	length	3270	state5,cn=3	5713296033_R04C01	startsnp=BovineHD1700021372	endsnp=BovineHD1700021374
chr18:59504728-59825182	numsnp=32	length	320455	state5,cn=3	5713296033_R04C01	startsnp=BovineHD1800017278	endsnp=BovineHD1800017325
chr20:29983162-29989543	numsnp=4	length	6382	state5,cn=3	5713296033_R04C01	startsnp=BovineHD2000008814	endsnp=BovineHD2000008817
chr23:28855836-28870776	numsnp=7	length	14941	state5,cn=3	5713296033_R04C01	startsnp=BovineHD2300008191	endsnp=BovineHD2300008197
chr23:39015787-39051363	numsnp=17	length	35577	state5,cn=3	5713296033_R04C01	startsnp=BovineHD2300011279	endsnp=BovineHD2300011296
chr23:39109624-39123379	numsnp=3	length	13756	state5,cn=3	5713296033_R04C01	startsnp=BovineHD2300011311	endsnp=Hapmap50423-BTA-63074
chr29:42469761-42509409	numsnp=10	length	39649	state5,cn=3	5713296033_R04C01	startsnp=BovineHD2900015539	endsnp=BovineHD2900012800
chr29:46747663-46776296	numsnp=10	length	28634	state5,cn=3	5713296033_R04C01	startsnp=BovineHD2900013852	endsnp=BovineHD4100019120
chr29:46800709-46813425	numsnp=4	length	12717	state5,cn=3	5713296033_R04C01	startsnp=BovineHD4100019121	endsnp=BovineHD2900013867
chr1:16021282-16023240	numsnp=3	length	1959	state1,cn=0	5713296033_R05C01	startsnp=BovineHD0100004885	endsnp=BovineHD0100004887
chr1:93730576-93819471	numsnp=10	length	88896	state1,cn=0	5713296033_R05C01	startsnp=BovineHD0100047110	endsnp=BovineHD0100026605
chr5:117524110-117639815	numsnp=12	length	115706	state1,cn=0	5713296033_R05C01	startsnp=BovineHD0500034144	endsnp=BovineHD0500034161
chr10:24081861-24167328	numsnp=4	length	85468	state1,cn=0	5713296033_R05C01	startsnp=BovineHD1000007904	endsnp=BovineHD1000007928
chr10:24275820-24285616	numsnp=3	length	9797	state1,cn=0	5713296033_R05C01	startsnp=BovineHD1000007959	endsnp=BovineHD1000030566
chr12:70435829-70458250	numsnp=4	length	22422	state1,cn=0	5713296033_R05C01	startsnp=BovineHD1200019362	endsnp=BovineHD1200028177
chr12:74840021-74866531	numsnp=5	length	26511	state1,cn=0	5713296033_R05C01	startsnp=BovineHD1200020836	endsnp=BovineHD1200020850
chr12:74930625-75193156	numsnp=11	length	262532	state1,cn=0	5713296033_R05C01	startsnp=BovineHD1200020869	endsnp=BovineHD1200020930
chr18:61768443-61835029	numsnp=9	length	66587	state1,cn=0	5713296033_R05C01	startsnp=BovineHD1800017805	endsnp=BovineHD1800017816
chr18:61898550-61918012	numsnp=5	length	19463	state1,cn=0	5713296033_R05C01	startsnp=BovineHD1800017831	endsnp=BovineHD1800017834
chr2:82987606-83054006	numsnp=25	length	66401	state2,cn=1	5713296033_R05C01	startsnp=BovineHD0200023726	endsnp=BovineHD0200023747
chr3:4731549-4747744	numsnp=6	length	16196	state2,cn=1	5713296033_R05C01	startsnp=BovineHD0300001462	endsnp=BovineHD0300001466
chr4:105973753-105987885	numsnp=7	length	14133	state2,cn=1	5713296033_R05C01	startsnp=BovineHD0400029944	endsnp=BovineHD0400029949
chr5:59871702-59884984	numsnp=3	length	13283	state2,cn=1	5713296033_R05C01	startsnp=BovineHD0500016773	endsnp=BovineHD0500016775
chr6:2957144-2959298	numsnp=3	length	2155	state2,cn=1	5713296033_R05C01	startsnp=BovineHD0600000734	endsnp=BovineHD0600000736
chr6:53445208-53476932	numsnp=9	length	31725	state2,cn=1	5713296033_R05C01	startsnp=BovineHD0600014645	endsnp=BovineHD0600014654
chr6:53490358-53794478	numsnp=72	length	304121	state2,cn=1	5713296033_R05C01	startsnp=BovineHD0600014660	endsnp=BovineHD0600014729
chr6:55381496-55394255	numsnp=11	length	12760	state2,cn=1	5713296033_R05C01	startsnp=BovineHD0600015200	endsnp=BovineHD0600015209
chr7:10225525-10247764	numsnp=4	length	22240	state2,cn=1	5713296033_R05C01	startsnp=BovineHD0700002702	endsnp=BovineHD0700002711
chr7:42745346-42788788	numsnp=9	length	43443	state2,cn=1	5713296033_R05C01	startsnp=BovineHD0700012438	endsnp=ARS-BFGL-NGS-23938
chr8:23185471-23207551	numsnp=5	length	22081	state2,cn=1	5713296033_R05C01	startsnp=ARS-BFGL-NGS-30858	endsnp=BTB-02070137
chr10:44359914-44410615	numsnp=18	length	50702	state2,cn=1	5713296033_R05C01	startsnp=BovineHD4100008086	endsnp=BovineHD1000013318
chr12:70502845-70516708	numsnp=5	length	13864	state2,cn=1	5713296033_R05C01	startsnp=BovineHD1200019373	endsnp=BovineHD1200019377
chr12:75579245-75789302	numsnp=3	length	210058	state2,cn=1	5713296033_R05C01	startsnp=BovineHD1200021134	endsnp=BovineHD1200021225
chr15:50886352-50890166	numsnp=3	length	3815	state2,cn=1	5713296033_R05C01	startsnp=BovineHD1500014681	endsnp=BovineHD1500014683
chr16:34664333-34675057	numsnp=4	length	10725	state2,cn=1	5713296033_R05C01	startsnp=BovineHD1600009926	endsnp=BovineHD1600009929
chr18:61508908-61518565	numsnp=4	length	9658	state2,cn=1	5713296033_R05C01	startsnp=BovineHD1800017736	endsnp=BovineHD1800017740
chr27:42957919-42963187	numsnp=3	length	5269	state2,cn=1	5713296033_R05C01	startsnp=BovineHD2700012410	endsnp=BovineHD2700012413
chr29:21753963-21762858	numsnp=4	length	8896	state2,cn=1	5713296033_R05C01	startsnp=BovineHD4100018916	endsnp=BTA-65044-no-rs
chr5:117369781-117472606	numsnp=19	length	102826	state5,cn=3	5713296033_R05C01	startsnp=BovineHD0500034098	endsnp=BovineHD0500034130
chr8:12459571-12498395	numsnp=7	length	38825	state5,cn=3	5713296033_R05C01	startsnp=BovineHD0800004015	endsnp=BovineHD0800004022
chr9:2106456-2109707	numsnp=4	length	3252	state5,cn=3	5713296033_R05C01	startsnp=BovineHD0900000406	endsnp=BovineHD0900000409
chr10:23543330-23764200	numsnp=11	length	220871	state5,cn=3	5713296033_R05C01	startsnp=BovineHD1000007717	endsnp=BovineHD1000031215
chr10:25087951-25173443	numsnp=5	length	85493	state5,cn=3	5713296033_R05C01	startsnp=BovineHD1000008183	endsnp=BovineHD1000008212
chr10:26901450-26906837	numsnp=5	length	5388	state5,cn=3	5713296033_R05C01	startsnp=BovineHD1000008778	endsnp=BovineHD1000008786
chr12:32089643-32182960	numsnp=12	length	93318	state5,cn=3	5713296033_R05C01	startsnp=BovineHD1200009431	endsnp=BovineHD1200027784
chr12:71244186-71274536	numsnp=3	length	30351	state5,cn=3	5713296033_R05C01	startsnp=BovineHD1200019519	endsnp=BovineHD1200019530
chr12:73319626-73345563	numsnp=4	length	25938	state5,cn=3	5713296033_R05C01	startsnp=BovineHD1200028309	endsnp=BovineHD1200020295
chr12:73401154-73497775	numsnp=3	length	96622	state5,cn=3	5713296033_R05C01	startsnp=BovineHD1200020311	endsnp=BTB-01761781
chr12:73770215-73811041	numsnp=4	length	40827	state5,cn=3	5713296033_R05C01	startsnp=BovineHD1200020450	endsnp=BovineHD1200020475
chr15:49327142-49334800	numsnp=5	length	7659	state5,cn=3	5713296033_R05C01	startsnp=BovineHD1500014226	endsnp=BovineHD1500014232
chr16:76678157-76850946	numsnp=70	length	172790	state5,cn=3	5713296033_R05C01	startsnp=BovineHD1600022141	endsnp=BovineHD1600022209
chr21:59276655-59291824	numsnp=10	length	15170	state5,cn=3	5713296033_R05C01	startsnp=BovineHD2100017140	endsnp=BovineHD2100017151
chr23:27841983-27880661	numsnp=9	length	38679	state5,cn=3	5713296033_R05C01	startsnp=ARS-BFGL-NGS-32979	endsnp=BovineHD2300007750
chr23:28855836-28870776	numsnp=7	length	14941	state5,cn=3	5713296033_R05C01	startsnp=BovineHD2300008191	endsnp=BovineHD2300008197
chr28:2548007-2611648	numsnp=11	length	63642	state5,cn=3	5713296033_R05C01	startsnp=BovineHD2800000848	endsnp=BovineHD2800000860
chr1:16021282-16023240	numsnp=3	length	1959	state1,cn=0	5713296033_R06C01	startsnp=BovineHD0100004885	endsnp=BovineHD0100004887
chr1:93730576-93819471	numsnp=10	length	88896	state1,cn=0	5713296033_R06C01	startsnp=BovineHD0100047110	endsnp=BovineHD0100026605
chr5:117524110-117586036	numsnp=9	length	61927	state1,cn=0	5713296033_R06C01	startsnp=BovineHD0500034144	endsnp=BovineHD0500034153
chr9:13985299-13992239	numsnp=5	length	6941	state1,cn=0	5713296033_R06C01	startsnp=BovineHD0900003647	endsnp=BovineHD0900003651
chr10:23203395-23222741	numsnp=4	length	19347	state1,cn=0	5713296033_R06C01	startsnp=BovineHD1000031198	endsnp=BovineHD1000007632
chr12:70435829-70444997	numsnp=3	length	9169	state1,cn=0	5713296033_R06C01	startsnp=BovineHD1200019362	endsnp=BovineHD1200019364
chr13:53933240-53982995	numsnp=19	length	49756	state1,cn=0	5713296033_R06C01	startsnp=BovineHD1300015289	endsnp=BovineHD1300015307
chr15:81301329-81308681	numsnp=4	length	7353	state1,cn=0	5713296033_R06C01	startsnp=BovineHD1500023670	endsnp=BovineHD1500023673
chr18:61768443-61835029	numsnp=9	length	66587	state1,cn=0	5713296033_R06C01	startsnp=BovineHD1800017805	endsnp=BovineHD1800017816
chr1:139215807-139221702	numsnp=3	length	5896	state2,cn=1	5713296033_R06C01	startsnp=BovineHD0100039739	endsnp=BovineHD0100039741
chr5:6333442-6344757	numsnp=5	length	11316	state2,cn=1	5713296033_R06C01	startsnp=BovineHD0500001710	endsnp=BovineHD0500001714
chr5:59070682-59189160	numsnp=9	length	118479	state2,cn=1	5713296033_R06C01	startsnp=BovineHD0500016610	endsnp=BovineHD0500016627
chr5:59871702-59884984	numsnp=3	length	13283	state2,cn=1	5713296033_R06C01	startsnp=BovineHD0500016773	endsnp=BovineHD0500016775
chr7:10216191-10270468	numsnp=12	length	54278	state2,cn=1	5713296033_R06C01	startsnp=BovineHD0700002698	endsnp=BovineHD0700002725
chr7:11136869-11282468	numsnp=34	length	145600	state2,cn=1	5713296033_R06C01	startsnp=BovineHD0700032940	endsnp=BovineHD0700002985
chr8:2597488-2609118	numsnp=5	length	11631	state2,cn=1	5713296033_R06C01	startsnp=BovineHD0800000874	endsnp=BovineHD0800000878
chr9:104289829-104293699	numsnp=4	length	3871	state2,cn=1	5713296033_R06C01	startsnp=BovineHD0900030612	endsnp=BovineHD0900030614
chr10:22773498-22808665	numsnp=3	length	35168	state2,cn=1	5713296033_R06C01	startsnp=BovineHD1000030557	endsnp=BovineHD1000031193
chr10:24057642-24080880	numsnp=6	length	23239	state2,cn=1	5713296033_R06C01	startsnp=BovineHD1000007896	endsnp=BovineHD1000007903
chr10:27539744-27545199	numsnp=6	length	5456	state2,cn=1	5713296033_R06C01	startsnp=BovineHD1000009036	endsnp=BovineHD1000009041
chr10:44359914-44410615	numsnp=18	length	50702	state2,cn=1	5713296033_R06C01	startsnp=BovineHD4100008086	endsnp=BovineHD1000013318
chr12:8379490-8391286	numsnp=3	length	11797	state2,cn=1	5713296033_R06C01	startsnp=BovineHD1200002340	endsnp=BovineHD1200002342
chr12:60646198-60664504	numsnp=6	length	18307	state2,cn=1	5713296033_R06C01	startsnp=BovineHD1200016658	endsnp=BovineHD1200027039
chr15:80511937-80666124	numsnp=10	length	154188	state2,cn=1	5713296033_R06C01	startsnp=BovineHD1500023440	endsnp=BovineHD1500023471
chr15:80743769-80816572	numsnp=5	length	72804	state2,cn=1	5713296033_R06C01	startsnp=BovineHD1500023491	endsnp=BovineHD1500023509
chr16:34664333-34675057	numsnp=4	length	10725	state2,cn=1	5713296033_R06C01	startsnp=BovineHD1600009926	endsnp=BovineHD1600009929
chr23:25428298-25438003	numsnp=6	length	9706	state2,cn=1	5713296033_R06C01	startsnp=BovineHD2300007059	endsnp=BovineHD2300007064
chr28:36504079-36519571	numsnp=5	length	15493	state2,cn=1	5713296033_R06C01	startsnp=BTB-02078366	endsnp=BovineHD2800009985
chr29:42492207-42510767	numsnp=5	length	18561	state2,cn=1	5713296033_R06C01	startsnp=BovineHD2900012792	endsnp=BovineHD2900012801
chr2:63891945-64021799	numsnp=41	length	129855	state5,cn=3	5713296033_R06C01	startsnp=BovineHD0200018470	endsnp=BovineHD0200018510
chr4:39794336-39827558	numsnp=7	length	33223	state5,cn=3	5713296033_R06C01	startsnp=BovineHD0400011064	endsnp=BovineHD0400011069
chr4:83434982-83452740	numsnp=9	length	17759	state5,cn=3	5713296033_R06C01	startsnp=BovineHD0400023107	endsnp=BovineHD0400023123
chr4:106059685-106084575	numsnp=11	length	24891	state5,cn=3	5713296033_R06C01	startsnp=BovineHD0400029969	endsnp=BovineHD0400029984
chr4:106115456-106140722	numsnp=9	length	25267	state5,cn=3	5713296033_R06C01	startsnp=BovineHD0400029995	endsnp=BovineHD0400030008
chr4:106395416-106398878	numsnp=3	length	3463	state5,cn=3	5713296033_R06C01	startsnp=BovineHD0400030140	endsnp=BovineHD0400030142
chr5:103673173-103705379	numsnp=6	length	32207	state5,cn=3	5713296033_R06C01	startsnp=BovineHD0500029667	endsnp=BovineHD0500029674
chr6:7828955-7840878	numsnp=8	length	11924	state5,cn=3	5713296033_R06C01	startsnp=BovineHD0600001769	endsnp=BovineHD0600001775
chr7:10907840-11091861	numsnp=13	length	184022	state5,cn=3	5713296033_R06C01	startsnp=BTB-01568825	endsnp=BovineHD0700002909
chr10:23869801-23938808	numsnp=12	length	69008	state5,cn=3	5713296033_R06C01	startsnp=BovineHD1000007823	endsnp=BovineHD1000007863
chr10:26900337-26906837	numsnp=6	length	6501	state5,cn=3	5713296033_R06C01	startsnp=BovineHD1000008777	endsnp=BovineHD1000008786
chr12:936045-944850	numsnp=5	length	8806	state5,cn=3	5713296033_R06C01	startsnp=BovineHD1200000187	endsnp=BovineHD1200000191
chr12:71268774-71688525	numsnp=12	length	419752	state5,cn=3	5713296033_R06C01	startsnp=BovineHD1200019528	endsnp=BovineHD1200019671
chr12:71899472-72063255	numsnp=12	length	163784	state5,cn=3	5713296033_R06C01	startsnp=BovineHD1200019739	endsnp=BovineHD1200019789
chr12:72713303-72882991	numsnp=28	length	169689	state5,cn=3	5713296033_R06C01	startsnp=BovineHD1200020079	endsnp=BovineHD1200020124
chr12:73345563-73387202	numsnp=6	length	41640	state5,cn=3	5713296033_R06C01	startsnp=BovineHD1200020295	endsnp=BovineHD1200027111
chr12:74014764-74241667	numsnp=5	length	226904	state5,cn=3	5713296033_R06C01	startsnp=BovineHD1200020538	endsnp=BovineHD1200020612
chr12:74421681-74589404	numsnp=7	length	167724	state5,cn=3	5713296033_R06C01	startsnp=BovineHD1200028382	endsnp=BovineHD1200020752
chr12:75404936-75517838	numsnp=11	length	112903	state5,cn=3	5713296033_R06C01	startsnp=BovineHD1200028434	endsnp=BovineHD1200021104
chr16:5736010-5752883	numsnp=5	length	16874	state5,cn=3	5713296033_R06C01	startsnp=BovineHD1600001627	endsnp=BovineHD1600001635
chr16:76679723-76837331	numsnp=66	length	157609	state5,cn=3	5713296033_R06C01	startsnp=BovineHD1600022142	endsnp=BovineHD1600022206
chr25:9615561-9662729	numsnp=9	length	47169	state5,cn=3	5713296033_R06C01	startsnp=BovineHD2500002552	endsnp=BovineHD2500002566
chr1:16021282-16023240	numsnp=3	length	1959	state1,cn=0	5713296033_R07C01	startsnp=BovineHD0100004885	endsnp=BovineHD0100004887
chr5:117524110-117639815	numsnp=12	length	115706	state1,cn=0	5713296033_R07C01	startsnp=BovineHD0500034144	endsnp=BovineHD0500034161
chr9:5610931-5619077	numsnp=3	length	8147	state1,cn=0	5713296033_R07C01	startsnp=BovineHD0900001158	endsnp=BovineHD0900001160
chr10:87873996-87878635	numsnp=5	length	4640	state1,cn=0	5713296033_R07C01	startsnp=BovineHD1000024990	endsnp=ARS-BFGL-NGS-112168
chr12:74840021-74866531	numsnp=5	length	26511	state1,cn=0	5713296033_R07C01	startsnp=BovineHD1200020836	endsnp=BovineHD1200020850
chr12:74930625-74942860	numsnp=3	length	12236	state1,cn=0	5713296033_R07C01	startsnp=BovineHD1200020869	endsnp=BovineHD1200020874
chr12:75016673-75193156	numsnp=7	length	176484	state1,cn=0	5713296033_R07C01	startsnp=BovineHD1200020891	endsnp=BovineHD1200020930
chr28:2538813-2638563	numsnp=14	length	99751	state1,cn=0	5713296033_R07C01	startsnp=BovineHD2800000846	endsnp=BTB-02032980
chr28:2814450-2860512	numsnp=7	length	46063	state1,cn=0	5713296033_R07C01	startsnp=BovineHD2800000886	endsnp=BovineHD2800000894
chr1:103481415-103496526	numsnp=5	length	15112	state2,cn=1	5713296033_R07C01	startsnp=BovineHD0100029497	endsnp=BovineHD0100029501
chr1:139215807-139221702	numsnp=3	length	5896	state2,cn=1	5713296033_R07C01	startsnp=BovineHD0100039739	endsnp=BovineHD0100039741
chr5:59871702-59884984	numsnp=3	length	13283	state2,cn=1	5713296033_R07C01	startsnp=BovineHD0500016773	endsnp=BovineHD0500016775
chr6:55381496-55394255	numsnp=11	length	12760	state2,cn=1	5713296033_R07C01	startsnp=BovineHD0600015200	endsnp=BovineHD0600015209
chr8:103905601-103917356	numsnp=6	length	11756	state2,cn=1	5713296033_R07C01	startsnp=BovineHD0800030919	endsnp=BovineHD0800030924
chr9:2246104-2250122	numsnp=3	length	4019	state2,cn=1	5713296033_R07C01	startsnp=BovineHD0900000432	endsnp=BovineHD0900000434
chr10:6282055-6288477	numsnp=7	length	6423	state2,cn=1	5713296033_R07C01	startsnp=BovineHD1000001943	endsnp=BovineHD1000001949
chr10:44359914-44403046	numsnp=17	length	43133	state2,cn=1	5713296033_R07C01	startsnp=BovineHD4100008086	endsnp=BovineHD1000013317
chr11:39088499-39582771	numsnp=144	length	494273	state2,cn=1	5713296033_R07C01	startsnp=BovineHD1100011560	endsnp=BovineHD1100011699
chr13:53933240-53982995	numsnp=19	length	49756	state2,cn=1	5713296033_R07C01	startsnp=BovineHD1300015289	endsnp=BovineHD1300015307
chr15:69715299-69772635	numsnp=10	length	57337	state2,cn=1	5713296033_R07C01	startsnp=BovineHD1500020127	endsnp=BovineHD1500020137
chr15:80511937-80816572	numsnp=19	length	304636	state2,cn=1	5713296033_R07C01	startsnp=BovineHD1500023440	endsnp=BovineHD1500023509
chr15:84038466-84046192	numsnp=4	length	7727	state2,cn=1	5713296033_R07C01	startsnp=BovineHD1500024635	endsnp=BovineHD1500024638
chr16:8605747-8623933	numsnp=3	length	18187	state2,cn=1	5713296033_R07C01	startsnp=BovineHD1600002397	endsnp=BovineHD1600002399
chr17:63655359-63668916	numsnp=7	length	13558	state2,cn=1	5713296033_R07C01	startsnp=BovineHD1700018313	endsnp=BovineHD1700018321
chr21:54181213-54196002	numsnp=8	length	14790	state2,cn=1	5713296033_R07C01	startsnp=BovineHD2100015480	endsnp=BovineHD2100015486
chr28:2499843-2534640	numsnp=5	length	34798	state2,cn=1	5713296033_R07C01	startsnp=BovineHD2800000840	endsnp=BovineHD2800000845
chr1:50610120-50616366	numsnp=5	length	6247	state5,cn=3	5713296033_R07C01	startsnp=BovineHD0100014219	endsnp=BovineHD0100014223
chr2:63873059-64065171	numsnp=54	length	192113	state5,cn=3	5713296033_R07C01	startsnp=BovineHD0200018466	endsnp=ARS-BFGL-NGS-94
chr9:4889983-4909296	numsnp=6	length	19314	state5,cn=3	5713296033_R07C01	startsnp=BovineHD0900001006	endsnp=BovineHD0900001011
chr9:104830890-104832804	numsnp=4	length	1915	state5,cn=3	5713296033_R07C01	startsnp=BovineHD0900030767	endsnp=BovineHD0900030770
chr10:22770570-22779817	numsnp=3	length	9248	state5,cn=3	5713296033_R07C01	startsnp=BovineHD1000031190	endsnp=BovineHD1000007439
chr12:71553800-71782049	numsnp=7	length	228250	state5,cn=3	5713296033_R07C01	startsnp=BovineHD1200019628	endsnp=BovineHD1200019707
chr12:71919682-72016965	numsnp=7	length	97284	state5,cn=3	5713296033_R07C01	startsnp=BovineHD1200019745	endsnp=BovineHD1200019777
chr12:72511101-72569492	numsnp=18	length	58392	state5,cn=3	5713296033_R07C01	startsnp=BovineHD1200020004	endsnp=BovineHD1200020025
chr12:73319626-73371079	numsnp=7	length	51454	state5,cn=3	5713296033_R07C01	startsnp=BovineHD1200028309	endsnp=BovineHD1200020300
chr12:74241667-74327005	numsnp=3	length	85339	state5,cn=3	5713296033_R07C01	startsnp=BovineHD1200020612	endsnp=BovineHD1200020644
chr13:43656792-43728796	numsnp=8	length	72005	state5,cn=3	5713296033_R07C01	startsnp=BovineHD1300012760	endsnp=BovineHD1300012774
chr13:43887944-43896069	numsnp=4	length	8126	state5,cn=3	5713296033_R07C01	startsnp=BovineHD1300024581	endsnp=BovineHD1300012819
chr16:76678157-76837331	numsnp=67	length	159175	state5,cn=3	5713296033_R07C01	startsnp=BovineHD1600022141	endsnp=BovineHD1600022206
chr18:61226177-61231528	numsnp=3	length	5352	state5,cn=3	5713296033_R07C01	startsnp=BovineHD1800017628	endsnp=BovineHD1800017635
chr20:39350230-39379336	numsnp=14	length	29107	state5,cn=3	5713296033_R07C01	startsnp=BTA-110053-no-rs	endsnp=BovineHD2000011207
chr23:27841983-27880661	numsnp=9	length	38679	state5,cn=3	5713296033_R07C01	startsnp=ARS-BFGL-NGS-32979	endsnp=BovineHD2300007750
chr23:28855836-28870776	numsnp=7	length	14941	state5,cn=3	5713296033_R07C01	startsnp=BovineHD2300008191	endsnp=BovineHD2300008197
chr26:23668006-23673562	numsnp=3	length	5557	state5,cn=3	5713296033_R07C01	startsnp=BovineHD2600006099	endsnp=BovineHD2600006101
chr1:93730576-93819471	numsnp=10	length	88896	state1,cn=0	5713296033_R08C01	startsnp=BovineHD0100047110	endsnp=BovineHD0100026605
chr2:136749793-136776410	numsnp=3	length	26618	state1,cn=0	5713296033_R08C01	startsnp=BovineHD0200040833	endsnp=BovineHD0200040086
chr5:58992818-59215089	numsnp=18	length	222272	state1,cn=0	5713296033_R08C01	startsnp=BovineHD0500016596	endsnp=BovineHD0500036002
chr5:103363431-103421894	numsnp=4	length	58464	state1,cn=0	5713296033_R08C01	startsnp=BovineHD0500029573	endsnp=BovineHD0500029582
chr7:44437375-44444959	numsnp=3	length	7585	state1,cn=0	5713296033_R08C01	startsnp=BovineHD0700012803	endsnp=BovineHD0700012805
chr10:23203395-23222741	numsnp=4	length	19347	state1,cn=0	5713296033_R08C01	startsnp=BovineHD1000031198	endsnp=BovineHD1000007632
chr12:32054331-32144594	numsnp=10	length	90264	state1,cn=0	5713296033_R08C01	startsnp=BovineHD1200009422	endsnp=BovineHD1200009444
chr12:71782049-71899472	numsnp=3	length	117424	state1,cn=0	5713296033_R08C01	startsnp=BovineHD1200019707	endsnp=BovineHD1200019739
chr12:73767537-73779660	numsnp=4	length	12124	state1,cn=0	5713296033_R08C01	startsnp=BovineHD1200020448	endsnp=BovineHD1200020457
chr18:61768443-61835029	numsnp=9	length	66587	state1,cn=0	5713296033_R08C01	startsnp=BovineHD1800017805	endsnp=BovineHD1800017816
chr18:61898550-61918012	numsnp=5	length	19463	state1,cn=0	5713296033_R08C01	startsnp=BovineHD1800017831	endsnp=BovineHD1800017834
chr23:25428298-25442124	numsnp=9	length	13827	state1,cn=0	5713296033_R08C01	startsnp=BovineHD2300007059	endsnp=BovineHD2300007067
chr24:62431830-62448399	numsnp=3	length	16570	state1,cn=0	5713296033_R08C01	startsnp=BovineHD2400018182	endsnp=BovineHD2400018185
chr1:95378415-95382456	numsnp=3	length	4042	state2,cn=1	5713296033_R08C01	startsnp=BovineHD0100027112	endsnp=BovineHD0100027114
chr5:15832131-15838518	numsnp=5	length	6388	state2,cn=1	5713296033_R08C01	startsnp=BovineHD0500004674	endsnp=BovineHD0500004678
chr5:59871702-59884984	numsnp=3	length	13283	state2,cn=1	5713296033_R08C01	startsnp=BovineHD0500016773	endsnp=BovineHD0500016775
chr6:54610865-54620751	numsnp=4	length	9887	state2,cn=1	5713296033_R08C01	startsnp=BovineHD0600014965	endsnp=BovineHD0600014968
chr7:10225525-10247764	numsnp=4	length	22240	state2,cn=1	5713296033_R08C01	startsnp=BovineHD0700002702	endsnp=BovineHD0700002711
chr7:42745346-42788788	numsnp=9	length	43443	state2,cn=1	5713296033_R08C01	startsnp=BovineHD0700012438	endsnp=ARS-BFGL-NGS-23938
chr7:43529725-43534836	numsnp=3	length	5112	state2,cn=1	5713296033_R08C01	startsnp=BovineHD0700012619	endsnp=BovineHD0700012621
chr8:95630-115815	numsnp=5	length	20186	state2,cn=1	5713296033_R08C01	startsnp=BovineHD0800000013	endsnp=BovineHD0800000019
chr8:12983574-13033777	numsnp=20	length	50204	state2,cn=1	5713296033_R08C01	startsnp=BovineHD0800004148	endsnp=BovineHD0800004166
chr9:2246104-2250122	numsnp=3	length	4019	state2,cn=1	5713296033_R08C01	startsnp=BovineHD0900000432	endsnp=BovineHD0900000434
chr10:44359914-44398110	numsnp=16	length	38197	state2,cn=1	5713296033_R08C01	startsnp=BovineHD4100008086	endsnp=BovineHD1000013316
chr12:32145663-32169693	numsnp=4	length	24031	state2,cn=1	5713296033_R08C01	startsnp=BovineHD1200009445	endsnp=BovineHD1200009453
chr12:60646198-60664504	numsnp=6	length	18307	state2,cn=1	5713296033_R08C01	startsnp=BovineHD1200016658	endsnp=BovineHD1200027039
chr12:62153910-62209996	numsnp=20	length	56087	state2,cn=1	5713296033_R08C01	startsnp=BovineHD1200017013	endsnp=BovineHD1200017028
chr12:73401154-73553506	numsnp=4	length	152353	state2,cn=1	5713296033_R08C01	startsnp=BovineHD1200020311	endsnp=BovineHD1200020357
chr12:75391198-75404936	numsnp=5	length	13739	state2,cn=1	5713296033_R08C01	startsnp=BovineHD1200021037	endsnp=BovineHD1200028434
chr15:80040336-80231457	numsnp=22	length	191122	state2,cn=1	5713296033_R08C01	startsnp=BovineHD1500023350	endsnp=BovineHD1500023380
chr18:61508908-61518565	numsnp=4	length	9658	state2,cn=1	5713296033_R08C01	startsnp=BovineHD1800017736	endsnp=BovineHD1800017740
chr22:22393672-22397859	numsnp=4	length	4188	state2,cn=1	5713296033_R08C01	startsnp=BovineHD2200006514	endsnp=BovineHD2200006518
chr22:24013922-24035920	numsnp=8	length	21999	state2,cn=1	5713296033_R08C01	startsnp=BovineHD2200007101	endsnp=BovineHD2200007107
chr23:29656663-29698840	numsnp=19	length	42178	state2,cn=1	5713296033_R08C01	startsnp=BovineHD2300008457	endsnp=BovineHD2300008476
chr2:63891945-64065171	numsnp=50	length	173227	state5,cn=3	5713296033_R08C01	startsnp=BovineHD0200018470	endsnp=ARS-BFGL-NGS-94
chr4:99806123-99838409	numsnp=3	length	32287	state5,cn=3	5713296033_R08C01	startsnp=BovineHD0400035793	endsnp=BovineHD0400027945
chr5:117356476-117524110	numsnp=26	length	167635	state5,cn=3	5713296033_R08C01	startsnp=BovineHD0500034093	endsnp=BovineHD0500034144
chr7:18541538-18566035	numsnp=6	length	24498	state5,cn=3	5713296033_R08C01	startsnp=BovineHD0700005189	endsnp=BovineHD0700005195
chr8:12459571-12498395	numsnp=7	length	38825	state5,cn=3	5713296033_R08C01	startsnp=BovineHD0800004015	endsnp=BovineHD0800004022
chr12:70392108-70512846	numsnp=15	length	120739	state5,cn=3	5713296033_R08C01	startsnp=BovineHD1200019356	endsnp=BovineHD1200019376
chr12:71032212-71173494	numsnp=4	length	141283	state5,cn=3	5713296033_R08C01	startsnp=BovineHD1200019483	endsnp=BovineHD1200019502
chr12:72511101-72713703	numsnp=53	length	202603	state5,cn=3	5713296033_R08C01	startsnp=BovineHD1200020004	endsnp=DIAS-256
chr12:74840021-75193156	numsnp=18	length	353136	state5,cn=3	5713296033_R08C01	startsnp=BovineHD1200020836	endsnp=BovineHD1200020930
chr12:75462926-75502589	numsnp=6	length	39664	state5,cn=3	5713296033_R08C01	startsnp=BovineHD1200028439	endsnp=BovineHD1200021091
chr13:20358711-20396211	numsnp=9	length	37501	state5,cn=3	5713296033_R08C01	startsnp=BovineHD1300005927	endsnp=BovineHD1300005934
chr15:49327142-49329694	numsnp=3	length	2553	state5,cn=3	5713296033_R08C01	startsnp=BovineHD1500014226	endsnp=BovineHD1500014228
chr16:76678157-76850946	numsnp=70	length	172790	state5,cn=3	5713296033_R08C01	startsnp=BovineHD1600022141	endsnp=BovineHD1600022209
chr17:72870233-72929942	numsnp=3	length	59710	state5,cn=3	5713296033_R08C01	startsnp=BovineHD1700022390	endsnp=BovineHD1700021314
chr18:13372279-13426555	numsnp=24	length	54277	state5,cn=3	5713296033_R08C01	startsnp=BovineHD1800004418	endsnp=BovineHD1800004440
chr23:25335659-25426985	numsnp=12	length	91327	state5,cn=3	5713296033_R08C01	startsnp=BovineHD2300007040	endsnp=ARS-BFGL-NGS-54047
chr23:25443589-25447954	numsnp=4	length	4366	state5,cn=3	5713296033_R08C01	startsnp=BovineHD2300007068	endsnp=BovineHD2300007071
chr28:2681842-2754266	numsnp=8	length	72425	state5,cn=3	5713296033_R08C01	startsnp=BovineHD2800000867	endsnp=BovineHD2800000877
chr29:42492207-42509409	numsnp=4	length	17203	state5,cn=3	5713296033_R08C01	startsnp=BovineHD2900012792	endsnp=BovineHD2900012800
chr1:93730576-93819471	numsnp=10	length	88896	state1,cn=0	5713296048_R01C01	startsnp=BovineHD0100047110	endsnp=BovineHD0100026605
chr5:117524110-117586036	numsnp=9	length	61927	state1,cn=0	5713296048_R01C01	startsnp=BovineHD0500034144	endsnp=BovineHD0500034153
chr6:96055154-96059367	numsnp=4	length	4214	state1,cn=0	5713296048_R01C01	startsnp=BovineHD0600026715	endsnp=BovineHD0600026718
chr12:70363408-70458250	numsnp=9	length	94843	state1,cn=0	5713296048_R01C01	startsnp=BovineHD1200028172	endsnp=BovineHD1200028177
chr12:74840021-74866531	numsnp=5	length	26511	state1,cn=0	5713296048_R01C01	startsnp=BovineHD1200020836	endsnp=BovineHD1200020850
chr12:74930625-74942860	numsnp=3	length	12236	state1,cn=0	5713296048_R01C01	startsnp=BovineHD1200020869	endsnp=BovineHD1200020874
chr12:75016673-75080248	numsnp=5	length	63576	state1,cn=0	5713296048_R01C01	startsnp=BovineHD1200020891	endsnp=BovineHD1200027123
chr14:54809641-54833610	numsnp=7	length	23970	state1,cn=0	5713296048_R01C01	startsnp=BovineHD1400015382	endsnp=BovineHD1400015388
chr17:17238039-17241278	numsnp=3	length	3240	state1,cn=0	5713296048_R01C01	startsnp=BovineHD1700004950	endsnp=BovineHD1700004952
chr2:98991118-98995582	numsnp=4	length	4465	state2,cn=1	5713296048_R01C01	startsnp=BovineHD0200028493	endsnp=BovineHD0200028495
chr5:15832131-15838518	numsnp=5	length	6388	state2,cn=1	5713296048_R01C01	startsnp=BovineHD0500004674	endsnp=BovineHD0500004678
chr5:59105889-59189160	numsnp=7	length	83272	state2,cn=1	5713296048_R01C01	startsnp=BovineHD0500035992	endsnp=BovineHD0500016627
chr6:53783527-53794478	numsnp=5	length	10952	state2,cn=1	5713296048_R01C01	startsnp=BovineHD0600014724	endsnp=BovineHD0600014729
chr12:1167394-1185172	numsnp=7	length	17779	state2,cn=1	5713296048_R01C01	startsnp=BovineHD1200000258	endsnp=BovineHD1200000264
chr12:60646198-60664504	numsnp=6	length	18307	state2,cn=1	5713296048_R01C01	startsnp=BovineHD1200016658	endsnp=BovineHD1200027039
chr13:14356314-14370272	numsnp=8	length	13959	state2,cn=1	5713296048_R01C01	startsnp=BTA-08210-rs29021773	endsnp=BovineHD1300004083
chr15:20057061-20060323	numsnp=4	length	3263	state2,cn=1	5713296048_R01C01	startsnp=BovineHD1500005079	endsnp=BovineHD1500005082
chr16:8605747-8623933	numsnp=3	length	18187	state2,cn=1	5713296048_R01C01	startsnp=BovineHD1600002397	endsnp=BovineHD1600002399
chr19:2983137-3019747	numsnp=5	length	36611	state2,cn=1	5713296048_R01C01	startsnp=BovineHD1900000700	endsnp=BovineHD1900000706
chr20:50988361-50999239	numsnp=4	length	10879	state2,cn=1	5713296048_R01C01	startsnp=BovineHD2000014117	endsnp=Hapmap32669-BTA-50759
chr23:25504409-25513202	numsnp=5	length	8794	state2,cn=1	5713296048_R01C01	startsnp=BovineHD2300007089	endsnp=BovineHD2300007092
chr23:28486281-28494393	numsnp=3	length	8113	state2,cn=1	5713296048_R01C01	startsnp=BovineHD2300008019	endsnp=BovineHD2300015634
chr23:29471425-29489851	numsnp=6	length	18427	state2,cn=1	5713296048_R01C01	startsnp=BovineHD2300008389	endsnp=BovineHD2300008396
chr28:28893614-28917891	numsnp=9	length	24278	state2,cn=1	5713296048_R01C01	startsnp=BovineHD2800007688	endsnp=BovineHD2800007696
chr29:42500682-42532912	numsnp=5	length	32231	state2,cn=1	5713296048_R01C01	startsnp=BovineHD2900012795	endsnp=BovineHD2900012811
chr2:60983934-60990142	numsnp=4	length	6209	state5,cn=3	5713296048_R01C01	startsnp=BovineHD0200017499	endsnp=BovineHD0200017503
chr4:106059685-106084575	numsnp=11	length	24891	state5,cn=3	5713296048_R01C01	startsnp=BovineHD0400029969	endsnp=BovineHD0400029984
chr4:106123287-106140722	numsnp=8	length	17436	state5,cn=3	5713296048_R01C01	startsnp=BovineHD0400029998	endsnp=BovineHD0400030008
chr7:18541538-18566035	numsnp=6	length	24498	state5,cn=3	5713296048_R01C01	startsnp=BovineHD0700005189	endsnp=BovineHD0700005195
chr10:7347256-7354786	numsnp=7	length	7531	state5,cn=3	5713296048_R01C01	startsnp=BovineHD1000002311	endsnp=BovineHD1000002317
chr10:23003955-23074077	numsnp=3	length	70123	state5,cn=3	5713296048_R01C01	startsnp=BovineHD1000007549	endsnp=BovineHD1000007580
chr10:23654109-23737113	numsnp=3	length	83005	state5,cn=3	5713296048_R01C01	startsnp=BovineHD1000007768	endsnp=BovineHD1000007781
chr12:70595321-70620665	numsnp=4	length	25345	state5,cn=3	5713296048_R01C01	startsnp=BovineHD1200019389	endsnp=BovineHD1200019397
chr12:71244186-71782049	numsnp=15	length	537864	state5,cn=3	5713296048_R01C01	startsnp=BovineHD1200019519	endsnp=BovineHD1200019707
chr12:71919682-72016965	numsnp=7	length	97284	state5,cn=3	5713296048_R01C01	startsnp=BovineHD1200019745	endsnp=BovineHD1200019777
chr12:72511101-72666955	numsnp=46	length	155855	state5,cn=3	5713296048_R01C01	startsnp=BovineHD1200020004	endsnp=BovineHD1200020064
chr12:72720575-72882991	numsnp=24	length	162417	state5,cn=3	5713296048_R01C01	startsnp=BovineHD1200020083	endsnp=BovineHD1200020124
chr12:73319626-73564769	numsnp=14	length	245144	state5,cn=3	5713296048_R01C01	startsnp=BovineHD1200028309	endsnp=BovineHD1200020358
chr12:74421681-74578587	numsnp=6	length	156907	state5,cn=3	5713296048_R01C01	startsnp=BovineHD1200028382	endsnp=BovineHD1200020745
chr12:75497057-75517838	numsnp=7	length	20782	state5,cn=3	5713296048_R01C01	startsnp=BovineHD1200021086	endsnp=BovineHD1200021104
chr16:76671711-76837331	numsnp=73	length	165621	state5,cn=3	5713296048_R01C01	startsnp=BovineHD1600022134	endsnp=BovineHD1600022206
chr18:61714389-61835029	numsnp=12	length	120641	state5,cn=3	5713296048_R01C01	startsnp=BovineHD1800017798	endsnp=BovineHD1800017816
chr18:61894649-61918012	numsnp=6	length	23364	state5,cn=3	5713296048_R01C01	startsnp=BovineHD1800019875	endsnp=BovineHD1800017834
chr19:9820148-9836160	numsnp=3	length	16013	state5,cn=3	5713296048_R01C01	startsnp=BovineHD1900002765	endsnp=BovineHD1900018767
chr25:9615561-9654002	numsnp=6	length	38442	state5,cn=3	5713296048_R01C01	startsnp=BovineHD2500002552	endsnp=BovineHD2500002561
chr25:38732545-38778663	numsnp=19	length	46119	state5,cn=3	5713296048_R01C01	startsnp=BovineHD2500010816	endsnp=BovineHD2500010834
chr29:5155732-5270815	numsnp=37	length	115084	state5,cn=3	5713296048_R01C01	startsnp=BovineHD2900001477	endsnp=BovineHD2900001513
chr29:5405796-5440022	numsnp=5	length	34227	state5,cn=3	5713296048_R01C01	startsnp=BovineHD2900001537	endsnp=BovineHD2900001542
chr5:5626620-5638151	numsnp=5	length	11532	state1,cn=0	5713296048_R02C01	startsnp=BovineHD0500001507	endsnp=BovineHD0500001512
chr7:44437375-44444959	numsnp=3	length	7585	state1,cn=0	5713296048_R02C01	startsnp=BovineHD0700012803	endsnp=BovineHD0700012805
chr12:70435829-70444997	numsnp=3	length	9169	state1,cn=0	5713296048_R02C01	startsnp=BovineHD1200019362	endsnp=BovineHD1200019364
chr12:72077746-72123747	numsnp=10	length	46002	state1,cn=0	5713296048_R02C01	startsnp=BovineHD1200019801	endsnp=BovineHD1200019825
chr12:72748544-72882991	numsnp=11	length	134448	state1,cn=0	5713296048_R02C01	startsnp=BovineHD1200020098	endsnp=BovineHD1200020124
chr12:74840021-74866531	numsnp=5	length	26511	state1,cn=0	5713296048_R02C01	startsnp=BovineHD1200020836	endsnp=BovineHD1200020850
chr12:74930625-75017633	numsnp=6	length	87009	state1,cn=0	5713296048_R02C01	startsnp=BovineHD1200020869	endsnp=BovineHD1200020892
chr18:61898550-61918012	numsnp=5	length	19463	state1,cn=0	5713296048_R02C01	startsnp=BovineHD1800017831	endsnp=BovineHD1800017834
chr23:29788998-29808818	numsnp=4	length	19821	state1,cn=0	5713296048_R02C01	startsnp=BovineHD2300008500	endsnp=BovineHD2300008505
chr1:22627156-22646444	numsnp=6	length	19289	state2,cn=1	5713296048_R02C01	startsnp=BovineHD0100006683	endsnp=BovineHD0100006687
chr5:117356476-117379559	numsnp=8	length	23084	state2,cn=1	5713296048_R02C01	startsnp=BovineHD0500034093	endsnp=BovineHD0500034107
chr6:1074664-1093395	numsnp=6	length	18732	state2,cn=1	5713296048_R02C01	startsnp=BovineHD0600000247	endsnp=BovineHD0600000252
chr11:84894895-84898553	numsnp=3	length	3659	state2,cn=1	5713296048_R02C01	startsnp=BovineHD1100024356	endsnp=BovineHD1100024358
chr11:86006314-86036402	numsnp=13	length	30089	state2,cn=1	5713296048_R02C01	startsnp=BovineHD1100024713	endsnp=BovineHD1100024725
chr12:31509547-31542908	numsnp=7	length	33362	state2,cn=1	5713296048_R02C01	startsnp=BovineHD1200009276	endsnp=BovineHD1200009281
chr12:44880646-44917169	numsnp=15	length	36524	state2,cn=1	5713296048_R02C01	startsnp=BovineHD1200012453	endsnp=BovineHD1200012468
chr12:70618867-70645065	numsnp=3	length	26199	state2,cn=1	5713296048_R02C01	startsnp=BovineHD1200019396	endsnp=BovineHD1200019402
chr12:72432362-72509035	numsnp=28	length	76674	state2,cn=1	5713296048_R02C01	startsnp=BovineHD1200019974	endsnp=BovineHD1200020003
chr12:75060881-75080248	numsnp=3	length	19368	state2,cn=1	5713296048_R02C01	startsnp=BovineHD1200020901	endsnp=BovineHD1200027123
chr12:75579245-75946247	numsnp=8	length	367003	state2,cn=1	5713296048_R02C01	startsnp=BovineHD1200021134	endsnp=BovineHD1200028476
chr13:53933240-53982995	numsnp=19	length	49756	state2,cn=1	5713296048_R02C01	startsnp=BovineHD1300015289	endsnp=BovineHD1300015307
chr15:45470174-45542956	numsnp=36	length	72783	state2,cn=1	5713296048_R02C01	startsnp=BovineHD1500012754	endsnp=BovineHD1500012796
chr23:21694996-21702537	numsnp=5	length	7542	state2,cn=1	5713296048_R02C01	startsnp=BovineHD2300005728	endsnp=BovineHD2300005732
chr24:27719952-27746471	numsnp=14	length	26520	state2,cn=1	5713296048_R02C01	startsnp=BovineHD2400007559	endsnp=BovineHD2400007571
chr27:40059998-40080665	numsnp=14	length	20668	state2,cn=1	5713296048_R02C01	startsnp=BovineHD2700011618	endsnp=BovineHD2700011629
chr1:15985548-15996018	numsnp=9	length	10471	state5,cn=3	5713296048_R02C01	startsnp=BovineHD0100004868	endsnp=BovineHD0100004877
chr4:23764578-23774504	numsnp=9	length	9927	state5,cn=3	5713296048_R02C01	startsnp=BovineHD0400006997	endsnp=BovineHD0400007005
chr5:59018715-59162167	numsnp=12	length	143453	state5,cn=3	5713296048_R02C01	startsnp=BovineHD0500016600	endsnp=BovineHD0500016623
chr5:103280697-103320352	numsnp=3	length	39656	state5,cn=3	5713296048_R02C01	startsnp=BovineHD0500029560	endsnp=BovineHD0500029569
chr5:117524110-117561451	numsnp=5	length	37342	state5,cn=3	5713296048_R02C01	startsnp=BovineHD0500034144	endsnp=BovineHD0500034149
chr6:400821-409590	numsnp=3	length	8770	state5,cn=3	5713296048_R02C01	startsnp=BTA-22026-no-rs	endsnp=BovineHD0600000071
chr6:462518-515006	numsnp=9	length	52489	state5,cn=3	5713296048_R02C01	startsnp=BovineHD0600000088	endsnp=BovineHD0600034572
chr7:9771150-9913334	numsnp=5	length	142185	state5,cn=3	5713296048_R02C01	startsnp=BovineHD0700002547	endsnp=BovineHD0700002599
chr7:10065842-10120212	numsnp=13	length	54371	state5,cn=3	5713296048_R02C01	startsnp=BovineHD0700002636	endsnp=BovineHD0700002655
chr7:10170585-10366946	numsnp=22	length	196362	state5,cn=3	5713296048_R02C01	startsnp=BovineHD0700002675	endsnp=BovineHD0700002742
chr7:10486424-10662140	numsnp=11	length	175717	state5,cn=3	5713296048_R02C01	startsnp=BovineHD0700002761	endsnp=BovineHD0700002789
chr7:11136869-11301892	numsnp=35	length	165024	state5,cn=3	5713296048_R02C01	startsnp=BovineHD0700032940	endsnp=BovineHD0700002995
chr7:39706515-39707997	numsnp=3	length	1483	state5,cn=3	5713296048_R02C01	startsnp=BovineHD4100005962	endsnp=BovineHD0700011552
chr8:12459571-12498395	numsnp=7	length	38825	state5,cn=3	5713296048_R02C01	startsnp=BovineHD0800004015	endsnp=BovineHD0800004022
chr8:55918884-55925775	numsnp=3	length	6892	state5,cn=3	5713296048_R02C01	startsnp=BovineHD0800016860	endsnp=BovineHD0800016863
chr10:23180741-23222741	numsnp=6	length	42001	state5,cn=3	5713296048_R02C01	startsnp=BovineHD1000007626	endsnp=BovineHD1000007632
chr10:87230272-87316438	numsnp=24	length	86167	state5,cn=3	5713296048_R02C01	startsnp=BovineHD1000024845	endsnp=BovineHD1000024869
chr12:936045-947661	numsnp=6	length	11617	state5,cn=3	5713296048_R02C01	startsnp=BovineHD1200000187	endsnp=BTB-01876724
chr12:54618799-54702428	numsnp=31	length	83630	state5,cn=3	5713296048_R02C01	startsnp=BovineHD1200015123	endsnp=BovineHD1200015155
chr12:73363460-73497775	numsnp=8	length	134316	state5,cn=3	5713296048_R02C01	startsnp=BovineHD1200028311	endsnp=BTB-01761781
chr12:75497057-75517838	numsnp=7	length	20782	state5,cn=3	5713296048_R02C01	startsnp=BovineHD1200021086	endsnp=BovineHD1200021104
chr14:54123999-54126508	numsnp=3	length	2510	state5,cn=3	5713296048_R02C01	startsnp=BovineHD1400015207	endsnp=BovineHD1400015209
chr15:46906029-46975690	numsnp=10	length	69662	state5,cn=3	5713296048_R02C01	startsnp=BTB-01926941	endsnp=BovineHD1500013399
chr16:5736010-5760479	numsnp=6	length	24470	state5,cn=3	5713296048_R02C01	startsnp=BovineHD1600001627	endsnp=BovineHD1600001637
chr16:10034761-10042687	numsnp=3	length	7927	state5,cn=3	5713296048_R02C01	startsnp=BovineHD1600002701	endsnp=BovineHD1600002704
chr23:32935769-32988154	numsnp=38	length	52386	state5,cn=3	5713296048_R02C01	startsnp=BovineHD2300009596	endsnp=BovineHD2300009631
chr26:256722-276964	numsnp=3	length	20243	state5,cn=3	5713296048_R02C01	startsnp=BovineHD2600015002	endsnp=BovineHD2600000013
chr28:2544117-2638563	numsnp=13	length	94447	state5,cn=3	5713296048_R02C01	startsnp=BovineHD2800000847	endsnp=BTB-02032980
chr28:2681842-2710848	numsnp=4	length	29007	state5,cn=3	5713296048_R02C01	startsnp=BovineHD2800000867	endsnp=BovineHD2800000870
chr28:30293690-30323737	numsnp=3	length	30048	state5,cn=3	5713296048_R02C01	startsnp=BovineHD2800008048	endsnp=BovineHD2800013556
chr29:39218128-39269818	numsnp=4	length	51691	state5,cn=3	5713296048_R02C01	startsnp=BovineHD2900011822	endsnp=BovineHD2900011832
chr5:103122325-103320352	numsnp=5	length	198028	state1,cn=0	5713296048_R03C01	startsnp=BovineHD0500029544	endsnp=BovineHD0500029569
chr6:65940020-65961129	numsnp=3	length	21110	state1,cn=0	5713296048_R03C01	startsnp=BovineHD0600018205	endsnp=BovineHD0600018208
chr7:44437375-44444959	numsnp=3	length	7585	state1,cn=0	5713296048_R03C01	startsnp=BovineHD0700012803	endsnp=BovineHD0700012805
chr8:96131176-96181815	numsnp=12	length	50640	state1,cn=0	5713296048_R03C01	startsnp=BovineHD0800028401	endsnp=BovineHD0800028413
chr10:23203395-23222741	numsnp=4	length	19347	state1,cn=0	5713296048_R03C01	startsnp=BovineHD1000031198	endsnp=BovineHD1000007632
chr12:936045-944850	numsnp=5	length	8806	state1,cn=0	5713296048_R03C01	startsnp=BovineHD1200000187	endsnp=BovineHD1200000191
chr12:73553506-73583291	numsnp=3	length	29786	state1,cn=0	5713296048_R03C01	startsnp=BovineHD1200020357	endsnp=BovineHD1200020366
chr12:73767537-73779660	numsnp=4	length	12124	state1,cn=0	5713296048_R03C01	startsnp=BovineHD1200020448	endsnp=BovineHD1200020457
chr12:76074162-76154619	numsnp=3	length	80458	state1,cn=0	5713296048_R03C01	startsnp=BovineHD1200021338	endsnp=BovineHD1200021378
chr2:10788074-10805827	numsnp=5	length	17754	state2,cn=1	5713296048_R03C01	startsnp=BovineHD0200002994	endsnp=BovineHD0200002998
chr5:31896234-31918396	numsnp=7	length	22163	state2,cn=1	5713296048_R03C01	startsnp=BovineHD0500009289	endsnp=BovineHD0500009295
chr5:95056492-95069080	numsnp=8	length	12589	state2,cn=1	5713296048_R03C01	startsnp=BovineHD0500027000	endsnp=BovineHD0500027007
chr6:53445208-53476932	numsnp=9	length	31725	state2,cn=1	5713296048_R03C01	startsnp=BovineHD0600014645	endsnp=BovineHD0600014654
chr6:53490358-53794478	numsnp=72	length	304121	state2,cn=1	5713296048_R03C01	startsnp=BovineHD0600014660	endsnp=BovineHD0600014729
chr6:57448716-57464144	numsnp=4	length	15429	state2,cn=1	5713296048_R03C01	startsnp=BovineHD0600015722	endsnp=BovineHD0600015725
chr6:80741948-80755942	numsnp=4	length	13995	state2,cn=1	5713296048_R03C01	startsnp=BovineHD0600034352	endsnp=BovineHD0600022258
chr7:15087880-15102276	numsnp=7	length	14397	state2,cn=1	5713296048_R03C01	startsnp=BovineHD0700004123	endsnp=BovineHD0700004130
chr10:18238-98274	numsnp=10	length	80037	state2,cn=1	5713296048_R03C01	startsnp=BovineHD1000000002	endsnp=BovineHD1000000013
chr13:26344707-26356929	numsnp=4	length	12223	state2,cn=1	5713296048_R03C01	startsnp=BovineHD1300007639	endsnp=BovineHD1300007643
chr15:48814426-48822979	numsnp=10	length	8554	state2,cn=1	5713296048_R03C01	startsnp=BovineHD1500014081	endsnp=BovineHD1500014089
chr15:80065028-80222530	numsnp=16	length	157503	state2,cn=1	5713296048_R03C01	startsnp=BovineHD1500023356	endsnp=BovineHD1500023379
chr23:993247-1025081	numsnp=4	length	31835	state2,cn=1	5713296048_R03C01	startsnp=BovineHD2300000158	endsnp=BovineHD2300015450
chr23:25504409-25513202	numsnp=5	length	8794	state2,cn=1	5713296048_R03C01	startsnp=BovineHD2300007089	endsnp=BovineHD2300007092
chr23:29471425-29489851	numsnp=6	length	18427	state2,cn=1	5713296048_R03C01	startsnp=BovineHD2300008389	endsnp=BovineHD2300008396
chr28:22701867-22711518	numsnp=3	length	9652	state2,cn=1	5713296048_R03C01	startsnp=BovineHD2800005957	endsnp=BovineHD2800005959
chr1:28913936-28915088	numsnp=3	length	1153	state5,cn=3	5713296048_R03C01	startsnp=BovineHD0100008581	endsnp=BovineHD0100008583
chr5:117356476-117439692	numsnp=16	length	83217	state5,cn=3	5713296048_R03C01	startsnp=BovineHD0500034093	endsnp=BovineHD0500034122
chr5:117485109-117639815	numsnp=15	length	154707	state5,cn=3	5713296048_R03C01	startsnp=BovineHD0500034132	endsnp=BovineHD0500034161
chr12:70595321-70670517	numsnp=6	length	75197	state5,cn=3	5713296048_R03C01	startsnp=BovineHD1200019389	endsnp=BovineHD1200019407
chr12:71440002-71461079	numsnp=4	length	21078	state5,cn=3	5713296048_R03C01	startsnp=BovineHD1200019600	endsnp=BovineHD1200019607
chr12:71743591-72042304	numsnp=13	length	298714	state5,cn=3	5713296048_R03C01	startsnp=BovineHD1200019693	endsnp=BovineHD1200019786
chr12:72521258-72540763	numsnp=7	length	19506	state5,cn=3	5713296048_R03C01	startsnp=BovineHD1200020007	endsnp=BovineHD1200027104
chr12:72647587-72660366	numsnp=6	length	12780	state5,cn=3	5713296048_R03C01	startsnp=BovineHD1200020058	endsnp=BovineHD1200020063
chr12:73335507-73497775	numsnp=10	length	162269	state5,cn=3	5713296048_R03C01	startsnp=BovineHD1200020289	endsnp=BTB-01761781
chr12:74241667-74359566	numsnp=4	length	117900	state5,cn=3	5713296048_R03C01	startsnp=BovineHD1200020612	endsnp=BovineHD1200028373
chr12:74478293-75193156	numsnp=25	length	714864	state5,cn=3	5713296048_R03C01	startsnp=BovineHD1200028386	endsnp=BovineHD1200020930
chr14:4802585-4813582	numsnp=5	length	10998	state5,cn=3	5713296048_R03C01	startsnp=BovineHD1400001114	endsnp=BovineHD1400001120
chr14:74514434-74535091	numsnp=7	length	20658	state5,cn=3	5713296048_R03C01	startsnp=BovineHD1400020890	endsnp=BovineHD1400020896
chr15:45546094-45554117	numsnp=5	length	8024	state5,cn=3	5713296048_R03C01	startsnp=BovineHD1500012797	endsnp=BovineHD1500012801
chr15:49327142-49329694	numsnp=3	length	2553	state5,cn=3	5713296048_R03C01	startsnp=BovineHD1500014226	endsnp=BovineHD1500014228
chr17:63656132-63667703	numsnp=5	length	11572	state5,cn=3	5713296048_R03C01	startsnp=BovineHD1700018314	endsnp=BovineHD1700018320
chr18:13372279-13426555	numsnp=24	length	54277	state5,cn=3	5713296048_R03C01	startsnp=BovineHD1800004418	endsnp=BovineHD1800004440
chr21:71505398-71525965	numsnp=3	length	20568	state5,cn=3	5713296048_R03C01	startsnp=BovineHD2100020897	endsnp=BovineHD2100021458
chr3:105711958-105720505	numsnp=5	length	8548	state1,cn=0	5713296048_R04C01	startsnp=BovineHD0300030306	endsnp=BovineHD0300030309
chr5:5626620-5638151	numsnp=5	length	11532	state1,cn=0	5713296048_R04C01	startsnp=BovineHD0500001507	endsnp=BovineHD0500001512
chr7:44437375-44444959	numsnp=3	length	7585	state1,cn=0	5713296048_R04C01	startsnp=BovineHD0700012803	endsnp=BovineHD0700012805
chr10:25087951-25173443	numsnp=5	length	85493	state1,cn=0	5713296048_R04C01	startsnp=BovineHD1000008183	endsnp=BovineHD1000008212
chr10:87873996-87878635	numsnp=5	length	4640	state1,cn=0	5713296048_R04C01	startsnp=BovineHD1000024990	endsnp=ARS-BFGL-NGS-112168
chr11:436312-442731	numsnp=3	length	6420	state1,cn=0	5713296048_R04C01	startsnp=BovineHD1100000146	endsnp=BovineHD1100000148
chr12:72748544-72882991	numsnp=11	length	134448	state1,cn=0	5713296048_R04C01	startsnp=BovineHD1200020098	endsnp=BovineHD1200020124
chr12:78494480-78498214	numsnp=3	length	3735	state1,cn=0	5713296048_R04C01	startsnp=BovineHD1200022353	endsnp=BovineHD1200022355
chr18:61898550-61924592	numsnp=8	length	26043	state1,cn=0	5713296048_R04C01	startsnp=BovineHD1800017831	endsnp=BovineHD1800017837
chr1:50040614-50071525	numsnp=12	length	30912	state2,cn=1	5713296048_R04C01	startsnp=BovineHD0100014067	endsnp=BovineHD0100014078
chr5:15832131-15836328	numsnp=4	length	4198	state2,cn=1	5713296048_R04C01	startsnp=BovineHD0500004674	endsnp=BovineHD0500004677
chr5:36297024-36299121	numsnp=3	length	2098	state2,cn=1	5713296048_R04C01	startsnp=BovineHD0500010410	endsnp=BovineHD0500010412
chr5:59097517-59189160	numsnp=8	length	91644	state2,cn=1	5713296048_R04C01	startsnp=BovineHD0500035991	endsnp=BovineHD0500016627
chr5:117356476-117379559	numsnp=8	length	23084	state2,cn=1	5713296048_R04C01	startsnp=BovineHD0500034093	endsnp=BovineHD0500034107
chr7:87113645-87121627	numsnp=4	length	7983	state2,cn=1	5713296048_R04C01	startsnp=BovineHD0700025570	endsnp=BovineHD0700025572
chr8:5132142-5155207	numsnp=8	length	23066	state2,cn=1	5713296048_R04C01	startsnp=BovineHD0800001648	endsnp=BovineHD0800001656
chr8:5513958-5523213	numsnp=4	length	9256	state2,cn=1	5713296048_R04C01	startsnp=BovineHD0800001801	endsnp=BovineHD0800001805
chr9:30932163-30972803	numsnp=16	length	40641	state2,cn=1	5713296048_R04C01	startsnp=BovineHD0900008403	endsnp=BovineHD0900008418
chr9:80248065-80250508	numsnp=3	length	2444	state2,cn=1	5713296048_R04C01	startsnp=BovineHD0900022266	endsnp=BovineHD0900022269
chr10:24684584-24822212	numsnp=6	length	137629	state2,cn=1	5713296048_R04C01	startsnp=BovineHD1000008069	endsnp=BovineHD1000030572
chr11:86006314-86036402	numsnp=13	length	30089	state2,cn=1	5713296048_R04C01	startsnp=BovineHD1100024713	endsnp=BovineHD1100024725
chr12:622388-631466	numsnp=3	length	9079	state2,cn=1	5713296048_R04C01	startsnp=BTB-01248923	endsnp=BovineHD1200000103
chr12:61368647-61396071	numsnp=9	length	27425	state2,cn=1	5713296048_R04C01	startsnp=BovineHD1200016841	endsnp=BTA-90150-no-rs
chr12:74478293-74509354	numsnp=3	length	31062	state2,cn=1	5713296048_R04C01	startsnp=BovineHD1200028386	endsnp=BovineHD1200020707
chr28:26558460-26567131	numsnp=4	length	8672	state2,cn=1	5713296048_R04C01	startsnp=BovineHD2800006879	endsnp=BovineHD2800006882
chr4:108161433-108171759	numsnp=5	length	10327	state5,cn=3	5713296048_R04C01	startsnp=BovineHD0400030852	endsnp=BovineHD0400030856
chr6:469898-515006	numsnp=7	length	45109	state5,cn=3	5713296048_R04C01	startsnp=BTA-94560-no-rs	endsnp=BovineHD0600034572
chr6:71630923-71720043	numsnp=16	length	89121	state5,cn=3	5713296048_R04C01	startsnp=BovineHD0600019944	endsnp=BovineHD0600019959
chr6:71873004-72119982	numsnp=84	length	246979	state5,cn=3	5713296048_R04C01	startsnp=Hapmap31616-BTC-042811	endsnp=BovineHD0600020040
chr7:11275113-11278361	numsnp=3	length	3249	state5,cn=3	5713296048_R04C01	startsnp=BovineHD0700002977	endsnp=BovineHD0700002981
chr10:23135553-23222741	numsnp=10	length	87189	state5,cn=3	5713296048_R04C01	startsnp=BovineHD1000007609	endsnp=BovineHD1000007632
chr12:54618799-54763668	numsnp=42	length	144870	state5,cn=3	5713296048_R04C01	startsnp=BovineHD1200015123	endsnp=BovineHD1200015166
chr12:75789302-75946247	numsnp=6	length	156946	state5,cn=3	5713296048_R04C01	startsnp=BovineHD1200021225	endsnp=BovineHD1200028476
chr14:38608386-38614280	numsnp=3	length	5895	state5,cn=3	5713296048_R04C01	startsnp=BovineHD1400011082	endsnp=BovineHD1400011084
chr16:5736010-5743889	numsnp=4	length	7880	state5,cn=3	5713296048_R04C01	startsnp=BovineHD1600001627	endsnp=BovineHD1600001630
chr17:8815216-8825674	numsnp=3	length	10459	state5,cn=3	5713296048_R04C01	startsnp=BovineHD1700002486	endsnp=BovineHD1700002492
chr18:61508908-61518565	numsnp=4	length	9658	state5,cn=3	5713296048_R04C01	startsnp=BovineHD1800017736	endsnp=BovineHD1800017740
chr18:61789017-61835029	numsnp=7	length	46013	state5,cn=3	5713296048_R04C01	startsnp=BovineHD1800017807	endsnp=BovineHD1800017816
chr22:3742966-3907593	numsnp=40	length	164628	state5,cn=3	5713296048_R04C01	startsnp=BovineHD2200017948	endsnp=BovineHD2200001050
chr22:3923608-4016517	numsnp=25	length	92910	state5,cn=3	5713296048_R04C01	startsnp=BovineHD2200001059	endsnp=BovineHD4100015409
chr22:6245170-6304372	numsnp=32	length	59203	state5,cn=3	5713296048_R04C01	startsnp=BovineHD2200001838	endsnp=BovineHD2200001870
chr22:6341245-6382460	numsnp=23	length	41216	state5,cn=3	5713296048_R04C01	startsnp=BovineHD2200001881	endsnp=BovineHD2200001902
chr22:6431780-6458144	numsnp=16	length	26365	state5,cn=3	5713296048_R04C01	startsnp=BovineHD2200001920	endsnp=BovineHD2200001935
chr23:25335659-25429469	numsnp=14	length	93811	state5,cn=3	5713296048_R04C01	startsnp=BovineHD2300007040	endsnp=BovineHD2300007060
chr23:25846520-26337243	numsnp=12	length	490724	state5,cn=3	5713296048_R04C01	startsnp=BovineHD2300007162	endsnp=BovineHD2300007199
chr23:32928987-32988154	numsnp=41	length	59168	state5,cn=3	5713296048_R04C01	startsnp=BovineHD2300009593	endsnp=BovineHD2300009631
chr26:256722-276964	numsnp=3	length	20243	state5,cn=3	5713296048_R04C01	startsnp=BovineHD2600015002	endsnp=BovineHD2600000013
chr28:2544117-2638563	numsnp=13	length	94447	state5,cn=3	5713296048_R04C01	startsnp=BovineHD2800000847	endsnp=BTB-02032980
chr29:46747663-46776296	numsnp=10	length	28634	state5,cn=3	5713296048_R04C01	startsnp=BovineHD2900013852	endsnp=BovineHD4100019120
chr29:46800709-46836271	numsnp=11	length	35563	state5,cn=3	5713296048_R04C01	startsnp=BovineHD4100019121	endsnp=BovineHD2900013874
chr1:93730576-93819471	numsnp=10	length	88896	state1,cn=0	5713296048_R05C01	startsnp=BovineHD0100047110	endsnp=BovineHD0100026605
chr5:117533059-117586036	numsnp=8	length	52978	state1,cn=0	5713296048_R05C01	startsnp=BovineHD0500034145	endsnp=BovineHD0500034153
chr7:44437375-44444959	numsnp=3	length	7585	state1,cn=0	5713296048_R05C01	startsnp=BovineHD0700012803	endsnp=BovineHD0700012805
chr10:24057642-24095827	numsnp=8	length	38186	state1,cn=0	5713296048_R05C01	startsnp=BovineHD1000007896	endsnp=BovineHD1000031230
chr10:25129328-25173443	numsnp=4	length	44116	state1,cn=0	5713296048_R05C01	startsnp=BovineHD1000008196	endsnp=BovineHD1000008212
chr12:936045-944850	numsnp=5	length	8806	state1,cn=0	5713296048_R05C01	startsnp=BovineHD1200000187	endsnp=BovineHD1200000191
chr12:74930625-75017633	numsnp=6	length	87009	state1,cn=0	5713296048_R05C01	startsnp=BovineHD1200020869	endsnp=BovineHD1200020892
chr12:78494480-78498214	numsnp=3	length	3735	state1,cn=0	5713296048_R05C01	startsnp=BovineHD1200022353	endsnp=BovineHD1200022355
chr15:81301329-81308681	numsnp=4	length	7353	state1,cn=0	5713296048_R05C01	startsnp=BovineHD1500023670	endsnp=BovineHD1500023673
chr18:61781777-61835029	numsnp=8	length	53253	state1,cn=0	5713296048_R05C01	startsnp=BovineHD1800017806	endsnp=BovineHD1800017816
chr18:61898550-61918012	numsnp=5	length	19463	state1,cn=0	5713296048_R05C01	startsnp=BovineHD1800017831	endsnp=BovineHD1800017834
chr23:25869447-25881173	numsnp=3	length	11727	state1,cn=0	5713296048_R05C01	startsnp=BovineHD2300007174	endsnp=BovineHD2300007177
chr1:22627156-22646444	numsnp=6	length	19289	state2,cn=1	5713296048_R05C01	startsnp=BovineHD0100006683	endsnp=BovineHD0100006687
chr1:76013018-76016310	numsnp=3	length	3293	state2,cn=1	5713296048_R05C01	startsnp=BovineHD0100021859	endsnp=BovineHD0100021861
chr1:105544439-105570832	numsnp=7	length	26394	state2,cn=1	5713296048_R05C01	startsnp=BovineHD0100029963	endsnp=BTB-02095892
chr4:108809767-108816146	numsnp=3	length	6380	state2,cn=1	5713296048_R05C01	startsnp=BovineHD0400031076	endsnp=BovineHD0400031078
chr5:50824698-50837519	numsnp=5	length	12822	state2,cn=1	5713296048_R05C01	startsnp=BovineHD0500014599	endsnp=BovineHD0500014602
chr5:58024309-58049635	numsnp=5	length	25327	state2,cn=1	5713296048_R05C01	startsnp=BovineHD0500016375	endsnp=BovineHD0500016386
chr5:58386640-58441130	numsnp=9	length	54491	state2,cn=1	5713296048_R05C01	startsnp=BovineHD0500016450	endsnp=BovineHD0500016460
chr5:73185738-73190311	numsnp=4	length	4574	state2,cn=1	5713296048_R05C01	startsnp=BovineHD0500020761	endsnp=BovineHD0500020763
chr5:117356476-117378150	numsnp=7	length	21675	state2,cn=1	5713296048_R05C01	startsnp=BovineHD0500034093	endsnp=BovineHD0500034105
chr8:32882440-32951672	numsnp=20	length	69233	state2,cn=1	5713296048_R05C01	startsnp=BovineHD0800009856	endsnp=BovineHD0800009875
chr9:53893533-53899150	numsnp=6	length	5618	state2,cn=1	5713296048_R05C01	startsnp=BovineHD0900014841	endsnp=BovineHD0900014846
chr9:80248065-80250508	numsnp=3	length	2444	state2,cn=1	5713296048_R05C01	startsnp=BovineHD0900022266	endsnp=BovineHD0900022269
chr10:24684584-24768135	numsnp=5	length	83552	state2,cn=1	5713296048_R05C01	startsnp=BovineHD1000008069	endsnp=BovineHD1000008098
chr11:86004932-86014476	numsnp=7	length	9545	state2,cn=1	5713296048_R05C01	startsnp=BovineHD1100024712	endsnp=BovineHD1100024718
chr12:57694076-57720361	numsnp=9	length	26286	state2,cn=1	5713296048_R05C01	startsnp=BovineHD1200015852	endsnp=BovineHD1200015859
chr12:61368647-61396071	numsnp=9	length	27425	state2,cn=1	5713296048_R05C01	startsnp=BovineHD1200016841	endsnp=BTA-90150-no-rs
chr12:67538730-67576208	numsnp=9	length	37479	state2,cn=1	5713296048_R05C01	startsnp=Hapmap46561-BTA-28033	endsnp=BovineHD1200018464
chr12:72063255-72123747	numsnp=12	length	60493	state2,cn=1	5713296048_R05C01	startsnp=BovineHD1200019789	endsnp=BovineHD1200019825
chr12:72432362-72504287	numsnp=24	length	71926	state2,cn=1	5713296048_R05C01	startsnp=BovineHD1200019974	endsnp=BovineHD1200019998
chr12:74359566-74369927	numsnp=3	length	10362	state2,cn=1	5713296048_R05C01	startsnp=BovineHD1200028373	endsnp=BovineHD1200020661
chr12:75060881-75141024	numsnp=4	length	80144	state2,cn=1	5713296048_R05C01	startsnp=BovineHD1200020901	endsnp=BovineHD1200020915
chr14:79161833-79328333	numsnp=58	length	166501	state2,cn=1	5713296048_R05C01	startsnp=BovineHD1400022210	endsnp=BovineHD1400022268
chr16:5581530-5764281	numsnp=43	length	182752	state2,cn=1	5713296048_R05C01	startsnp=BovineHD1600001562	endsnp=BovineHD1600001638
chr22:20300454-20331448	numsnp=8	length	30995	state2,cn=1	5713296048_R05C01	startsnp=BovineHD2200005892	endsnp=BovineHD2200005898
chr23:25846520-25866835	numsnp=6	length	20316	state2,cn=1	5713296048_R05C01	startsnp=BovineHD2300007162	endsnp=BovineHD2300007173
chr28:26558460-26567131	numsnp=4	length	8672	state2,cn=1	5713296048_R05C01	startsnp=BovineHD2800006879	endsnp=BovineHD2800006882
chr1:142396392-142401535	numsnp=4	length	5144	state5,cn=3	5713296048_R05C01	startsnp=BovineHD0100040878	endsnp=ARS-BFGL-NGS-62175
chr4:113657341-113757613	numsnp=17	length	100273	state5,cn=3	5713296048_R05C01	startsnp=BovineHD0400032774	endsnp=BovineHD0400032814
chr5:103363431-103421894	numsnp=4	length	58464	state5,cn=3	5713296048_R05C01	startsnp=BovineHD0500029573	endsnp=BovineHD0500029582
chr5:115039452-115053331	numsnp=6	length	13880	state5,cn=3	5713296048_R05C01	startsnp=BovineHD0500033265	endsnp=BovineHD0500033272
chr6:400821-409590	numsnp=3	length	8770	state5,cn=3	5713296048_R05C01	startsnp=BTA-22026-no-rs	endsnp=BovineHD0600000071
chr6:462518-515006	numsnp=9	length	52489	state5,cn=3	5713296048_R05C01	startsnp=BovineHD0600000088	endsnp=BovineHD0600034572
chr9:16785653-16873161	numsnp=29	length	87509	state5,cn=3	5713296048_R05C01	startsnp=BovineHD0900004535	endsnp=BovineHD0900004559
chr9:16894948-16913658	numsnp=8	length	18711	state5,cn=3	5713296048_R05C01	startsnp=BovineHD0900004566	endsnp=BovineHD0900004573
chr9:16930983-16941841	numsnp=4	length	10859	state5,cn=3	5713296048_R05C01	startsnp=BovineHD0900004581	endsnp=BovineHD0900004583
chr10:25231436-25297208	numsnp=4	length	65773	state5,cn=3	5713296048_R05C01	startsnp=BovineHD1000008234	endsnp=BovineHD1000008258
chr12:71688525-71934303	numsnp=9	length	245779	state5,cn=3	5713296048_R05C01	startsnp=BovineHD1200019671	endsnp=BovineHD1200028233
chr12:73335507-73497775	numsnp=10	length	162269	state5,cn=3	5713296048_R05C01	startsnp=BovineHD1200020289	endsnp=BTB-01761781
chr12:75238779-75285403	numsnp=14	length	46625	state5,cn=3	5713296048_R05C01	startsnp=BovineHD1200020945	endsnp=BovineHD1200020973
chr12:75400054-75501120	numsnp=8	length	101067	state5,cn=3	5713296048_R05C01	startsnp=BovineHD1200021040	endsnp=BovineHD1200021090
chr15:50619664-50630590	numsnp=3	length	10927	state5,cn=3	5713296048_R05C01	startsnp=BovineHD1500014603	endsnp=BovineHD1500014605
chr15:80511026-80831076	numsnp=22	length	320051	state5,cn=3	5713296048_R05C01	startsnp=BovineHD1500023439	endsnp=BovineHD1500023511
chr21:35175180-35189178	numsnp=14	length	13999	state5,cn=3	5713296048_R05C01	startsnp=BovineHD2100010097	endsnp=BovineHD2100010108
chr21:35251396-35258118	numsnp=6	length	6723	state5,cn=3	5713296048_R05C01	startsnp=BovineHD2100010151	endsnp=BovineHD2100010156
chr21:55496002-55508592	numsnp=3	length	12591	state5,cn=3	5713296048_R05C01	startsnp=BovineHD2100015882	endsnp=BovineHD2100015884
chr23:25325230-25341782	numsnp=4	length	16553	state5,cn=3	5713296048_R05C01	startsnp=BovineHD2300007035	endsnp=BovineHD2300007043
chr28:30315520-30331971	numsnp=4	length	16452	state5,cn=3	5713296048_R05C01	startsnp=BovineHD2800008049	endsnp=BovineHD2800008051
chr29:36459203-36484348	numsnp=9	length	25146	state5,cn=3	5713296048_R05C01	startsnp=ARS-BFGL-NGS-57118	endsnp=BovineHD2900011040
chr29:39218128-39269818	numsnp=4	length	51691	state5,cn=3	5713296048_R05C01	startsnp=BovineHD2900011822	endsnp=BovineHD2900011832
chr1:93730576-93819471	numsnp=10	length	88896	state1,cn=0	5713296048_R06C01	startsnp=BovineHD0100047110	endsnp=BovineHD0100026605
chr3:105711958-105720505	numsnp=5	length	8548	state1,cn=0	5713296048_R06C01	startsnp=BovineHD0300030306	endsnp=BovineHD0300030309
chr5:5626620-5638151	numsnp=5	length	11532	state1,cn=0	5713296048_R06C01	startsnp=BovineHD0500001507	endsnp=BovineHD0500001512
chr7:43487164-43498441	numsnp=4	length	11278	state1,cn=0	5713296048_R06C01	startsnp=BovineHD0700033720	endsnp=BovineHD0700012611
chr7:44437375-44444959	numsnp=3	length	7585	state1,cn=0	5713296048_R06C01	startsnp=BovineHD0700012803	endsnp=BovineHD0700012805
chr10:24057642-24095827	numsnp=8	length	38186	state1,cn=0	5713296048_R06C01	startsnp=BovineHD1000007896	endsnp=BovineHD1000031230
chr12:70440862-70458250	numsnp=3	length	17389	state1,cn=0	5713296048_R06C01	startsnp=BovineHD1200019363	endsnp=BovineHD1200028177
chr12:72511101-72882991	numsnp=79	length	371891	state1,cn=0	5713296048_R06C01	startsnp=BovineHD1200020004	endsnp=BovineHD1200020124
chr12:74840021-75193156	numsnp=18	length	353136	state1,cn=0	5713296048_R06C01	startsnp=BovineHD1200020836	endsnp=BovineHD1200020930
chr13:26344707-26356929	numsnp=4	length	12223	state1,cn=0	5713296048_R06C01	startsnp=BovineHD1300007639	endsnp=BovineHD1300007643
chr16:5738701-5752883	numsnp=4	length	14183	state1,cn=0	5713296048_R06C01	startsnp=BovineHD1600001628	endsnp=BovineHD1600001635
chr18:61898550-61918012	numsnp=5	length	19463	state1,cn=0	5713296048_R06C01	startsnp=BovineHD1800017831	endsnp=BovineHD1800017834
chr1:9987750-9997599	numsnp=4	length	9850	state2,cn=1	5713296048_R06C01	startsnp=BovineHD4100000081	endsnp=BovineHD0100003220
chr1:11763666-11767713	numsnp=3	length	4048	state2,cn=1	5713296048_R06C01	startsnp=BovineHD0100003677	endsnp=BovineHD0100003680
chr1:22627751-22646444	numsnp=5	length	18694	state2,cn=1	5713296048_R06C01	startsnp=BovineHD0100006684	endsnp=BovineHD0100006687
chr1:76013018-76016310	numsnp=3	length	3293	state2,cn=1	5713296048_R06C01	startsnp=BovineHD0100021859	endsnp=BovineHD0100021861
chr7:9593935-9611313	numsnp=4	length	17379	state2,cn=1	5713296048_R06C01	startsnp=BovineHD0700002488	endsnp=BovineHD0700002491
chr7:9771150-9776185	numsnp=3	length	5036	state2,cn=1	5713296048_R06C01	startsnp=BovineHD0700002547	endsnp=BovineHD0700002550
chr7:10044994-10144881	numsnp=18	length	99888	state2,cn=1	5713296048_R06C01	startsnp=BovineHD0700002633	endsnp=BovineHD0700002662
chr7:10289091-10694006	numsnp=20	length	404916	state2,cn=1	5713296048_R06C01	startsnp=BovineHD0700002730	endsnp=BovineHD0700002797
chr7:10878984-11091861	numsnp=16	length	212878	state2,cn=1	5713296048_R06C01	startsnp=BovineHD0700002844	endsnp=BovineHD0700002909
chr7:15090383-15102276	numsnp=6	length	11894	state2,cn=1	5713296048_R06C01	startsnp=BovineHD0700004124	endsnp=BovineHD0700004130
chr7:15134645-15190305	numsnp=12	length	55661	state2,cn=1	5713296048_R06C01	startsnp=BovineHD0700004136	endsnp=BovineHD0700004148
chr8:5132142-5155207	numsnp=8	length	23066	state2,cn=1	5713296048_R06C01	startsnp=BovineHD0800001648	endsnp=BovineHD0800001656
chr9:64596890-64604811	numsnp=5	length	7922	state2,cn=1	5713296048_R06C01	startsnp=BovineHD0900017740	endsnp=BovineHD0900017746
chr9:80248065-80250508	numsnp=3	length	2444	state2,cn=1	5713296048_R06C01	startsnp=BovineHD0900022266	endsnp=BovineHD0900022269
chr10:23152360-23160598	numsnp=3	length	8239	state2,cn=1	5713296048_R06C01	startsnp=BovineHD1000007614	endsnp=BovineHD1000007621
chr10:23530176-23543330	numsnp=6	length	13155	state2,cn=1	5713296048_R06C01	startsnp=BovineHD1000007708	endsnp=BovineHD1000007717
chr10:23764200-23938808	numsnp=17	length	174609	state2,cn=1	5713296048_R06C01	startsnp=BovineHD1000031215	endsnp=BovineHD1000007863
chr10:24285616-24480627	numsnp=4	length	195012	state2,cn=1	5713296048_R06C01	startsnp=BovineHD1000030566	endsnp=BovineHD1000008005
chr10:60195930-60201542	numsnp=6	length	5613	state2,cn=1	5713296048_R06C01	startsnp=BovineHD1000017565	endsnp=BovineHD1000017570
chr12:61368647-61396071	numsnp=9	length	27425	state2,cn=1	5713296048_R06C01	startsnp=BovineHD1200016841	endsnp=BTA-90150-no-rs
chr12:70502845-70564073	numsnp=6	length	61229	state2,cn=1	5713296048_R06C01	startsnp=BovineHD1200019373	endsnp=BovineHD1200019380
chr12:72432362-72509035	numsnp=28	length	76674	state2,cn=1	5713296048_R06C01	startsnp=BovineHD1200019974	endsnp=BovineHD1200020003
chr12:74478293-74533189	numsnp=4	length	54897	state2,cn=1	5713296048_R06C01	startsnp=BovineHD1200028386	endsnp=BovineHD1200020725
chr13:68171046-68182307	numsnp=7	length	11262	state2,cn=1	5713296048_R06C01	startsnp=BovineHD1300019376	endsnp=BovineHD1300019383
chr14:79161833-79328333	numsnp=58	length	166501	state2,cn=1	5713296048_R06C01	startsnp=BovineHD1400022210	endsnp=BovineHD1400022268
chr15:70725250-70747191	numsnp=3	length	21942	state2,cn=1	5713296048_R06C01	startsnp=BovineHD1500020419	endsnp=Hapmap23353-BTA-130177
chr16:5584314-5736010	numsnp=35	length	151697	state2,cn=1	5713296048_R06C01	startsnp=BovineHD1600001564	endsnp=BovineHD1600001627
chr16:5760479-5768249	numsnp=4	length	7771	state2,cn=1	5713296048_R06C01	startsnp=BovineHD1600001637	endsnp=BovineHD1600001641
chr18:61920892-61924592	numsnp=3	length	3701	state2,cn=1	5713296048_R06C01	startsnp=Hapmap40935-BTA-27343	endsnp=BovineHD1800017837
chr23:25856289-25866835	numsnp=5	length	10547	state2,cn=1	5713296048_R06C01	startsnp=BovineHD4100016081	endsnp=BovineHD2300007173
chr28:22701867-22711518	numsnp=3	length	9652	state2,cn=1	5713296048_R06C01	startsnp=BovineHD2800005957	endsnp=BovineHD2800005959
chr4:66017706-66027971	numsnp=9	length	10266	state5,cn=3	5713296048_R06C01	startsnp=BovineHD0400018098	endsnp=BovineHD0400018106
chr5:59041454-59207218	numsnp=14	length	165765	state5,cn=3	5713296048_R06C01	startsnp=BovineHD0500016604	endsnp=BovineHD0500036000
chr5:117356476-117639815	numsnp=37	length	283340	state5,cn=3	5713296048_R06C01	startsnp=BovineHD0500034093	endsnp=BovineHD0500034161
chr6:464460-526736	numsnp=10	length	62277	state5,cn=3	5713296048_R06C01	startsnp=BovineHD0600000089	endsnp=ARS-BFGL-NGS-2069
chr6:86053293-86101702	numsnp=3	length	48410	state5,cn=3	5713296048_R06C01	startsnp=BovineHD0600023650	endsnp=BovineHD0600034809
chr8:96129918-96181815	numsnp=13	length	51898	state5,cn=3	5713296048_R06C01	startsnp=BovineHD0800028400	endsnp=BovineHD0800028413
chr12:32054331-32182960	numsnp=16	length	128630	state5,cn=3	5713296048_R06C01	startsnp=BovineHD1200009422	endsnp=BovineHD1200027784
chr12:71215771-71244186	numsnp=5	length	28416	state5,cn=3	5713296048_R06C01	startsnp=BovineHD1200019509	endsnp=BovineHD1200019519
chr12:71494540-72063255	numsnp=21	length	568716	state5,cn=3	5713296048_R06C01	startsnp=BovineHD1200019611	endsnp=BovineHD1200019789
chr12:73335507-73553506	numsnp=11	length	218000	state5,cn=3	5713296048_R06C01	startsnp=BovineHD1200020289	endsnp=BovineHD1200020357
chr12:73767537-73961078	numsnp=9	length	193542	state5,cn=3	5713296048_R06C01	startsnp=BovineHD1200020448	endsnp=BovineHD1200020521
chr12:75238779-75400054	numsnp=48	length	161276	state5,cn=3	5713296048_R06C01	startsnp=BovineHD1200020945	endsnp=BovineHD1200021040
chr12:75770032-75946247	numsnp=7	length	176216	state5,cn=3	5713296048_R06C01	startsnp=BovineHD1200021214	endsnp=BovineHD1200028476
chr12:76488279-76710313	numsnp=5	length	222035	state5,cn=3	5713296048_R06C01	startsnp=BovineHD1200021535	endsnp=BovineHD1200021614
chr14:54123999-54126508	numsnp=3	length	2510	state5,cn=3	5713296048_R06C01	startsnp=BovineHD1400015207	endsnp=BovineHD1400015209
chr15:47891166-47946424	numsnp=14	length	55259	state5,cn=3	5713296048_R06C01	startsnp=BovineHD1500013738	endsnp=BovineHD1500025806
chr15:80511026-80784038	numsnp=18	length	273013	state5,cn=3	5713296048_R06C01	startsnp=BovineHD1500023439	endsnp=BovineHD1500023503
chr16:10493485-10498155	numsnp=3	length	4671	state5,cn=3	5713296048_R06C01	startsnp=BovineHD1600002815	endsnp=BovineHD1600002817
chr18:13365474-13436491	numsnp=29	length	71018	state5,cn=3	5713296048_R06C01	startsnp=BovineHD1800004416	endsnp=BovineHD1800004443
chr19:50863908-50879612	numsnp=4	length	15705	state5,cn=3	5713296048_R06C01	startsnp=BovineHD1900014204	endsnp=BovineHD1900014211
chr21:20079777-20130658	numsnp=9	length	50882	state5,cn=3	5713296048_R06C01	startsnp=BovineHD2100005806	endsnp=BovineHD2100005822
chr26:11527496-11530661	numsnp=3	length	3166	state5,cn=3	5713296048_R06C01	startsnp=BovineHD2600002957	endsnp=BovineHD2600002958
chr28:2534640-2638563	numsnp=15	length	103924	state5,cn=3	5713296048_R06C01	startsnp=BovineHD2800000845	endsnp=BTB-02032980
chr29:39218128-39269818	numsnp=4	length	51691	state5,cn=3	5713296048_R06C01	startsnp=BovineHD2900011822	endsnp=BovineHD2900011832
chr3:105711958-105720505	numsnp=5	length	8548	state1,cn=0	5713296048_R07C01	startsnp=BovineHD0300030306	endsnp=BovineHD0300030309
chr5:117533059-117586036	numsnp=8	length	52978	state1,cn=0	5713296048_R07C01	startsnp=BovineHD0500034145	endsnp=BovineHD0500034153
chr7:43487164-43498441	numsnp=4	length	11278	state1,cn=0	5713296048_R07C01	startsnp=BovineHD0700033720	endsnp=BovineHD0700012611
chr7:44437375-44444959	numsnp=3	length	7585	state1,cn=0	5713296048_R07C01	startsnp=BovineHD0700012803	endsnp=BovineHD0700012805
chr10:24061376-24095827	numsnp=7	length	34452	state1,cn=0	5713296048_R07C01	startsnp=BovineHD1000007897	endsnp=BovineHD1000031230
chr12:72748544-72882991	numsnp=11	length	134448	state1,cn=0	5713296048_R07C01	startsnp=BovineHD1200020098	endsnp=BovineHD1200020124
chr12:78494480-78498214	numsnp=3	length	3735	state1,cn=0	5713296048_R07C01	startsnp=BovineHD1200022353	endsnp=BovineHD1200022355
chr18:61781777-61835029	numsnp=8	length	53253	state1,cn=0	5713296048_R07C01	startsnp=BovineHD1800017806	endsnp=BovineHD1800017816
chr18:61898550-61918012	numsnp=5	length	19463	state1,cn=0	5713296048_R07C01	startsnp=BovineHD1800017831	endsnp=BovineHD1800017834
chr1:105544439-105570832	numsnp=7	length	26394	state2,cn=1	5713296048_R07C01	startsnp=BovineHD0100029963	endsnp=BTB-02095892
chr1:121997717-122024629	numsnp=5	length	26913	state2,cn=1	5713296048_R07C01	startsnp=BovineHD0100034534	endsnp=BovineHD0100034537
chr2:10780701-10810601	numsnp=8	length	29901	state2,cn=1	5713296048_R07C01	startsnp=BovineHD0200002992	endsnp=BovineHD0200002999
chr2:45585488-45591707	numsnp=7	length	6220	state2,cn=1	5713296048_R07C01	startsnp=BovineHD0200013206	endsnp=BovineHD0200013212
chr5:13039805-13054388	numsnp=7	length	14584	state2,cn=1	5713296048_R07C01	startsnp=BovineHD0500003915	endsnp=BovineHD0500003921
chr5:31902209-31918396	numsnp=5	length	16188	state2,cn=1	5713296048_R07C01	startsnp=BovineHD0500009291	endsnp=BovineHD0500009295
chr5:103363431-103454169	numsnp=5	length	90739	state2,cn=1	5713296048_R07C01	startsnp=BovineHD0500029573	endsnp=BovineHD0500029587
chr5:117356476-117524110	numsnp=26	length	167635	state2,cn=1	5713296048_R07C01	startsnp=BovineHD0500034093	endsnp=BovineHD0500034144
chr6:1069734-1100413	numsnp=10	length	30680	state2,cn=1	5713296048_R07C01	startsnp=BovineHD0600000245	endsnp=BovineHD0600000254
chr7:102879174-102891694	numsnp=8	length	12521	state2,cn=1	5713296048_R07C01	startsnp=BovineHD0700030022	endsnp=BovineHD0700030028
chr8:5132142-5155207	numsnp=8	length	23066	state2,cn=1	5713296048_R07C01	startsnp=BovineHD0800001648	endsnp=BovineHD0800001656
chr9:80248065-80250508	numsnp=3	length	2444	state2,cn=1	5713296048_R07C01	startsnp=BovineHD0900022266	endsnp=BovineHD0900022269
chr9:101538281-101541594	numsnp=3	length	3314	state2,cn=1	5713296048_R07C01	startsnp=BovineHD0900029538	endsnp=BovineHD0900029540
chr10:23152360-23160598	numsnp=3	length	8239	state2,cn=1	5713296048_R07C01	startsnp=BovineHD1000007614	endsnp=BovineHD1000007621
chr10:23764200-24057642	numsnp=18	length	293443	state2,cn=1	5713296048_R07C01	startsnp=BovineHD1000031215	endsnp=BovineHD1000007896
chr10:24275820-24480627	numsnp=6	length	204808	state2,cn=1	5713296048_R07C01	startsnp=BovineHD1000007959	endsnp=BovineHD1000008005
chr10:25063032-25173443	numsnp=6	length	110412	state2,cn=1	5713296048_R07C01	startsnp=BovineHD1000008179	endsnp=BovineHD1000008212
chr10:60195930-60201542	numsnp=6	length	5613	state2,cn=1	5713296048_R07C01	startsnp=BovineHD1000017565	endsnp=BovineHD1000017570
chr10:87876511-87877784	numsnp=3	length	1274	state2,cn=1	5713296048_R07C01	startsnp=BovineHD1000024991	endsnp=BovineHD1000024993
chr12:72084609-72123747	numsnp=9	length	39139	state2,cn=1	5713296048_R07C01	startsnp=BovineHD1200019808	endsnp=BovineHD1200019825
chr12:72432362-72579020	numsnp=51	length	146659	state2,cn=1	5713296048_R07C01	startsnp=BovineHD1200019974	endsnp=BovineHD1200020032
chr12:72720575-72742881	numsnp=13	length	22307	state2,cn=1	5713296048_R07C01	startsnp=BovineHD1200020083	endsnp=BovineHD1200020097
chr12:73233249-73323427	numsnp=4	length	90179	state2,cn=1	5713296048_R07C01	startsnp=BovineHD1200020259	endsnp=BovineHD1200028310
chr12:73564769-73663359	numsnp=4	length	98591	state2,cn=1	5713296048_R07C01	startsnp=BovineHD1200020358	endsnp=BovineHD1200020402
chr12:73767537-73863425	numsnp=7	length	95889	state2,cn=1	5713296048_R07C01	startsnp=BovineHD1200020448	endsnp=BovineHD1200020490
chr12:74359566-74578587	numsnp=10	length	219022	state2,cn=1	5713296048_R07C01	startsnp=BovineHD1200028373	endsnp=BovineHD1200020745
chr13:26344707-26356929	numsnp=4	length	12223	state2,cn=1	5713296048_R07C01	startsnp=BovineHD1300007639	endsnp=BovineHD1300007643
chr13:53938383-53982995	numsnp=15	length	44613	state2,cn=1	5713296048_R07C01	startsnp=BovineHD1300015293	endsnp=BovineHD1300015307
chr15:80033854-80222530	numsnp=22	length	188677	state2,cn=1	5713296048_R07C01	startsnp=Hapmap47542-BTA-22415	endsnp=BovineHD1500023379
chr16:5738701-5752883	numsnp=4	length	14183	state2,cn=1	5713296048_R07C01	startsnp=BovineHD1600001628	endsnp=BovineHD1600001635
chr21:53539603-53552467	numsnp=4	length	12865	state2,cn=1	5713296048_R07C01	startsnp=BovineHD2100015335	endsnp=ARS-BFGL-NGS-33035
chr23:25429469-25442124	numsnp=8	length	12656	state2,cn=1	5713296048_R07C01	startsnp=BovineHD2300007060	endsnp=BovineHD2300007067
chr23:25846520-25866835	numsnp=6	length	20316	state2,cn=1	5713296048_R07C01	startsnp=BovineHD2300007162	endsnp=BovineHD2300007173
chr24:16585921-16595650	numsnp=3	length	9730	state2,cn=1	5713296048_R07C01	startsnp=BovineHD2400004444	endsnp=BovineHD2400004446
chr28:2556672-2860512	numsnp=31	length	303841	state2,cn=1	5713296048_R07C01	startsnp=BovineHD2800000849	endsnp=BovineHD2800000894
chr28:22701867-22711518	numsnp=3	length	9652	state2,cn=1	5713296048_R07C01	startsnp=BovineHD2800005957	endsnp=BovineHD2800005959
chr28:26558460-26567131	numsnp=4	length	8672	state2,cn=1	5713296048_R07C01	startsnp=BovineHD2800006879	endsnp=BovineHD2800006882
chr6:464460-515006	numsnp=8	length	50547	state5,cn=3	5713296048_R07C01	startsnp=BovineHD0600000089	endsnp=BovineHD0600034572
chr8:96129918-96181815	numsnp=13	length	51898	state5,cn=3	5713296048_R07C01	startsnp=BovineHD0800028400	endsnp=BovineHD0800028413
chr9:52267010-52270921	numsnp=3	length	3912	state5,cn=3	5713296048_R07C01	startsnp=BovineHD0900014409	endsnp=BovineHD0900014411
chr12:70564073-70620665	numsnp=8	length	56593	state5,cn=3	5713296048_R07C01	startsnp=BovineHD1200019380	endsnp=BovineHD1200019397
chr12:73335507-73497775	numsnp=10	length	162269	state5,cn=3	5713296048_R07C01	startsnp=BovineHD1200020289	endsnp=BTB-01761781
chr12:73666963-73754154	numsnp=4	length	87192	state5,cn=3	5713296048_R07C01	startsnp=BovineHD1200028327	endsnp=BovineHD1200020442
chr12:76074162-76270340	numsnp=5	length	196179	state5,cn=3	5713296048_R07C01	startsnp=BovineHD1200021338	endsnp=BovineHD1200021440
chr12:76608564-76747168	numsnp=5	length	138605	state5,cn=3	5713296048_R07C01	startsnp=BovineHD1200021571	endsnp=BovineHD1200021629
chr15:52214348-52235764	numsnp=3	length	21417	state5,cn=3	5713296048_R07C01	startsnp=BTB-02024135	endsnp=BovineHD1500015068
chr15:80511026-80842722	numsnp=23	length	331697	state5,cn=3	5713296048_R07C01	startsnp=BovineHD1500023439	endsnp=BovineHD1500023514
chr16:10493485-10498155	numsnp=3	length	4671	state5,cn=3	5713296048_R07C01	startsnp=BovineHD1600002815	endsnp=BovineHD1600002817
chr17:41481305-41485376	numsnp=5	length	4072	state5,cn=3	5713296048_R07C01	startsnp=BovineHD1700011491	endsnp=BovineHD1700011495
chr22:22137912-22157718	numsnp=10	length	19807	state5,cn=3	5713296048_R07C01	startsnp=BovineHD2200006441	endsnp=BovineHD2200006451
chr23:29078825-29096015	numsnp=3	length	17191	state5,cn=3	5713296048_R07C01	startsnp=BovineHD2300008257	endsnp=BovineHD2300008262
chr28:30293690-30323737	numsnp=3	length	30048	state5,cn=3	5713296048_R07C01	startsnp=BovineHD2800008048	endsnp=BovineHD2800013556
chr2:136749793-136776410	numsnp=3	length	26618	state1,cn=0	5713296048_R08C01	startsnp=BovineHD0200040833	endsnp=BovineHD0200040086
chr5:117524110-117586036	numsnp=9	length	61927	state1,cn=0	5713296048_R08C01	startsnp=BovineHD0500034144	endsnp=BovineHD0500034153
chr7:18518171-18562682	numsnp=7	length	44512	state1,cn=0	5713296048_R08C01	startsnp=BovineHD0700005185	endsnp=BovineHD0700005194
chr7:43487164-43498441	numsnp=4	length	11278	state1,cn=0	5713296048_R08C01	startsnp=BovineHD0700033720	endsnp=BovineHD0700012611
chr10:23203395-23222741	numsnp=4	length	19347	state1,cn=0	5713296048_R08C01	startsnp=BovineHD1000031198	endsnp=BovineHD1000007632
chr18:61781777-61835029	numsnp=8	length	53253	state1,cn=0	5713296048_R08C01	startsnp=BovineHD1800017806	endsnp=BovineHD1800017816
chr18:61898550-61918012	numsnp=5	length	19463	state1,cn=0	5713296048_R08C01	startsnp=BovineHD1800017831	endsnp=BovineHD1800017834
chr21:20062038-20079777	numsnp=3	length	17740	state1,cn=0	5713296048_R08C01	startsnp=BovineHD2100005798	endsnp=BovineHD2100005806
chr23:25417035-25442124	numsnp=12	length	25090	state1,cn=0	5713296048_R08C01	startsnp=BovineHD2300007057	endsnp=BovineHD2300007067
chr23:25747610-25881173	numsnp=10	length	133564	state1,cn=0	5713296048_R08C01	startsnp=BovineHD2300007148	endsnp=BovineHD2300007177
chr1:92050277-92077269	numsnp=8	length	26993	state2,cn=1	5713296048_R08C01	startsnp=BovineHD0100026126	endsnp=BovineHD0100026132
chr3:105711958-105720505	numsnp=5	length	8548	state2,cn=1	5713296048_R08C01	startsnp=BovineHD0300030306	endsnp=BovineHD0300030309
chr4:73369761-73383448	numsnp=5	length	13688	state2,cn=1	5713296048_R08C01	startsnp=BovineHD0400020324	endsnp=BovineHD0400020328
chr5:59150993-59189160	numsnp=5	length	38168	state2,cn=1	5713296048_R08C01	startsnp=BovineHD0500016621	endsnp=BovineHD0500016627
chr5:117356476-117497778	numsnp=25	length	141303	state2,cn=1	5713296048_R08C01	startsnp=BovineHD0500034093	endsnp=BovineHD0500036296
chr8:12986548-13033777	numsnp=18	length	47230	state2,cn=1	5713296048_R08C01	startsnp=BovineHD0800004150	endsnp=BovineHD0800004166
chr10:23319458-23413050	numsnp=4	length	93593	state2,cn=1	5713296048_R08C01	startsnp=BovineHD1000007644	endsnp=BovineHD1000007691
chr10:24587769-24831598	numsnp=10	length	243830	state2,cn=1	5713296048_R08C01	startsnp=BovineHD1000008044	endsnp=BovineHD1000008116
chr10:41584872-41596729	numsnp=4	length	11858	state2,cn=1	5713296048_R08C01	startsnp=BovineHD1000012684	endsnp=BTB-01482386
chr10:77610454-77627272	numsnp=11	length	16819	state2,cn=1	5713296048_R08C01	startsnp=BovineHD1000022169	endsnp=ARS-BFGL-NGS-12172
chr12:73319626-73497775	numsnp=12	length	178150	state2,cn=1	5713296048_R08C01	startsnp=BovineHD1200028309	endsnp=BTB-01761781
chr14:79161833-79328333	numsnp=58	length	166501	state2,cn=1	5713296048_R08C01	startsnp=BovineHD1400022210	endsnp=BovineHD1400022268
chr15:79814243-79849334	numsnp=11	length	35092	state2,cn=1	5713296048_R08C01	startsnp=BovineHD1500023273	endsnp=BovineHD1500023288
chr16:8605747-8623933	numsnp=3	length	18187	state2,cn=1	5713296048_R08C01	startsnp=BovineHD1600002397	endsnp=BovineHD1600002399
chr16:34651775-34675057	numsnp=7	length	23283	state2,cn=1	5713296048_R08C01	startsnp=BovineHD1600009923	endsnp=BovineHD1600009929
chr21:52971607-52993771	numsnp=5	length	22165	state2,cn=1	5713296048_R08C01	startsnp=BovineHD2100015226	endsnp=BovineHD2100015230
chr23:25443589-25452180	numsnp=7	length	8592	state2,cn=1	5713296048_R08C01	startsnp=BovineHD2300007068	endsnp=BovineHD2300007074
chr26:3087092-3102104	numsnp=4	length	15013	state2,cn=1	5713296048_R08C01	startsnp=Hapmap55512-rs29011234	endsnp=BovineHD2600000529
chr4:108141346-108171759	numsnp=10	length	30414	state5,cn=3	5713296048_R08C01	startsnp=BovineHD0400030847	endsnp=BovineHD0400030856
chr4:113721793-113751078	numsnp=7	length	29286	state5,cn=3	5713296048_R08C01	startsnp=Hapmap22875-BTA-155031	endsnp=BovineHD0400032812
chr6:36478801-36491048	numsnp=5	length	12248	state5,cn=3	5713296048_R08C01	startsnp=BovineHD0600010154	endsnp=BovineHD0600010158
chr7:100041017-100047382	numsnp=3	length	6366	state5,cn=3	5713296048_R08C01	startsnp=BovineHD0700029284	endsnp=BovineHD0700029286
chr9:55990227-55995539	numsnp=3	length	5313	state5,cn=3	5713296048_R08C01	startsnp=BovineHD0900015358	endsnp=BovineHD0900015360
chr17:63655359-63667703	numsnp=6	length	12345	state5,cn=3	5713296048_R08C01	startsnp=BovineHD1700018313	endsnp=BovineHD1700018320
chr23:25335659-25361041	numsnp=9	length	25383	state5,cn=3	5713296048_R08C01	startsnp=BovineHD2300007040	endsnp=BovineHD2300007053
chr23:32928987-32988154	numsnp=41	length	59168	state5,cn=3	5713296048_R08C01	startsnp=BovineHD2300009593	endsnp=BovineHD2300009631
chr7:43492993-43498441	numsnp=3	length	5449	state1,cn=0	5713296055_R01C01	startsnp=BovineHD0700012609	endsnp=BovineHD0700012611
chr10:23203395-23222741	numsnp=4	length	19347	state1,cn=0	5713296055_R01C01	startsnp=BovineHD1000031198	endsnp=BovineHD1000007632
chr12:71553800-71613636	numsnp=3	length	59837	state1,cn=0	5713296055_R01C01	startsnp=BovineHD1200019628	endsnp=BovineHD1200019647
chr12:71919682-71949321	numsnp=6	length	29640	state1,cn=0	5713296055_R01C01	startsnp=BovineHD1200019745	endsnp=BovineHD1200019756
chr12:72748544-72819475	numsnp=10	length	70932	state1,cn=0	5713296055_R01C01	startsnp=BovineHD1200020098	endsnp=BovineHD1200028257
chr12:73363460-73375464	numsnp=4	length	12005	state1,cn=0	5713296055_R01C01	startsnp=BovineHD1200028311	endsnp=BovineHD1200020302
chr14:17329297-17336372	numsnp=3	length	7076	state1,cn=0	5713296055_R01C01	startsnp=BovineHD1400004922	endsnp=BovineHD1400024063
chr1:42119177-42190693	numsnp=20	length	71517	state2,cn=1	5713296055_R01C01	startsnp=BovineHD0100012029	endsnp=ARS-BFGL-NGS-56548
chr1:42257645-42266979	numsnp=6	length	9335	state2,cn=1	5713296055_R01C01	startsnp=BovineHD0100012075	endsnp=BovineHD0100012080
chr5:103313995-103405395	numsnp=6	length	91401	state2,cn=1	5713296055_R01C01	startsnp=BovineHD0500036232	endsnp=BovineHD0500029580
chr6:13712516-13724261	numsnp=8	length	11746	state2,cn=1	5713296055_R01C01	startsnp=BovineHD0600003586	endsnp=BovineHD0600003594
chr7:983878-989660	numsnp=4	length	5783	state2,cn=1	5713296055_R01C01	startsnp=BovineHD0700000224	endsnp=BovineHD0700000227
chr7:15087880-15102276	numsnp=7	length	14397	state2,cn=1	5713296055_R01C01	startsnp=BovineHD0700004123	endsnp=BovineHD0700004130
chr7:24788691-24793796	numsnp=3	length	5106	state2,cn=1	5713296055_R01C01	startsnp=BovineHD0700006827	endsnp=BovineHD0700006829
chr7:33463735-33472363	numsnp=3	length	8629	state2,cn=1	5713296055_R01C01	startsnp=BovineHD0700009578	endsnp=BovineHD0700009580
chr7:41232074-41241356	numsnp=3	length	9283	state2,cn=1	5713296055_R01C01	startsnp=BovineHD0700011949	endsnp=BovineHD0700011951
chr10:6270787-6284066	numsnp=9	length	13280	state2,cn=1	5713296055_R01C01	startsnp=BovineHD1000001936	endsnp=BovineHD1000001945
chr10:22637908-22738750	numsnp=7	length	100843	state2,cn=1	5713296055_R01C01	startsnp=BovineHD1000007390	endsnp=BovineHD1000007426
chr10:22843604-22960303	numsnp=21	length	116700	state2,cn=1	5713296055_R01C01	startsnp=BovineHD1000007453	endsnp=BovineHD1000007528
chr10:23125923-23191564	numsnp=9	length	65642	state2,cn=1	5713296055_R01C01	startsnp=BovineHD1000007603	endsnp=BovineHD1000031197
chr10:23530176-23543330	numsnp=6	length	13155	state2,cn=1	5713296055_R01C01	startsnp=BovineHD1000007708	endsnp=BovineHD1000007717
chr10:23635452-23654109	numsnp=4	length	18658	state2,cn=1	5713296055_R01C01	startsnp=BovineHD1000007761	endsnp=BovineHD1000007768
chr10:23764200-23921366	numsnp=15	length	157167	state2,cn=1	5713296055_R01C01	startsnp=BovineHD1000031215	endsnp=BovineHD1000007854
chr10:24587769-24604106	numsnp=3	length	16338	state2,cn=1	5713296055_R01C01	startsnp=BovineHD1000008044	endsnp=BovineHD1000008048
chr10:60195930-60201542	numsnp=6	length	5613	state2,cn=1	5713296055_R01C01	startsnp=BovineHD1000017565	endsnp=BovineHD1000017570
chr12:72084609-72123747	numsnp=9	length	39139	state2,cn=1	5713296055_R01C01	startsnp=BovineHD1200019808	endsnp=BovineHD1200019825
chr13:53932754-53982995	numsnp=20	length	50242	state2,cn=1	5713296055_R01C01	startsnp=BovineHD1300015288	endsnp=BovineHD1300015307
chr14:54809641-54833610	numsnp=7	length	23970	state2,cn=1	5713296055_R01C01	startsnp=BovineHD1400015382	endsnp=BovineHD1400015388
chr15:80573351-80666124	numsnp=8	length	92774	state2,cn=1	5713296055_R01C01	startsnp=BovineHD1500023455	endsnp=BovineHD1500023471
chr23:25429469-25442124	numsnp=8	length	12656	state2,cn=1	5713296055_R01C01	startsnp=BovineHD2300007060	endsnp=BovineHD2300007067
chr24:16003688-16012254	numsnp=3	length	8567	state2,cn=1	5713296055_R01C01	startsnp=BovineHD2400004320	endsnp=BTA-105168-no-rs
chr26:12858589-12865092	numsnp=3	length	6504	state2,cn=1	5713296055_R01C01	startsnp=BovineHD2600003349	endsnp=BovineHD2600003351
chr26:16440432-16478581	numsnp=10	length	38150	state2,cn=1	5713296055_R01C01	startsnp=BovineHD2600004125	endsnp=BovineHD2600004133
chr26:28713575-28802987	numsnp=46	length	89413	state2,cn=1	5713296055_R01C01	startsnp=BovineHD2600007684	endsnp=BovineHD2600007724
chr28:2710848-2758221	numsnp=6	length	47374	state2,cn=1	5713296055_R01C01	startsnp=BovineHD2800000870	endsnp=BovineHD2800000878
chr29:5432640-5446333	numsnp=4	length	13694	state2,cn=1	5713296055_R01C01	startsnp=BovineHD2900001540	endsnp=BovineHD2900001543
chr29:21359146-21377171	numsnp=7	length	18026	state2,cn=1	5713296055_R01C01	startsnp=BTA-16208-no-rs	endsnp=BovineHD2900006143
chr4:33030432-33043553	numsnp=4	length	13122	state5,cn=3	5713296055_R01C01	startsnp=BovineHD0400009378	endsnp=BovineHD0400009383
chr4:55073896-55090504	numsnp=3	length	16609	state5,cn=3	5713296055_R01C01	startsnp=BovineHD0400015078	endsnp=BovineHD0400015080
chr5:42196029-42197319	numsnp=3	length	1291	state5,cn=3	5713296055_R01C01	startsnp=BovineHD0500012056	endsnp=BovineHD0500012058
chr5:117356476-117471669	numsnp=21	length	115194	state5,cn=3	5713296055_R01C01	startsnp=BovineHD0500034093	endsnp=BovineHD0500034129
chr10:25129328-25173443	numsnp=4	length	44116	state5,cn=3	5713296055_R01C01	startsnp=BovineHD1000008196	endsnp=BovineHD1000008212
chr12:71440002-71494540	numsnp=5	length	54539	state5,cn=3	5713296055_R01C01	startsnp=BovineHD1200019600	endsnp=BovineHD1200019611
chr12:72058027-72077746	numsnp=4	length	19720	state5,cn=3	5713296055_R01C01	startsnp=BovineHD1200019787	endsnp=BovineHD1200019801
chr12:73657824-73767537	numsnp=7	length	109714	state5,cn=3	5713296055_R01C01	startsnp=BovineHD1200020401	endsnp=BovineHD1200020448
chr12:76140566-76191654	numsnp=3	length	51089	state5,cn=3	5713296055_R01C01	startsnp=BovineHD1200021368	endsnp=BovineHD1200021397
chr13:11134200-11190980	numsnp=5	length	56781	state5,cn=3	5713296055_R01C01	startsnp=BovineHD1300003034	endsnp=BovineHD1300003054
chr15:47891166-47946424	numsnp=14	length	55259	state5,cn=3	5713296055_R01C01	startsnp=BovineHD1500013738	endsnp=BovineHD1500025806
chr15:75155892-75172376	numsnp=9	length	16485	state5,cn=3	5713296055_R01C01	startsnp=BovineHD1500021833	endsnp=BovineHD1500021841
chr16:70906202-70934371	numsnp=6	length	28170	state5,cn=3	5713296055_R01C01	startsnp=ARS-BFGL-NGS-29266	endsnp=BovineHD1600020150
chr23:25335659-25361041	numsnp=9	length	25383	state5,cn=3	5713296055_R01C01	startsnp=BovineHD2300007040	endsnp=BovineHD2300007053
chr23:26287961-26337243	numsnp=3	length	49283	state6,cn=4	5713296055_R01C01	startsnp=BovineHD2300007194	endsnp=BovineHD2300007199
chr1:93739414-93819471	numsnp=9	length	80058	state1,cn=0	5713296055_R02C01	startsnp=BovineHD0100026595	endsnp=BovineHD0100026605
chr5:117524110-117579169	numsnp=8	length	55060	state1,cn=0	5713296055_R02C01	startsnp=BovineHD0500034144	endsnp=BovineHD0500034152
chr9:5610931-5619077	numsnp=3	length	8147	state1,cn=0	5713296055_R02C01	startsnp=BovineHD0900001158	endsnp=BovineHD0900001160
chr12:936045-944850	numsnp=5	length	8806	state1,cn=0	5713296055_R02C01	startsnp=BovineHD1200000187	endsnp=BovineHD1200000191
chr12:32054331-32162911	numsnp=13	length	108581	state1,cn=0	5713296055_R02C01	startsnp=BovineHD1200009422	endsnp=BovineHD1200009451
chr12:70435829-70444997	numsnp=3	length	9169	state1,cn=0	5713296055_R02C01	startsnp=BovineHD1200019362	endsnp=BovineHD1200019364
chr12:71440002-71613636	numsnp=8	length	173635	state1,cn=0	5713296055_R02C01	startsnp=BovineHD1200019600	endsnp=BovineHD1200019647
chr12:71919682-71949321	numsnp=6	length	29640	state1,cn=0	5713296055_R02C01	startsnp=BovineHD1200019745	endsnp=BovineHD1200019756
chr12:72040735-72058027	numsnp=3	length	17293	state1,cn=0	5713296055_R02C01	startsnp=BovineHD1200019785	endsnp=BovineHD1200019787
chr12:72511101-72882991	numsnp=79	length	371891	state1,cn=0	5713296055_R02C01	startsnp=BovineHD1200020004	endsnp=BovineHD1200020124
chr12:73363460-73387202	numsnp=5	length	23743	state1,cn=0	5713296055_R02C01	startsnp=BovineHD1200028311	endsnp=BovineHD1200027111
chr18:61898550-61918012	numsnp=5	length	19463	state1,cn=0	5713296055_R02C01	startsnp=BovineHD1800017831	endsnp=BovineHD1800017834
chr23:29788998-29808818	numsnp=4	length	19821	state1,cn=0	5713296055_R02C01	startsnp=BovineHD2300008500	endsnp=BovineHD2300008505
chr28:2544117-2860512	numsnp=33	length	316396	state1,cn=0	5713296055_R02C01	startsnp=BovineHD2800000847	endsnp=BovineHD2800000894
chr2:82987606-83054006	numsnp=25	length	66401	state2,cn=1	5713296055_R02C01	startsnp=BovineHD0200023726	endsnp=BovineHD0200023747
chr3:104780223-104782593	numsnp=4	length	2371	state2,cn=1	5713296055_R02C01	startsnp=BovineHD0300030015	endsnp=BovineHD0300030018
chr4:30641982-30644182	numsnp=3	length	2201	state2,cn=1	5713296055_R02C01	startsnp=BovineHD0400008675	endsnp=BovineHD0400008677
chr5:31902209-31918396	numsnp=5	length	16188	state2,cn=1	5713296055_R02C01	startsnp=BovineHD0500009291	endsnp=BovineHD0500009295
chr7:10044994-10144881	numsnp=18	length	99888	state2,cn=1	5713296055_R02C01	startsnp=BovineHD0700002633	endsnp=BovineHD0700002662
chr8:15374573-15387156	numsnp=5	length	12584	state2,cn=1	5713296055_R02C01	startsnp=BovineHD0800004817	endsnp=BovineHD0800004821
chr9:53895094-53899150	numsnp=5	length	4057	state2,cn=1	5713296055_R02C01	startsnp=BovineHD0900014842	endsnp=BovineHD0900014846
chr9:55879032-55907897	numsnp=8	length	28866	state2,cn=1	5713296055_R02C01	startsnp=BovineHD0900015330	endsnp=BTB-01568460
chr10:27106916-27117598	numsnp=6	length	10683	state2,cn=1	5713296055_R02C01	startsnp=BovineHD1000008880	endsnp=BovineHD1000008887
chr10:87876511-87878635	numsnp=4	length	2125	state2,cn=1	5713296055_R02C01	startsnp=BovineHD1000024991	endsnp=ARS-BFGL-NGS-112168
chr11:30945111-30946989	numsnp=4	length	1879	state2,cn=1	5713296055_R02C01	startsnp=BTA-99659-no-rs	endsnp=BovineHD1100009252
chr12:72084609-72123747	numsnp=9	length	39139	state2,cn=1	5713296055_R02C01	startsnp=BovineHD1200019808	endsnp=BovineHD1200019825
chr12:73401154-73497775	numsnp=3	length	96622	state2,cn=1	5713296055_R02C01	startsnp=BovineHD1200020311	endsnp=BTB-01761781
chr15:18384284-18393616	numsnp=3	length	9333	state2,cn=1	5713296055_R02C01	startsnp=BovineHD1500004647	endsnp=BovineHD1500004649
chr15:84038466-84046192	numsnp=4	length	7727	state2,cn=1	5713296055_R02C01	startsnp=BovineHD1500024635	endsnp=BovineHD1500024638
chr17:4860862-4865159	numsnp=6	length	4298	state2,cn=1	5713296055_R02C01	startsnp=BovineHD1700001278	endsnp=BovineHD4100012828
chr17:25642584-25644535	numsnp=3	length	1952	state2,cn=1	5713296055_R02C01	startsnp=BovineHD1700007206	endsnp=BovineHD1700007208
chr18:61920892-61924592	numsnp=3	length	3701	state2,cn=1	5713296055_R02C01	startsnp=Hapmap40935-BTA-27343	endsnp=BovineHD1800017837
chr23:28486281-28494393	numsnp=3	length	8113	state2,cn=1	5713296055_R02C01	startsnp=BovineHD2300008019	endsnp=BovineHD2300015634
chr23:40943987-40960837	numsnp=8	length	16851	state2,cn=1	5713296055_R02C01	startsnp=BovineHD2300011809	endsnp=BovineHD2300011817
chr26:5627591-5633113	numsnp=5	length	5523	state2,cn=1	5713296055_R02C01	startsnp=BovineHD2600001234	endsnp=BovineHD2600001238
chr28:28893614-28917891	numsnp=9	length	24278	state2,cn=1	5713296055_R02C01	startsnp=BovineHD2800007688	endsnp=BovineHD2800007696
chr4:106059685-106084575	numsnp=11	length	24891	state5,cn=3	5713296055_R02C01	startsnp=BovineHD0400029969	endsnp=BovineHD0400029984
chr4:106123287-106140722	numsnp=8	length	17436	state5,cn=3	5713296055_R02C01	startsnp=BovineHD0400029998	endsnp=BovineHD0400030008
chr5:59041454-59162167	numsnp=10	length	120714	state5,cn=3	5713296055_R02C01	startsnp=BovineHD0500016604	endsnp=BovineHD0500016623
chr5:117435521-117497778	numsnp=12	length	62258	state5,cn=3	5713296055_R02C01	startsnp=BovineHD0500034120	endsnp=BovineHD0500036296
chr7:9873696-9915411	numsnp=3	length	41716	state5,cn=3	5713296055_R02C01	startsnp=BovineHD0700002587	endsnp=BovineHD0700002600
chr10:23889533-23938808	numsnp=10	length	49276	state5,cn=3	5713296055_R02C01	startsnp=BovineHD1000007833	endsnp=BovineHD1000007863
chr12:72063255-72077746	numsnp=3	length	14492	state5,cn=3	5713296055_R02C01	startsnp=BovineHD1200019789	endsnp=BovineHD1200019801
chr12:76140566-76270340	numsnp=4	length	129775	state5,cn=3	5713296055_R02C01	startsnp=BovineHD1200021368	endsnp=BovineHD1200021440
chr13:43656792-43716334	numsnp=7	length	59543	state5,cn=3	5713296055_R02C01	startsnp=BovineHD1300012760	endsnp=BTB-01794940
chr17:8815216-8825674	numsnp=3	length	10459	state5,cn=3	5713296055_R02C01	startsnp=BovineHD1700002486	endsnp=BovineHD1700002492
chr20:60473408-60525562	numsnp=14	length	52155	state5,cn=3	5713296055_R02C01	startsnp=BTB-01341164	endsnp=BovineHD2000016990
chr25:7380550-7388001	numsnp=6	length	7452	state5,cn=3	5713296055_R02C01	startsnp=BovineHD2500001901	endsnp=BovineHD2500001905
chr25:9615561-9638268	numsnp=4	length	22708	state5,cn=3	5713296055_R02C01	startsnp=BovineHD2500002552	endsnp=BovineHD2500002557
chr28:2485319-2538813	numsnp=7	length	53495	state5,cn=3	5713296055_R02C01	startsnp=BovineHD2800000838	endsnp=BovineHD2800000846
chr1:93730576-93819471	numsnp=10	length	88896	state1,cn=0	5713296055_R03C01	startsnp=BovineHD0100047110	endsnp=BovineHD0100026605
chr2:136749793-136776410	numsnp=3	length	26618	state1,cn=0	5713296055_R03C01	startsnp=BovineHD0200040833	endsnp=BovineHD0200040086
chr5:117497778-117639815	numsnp=13	length	142038	state1,cn=0	5713296055_R03C01	startsnp=BovineHD0500036296	endsnp=BovineHD0500034161
chr6:1074664-1100413	numsnp=8	length	25750	state1,cn=0	5713296055_R03C01	startsnp=BovineHD0600000247	endsnp=BovineHD0600000254
chr7:18531324-18566035	numsnp=7	length	34712	state1,cn=0	5713296055_R03C01	startsnp=BovineHD0700033609	endsnp=BovineHD0700005195
chr10:24081861-24150282	numsnp=3	length	68422	state1,cn=0	5713296055_R03C01	startsnp=BovineHD1000007904	endsnp=BovineHD1000007922
chr10:24275820-24285616	numsnp=3	length	9797	state1,cn=0	5713296055_R03C01	startsnp=BovineHD1000007959	endsnp=BovineHD1000030566
chr12:70435829-70444997	numsnp=3	length	9169	state1,cn=0	5713296055_R03C01	startsnp=BovineHD1200019362	endsnp=BovineHD1200019364
chr12:71461079-71613636	numsnp=5	length	152558	state1,cn=0	5713296055_R03C01	startsnp=BovineHD1200019607	endsnp=BovineHD1200019647
chr12:74327005-74589404	numsnp=12	length	262400	state1,cn=0	5713296055_R03C01	startsnp=BovineHD1200020644	endsnp=BovineHD1200020752
chr12:74840021-75193156	numsnp=18	length	353136	state1,cn=0	5713296055_R03C01	startsnp=BovineHD1200020836	endsnp=BovineHD1200020930
chr18:61781777-61835029	numsnp=8	length	53253	state1,cn=0	5713296055_R03C01	startsnp=BovineHD1800017806	endsnp=BovineHD1800017816
chr18:61898550-61918012	numsnp=5	length	19463	state1,cn=0	5713296055_R03C01	startsnp=BovineHD1800017831	endsnp=BovineHD1800017834
chr1:27390245-27402147	numsnp=3	length	11903	state2,cn=1	5713296055_R03C01	startsnp=BovineHD0100008162	endsnp=BovineHD0100008164
chr1:105544439-105570832	numsnp=7	length	26394	state2,cn=1	5713296055_R03C01	startsnp=BovineHD0100029963	endsnp=BTB-02095892
chr2:82987606-83054006	numsnp=25	length	66401	state2,cn=1	5713296055_R03C01	startsnp=BovineHD0200023726	endsnp=BovineHD0200023747
chr5:103280697-103352396	numsnp=4	length	71700	state2,cn=1	5713296055_R03C01	startsnp=BovineHD0500029560	endsnp=BovineHD0500029572
chr8:32882440-32951672	numsnp=20	length	69233	state2,cn=1	5713296055_R03C01	startsnp=BovineHD0800009856	endsnp=BovineHD0800009875
chr10:18238-204187	numsnp=24	length	185950	state2,cn=1	5713296055_R03C01	startsnp=BovineHD1000000002	endsnp=BovineHD1000000030
chr10:23905344-24080880	numsnp=15	length	175537	state2,cn=1	5713296055_R03C01	startsnp=BovineHD1000007844	endsnp=BovineHD1000007903
chr10:24290355-24480627	numsnp=3	length	190273	state2,cn=1	5713296055_R03C01	startsnp=BovineHD1000031238	endsnp=BovineHD1000008005
chr10:24587769-24831598	numsnp=10	length	243830	state2,cn=1	5713296055_R03C01	startsnp=BovineHD1000008044	endsnp=BovineHD1000008116
chr10:60195930-60201542	numsnp=6	length	5613	state2,cn=1	5713296055_R03C01	startsnp=BovineHD1000017565	endsnp=BovineHD1000017570
chr12:70510049-70512846	numsnp=3	length	2798	state2,cn=1	5713296055_R03C01	startsnp=BovineHD1200019374	endsnp=BovineHD1200019376
chr12:70595321-70620665	numsnp=4	length	25345	state2,cn=1	5713296055_R03C01	startsnp=BovineHD1200019389	endsnp=BovineHD1200019397
chr13:53933240-53982995	numsnp=19	length	49756	state2,cn=1	5713296055_R03C01	startsnp=BovineHD1300015289	endsnp=BovineHD1300015307
chr15:12077430-12083672	numsnp=3	length	6243	state2,cn=1	5713296055_R03C01	startsnp=BovineHD1500003064	endsnp=ARS-BFGL-NGS-10128
chr16:36779688-36792591	numsnp=6	length	12904	state2,cn=1	5713296055_R03C01	startsnp=BovineHD1600010533	endsnp=BovineHD1600010537
chr21:52305970-52329035	numsnp=8	length	23066	state2,cn=1	5713296055_R03C01	startsnp=BovineHD2100015037	endsnp=BovineHD2100015044
chr21:52971607-52993771	numsnp=5	length	22165	state2,cn=1	5713296055_R03C01	startsnp=BovineHD2100015226	endsnp=BovineHD2100015230
chr1:14285610-14287780	numsnp=3	length	2171	state5,cn=3	5713296055_R03C01	startsnp=BovineHD0100004376	endsnp=BovineHD0100004378
chr2:78541457-78545093	numsnp=4	length	3637	state5,cn=3	5713296055_R03C01	startsnp=BovineHD0200022575	endsnp=BovineHD0200022578
chr4:83434982-83445914	numsnp=8	length	10933	state5,cn=3	5713296055_R03C01	startsnp=BovineHD0400023107	endsnp=ARS-BFGL-NGS-13575
chr4:108163106-108171759	numsnp=4	length	8654	state5,cn=3	5713296055_R03C01	startsnp=BovineHD0400030853	endsnp=BovineHD0400030856
chr8:12459571-12498395	numsnp=7	length	38825	state5,cn=3	5713296055_R03C01	startsnp=BovineHD0800004015	endsnp=BovineHD0800004022
chr10:25136858-25173443	numsnp=3	length	36586	state5,cn=3	5713296055_R03C01	startsnp=BovineHD1000008199	endsnp=BovineHD1000008212
chr12:2192168-2202713	numsnp=6	length	10546	state5,cn=3	5713296055_R03C01	startsnp=BovineHD1200000612	endsnp=BovineHD1200000617
chr12:70645065-70809607	numsnp=12	length	164543	state5,cn=3	5713296055_R03C01	startsnp=BovineHD1200019402	endsnp=BovineHD1200019439
chr15:52754581-52767893	numsnp=4	length	13313	state5,cn=3	5713296055_R03C01	startsnp=BovineHD1500015242	endsnp=BovineHD1500015244
chr15:52789170-52852527	numsnp=28	length	63358	state5,cn=3	5713296055_R03C01	startsnp=BovineHD1500015257	endsnp=BovineHD1500015284
chr15:80511026-80784038	numsnp=18	length	273013	state5,cn=3	5713296055_R03C01	startsnp=BovineHD1500023439	endsnp=BovineHD1500023503
chr16:5736010-5743889	numsnp=4	length	7880	state5,cn=3	5713296055_R03C01	startsnp=BovineHD1600001627	endsnp=BovineHD1600001630
chr17:8815216-8830709	numsnp=4	length	15494	state5,cn=3	5713296055_R03C01	startsnp=BovineHD1700002486	endsnp=BovineHD1700002494
chr18:61481204-61518565	numsnp=7	length	37362	state5,cn=3	5713296055_R03C01	startsnp=BovineHD1800017728	endsnp=BovineHD1800017740
chr23:35566555-35581294	numsnp=6	length	14740	state5,cn=3	5713296055_R03C01	startsnp=BovineHD2300010372	endsnp=BovineHD2300010377
chr24:62411069-62431830	numsnp=3	length	20762	state5,cn=3	5713296055_R03C01	startsnp=BTB-01625084	endsnp=BovineHD2400018182
chr1:93730576-93819471	numsnp=10	length	88896	state1,cn=0	5713296055_R04C01	startsnp=BovineHD0100047110	endsnp=BovineHD0100026605
chr7:44437375-44444959	numsnp=3	length	7585	state1,cn=0	5713296055_R04C01	startsnp=BovineHD0700012803	endsnp=BovineHD0700012805
chr10:23203395-23222741	numsnp=4	length	19347	state1,cn=0	5713296055_R04C01	startsnp=BovineHD1000031198	endsnp=BovineHD1000007632
chr12:71899472-71949321	numsnp=7	length	49850	state1,cn=0	5713296055_R04C01	startsnp=BovineHD1200019739	endsnp=BovineHD1200019756
chr12:73363460-73375464	numsnp=4	length	12005	state1,cn=0	5713296055_R04C01	startsnp=BovineHD1200028311	endsnp=BovineHD1200020302
chr12:74533189-74589404	numsnp=3	length	56216	state1,cn=0	5713296055_R04C01	startsnp=BovineHD1200020725	endsnp=BovineHD1200020752
chr15:80529996-80666124	numsnp=9	length	136129	state1,cn=0	5713296055_R04C01	startsnp=BovineHD1500026023	endsnp=BovineHD1500023471
chr15:80721144-80782524	numsnp=4	length	61381	state1,cn=0	5713296055_R04C01	startsnp=BovineHD1500023488	endsnp=BovineHD1500023501
chr18:61793917-61832480	numsnp=5	length	38564	state1,cn=0	5713296055_R04C01	startsnp=BovineHD1800019872	endsnp=BovineHD1800017814
chr23:29788998-29808818	numsnp=4	length	19821	state1,cn=0	5713296055_R04C01	startsnp=BovineHD2300008500	endsnp=BovineHD2300008505
chr1:11763666-11767713	numsnp=3	length	4048	state2,cn=1	5713296055_R04C01	startsnp=BovineHD0100003677	endsnp=BovineHD0100003680
chr1:19968565-20548146	numsnp=147	length	579582	state2,cn=1	5713296055_R04C01	startsnp=BovineHD0100005936	endsnp=BovineHD0100006077
chr1:24980365-24996946	numsnp=9	length	16582	state2,cn=1	5713296055_R04C01	startsnp=BovineHD0100007402	endsnp=BovineHD0100007409
chr1:42125128-42190693	numsnp=19	length	65566	state2,cn=1	5713296055_R04C01	startsnp=BovineHD4100000226	endsnp=ARS-BFGL-NGS-56548
chr1:42253560-42266979	numsnp=7	length	13420	state2,cn=1	5713296055_R04C01	startsnp=BovineHD0100012074	endsnp=BovineHD0100012080
chr1:90466089-90491630	numsnp=7	length	25542	state2,cn=1	5713296055_R04C01	startsnp=BovineHD0100025733	endsnp=BovineHD0100025740
chr2:116567-136345	numsnp=4	length	19779	state2,cn=1	5713296055_R04C01	startsnp=BovineHD0200000017	endsnp=BovineHD0200000020
chr2:46477034-46485436	numsnp=4	length	8403	state2,cn=1	5713296055_R04C01	startsnp=BovineHD0200013459	endsnp=BovineHD0200013462
chr5:31682483-31690859	numsnp=3	length	8377	state2,cn=1	5713296055_R04C01	startsnp=BovineHD0500009215	endsnp=BovineHD0500009217
chr5:79941263-79954124	numsnp=5	length	12862	state2,cn=1	5713296055_R04C01	startsnp=BovineHD0500022647	endsnp=Hapmap50921-BTA-24204
chr5:117373963-117379559	numsnp=4	length	5597	state2,cn=1	5713296055_R04C01	startsnp=BovineHD0500034101	endsnp=BovineHD0500034107
chr9:30932163-30966432	numsnp=15	length	34270	state2,cn=1	5713296055_R04C01	startsnp=BovineHD0900008403	endsnp=BTB-01444539
chr10:1513505-1578664	numsnp=15	length	65160	state2,cn=1	5713296055_R04C01	startsnp=BovineHD1000000438	endsnp=BovineHD1000000452
chr12:6351-11691	numsnp=3	length	5341	state2,cn=1	5713296055_R04C01	startsnp=BovineHD1200000001	endsnp=BovineHD1200000003
chr12:1175115-1185172	numsnp=6	length	10058	state2,cn=1	5713296055_R04C01	startsnp=BovineHD1200000259	endsnp=BovineHD1200000264
chr12:62153910-62209996	numsnp=20	length	56087	state2,cn=1	5713296055_R04C01	startsnp=BovineHD1200017013	endsnp=BovineHD1200017028
chr12:67537603-67580258	numsnp=11	length	42656	state2,cn=1	5713296055_R04C01	startsnp=BovineHD1200018458	endsnp=BovineHD1200028144
chr12:76488279-76557552	numsnp=3	length	69274	state2,cn=1	5713296055_R04C01	startsnp=BovineHD1200021535	endsnp=BovineHD1200021549
chr13:53933240-53980281	numsnp=17	length	47042	state2,cn=1	5713296055_R04C01	startsnp=BovineHD1300015289	endsnp=BovineHD1300015305
chr15:15764194-15773838	numsnp=5	length	9645	state2,cn=1	5713296055_R04C01	startsnp=BovineHD1500003957	endsnp=BovineHD1500003960
chr16:8605747-8623933	numsnp=3	length	18187	state2,cn=1	5713296055_R04C01	startsnp=BovineHD1600002397	endsnp=BovineHD1600002399
chr19:30126550-30165670	numsnp=10	length	39121	state2,cn=1	5713296055_R04C01	startsnp=BovineHD1900008861	endsnp=BovineHD1900008868
chr21:49264669-49309343	numsnp=20	length	44675	state2,cn=1	5713296055_R04C01	startsnp=BovineHD2100014151	endsnp=BovineHD2100014169
chr27:34604616-34625164	numsnp=6	length	20549	state2,cn=1	5713296055_R04C01	startsnp=BovineHD2700009736	endsnp=BovineHD2700009740
chr3:89775141-89799112	numsnp=10	length	23972	state5,cn=3	5713296055_R04C01	startsnp=BovineHD0300025802	endsnp=BovineHD0300025810
chr5:41734176-41751952	numsnp=3	length	17777	state5,cn=3	5713296055_R04C01	startsnp=BovineHD0500011904	endsnp=BovineHD0500011907
chr5:103280697-103405395	numsnp=7	length	124699	state5,cn=3	5713296055_R04C01	startsnp=BovineHD0500029560	endsnp=BovineHD0500029580
chr6:86253147-86256252	numsnp=3	length	3106	state5,cn=3	5713296055_R04C01	startsnp=BovineHD0600023700	endsnp=BovineHD0600023702
chr8:46105276-46111407	numsnp=5	length	6132	state5,cn=3	5713296055_R04C01	startsnp=BovineHD0800013783	endsnp=BovineHD0800013787
chr10:23543330-23582099	numsnp=3	length	38770	state5,cn=3	5713296055_R04C01	startsnp=BovineHD1000007717	endsnp=BovineHD1000007738
chr10:23905344-24070828	numsnp=14	length	165485	state5,cn=3	5713296055_R04C01	startsnp=BovineHD1000007844	endsnp=BovineHD1000007900
chr10:24488552-24942444	numsnp=12	length	453893	state5,cn=3	5713296055_R04C01	startsnp=BovineHD1000008006	endsnp=BovineHD1000031258
chr12:70492340-70516708	numsnp=6	length	24369	state5,cn=3	5713296055_R04C01	startsnp=BovineHD1200019372	endsnp=BovineHD1200019377
chr12:70595321-70620665	numsnp=4	length	25345	state5,cn=3	5713296055_R04C01	startsnp=BovineHD1200019389	endsnp=BovineHD1200019397
chr12:73663359-73673865	numsnp=3	length	10507	state5,cn=3	5713296055_R04C01	startsnp=BovineHD1200020402	endsnp=BovineHD1200020407
chr12:75398067-75417228	numsnp=4	length	19162	state5,cn=3	5713296055_R04C01	startsnp=BovineHD1200021039	endsnp=BovineHD1200028436
chr12:75855694-75946247	numsnp=3	length	90554	state5,cn=3	5713296055_R04C01	startsnp=BovineHD1200028465	endsnp=BovineHD1200028476
chr15:47897947-47946424	numsnp=13	length	48478	state5,cn=3	5713296055_R04C01	startsnp=BovineHD1500013742	endsnp=BovineHD1500025806
chr17:3319837-3363949	numsnp=12	length	44113	state5,cn=3	5713296055_R04C01	startsnp=BovineHD1700000782	endsnp=BovineHD1700000792
chr18:13372279-13439223	numsnp=28	length	66945	state5,cn=3	5713296055_R04C01	startsnp=BovineHD1800004418	endsnp=BovineHD1800019517
chr19:52847168-52853663	numsnp=5	length	6496	state5,cn=3	5713296055_R04C01	startsnp=BovineHD1900014801	endsnp=BovineHD1900014805
chr19:52867777-52882914	numsnp=8	length	15138	state5,cn=3	5713296055_R04C01	startsnp=BovineHD1900014809	endsnp=BovineHD1900014817
chr21:20079777-20130658	numsnp=9	length	50882	state5,cn=3	5713296055_R04C01	startsnp=BovineHD2100005806	endsnp=BovineHD2100005822
chr21:71505398-71525965	numsnp=3	length	20568	state5,cn=3	5713296055_R04C01	startsnp=BovineHD2100020897	endsnp=BovineHD2100021458
chr1:93730576-93819471	numsnp=10	length	88896	state1,cn=0	5713296055_R05C01	startsnp=BovineHD0100047110	endsnp=BovineHD0100026605
chr5:117524110-117586036	numsnp=9	length	61927	state1,cn=0	5713296055_R05C01	startsnp=BovineHD0500034144	endsnp=BovineHD0500034153
chr10:23203395-23222741	numsnp=4	length	19347	state1,cn=0	5713296055_R05C01	startsnp=BovineHD1000031198	endsnp=BovineHD1000007632
chr12:71461079-71610662	numsnp=4	length	149584	state1,cn=0	5713296055_R05C01	startsnp=BovineHD1200019607	endsnp=BovineHD1200019645
chr12:71899472-71949321	numsnp=7	length	49850	state1,cn=0	5713296055_R05C01	startsnp=BovineHD1200019739	endsnp=BovineHD1200019756
chr12:74478293-74589404	numsnp=6	length	111112	state1,cn=0	5713296055_R05C01	startsnp=BovineHD1200028386	endsnp=BovineHD1200020752
chr12:74840021-74862280	numsnp=4	length	22260	state1,cn=0	5713296055_R05C01	startsnp=BovineHD1200020836	endsnp=BovineHD1200020847
chr12:74930625-75193156	numsnp=11	length	262532	state1,cn=0	5713296055_R05C01	startsnp=BovineHD1200020869	endsnp=BovineHD1200020930
chr15:80573351-80666124	numsnp=8	length	92774	state1,cn=0	5713296055_R05C01	startsnp=BovineHD1500023455	endsnp=BovineHD1500023471
chr15:80721144-80831076	numsnp=9	length	109933	state1,cn=0	5713296055_R05C01	startsnp=BovineHD1500023488	endsnp=BovineHD1500023511
chr23:25428298-25442124	numsnp=9	length	13827	state1,cn=0	5713296055_R05C01	startsnp=BovineHD2300007059	endsnp=BovineHD2300007067
chr23:25669376-25856289	numsnp=4	length	186914	state1,cn=0	5713296055_R05C01	startsnp=BovineHD2300007136	endsnp=BovineHD4100016081
chr1:27390245-27402147	numsnp=3	length	11903	state2,cn=1	5713296055_R05C01	startsnp=BovineHD0100008162	endsnp=BovineHD0100008164
chr4:83697713-83713092	numsnp=5	length	15380	state2,cn=1	5713296055_R05C01	startsnp=BovineHD0400023198	endsnp=BovineHD0400023201
chr5:117356476-117378150	numsnp=7	length	21675	state2,cn=1	5713296055_R05C01	startsnp=BovineHD0500034093	endsnp=BovineHD0500034105
chr6:1072995-1100413	numsnp=9	length	27419	state2,cn=1	5713296055_R05C01	startsnp=BovineHD0600000246	endsnp=BovineHD0600000254
chr7:43529725-43534836	numsnp=3	length	5112	state2,cn=1	5713296055_R05C01	startsnp=BovineHD0700012619	endsnp=BovineHD0700012621
chr10:24587769-24604106	numsnp=3	length	16338	state2,cn=1	5713296055_R05C01	startsnp=BovineHD1000008044	endsnp=BovineHD1000008048
chr10:24766755-24822212	numsnp=3	length	55458	state2,cn=1	5713296055_R05C01	startsnp=BovineHD1000008097	endsnp=BovineHD1000030572
chr12:22908501-22970513	numsnp=23	length	62013	state2,cn=1	5713296055_R05C01	startsnp=BovineHD1200006878	endsnp=BovineHD1200006900
chr12:44501711-44526211	numsnp=7	length	24501	state2,cn=1	5713296055_R05C01	startsnp=ARS-BFGL-NGS-100985	endsnp=BovineHD1200012363
chr12:70595321-70645065	numsnp=5	length	49745	state2,cn=1	5713296055_R05C01	startsnp=BovineHD1200019389	endsnp=BovineHD1200019402
chr12:72058027-72077746	numsnp=4	length	19720	state2,cn=1	5713296055_R05C01	startsnp=BovineHD1200019787	endsnp=BovineHD1200019801
chr12:74866531-74894950	numsnp=3	length	28420	state2,cn=1	5713296055_R05C01	startsnp=BovineHD1200020850	endsnp=BovineHD1200020862
chr12:75462926-75517838	numsnp=9	length	54913	state2,cn=1	5713296055_R05C01	startsnp=BovineHD1200028439	endsnp=BovineHD1200021104
chr12:76191654-76608564	numsnp=7	length	416911	state2,cn=1	5713296055_R05C01	startsnp=BovineHD1200021397	endsnp=BovineHD1200021571
chr19:2709932-2718995	numsnp=3	length	9064	state2,cn=1	5713296055_R05C01	startsnp=BovineHD1900000636	endsnp=BovineHD1900000638
chr24:16585921-16595650	numsnp=3	length	9730	state2,cn=1	5713296055_R05C01	startsnp=BovineHD2400004444	endsnp=BovineHD2400004446
chr2:68598340-68651338	numsnp=20	length	52999	state5,cn=3	5713296055_R05C01	startsnp=BovineHD0200019816	endsnp=BovineHD0200019835
chr4:83438914-83452740	numsnp=7	length	13827	state5,cn=3	5713296055_R05C01	startsnp=BovineHD0400023112	endsnp=BovineHD0400023123
chr5:103280697-103320352	numsnp=3	length	39656	state5,cn=3	5713296055_R05C01	startsnp=BovineHD0500029560	endsnp=BovineHD0500029569
chr6:7141648-7172627	numsnp=18	length	30980	state5,cn=3	5713296055_R05C01	startsnp=BovineHD0600001551	endsnp=BovineHD0600001568
chr7:9771150-9776185	numsnp=3	length	5036	state5,cn=3	5713296055_R05C01	startsnp=BovineHD0700002547	endsnp=BovineHD0700002550
chr7:10044994-10120212	numsnp=14	length	75219	state5,cn=3	5713296055_R05C01	startsnp=BovineHD0700002633	endsnp=BovineHD0700002655
chr7:10206359-10642689	numsnp=28	length	436331	state5,cn=3	5713296055_R05C01	startsnp=BovineHD0700002688	endsnp=BovineHD0700002785
chr7:11136869-11282468	numsnp=34	length	145600	state5,cn=3	5713296055_R05C01	startsnp=BovineHD0700032940	endsnp=BovineHD0700002985
chr7:44437375-44444959	numsnp=3	length	7585	state5,cn=3	5713296055_R05C01	startsnp=BovineHD0700012803	endsnp=BovineHD0700012805
chr8:96131176-96153777	numsnp=6	length	22602	state5,cn=3	5713296055_R05C01	startsnp=BovineHD0800028401	endsnp=BovineHD0800028408
chr8:105168710-105195851	numsnp=8	length	27142	state5,cn=3	5713296055_R05C01	startsnp=BovineHD0800031346	endsnp=ARS-BFGL-NGS-2393
chr8:105259320-105273649	numsnp=5	length	14330	state5,cn=3	5713296055_R05C01	startsnp=BovineHD0800031372	endsnp=BovineHD0800033928
chr10:23319458-23413050	numsnp=4	length	93593	state5,cn=3	5713296055_R05C01	startsnp=BovineHD1000007644	endsnp=BovineHD1000007691
chr10:23905344-24488552	numsnp=27	length	583209	state5,cn=3	5713296055_R05C01	startsnp=BovineHD1000007844	endsnp=BovineHD1000008006
chr10:60195930-60201542	numsnp=6	length	5613	state5,cn=3	5713296055_R05C01	startsnp=BovineHD1000017565	endsnp=BovineHD1000017570
chr12:32054331-32218347	numsnp=17	length	164017	state5,cn=3	5713296055_R05C01	startsnp=BovineHD1200009422	endsnp=BovineHD1200009462
chr12:70363408-70440862	numsnp=7	length	77455	state5,cn=3	5713296055_R05C01	startsnp=BovineHD1200028172	endsnp=BovineHD1200019363
chr12:70787559-70809607	numsnp=4	length	22049	state5,cn=3	5713296055_R05C01	startsnp=BovineHD1200019434	endsnp=BovineHD1200019439
chr12:71215771-71244186	numsnp=5	length	28416	state5,cn=3	5713296055_R05C01	startsnp=BovineHD1200019509	endsnp=BovineHD1200019519
chr12:72511101-72666955	numsnp=46	length	155855	state5,cn=3	5713296055_R05C01	startsnp=BovineHD1200020004	endsnp=BovineHD1200020064
chr12:72716234-73015638	numsnp=28	length	299405	state5,cn=3	5713296055_R05C01	startsnp=BovineHD1200020081	endsnp=BovineHD1200028277
chr12:75238779-75417228	numsnp=50	length	178450	state5,cn=3	5713296055_R05C01	startsnp=BovineHD1200020945	endsnp=BovineHD1200028436
chr15:47891166-47946424	numsnp=14	length	55259	state5,cn=3	5713296055_R05C01	startsnp=BovineHD1500013738	endsnp=BovineHD1500025806
chr15:49327142-49329694	numsnp=3	length	2553	state5,cn=3	5713296055_R05C01	startsnp=BovineHD1500014226	endsnp=BovineHD1500014228
chr15:80511026-80529996	numsnp=3	length	18971	state5,cn=3	5713296055_R05C01	startsnp=BovineHD1500023439	endsnp=BovineHD1500026023
chr17:8815216-8945521	numsnp=9	length	130306	state5,cn=3	5713296055_R05C01	startsnp=BovineHD1700002486	endsnp=BovineHD1700002515
chr20:16211897-16219886	numsnp=3	length	7990	state5,cn=3	5713296055_R05C01	startsnp=BovineHD2000004866	endsnp=BovineHD2000004867
chr28:2534640-2590728	numsnp=9	length	56089	state5,cn=3	5713296055_R05C01	startsnp=BovineHD2800000845	endsnp=BovineHD2800000856
chr28:2604878-2714083	numsnp=10	length	109206	state5,cn=3	5713296055_R05C01	startsnp=BovineHD2800013513	endsnp=BovineHD2800000871
chr28:2826085-2860512	numsnp=4	length	34428	state5,cn=3	5713296055_R05C01	startsnp=BovineHD2800000889	endsnp=BovineHD2800000894
chr1:16021282-16023240	numsnp=3	length	1959	state1,cn=0	5713296055_R06C01	startsnp=BovineHD0100004885	endsnp=BovineHD0100004887
chr1:93739414-93819471	numsnp=9	length	80058	state1,cn=0	5713296055_R06C01	startsnp=BovineHD0100026595	endsnp=BovineHD0100026605
chr5:58992818-59215089	numsnp=18	length	222272	state1,cn=0	5713296055_R06C01	startsnp=BovineHD0500016596	endsnp=BovineHD0500036002
chr5:103399758-103421894	numsnp=3	length	22137	state1,cn=0	5713296055_R06C01	startsnp=BovineHD0500029577	endsnp=BovineHD0500029582
chr5:117524110-117586036	numsnp=9	length	61927	state1,cn=0	5713296055_R06C01	startsnp=BovineHD0500034144	endsnp=BovineHD0500034153
chr8:15374573-15387156	numsnp=5	length	12584	state1,cn=0	5713296055_R06C01	startsnp=BovineHD0800004817	endsnp=BovineHD0800004821
chr12:70435829-70444997	numsnp=3	length	9169	state1,cn=0	5713296055_R06C01	startsnp=BovineHD1200019362	endsnp=BovineHD1200019364
chr12:71782049-71899472	numsnp=3	length	117424	state1,cn=0	5713296055_R06C01	startsnp=BovineHD1200019707	endsnp=BovineHD1200019739
chr21:54563289-54564904	numsnp=3	length	1616	state1,cn=0	5713296055_R06C01	startsnp=BovineHD2100015600	endsnp=BovineHD2100015602
chr23:25417035-25442124	numsnp=12	length	25090	state1,cn=0	5713296055_R06C01	startsnp=BovineHD2300007057	endsnp=BovineHD2300007067
chr23:25846520-25859762	numsnp=3	length	13243	state1,cn=0	5713296055_R06C01	startsnp=BovineHD2300007162	endsnp=BovineHD2300007168
chr5:15832131-15838518	numsnp=5	length	6388	state2,cn=1	5713296055_R06C01	startsnp=BovineHD0500004674	endsnp=BovineHD0500004678
chr5:59871702-59884984	numsnp=3	length	13283	state2,cn=1	5713296055_R06C01	startsnp=BovineHD0500016773	endsnp=BovineHD0500016775
chr5:103313995-103363431	numsnp=4	length	49437	state2,cn=1	5713296055_R06C01	startsnp=BovineHD0500036232	endsnp=BovineHD0500029573
chr6:55381496-55394255	numsnp=11	length	12760	state2,cn=1	5713296055_R06C01	startsnp=BovineHD0600015200	endsnp=BovineHD0600015209
chr7:10225525-10247764	numsnp=4	length	22240	state2,cn=1	5713296055_R06C01	startsnp=BovineHD0700002702	endsnp=BovineHD0700002711
chr7:42745346-42788788	numsnp=9	length	43443	state2,cn=1	5713296055_R06C01	startsnp=BovineHD0700012438	endsnp=ARS-BFGL-NGS-23938
chr9:2246104-2250122	numsnp=3	length	4019	state2,cn=1	5713296055_R06C01	startsnp=BovineHD0900000432	endsnp=BovineHD0900000434
chr10:24275820-24290355	numsnp=4	length	14536	state2,cn=1	5713296055_R06C01	startsnp=BovineHD1000007959	endsnp=BovineHD1000031238
chr10:44359914-44410615	numsnp=18	length	50702	state2,cn=1	5713296055_R06C01	startsnp=BovineHD4100008086	endsnp=BovineHD1000013318
chr11:39088499-39587003	numsnp=145	length	498505	state2,cn=1	5713296055_R06C01	startsnp=BovineHD1100011560	endsnp=BovineHD1100011700
chr12:62153910-62209996	numsnp=20	length	56087	state2,cn=1	5713296055_R06C01	startsnp=BovineHD1200017013	endsnp=BovineHD1200017028
chr12:76140566-76270340	numsnp=4	length	129775	state2,cn=1	5713296055_R06C01	startsnp=BovineHD1200021368	endsnp=BovineHD1200021440
chr13:14356314-14370272	numsnp=8	length	13959	state2,cn=1	5713296055_R06C01	startsnp=BTA-08210-rs29021773	endsnp=BovineHD1300004083
chr13:53933240-53982995	numsnp=19	length	49756	state2,cn=1	5713296055_R06C01	startsnp=BovineHD1300015289	endsnp=BovineHD1300015307
chr14:54815807-54833610	numsnp=5	length	17804	state2,cn=1	5713296055_R06C01	startsnp=BovineHD1400015384	endsnp=BovineHD1400015388
chr15:80511937-80666124	numsnp=10	length	154188	state2,cn=1	5713296055_R06C01	startsnp=BovineHD1500023440	endsnp=BovineHD1500023471
chr15:80743769-80784038	numsnp=3	length	40270	state2,cn=1	5713296055_R06C01	startsnp=BovineHD1500023491	endsnp=BovineHD1500023503
chr20:50988361-50999239	numsnp=4	length	10879	state2,cn=1	5713296055_R06C01	startsnp=BovineHD2000014117	endsnp=Hapmap32669-BTA-50759
chr2:63891945-63948276	numsnp=25	length	56332	state5,cn=3	5713296055_R06C01	startsnp=BovineHD0200018470	endsnp=ARS-BFGL-NGS-118706
chr2:63996860-64065171	numsnp=17	length	68312	state5,cn=3	5713296055_R06C01	startsnp=BovineHD0200018502	endsnp=ARS-BFGL-NGS-94
chr5:117471669-117497778	numsnp=5	length	26110	state5,cn=3	5713296055_R06C01	startsnp=BovineHD0500034129	endsnp=BovineHD0500036296
chr7:18531324-18566035	numsnp=7	length	34712	state5,cn=3	5713296055_R06C01	startsnp=BovineHD0700033609	endsnp=BovineHD0700005195
chr8:12459571-12498395	numsnp=7	length	38825	state5,cn=3	5713296055_R06C01	startsnp=BovineHD0800004015	endsnp=BovineHD0800004022
chr12:71244186-71743591	numsnp=14	length	499406	state5,cn=3	5713296055_R06C01	startsnp=BovineHD1200019519	endsnp=BovineHD1200019693
chr12:71919682-72016965	numsnp=7	length	97284	state5,cn=3	5713296055_R06C01	startsnp=BovineHD1200019745	endsnp=BovineHD1200019777
chr12:72713303-72882991	numsnp=28	length	169689	state5,cn=3	5713296055_R06C01	startsnp=BovineHD1200020079	endsnp=BovineHD1200020124
chr12:73319626-73387202	numsnp=9	length	67577	state5,cn=3	5713296055_R06C01	startsnp=BovineHD1200028309	endsnp=BovineHD1200027111
chr12:74014764-74241667	numsnp=5	length	226904	state5,cn=3	5713296055_R06C01	startsnp=BovineHD1200020538	endsnp=BovineHD1200020612
chr12:74421681-74578587	numsnp=6	length	156907	state5,cn=3	5713296055_R06C01	startsnp=BovineHD1200028382	endsnp=BovineHD1200020745
chr12:75462926-75517838	numsnp=9	length	54913	state5,cn=3	5713296055_R06C01	startsnp=BovineHD1200028439	endsnp=BovineHD1200021104
chr13:61562252-61566683	numsnp=3	length	4432	state5,cn=3	5713296055_R06C01	startsnp=BovineHD1300017616	endsnp=BovineHD1300017618
chr15:48035396-48047397	numsnp=3	length	12002	state5,cn=3	5713296055_R06C01	startsnp=BovineHD1500013777	endsnp=BovineHD1500013779
chr15:49327142-49329694	numsnp=3	length	2553	state5,cn=3	5713296055_R06C01	startsnp=BovineHD1500014226	endsnp=BovineHD1500014228
chr16:76671711-76850946	numsnp=76	length	179236	state5,cn=3	5713296055_R06C01	startsnp=BovineHD1600022134	endsnp=BovineHD1600022209
chr17:72870233-72929942	numsnp=3	length	59710	state5,cn=3	5713296055_R06C01	startsnp=BovineHD1700022390	endsnp=BovineHD1700021314
chr23:25351819-25361041	numsnp=4	length	9223	state5,cn=3	5713296055_R06C01	startsnp=BovineHD2300007050	endsnp=BovineHD2300007053
chr23:28855836-28870776	numsnp=7	length	14941	state5,cn=3	5713296055_R06C01	startsnp=BovineHD2300008191	endsnp=BovineHD2300008197
chr24:62411069-62431830	numsnp=3	length	20762	state5,cn=3	5713296055_R06C01	startsnp=BTB-01625084	endsnp=BovineHD2400018182
chr28:2681842-2754266	numsnp=8	length	72425	state5,cn=3	5713296055_R06C01	startsnp=BovineHD2800000867	endsnp=BovineHD2800000877
chr1:93756262-93819471	numsnp=8	length	63210	state1,cn=0	5713296055_R07C01	startsnp=BovineHD0100026597	endsnp=BovineHD0100026605
chr1:105544439-105570832	numsnp=7	length	26394	state1,cn=0	5713296055_R07C01	startsnp=BovineHD0100029963	endsnp=BTB-02095892
chr5:31896234-31918396	numsnp=7	length	22163	state1,cn=0	5713296055_R07C01	startsnp=BovineHD0500009289	endsnp=BovineHD0500009295
chr5:117533059-117639815	numsnp=11	length	106757	state1,cn=0	5713296055_R07C01	startsnp=BovineHD0500034145	endsnp=BovineHD0500034161
[truncated: 59,712 more rows]

## Sheet: CNVR
Chr	Start	End	Count	Sample lists	Total Length
1	16947	127885	13	5798040063_R05C01,6088488055_R07C01,9031997045_R08C01,9255460014_R06C01,9255460023_R07C01,9255463021_R05C01,9703564004_R06C01,9703564011_R04C01,9703564011_R07C01,9703564032_R02C01,9703564044_R03C01,9965521147_R02C01,9965521147_R06C01	110938
1	954485	1028955	1	5798040103_R08C01	74470
1	1571674	1582828	3	9969486011_R06C01,9969486021_R01C01,9969486021_R04C01	11154
1	2384202	2459048	2	9965521058_R04C01,9969486021_R03C01	74846
1	2813583	2820169	3	5784668017_R05C01,5798023074_R01C01,5798023117_R03C01	6586
1	3734487	3761969	1	6088488046_R07C01	27482
1	3782223	3793833	1	5784668017_R03C01	11610
1	4145943	4219292	27	6088488046_R07C01,6088488103_R01C01,9031997059_R04C01,9031997059_R05C01,9255460019_R04C01,9255460024_R02C01,9255460029_R01C01,9255461011_R01C01,9255463003_R05C01,9255463023_R05C01,9255463023_R07C01,9703564006_R04C01,9703564006_R05C01,9703564015_R02C01,9703564015_R03C01,9703564015_R08C01,9703564038_R08C01,9703564044_R04C01,9703564044_R06C01,9855357004_R06C01,9855357010_R01C01,9855357010_R02C01,985…	73349
1	4617509	4654050	2	9255460021_R08C01,9703564015_R03C01	36541
1	4849155	4882310	38	6088470004_R02C01,6088488141_R01C01,6088488143_R04C01,9031997045_R02C01,9031997049_R07C01,9255460002_R07C01,9255460003_R05C01,9255460004_R02C01,9255460006_R08C01,9255460007_R03C01,9255460007_R04C01,9255460007_R06C01,9255460010_R03C01,9255460011_R01C01,9255460015_R03C01,9255460015_R06C01,9255460022_R02C01,9255460022_R06C01,9255460023_R06C01,9255460026_R04C01,9255463003_R01C01,9255463003_R07C01,925…	33155
1	5721588	5773211	1	5798023117_R02C01	51623
1	5922083	5953771	1	6088488143_R03C01	31688
1	6005078	6027058	1	6088488143_R03C01	21980
1	6667087	6688819	2	6088488046_R08C01,9255460012_R01C01	21732
1	7173418	7185698	2	9255463021_R08C01,9703564037_R05C01	12280
1	7751963	7766963	1	9255460021_R08C01	15000
1	7862063	7873127	1	9703564015_R02C01	11064
1	9914773	9917417	3	5798040103_R01C01,6088488094_R04C01,6088488094_R07C01	2644
1	9987750	9997599	9	5713296048_R06C01,9031997019_R06C01,9031997058_R03C01,9255460005_R06C01,9255460011_R02C01,9255460020_R04C01,9255463021_R08C01,9703564004_R06C01,9703564037_R05C01	9849
1	10547180	10563700	19	6088470109_R08C01,9031997020_R04C01,9255460005_R05C01,9255460015_R03C01,9255460015_R05C01,9255460029_R05C01,9255463024_R01C01,9703564003_R06C01,9703564006_R03C01,9703564019_R02C01,9703564021_R06C01,9703564032_R04C01,9703564040_R02C01,9855357006_R06C01,9855357010_R01C01,9855357010_R08C01,9855357012_R02C01,9855357013_R08C01,9855357017_R01C01	16520
1	10665809	10696807	1	5798040079_R02C01	30998
1	11359439	11371234	1	9031997020_R04C01	11795
1	11441406	11496517	1	9969486011_R06C01	55111
1	11505137	11518707	1	9255460026_R06C01	13570
1	11762273	11767713	9	5713296048_R06C01,5713296055_R04C01,5713368033_R02C01,5713368033_R05C01,9255460006_R08C01,9255460017_R02C01,9255460017_R03C01,9255460022_R08C01,9703564043_R05C01	5440
1	11813423	11845279	2	5784668056_R01C01,5798023153_R07C01	31856
1	12285135	12524796	13	5713296032_R04C01,5713296032_R06C01,5798040103_R02C01,5798040105_R03C01,6088488046_R02C01,6088488103_R02C01,9031997049_R08C01,9255460001_R03C01,9255460017_R03C01,9255460019_R03C01,9703564017_R08C01,9703564048_R04C01,9855357001_R06C01	239661
1	12837762	12897409	10	5784668017_R01C01,5798023106_R08C01,5798023153_R02C01,6088488103_R01C01,9031997059_R01C01,9255460015_R02C01,9255460017_R06C01,9255460019_R06C01,9703564015_R08C01,9934397054_R07C01	59647
1	12978297	13013845	2	5713368019_R08C01,9934397115_R06C01	35548
1	13136005	13156031	1	9255460010_R08C01	20026
1	13568146	13630921	5	6088470110_R06C01,6088470115_R03C01,6088488055_R02C01,6088488137_R05C01,9255460029_R08C01	62775
1	13854309	13891660	3	9255460010_R06C01,9703564015_R07C01,9855357011_R02C01	37351
1	13972406	14009777	1	9255460020_R08C01	37371
1	14064065	14090235	1	9969486021_R03C01	26170
1	14162487	14261731	2	5713296032_R06C01,5798023106_R04C01	99244
1	14285610	14287780	11	5713296055_R03C01,5713296055_R07C01,5713296057_R05C01,5798040143_R03C01,6088488027_R06C01,6088488103_R03C01,6088488103_R05C01,9255460006_R05C01,9703564030_R03C01,9703564047_R03C01,9855357008_R06C01	2170
1	14868270	14883822	2	9031997060_R08C01,9255463021_R08C01	15552
1	15891860	15911954	6	5713368019_R01C01,5713368019_R03C01,5713368019_R05C01,5713368019_R06C01,5713368019_R07C01,5784668056_R05C01	20094
1	15984544	15996851	31	5713296048_R02C01,5784668017_R05C01,5784668017_R08C01,5798023117_R05C01,5798023153_R03C01,6088470004_R07C01,6088488103_R03C01,9031997020_R07C01,9031997045_R08C01,9031997060_R05C01,9255460004_R02C01,9255460006_R07C01,9255460007_R08C01,9255460010_R06C01,9255460011_R07C01,9255460018_R01C01,9255460024_R08C01,9255460026_R07C01,9255460029_R06C01,9255461009_R03C01,9255463005_R01C01,9703564001_R02C01,970…	12307
1	16017165	16023240	94	5713296031_R02C01,5713296033_R04C01,5713296033_R05C01,5713296033_R06C01,5713296033_R07C01,5713296055_R06C01,5713296057_R03C01,5713296057_R06C01,5713368019_R02C01,5713368020_R03C01,5713368033_R02C01,5713368046_R03C01,5798023106_R06C01,5798040058_R01C01,5798040079_R01C01,5798040079_R08C01,5798040103_R02C01,5798040105_R02C01,5798040105_R07C01,5798040142_R01C01,5798040142_R02C01,5798040142_R04C01,608…	6075
1	16437362	16440440	5	9703564001_R07C01,9703564032_R02C01,9703564038_R06C01,9855357017_R07C01,9969486065_R03C01	3078
1	16676849	16734007	2	5784668017_R01C01,5798023153_R01C01	57158
1	16939514	17000065	1	9255460020_R08C01	60551
1	17246977	17316509	14	9031997019_R06C01,9031997060_R08C01,9255460011_R03C01,9255461009_R02C01,9255461009_R03C01,9255463003_R03C01,9255463021_R03C01,9255463023_R03C01,9703564004_R06C01,9703564011_R03C01,9703564011_R07C01,9855357008_R08C01,9934397014_R07C01,9969486019_R01C01	69532
1	17438545	17452956	1	9703564042_R06C01	14411
1	19142015	19145160	2	9255460019_R07C01,9855357011_R06C01	3145
1	19968565	20548146	9	5713296055_R04C01,5798040063_R02C01,6088470004_R04C01,6088470005_R02C01,6088488094_R06C01,6088488106_R06C01,9255460017_R05C01,9255460017_R06C01,9703564003_R08C01	579581
1	20553264	20598731	2	9255460021_R08C01,9965521147_R06C01	45467
1	20706697	20806023	1	9969486011_R01C01	99326
1	20867073	20875444	1	9969486019_R05C01	8371
1	22158455	22162214	1	5798040103_R06C01	3759
1	22622942	22646444	19	5713296048_R02C01,5713296048_R05C01,5713296048_R06C01,5798023112_R08C01,5798023117_R02C01,5798023153_R02C01,5798040142_R05C01,6088470005_R05C01,6088488103_R01C01,6088488121_R03C01,6088488143_R02C01,9255460019_R06C01,9255460030_R06C01,9255460030_R07C01,9703564004_R01C01,9703564040_R07C01,9855357004_R06C01,9934397014_R08C01,9965521078_R05C01	23502
1	23489264	23899868	3	5713368020_R01C01,9255460021_R03C01,9703564040_R01C01	410604
1	24001042	24030686	2	5713368019_R02C01,5784668056_R02C01	29644
1	24064899	24073877	2	5713368019_R06C01,5798023112_R06C01	8978
1	24980365	24996946	26	5713296055_R04C01,5798040063_R02C01,6088470004_R04C01,6088470005_R02C01,6088488094_R06C01,6088488106_R06C01,9255460001_R03C01,9255460003_R07C01,9255460004_R03C01,9255460012_R03C01,9255460014_R04C01,9255460014_R06C01,9255460017_R05C01,9255460017_R06C01,9255463005_R02C01,9255463005_R03C01,9255463016_R08C01,9703564003_R08C01,9703564021_R08C01,9703564040_R04C01,9703564044_R07C01,9855357011_R05C01,985…	16581
1	25089304	25094177	2	9031997019_R08C01,9703564019_R05C01	4873
1	25321721	25347227	2	5784668017_R06C01,5784668056_R04C01	25506
1	26359767	26363540	1	5798023112_R01C01	3773
1	26439990	26512669	5	9031997045_R08C01,9031997060_R08C01,9255460015_R05C01,9703564004_R04C01,9965521147_R08C01	72679
1	27214183	27278502	2	9255460021_R08C01,9934397115_R06C01	64319
1	27379214	27402147	11	5713296055_R03C01,5713296055_R05C01,5713368032_R04C01,5713368032_R06C01,5845678009_R04C01,6088488141_R01C01,9255460003_R07C01,9255460017_R06C01,9255460024_R06C01,9255463005_R03C01,9255463017_R07C01	22933
1	27460341	27484683	1	9031997060_R08C01	24342
1	27495229	27498893	2	6088470103_R03C01,6088488027_R06C01	3664
1	27574474	27630994	2	5784668017_R08C01,6088488045_R07C01	56520
1	27738822	27749786	1	9255460011_R04C01	10964
1	27804263	27812674	1	5798023112_R08C01	8411
1	28420812	28422821	2	5713368016_R04C01,6088488106_R04C01	2009
1	28784786	28822465	1	9934397115_R06C01	37679
1	28913936	28915088	2	5713296048_R03C01,9255460025_R03C01	1152
1	29612552	29618772	2	9703564044_R07C01,9855357013_R08C01	6220
1	29907369	29966208	1	9255460021_R08C01	58839
1	30176086	30185657	1	9855357004_R08C01	9571
1	30340378	30359016	1	9855357006_R08C01	18638
1	30633638	31047193	5	5798023117_R04C01,5798023153_R05C01,9255460021_R08C01,9703564048_R03C01,9969486021_R05C01	413555
1	31206393	31231790	1	9255460010_R08C01	25397
1	32134740	32142914	13	9031997058_R02C01,9031997058_R05C01,9255460005_R02C01,9255460006_R02C01,9255460007_R05C01,9255460008_R07C01,9255460019_R04C01,9255460025_R03C01,9255461011_R02C01,9703564040_R01C01,9703564047_R05C01,9855357015_R01C01,9934397014_R06C01	8174
1	32427451	32465556	1	9969486011_R01C01	38105
1	32476659	32498895	2	5798040103_R08C01,9855357013_R05C01	22236
1	32700496	32706660	1	9031997058_R01C01	6164
1	32881084	32908384	1	9965521147_R05C01	27300
1	33010481	33049431	3	5713368046_R03C01,9255460029_R08C01,9255463021_R08C01	38950
1	33170457	33184883	1	6088488046_R05C01	14426
1	33239845	33254585	10	9031997045_R08C01,9031997060_R07C01,9255460001_R08C01,9255460003_R07C01,9255460011_R07C01,9255463017_R01C01,9703564015_R03C01,9703564030_R02C01,9703564032_R03C01,9855357013_R03C01	14740
1	33296081	33316680	1	9255460021_R08C01	20599
1	33413915	33418845	7	5713368020_R03C01,9031997020_R03C01,9031997066_R06C01,9255460008_R03C01,9255460024_R04C01,9255460028_R06C01,9703564015_R04C01	4930
1	33591126	33668751	1	9255460021_R08C01	77625
1	33957395	33982263	11	5713296057_R07C01,5713368020_R04C01,5713368020_R05C01,5713368026_R01C01,5713368030_R02C01,5713368030_R03C01,5713368046_R03C01,5798023074_R01C01,6088488046_R08C01,9255460006_R02C01,9255460014_R02C01	24868
1	34298825	34427211	1	9255460021_R08C01	128386
1	34533679	34541863	2	9703564003_R02C01,9855357001_R05C01	8184
1	34579189	34582663	7	6088470108_R06C01,9255460017_R02C01,9255460022_R05C01,9255460025_R05C01,9255460027_R07C01,9703564004_R01C01,9969486065_R03C01	3474
1	36718559	36729816	1	9969486019_R05C01	11257
1	36921864	37034364	10	5713368019_R02C01,5713368019_R07C01,5713368019_R08C01,5784668017_R05C01,5784668056_R07C01,5798023074_R08C01,5798023106_R08C01,5798023112_R05C01,5798023117_R02C01,5798023117_R07C01	112500
1	37276247	37370371	2	9703564015_R04C01,9969486011_R01C01	94124
1	37474773	37482896	1	9255460021_R07C01	8123
1	37570183	37572261	1	9255461011_R01C01	2078
1	37835644	37862758	1	9969486011_R01C01	27114
1	38581110	38587482	8	5713368019_R01C01,5713368019_R02C01,5713368019_R05C01,5784668017_R02C01,5784668056_R06C01,5798023074_R05C01,5798023112_R04C01,5798023153_R05C01	6372
1	38624975	38700827	2	5713368019_R03C01,5798023112_R03C01	75852
1	39208293	39263947	1	9031997049_R08C01	55654
1	39311017	39341929	3	6088488141_R08C01,9031997059_R05C01,9703564047_R01C01	30912
1	39431069	39510744	1	5798023117_R02C01	79675
1	39615969	39716103	3	5713368026_R06C01,5784668017_R08C01,9969486011_R08C01	100134
1	40962307	40967217	8	9031997019_R05C01,9031997059_R03C01,9255460010_R04C01,9255460020_R07C01,9255460021_R05C01,9255463003_R02C01,9255463003_R08C01,9255463005_R08C01	4910
1	41058802	41064722	1	5798040148_R02C01	5920
1	42119177	42201197	38	5713296055_R01C01,5713296055_R04C01,5713296055_R08C01,5713368032_R01C01,5713368032_R08C01,5713368033_R02C01,5713368033_R04C01,5713368033_R06C01,5798023112_R04C01,5798040063_R04C01,5798040143_R01C01,6088470004_R04C01,6088470102_R07C01,6088470109_R03C01,6088470115_R02C01,6088488045_R02C01,6088488115_R06C01,6088488143_R06C01,9031997045_R08C01,9255460015_R02C01,9255460015_R05C01,9255460017_R06C01,925…	82020
1	42246674	42266979	30	5713296055_R01C01,5713296055_R04C01,5713296055_R08C01,5713368032_R01C01,5713368032_R08C01,5713368033_R02C01,5713368033_R04C01,5713368033_R06C01,5798040063_R04C01,6088470004_R04C01,6088470102_R07C01,6088470115_R02C01,6088488045_R02C01,9031997045_R08C01,9255460015_R02C01,9255460015_R05C01,9255460017_R06C01,9255460019_R07C01,9255460021_R03C01,9255460023_R01C01,9703564003_R08C01,9703564004_R04C01,970…	20305
1	43627662	43677052	2	5798023106_R06C01,5798023153_R08C01	49390
1	44235900	44245035	1	9255460010_R08C01	9135
1	44509882	44516447	1	9965521147_R06C01	6565
1	44683130	44765737	1	9969486011_R01C01	82607
1	44837850	44866060	3	9934397054_R06C01,9934397054_R07C01,9934397054_R08C01	28210
1	45002577	45042789	4	9703564011_R02C01,9703564011_R03C01,9703564015_R07C01,9855357010_R07C01	40212
1	45136261	45167583	1	9934397115_R03C01	31322
1	45172930	45214460	3	9031997060_R03C01,9855357014_R04C01,9855357015_R06C01	41530
1	47737846	47763720	2	5798023117_R05C01,5798040103_R01C01	25874
1	48505964	48529650	1	9255460029_R08C01	23686
1	48947748	48988483	1	9255460029_R08C01	40735
1	49218542	49223710	13	5713368016_R04C01,5713368020_R08C01,5713368026_R07C01,9031997019_R05C01,9031997020_R01C01,9255460001_R03C01,9255460003_R07C01,9255460010_R03C01,9255460019_R06C01,9255460020_R02C01,9255460020_R04C01,9255463016_R07C01,9703564033_R02C01	5168
1	49281900	49321660	2	9934397115_R04C01,9934397115_R06C01	39760
1	49829393	49875337	1	6088470115_R03C01	45944
1	50040614	50071525	1	5713296048_R04C01	30911
1	50610120	50616366	60	5713296032_R04C01,5713296033_R02C01,5713296033_R03C01,5713296033_R07C01,5713296057_R07C01,5713368016_R04C01,5713368046_R01C01,5798040058_R06C01,6088470102_R08C01,6088470103_R06C01,6088470108_R02C01,6088470108_R05C01,6088488027_R03C01,9031997059_R06C01,9031997060_R04C01,9255460002_R08C01,9255460005_R01C01,9255460005_R04C01,9255460007_R08C01,9255460020_R04C01,9255460024_R05C01,9255461009_R07C01,925…	6246
1	50808822	50862876	1	9969486021_R05C01	54054
1	51042849	51050648	10	6088470102_R07C01,6088488106_R05C01,6088488121_R03C01,6088488141_R03C01,9031997059_R03C01,9031997066_R01C01,9255460006_R07C01,9255463016_R03C01,9855357006_R05C01,9855357014_R06C01	7799
1	51267513	51372749	1	9255460021_R07C01	105236
1	52030982	52040333	2	5798023112_R04C01,5798023153_R02C01	9351
1	52119241	52122517	63	5713296031_R05C01,5713296032_R05C01,5713296032_R07C01,5798023153_R06C01,5798040079_R06C01,5798040079_R07C01,5798040105_R08C01,5798040142_R03C01,5798040142_R04C01,5798040142_R05C01,5798040142_R06C01,5798040142_R08C01,5798040148_R01C01,6088470005_R05C01,6088470005_R06C01,6088470102_R02C01,6088470108_R07C01,6088470108_R08C01,6088470109_R06C01,6088470110_R08C01,6088470115_R04C01,6088488045_R01C01,608…	3276
1	52208825	52245990	1	9969486021_R01C01	37165
1	53338517	53383775	1	9965521147_R03C01	45258
1	53424747	53432615	1	6088470109_R08C01	7868
1	53580829	53627164	1	9969486021_R01C01	46335
1	54133500	54137071	2	9255460024_R06C01,9855357012_R08C01	3571
1	54815396	54820856	2	9934397054_R06C01,9965521058_R03C01	5460
1	54979945	55015634	1	5798023106_R01C01	35689
1	55259756	55386945	1	9255460007_R05C01	127189
1	55722632	55813712	1	6088488106_R06C01	91080
1	56588085	56698029	2	9969486011_R06C01,9969486021_R05C01	109944
1	56762900	56788549	1	9255460021_R07C01	25649
1	57151660	57212340	2	5713296033_R03C01,5798023112_R01C01	60680
1	57514310	57525419	10	5713368020_R02C01,5713368026_R08C01,5713368028_R07C01,5713368032_R05C01,6088470005_R07C01,6088470102_R05C01,6088470108_R01C01,9255460005_R06C01,9255460005_R07C01,9255460024_R03C01	11109
1	57548447	57572160	2	5798023117_R02C01,5798023153_R01C01	23713
1	59096289	59148547	35	5798040143_R05C01,6088488090_R01C01,6088488094_R01C01,6088488141_R01C01,6088488143_R04C01,9031997045_R02C01,9031997045_R04C01,9031997049_R07C01,9031997060_R06C01,9031997066_R06C01,9255460002_R07C01,9255460003_R05C01,9255460004_R02C01,9255460007_R01C01,9255460007_R04C01,9255460007_R05C01,9255460010_R08C01,9255460011_R01C01,9255460015_R03C01,9255460022_R02C01,9255460023_R06C01,9255460024_R04C01,925…	52258
1	59400242	59413545	1	9969486011_R07C01	13303
1	60597050	60621825	1	5798023117_R03C01	24775
1	61320713	61327491	4	9255460001_R04C01,9255460019_R08C01,9703564019_R03C01,9703564021_R07C01	6778
1	61386982	61398690	10	6088488118_R06C01,9031997019_R07C01,9255460002_R01C01,9255460030_R02C01,9255461011_R05C01,9255463016_R02C01,9255463016_R07C01,9255463017_R02C01,9703564001_R04C01,9855357013_R07C01	11708
1	61859274	61866629	3	5713368033_R07C01,9255460026_R06C01,9255463021_R07C01	7355
1	62165206	62171526	13	5713296032_R05C01,5713368028_R08C01,9031997058_R08C01,9255460002_R01C01,9255460002_R02C01,9255460003_R04C01,9255460004_R06C01,9255460014_R05C01,9255460023_R02C01,9255460028_R06C01,9255460029_R02C01,9255460029_R05C01,9855357013_R01C01	6320
1	63055840	63067451	3	5713296057_R07C01,9255460001_R05C01,9255463003_R03C01	11611
1	63496954	64266898	3	9255460001_R05C01,9255460025_R04C01,9255463003_R03C01	769944
1	64406327	64410528	3	6088488141_R04C01,9255460006_R04C01,9255463016_R05C01	4201
1	64589884	64700031	5	5798040103_R08C01,9934397025_R01C01,9969486011_R01C01,9969486011_R05C01,9969486021_R04C01	110147
1	64886215	64902942	1	9031997060_R08C01	16727
1	66450521	66477141	1	9255460021_R07C01	26620
1	66485264	66616290	7	9255460002_R05C01,9255460002_R08C01,9255460006_R05C01,9255460015_R05C01,9255460018_R05C01,9969486011_R05C01,9969486011_R07C01	131026
1	66660994	66662602	1	9255460025_R03C01	1608
1	66712046	66741628	1	9934397025_R08C01	29582
1	67841303	67851973	1	9934397054_R04C01	10670
1	68597392	68637647	1	9965521147_R01C01	40255
1	68661496	68673514	11	5713368019_R03C01,5713368019_R05C01,5784668017_R01C01,5784668056_R05C01,5784668056_R06C01,5798023074_R06C01,5798023112_R01C01,5798023112_R07C01,5798023117_R04C01,5798023117_R08C01,5798023153_R05C01	12018
1	69205418	69219486	30	5713296032_R06C01,5713296032_R07C01,5713296032_R08C01,5713296033_R01C01,5798040105_R02C01,5798040148_R01C01,5798040148_R06C01,6088470004_R05C01,6088470108_R08C01,6088488121_R03C01,9255460003_R06C01,9255460004_R04C01,9255460004_R05C01,9255460007_R01C01,9255460013_R08C01,9255460024_R01C01,9255460025_R01C01,9255460028_R02C01,9255460029_R02C01,9255460030_R04C01,9255460030_R08C01,9255463003_R03C01,970…	14068
1	69794340	69812517	1	9934397054_R04C01	18177
1	70757424	70789878	2	9255460020_R08C01,9969486021_R06C01	32454
1	70920629	70949632	1	9255460021_R07C01	29003
1	71107297	71117960	1	9934397054_R04C01	10663
1	71207768	71399202	3	9934397054_R04C01,9969486011_R05C01,9969486021_R01C01	191434
1	71676702	71743016	1	9969486011_R06C01	66314
1	71750294	71779890	6	5784668056_R01C01,5798023112_R08C01,5798023117_R07C01,5798023153_R02C01,5798023153_R03C01,5798023153_R06C01	29596
1	72426808	72453928	6	5713296032_R07C01,5798023153_R07C01,6088470004_R06C01,6088470005_R06C01,6088488045_R01C01,6088488046_R03C01	27120
1	72765388	72776376	1	9031997058_R01C01	10988
1	72888111	72897639	1	9255460029_R03C01	9528
1	72920094	72931620	1	9255460019_R05C01	11526
1	73253992	73273238	2	5798040143_R05C01,6088488045_R05C01	19246
1	73671201	73726034	2	9934397054_R04C01,9965521058_R03C01	54833
1	74387065	74459840	2	6088488055_R03C01,9255460021_R07C01	72775
1	74862714	74884007	1	5713296031_R05C01	21293
1	75234476	75272133	7	9703564004_R04C01,9703564017_R04C01,9855357013_R04C01,9855357013_R05C01,9855357014_R05C01,9855357015_R03C01,9934397025_R08C01	37657
1	75980179	76132274	99	5713296032_R03C01,5713296032_R05C01,5713296048_R05C01,5713296048_R06C01,5713296057_R07C01,5713368016_R07C01,5713368020_R04C01,5713368046_R04C01,5784668056_R04C01,5798023112_R02C01,5798023153_R01C01,5798040103_R08C01,5798040143_R02C01,5798040148_R02C01,6088470005_R04C01,6088470110_R02C01,6088488027_R03C01,6088488046_R01C01,6088488046_R04C01,6088488103_R03C01,6088488106_R05C01,6088488106_R08C01,608…	152095
1	76379265	76393437	2	5784668017_R06C01,5798023153_R02C01	14172
1	80912609	80919477	4	6088470102_R01C01,6088488143_R08C01,9031997045_R01C01,9703564019_R01C01	6868
1	81313731	81373204	5	5798040105_R05C01,5798040142_R08C01,9255460026_R05C01,9703564006_R08C01,9969486021_R01C01	59473
1	81933912	81979777	1	9969486021_R01C01	45865
1	83218713	83238102	30	6088470005_R08C01,9703564001_R04C01,9703564003_R03C01,9703564004_R06C01,9703564004_R07C01,9703564015_R01C01,9703564015_R06C01,9703564017_R07C01,9703564017_R08C01,9703564019_R08C01,9703564021_R07C01,9703564021_R08C01,9703564031_R02C01,9703564031_R03C01,9703564031_R06C01,9703564032_R06C01,9703564032_R08C01,9703564037_R02C01,9703564037_R04C01,9703564040_R06C01,9703564040_R07C01,9703564043_R05C01,970…	19389
1	84253021	84259079	1	6088488137_R05C01	6058
1	84412551	84421069	1	9255460006_R02C01	8518
1	85004247	85016955	16	5713368046_R08C01,6088488045_R03C01,6088488106_R07C01,6088488115_R01C01,6088488115_R04C01,9031997049_R01C01,9031997058_R05C01,9255460002_R02C01,9255460002_R05C01,9255460002_R08C01,9255460006_R05C01,9255460023_R02C01,9255460024_R07C01,9255460029_R03C01,9703564004_R06C01,9855357010_R03C01	12708
1	85936975	85951905	1	5784668056_R07C01	14930
1	86179362	86195643	1	9031997049_R04C01	16281
1	86743142	86877965	3	9934397115_R06C01,9969486011_R01C01,9969486011_R05C01	134823
1	87093885	87129144	1	9255463021_R08C01	35259
1	87401351	87404895	8	5798040058_R06C01,9031997059_R06C01,9255460025_R04C01,9703564031_R02C01,9703564043_R02C01,9855357008_R01C01,9855357014_R02C01,9934397115_R03C01	3544
1	87795895	87800153	1	9255460010_R08C01	4258
1	88078936	88103446	5	9031997049_R07C01,9255460011_R08C01,9255463021_R08C01,9965521178_R03C01,9969486065_R05C01	24510
1	89256632	89264133	4	5713368019_R04C01,5713368019_R05C01,5798023074_R06C01,5798023074_R07C01	7501
1	89725323	89734339	1	9855357012_R08C01	9016
1	90466089	90491630	12	5713296055_R04C01,5713296057_R07C01,5713368032_R08C01,5713368033_R02C01,5713368033_R05C01,6088470005_R02C01,9255460017_R05C01,9703564011_R07C01,9703564031_R07C01,9703564033_R05C01,9703564033_R06C01,9855357003_R02C01	25541
1	90719701	90727799	2	9703564015_R06C01,9969486019_R03C01	8098
1	90986793	91013492	1	5784668056_R03C01	26699
1	91350265	91395660	26	5713296031_R01C01,5713368019_R06C01,5713368033_R04C01,5798023074_R01C01,5798040063_R05C01,5798040063_R06C01,5845678009_R07C01,6088470004_R05C01,6088470103_R03C01,6088470109_R05C01,6088470115_R03C01,6088470115_R06C01,6088488106_R03C01,9031997049_R02C01,9255460002_R03C01,9255460012_R07C01,9255460013_R07C01,9255460018_R05C01,9255460022_R07C01,9255460023_R05C01,9255460024_R01C01,9255460028_R02C01,925…	45395
1	91894770	91904464	1	9255460027_R03C01	9694
1	92050277	92150483	3	5713296048_R08C01,5798023074_R05C01,5798023117_R02C01	100206
1	92895740	92901881	3	9255460005_R07C01,9255460008_R04C01,9255461011_R06C01	6141
1	92999178	93050016	1	9934397014_R04C01	50838
1	93080901	93093752	1	9255460010_R07C01	12851
1	93183087	93189866	2	9031997058_R01C01,9031997059_R01C01	6779
1	93324003	93436345	5	6088488027_R04C01,9031997045_R03C01,9031997066_R03C01,9255460027_R08C01,9703564001_R05C01	112342
1	93730576	93819471	869	5713296031_R01C01,5713296031_R02C01,5713296031_R03C01,5713296031_R04C01,5713296031_R05C01,5713296031_R07C01,5713296031_R08C01,5713296032_R01C01,5713296032_R02C01,5713296032_R03C01,5713296032_R04C01,5713296032_R05C01,5713296032_R06C01,5713296032_R07C01,5713296033_R01C01,5713296033_R02C01,5713296033_R03C01,5713296033_R04C01,5713296033_R05C01,5713296033_R06C01,5713296033_R08C01,5713296048_R01C01,571…	88895
1	93954887	93961196	4	5798040105_R03C01,9255460011_R01C01,9255460018_R01C01,9255463005_R01C01	6309
1	94209531	94218072	1	9255463023_R03C01	8541
1	94322027	94373557	7	5798040143_R04C01,9255460004_R03C01,9255460004_R08C01,9255460021_R03C01,9255460022_R08C01,9255460027_R05C01,9255463028_R05C01	51530
1	94763208	94780111	1	9255460010_R01C01	16903
1	95064999	95092412	1	9969486011_R06C01	27413
1	95346777	95351269	2	9255460001_R05C01,9255463003_R03C01	4492
1	95378415	95382456	2	5713296033_R08C01,9855357013_R04C01	4041
1	95633781	95643754	1	6088488137_R06C01	9973
1	95793312	95798781	1	9855357013_R04C01	5469
1	96202626	96392773	2	5798023074_R08C01,9969486011_R01C01	190147
1	96988600	96997810	1	9855357004_R07C01	9210
1	97614545	97642612	1	5784668056_R03C01	28067
1	98472421	98506487	1	9255460027_R02C01	34066
1	100151489	100161179	2	9255463023_R01C01,9969486021_R05C01	9690
1	101175816	101192369	1	5798040105_R03C01	16553
1	101219586	101297248	2	9255460005_R08C01,9703564017_R04C01	77662
1	101306706	101312588	2	6088488121_R01C01,6088488137_R08C01	5882
1	101396108	101442485	1	5713368019_R01C01	46377
1	101773849	101796208	1	5798040103_R08C01	22359
1	101869892	101939670	1	9255460021_R08C01	69778
1	102033767	102044827	2	5798040063_R07C01,6088470004_R06C01	11060
1	102930311	102984028	1	9969486021_R06C01	53717
1	103078859	103168693	5	6088470108_R07C01,9031997049_R08C01,9031997060_R08C01,9255460029_R08C01,9255463028_R08C01	89834
1	103213070	103234930	5	5713296033_R02C01,5798023153_R06C01,5798040079_R07C01,5798040148_R06C01,6088488090_R04C01	21860
1	103395079	103455587	3	9031997049_R08C01,9703564044_R07C01,9969486021_R03C01	60508
1	103481415	103496526	36	5713296033_R07C01,5713368032_R06C01,5713368046_R04C01,6088488143_R02C01,6088488143_R05C01,9031997058_R03C01,9255460004_R01C01,9255460004_R04C01,9255460006_R04C01,9255460007_R03C01,9255460015_R08C01,9255460026_R04C01,9255463005_R06C01,9255463005_R07C01,9255463017_R06C01,9255463017_R07C01,9255463023_R04C01,9255463023_R07C01,9255463028_R07C01,9255463028_R08C01,9703564003_R08C01,9703564004_R02C01,970…	15111
1	103908631	103954366	3	9969486011_R07C01,9969486011_R08C01,9969486021_R01C01	45735
1	104254031	104280525	1	5798023117_R07C01	26494
1	104585984	104607581	1	9255460006_R05C01	21597
1	105099325	105137775	49	5713368019_R02C01,5713368032_R06C01,5798023153_R03C01,5798040103_R04C01,6088470004_R02C01,6088470005_R03C01,6088470108_R08C01,6088488046_R08C01,6088488115_R02C01,6088488118_R08C01,6088488120_R04C01,6088488121_R07C01,6088488136_R02C01,6088488143_R02C01,6088488143_R04C01,6088488143_R05C01,9031997049_R05C01,9031997058_R03C01,9031997060_R06C01,9031997066_R04C01,9255460001_R05C01,9255460004_R01C01,925…	38450
1	105366870	105393531	1	9703564033_R06C01	26661
1	105544439	105570832	136	5713296031_R01C01,5713296032_R07C01,5713296033_R01C01,5713296048_R05C01,5713296048_R07C01,5713296055_R03C01,5713296055_R07C01,5713296055_R08C01,5713296057_R05C01,5713296057_R07C01,5713296057_R08C01,5713368016_R07C01,5713368020_R04C01,5713368020_R07C01,5713368026_R01C01,5713368033_R03C01,5713368033_R07C01,5713368046_R05C01,5798023112_R07C01,5798040058_R06C01,5798040142_R07C01,5798040142_R08C01,579…	26393
1	105632367	105738914	1	9703564033_R06C01	106547
1	105777748	105789814	1	9934397115_R06C01	12066
1	105889186	106001306	4	5798023074_R01C01,5798023074_R04C01,5798023117_R02C01,9703564033_R06C01	112120
1	106300967	106346115	14	5845678009_R01C01,6088470102_R08C01,6088470103_R08C01,6088488090_R07C01,9031997020_R07C01,9031997058_R06C01,9031997060_R05C01,9255460001_R08C01,9255460005_R08C01,9255460011_R07C01,9255460020_R06C01,9255460026_R08C01,9255460028_R06C01,9255463017_R01C01	45148
1	106901400	106906017	1	9255463024_R01C01	4617
1	106910962	106925482	3	9255460007_R04C01,9255460014_R08C01,9855357001_R06C01	14520
1	106973350	106999634	29	5713368019_R01C01,5713368019_R02C01,5713368019_R04C01,5713368019_R05C01,5713368019_R06C01,5713368019_R07C01,5784668017_R02C01,5784668056_R01C01,5784668056_R02C01,5784668056_R03C01,5784668056_R06C01,5798023074_R04C01,5798023074_R06C01,5798023106_R03C01,5798023106_R08C01,5798023112_R03C01,5798023112_R04C01,5798023112_R05C01,5798023112_R06C01,5798023112_R07C01,5798023112_R08C01,5798023117_R01C01,579…	26284
1	107971724	108080971	1	9969486011_R07C01	109247
1	109307776	109312324	2	9255460012_R01C01,9703564048_R02C01	4548
1	112961101	112974568	3	9703564001_R07C01,9703564017_R08C01,9703564040_R07C01	13467
1	113109273	113154580	3	6088488027_R02C01,6088488115_R06C01,9969486011_R06C01	45307
1	113219085	113244208	36	5713296031_R03C01,5713296032_R04C01,5713296033_R02C01,5713368020_R04C01,5713368020_R05C01,5713368046_R03C01,5798040148_R03C01,6088488046_R08C01,6088488143_R01C01,9031997019_R03C01,9031997060_R07C01,9255460005_R01C01,9255460006_R06C01,9255460011_R03C01,9255463017_R06C01,9255463017_R07C01,9703564001_R02C01,9703564003_R06C01,9703564011_R05C01,9703564015_R07C01,9703564017_R03C01,9703564019_R03C01,970…	25123
1	113248605	113267467	1	9255460030_R06C01	18862
1	113366373	113439174	1	9255460029_R08C01	72801
1	113532171	113707812	22	5713296057_R08C01,5713368033_R04C01,5798040063_R03C01,5798040143_R08C01,5845678009_R08C01,6088470004_R03C01,6088470103_R02C01,6088488103_R03C01,6088488137_R03C01,6088488141_R06C01,6088488143_R02C01,9031997060_R08C01,9255463005_R02C01,9855357002_R04C01,9855357002_R07C01,9855357006_R05C01,9855357006_R08C01,9855357008_R03C01,9855357014_R06C01,9934397054_R04C01,9934397115_R06C01,9965521147_R05C01	175641
1	114969075	115468637	4	5798023074_R08C01,9255460018_R06C01,9255460026_R06C01,9703564004_R03C01	499562
1	115508739	115526414	1	5798040105_R01C01	17675
1	115711167	115718107	1	5713296031_R02C01	6940
1	116225818	116256434	3	5798023074_R02C01,5798023117_R07C01,5798023153_R08C01	30616
1	117567419	117585895	4	9969486011_R06C01,9969486021_R01C01,9969486021_R03C01,9969486021_R05C01	18476
1	117777532	117821063	1	9031997060_R08C01	43531
1	117997374	118072379	1	9255460019_R06C01	75005
1	118705748	118740400	1	5713368019_R02C01	34652
1	118792685	118932116	1	9969486011_R06C01	139431
1	118969586	118982828	1	5798023117_R08C01	13242
1	119973657	120055534	2	9255460021_R07C01,9855357015_R05C01	81877
1	120837770	120853383	1	5798023106_R01C01	15613
1	121856285	121931638	1	9965521058_R05C01	75353
1	121997717	122024629	1	5713296048_R07C01	26912
1	123411602	123423088	2	9031997058_R02C01,9255460013_R01C01	11486
1	123795324	123949121	2	9255460019_R06C01,9855357015_R05C01	153797
1	124083517	124097927	2	9255460029_R08C01,9855357012_R08C01	14410
1	124128348	124168801	8	6088488106_R06C01,6088488120_R05C01,9031997059_R08C01,9255460007_R08C01,9255460018_R03C01,9934397054_R04C01,9934397115_R04C01,9965521058_R03C01	40453
1	124384563	124420643	26	5713296031_R06C01,5713296055_R07C01,5713368030_R04C01,5713368030_R06C01,5713368030_R08C01,5713368046_R01C01,5798023074_R03C01,5798023074_R04C01,5798040058_R08C01,5798040063_R04C01,6088470109_R05C01,6088470115_R06C01,6088488094_R03C01,6088488137_R03C01,6088488137_R04C01,9255460005_R07C01,9255460011_R05C01,9255460015_R05C01,9255460028_R06C01,9255460029_R02C01,9255463021_R05C01,9255463021_R08C01,970…	36080
1	124908303	124922066	1	9255460027_R03C01	13763
1	125080423	125267287	1	9969486011_R06C01	186864
1	126254507	126573005	1	9255460015_R06C01	318498
1	127495563	127509925	6	5713368019_R01C01,5784668017_R06C01,5784668056_R01C01,5798023074_R05C01,5798023074_R06C01,5798023112_R08C01	14362
1	128028753	128042015	1	9965521058_R05C01	13262
1	128419073	128427500	1	5784668056_R06C01	8427
1	128788155	128817056	1	5798023074_R07C01	28901
1	128884902	128887823	1	6088488136_R01C01	2921
1	129536109	129574901	4	5798023106_R03C01,5798023112_R03C01,5798023112_R04C01,5798023112_R05C01	38792
1	130068523	130074095	1	9703564048_R03C01	5572
1	130261568	130276500	2	5845678009_R08C01,9969486021_R01C01	14932
1	131233074	131246126	1	9969486065_R03C01	13052
1	131678341	131721599	3	9934397054_R07C01,9965521058_R05C01,9965521147_R01C01	43258
1	132116911	132128602	5	9934397054_R02C01,9934397054_R07C01,9934397054_R08C01,9965521058_R04C01,9965521058_R05C01	11691
1	132213890	132236317	1	6088488045_R07C01	22427
1	136572424	136628807	2	9934397025_R04C01,9965521147_R01C01	56383
1	136858280	136870165	1	5713368016_R06C01	11885
1	137006471	137048590	1	9031997060_R08C01	42119
1	137201806	137232705	2	6088470004_R01C01,9969486011_R08C01	30899
1	138238884	138321032	1	9965521147_R03C01	82148
1	139215807	139221702	35	5713296033_R06C01,5713296033_R07C01,5713368020_R08C01,5713368026_R04C01,9031997019_R01C01,9031997019_R08C01,9031997020_R07C01,9031997045_R02C01,9031997045_R08C01,9031997059_R03C01,9031997059_R05C01,9031997060_R07C01,9255460003_R07C01,9255460004_R05C01,9255460010_R01C01,9255460018_R04C01,9255460022_R04C01,9255460026_R07C01,9255461009_R02C01,9255461009_R06C01,9255463021_R05C01,9703564004_R01C01,970…	5895
1	140430646	140486266	19	5713368016_R01C01,5713368033_R07C01,9031997045_R04C01,9031997049_R07C01,9031997060_R06C01,9255460001_R07C01,9255460003_R06C01,9255460019_R03C01,9255460021_R07C01,9255460024_R07C01,9255460027_R02C01,9255460029_R04C01,9255461009_R05C01,9255463016_R03C01,9255463021_R06C01,9255463028_R03C01,9703564048_R04C01,9855357006_R08C01,9855357010_R01C01	55620
1	140578655	140582190	1	9255460024_R07C01	3535
1	140908032	140936407	1	9703564047_R01C01	28375
1	141253492	141287102	1	5798023153_R01C01	33610
1	142396392	142407968	39	5713296048_R05C01,5713296057_R04C01,5713296057_R08C01,5713368030_R01C01,5713368030_R02C01,5713368032_R02C01,5713368033_R05C01,5798040079_R04C01,5798040148_R02C01,5798040148_R03C01,5845678009_R05C01,6088488143_R04C01,9031997059_R04C01,9255460002_R06C01,9255460006_R02C01,9255460007_R03C01,9255460010_R01C01,9255460014_R05C01,9255460023_R08C01,9255460025_R03C01,9255463005_R06C01,9255463017_R06C01,925…	11576
1	142540283	142543854	3	5713368026_R06C01,5713368028_R07C01,5713368032_R03C01	3571
1	142743508	142774981	1	6088488136_R01C01	31473
1	143213833	143232433	1	9969486011_R05C01	18600
1	144362306	144439091	4	9255460029_R08C01,9703564043_R08C01,9965521078_R07C01,9965521147_R01C01	76785
1	145747677	145823799	2	9965521058_R04C01,9969486021_R05C01	76122
1	145923168	145948114	1	9969486021_R05C01	24946
1	146464733	146466380	1	9855357002_R04C01	1647
1	146737946	146866373	1	9969486021_R05C01	128427
1	146969169	147066830	16	9934397025_R04C01,9934397054_R07C01,9934397115_R03C01,9934397115_R04C01,9934397115_R06C01,9965521078_R02C01,9965521078_R03C01,9965521078_R05C01,9965521147_R02C01,9965521147_R03C01,9965521147_R04C01,9965521147_R05C01,9965521147_R08C01,9965521178_R07C01,9969486011_R06C01,9969486065_R06C01	97661
1	147087695	147115879	3	5798023112_R08C01,9255460023_R02C01,9255463023_R03C01	28184
1	147387333	147434939	7	9255460021_R07C01,9934397014_R07C01,9934397014_R08C01,9934397025_R04C01,9934397054_R02C01,9965521058_R04C01,9965521058_R05C01	47606
1	147544279	147569164	1	9969486065_R05C01	24885
1	148118674	148162379	1	9965521147_R03C01	43705
1	148510695	148512609	1	9855357004_R03C01	1914
1	148562140	148566789	1	9255460022_R04C01	4649
1	148761558	148805212	1	9969486011_R06C01	43654
1	150050992	150065547	1	9703564042_R06C01	14555
1	150246003	150261806	3	9965521147_R05C01,9965521147_R06C01,9965521147_R07C01	15803
1	150904361	150932782	1	5798023112_R02C01	28421
1	151504317	151536942	2	5798023106_R08C01,5798023112_R04C01	32625
1	151896886	151922319	1	9031997066_R02C01	25433
1	152934177	152954588	1	5713368019_R08C01	20411
1	153727592	153734044	1	6088470108_R08C01	6452
1	153744408	153769935	1	5798023117_R01C01	25527
1	153896033	153903316	5	5713368030_R01C01,6088470005_R07C01,9255460019_R01C01,9255460020_R02C01,9934397054_R08C01	7283
1	154068465	154107398	1	9965521058_R05C01	38933
1	154816083	154826979	8	9031997049_R02C01,9255463016_R08C01,9255463021_R03C01,9255463028_R06C01,9703564015_R06C01,9855357011_R05C01,9855357012_R03C01,9969486019_R03C01	10896
1	155184442	155221202	2	9965521147_R04C01,9969486011_R01C01	36760
1	155755751	155763017	1	9969486019_R05C01	7266
1	156214425	156271983	1	9255460021_R07C01	57558
1	157082745	157093271	1	5798023074_R01C01	10526
1	158315526	158322647	1	9855357003_R02C01	7121
10	6391	238014	149	5713296048_R03C01,5713296055_R03C01,5713296057_R05C01,5713368016_R02C01,5713368016_R03C01,5713368019_R03C01,5713368019_R07C01,5713368020_R01C01,5713368020_R07C01,5713368020_R08C01,5713368033_R01C01,5784668056_R07C01,5798040058_R04C01,5798040058_R06C01,5798040063_R07C01,5798040142_R06C01,5798040143_R03C01,5798040143_R07C01,5798040148_R02C01,5845678009_R01C01,6088470102_R05C01,6088470103_R01C01,608…	231623
10	281477	316793	1	9703564015_R02C01	35316
10	767012	779261	1	9255460020_R03C01	12249
10	891352	924028	1	9965521058_R05C01	32676
10	1005812	1044509	3	5713368020_R01C01,9255463024_R06C01,9965521178_R04C01	38697
10	1126666	1251830	5	5798023074_R05C01,9255460028_R02C01,9255463016_R02C01,9934397115_R06C01,9969486011_R01C01	125164
10	1513505	1578664	16	5713296055_R04C01,5713368016_R07C01,5713368032_R08C01,5713368033_R02C01,6088470115_R02C01,6088488106_R06C01,6088488121_R07C01,9031997060_R04C01,9255460006_R08C01,9255460012_R04C01,9255460017_R02C01,9255460017_R04C01,9255460019_R07C01,9255460021_R03C01,9703564047_R06C01,9855357001_R06C01	65159
10	2504463	2506256	4	9031997059_R06C01,9255460006_R02C01,9255460021_R01C01,9255460022_R02C01	1793
10	3067668	3130225	1	9703564047_R02C01	62557
10	3816282	3894375	6	5713368019_R01C01,5784668017_R01C01,5784668017_R08C01,5784668056_R05C01,5784668056_R06C01,5798023112_R01C01	78093
10	4339250	4346893	4	5784668017_R02C01,5798023074_R01C01,5798023153_R01C01,5798023153_R06C01	7643
10	5050469	5079679	7	6088470110_R01C01,9255460028_R02C01,9969486021_R01C01,9969486021_R03C01,9969486021_R04C01,9969486021_R06C01,9969486021_R08C01	29210
10	5480939	5507683	4	5713368019_R01C01,5798023074_R02C01,5798023074_R08C01,5798023112_R08C01	26744
10	6229952	6242129	11	5713296057_R08C01,5713368028_R05C01,6088470005_R04C01,6088470110_R04C01,6088488046_R04C01,6088488120_R05C01,6088488121_R06C01,9255460001_R04C01,9255460002_R06C01,9703564047_R03C01,9855357010_R01C01	12177
10	6268796	6298848	122	5713296032_R01C01,5713296032_R02C01,5713296032_R03C01,5713296033_R04C01,5713296033_R07C01,5713296055_R01C01,5713296057_R05C01,5713368046_R01C01,5713368046_R02C01,5798040079_R01C01,5798040079_R05C01,5798040079_R08C01,5798040103_R01C01,5798040105_R02C01,5798040142_R01C01,5798040142_R04C01,5798040142_R07C01,6088470004_R01C01,6088470005_R05C01,6088470102_R01C01,6088470102_R05C01,6088470110_R03C01,608…	30052
10	6316756	6318887	1	9855357004_R06C01	2131
10	6600944	6618384	44	5713296031_R06C01,5713296031_R08C01,5713296055_R07C01,5713368016_R05C01,5713368026_R02C01,5713368046_R04C01,5798040063_R03C01,5798040063_R05C01,6088488027_R04C01,6088488046_R06C01,6088488090_R05C01,9031997019_R03C01,9031997045_R03C01,9255460003_R03C01,9255460014_R02C01,9255460020_R01C01,9255460020_R02C01,9255460022_R04C01,9255460025_R08C01,9255460027_R08C01,9255463016_R07C01,9255463028_R06C01,970…	17440
10	6815725	6824247	1	9855357004_R06C01	8522
10	7014520	7034727	2	9965521147_R03C01,9965521147_R06C01	20207
10	7344600	7355387	62	5713296048_R01C01,5713368026_R03C01,5713368026_R04C01,5713368028_R06C01,5713368032_R04C01,5713368032_R06C01,5713368032_R07C01,5713368033_R01C01,5713368046_R06C01,5798023106_R05C01,5798040063_R04C01,5798040063_R06C01,6088470004_R03C01,6088470102_R02C01,6088470108_R02C01,6088470108_R04C01,6088470108_R07C01,6088470109_R07C01,6088488055_R05C01,6088488106_R08C01,6088488136_R04C01,6088488143_R06C01,903…	10787
10	7912889	7919943	2	5798040105_R03C01,6088488121_R06C01	7054
10	8455984	8468309	1	9934397025_R04C01	12325
10	9169787	9210335	1	9255460020_R08C01	40548
10	9509028	9612237	2	9934397025_R06C01,9965521147_R01C01	103209
10	9908976	10175735	3	9934397025_R06C01,9965521147_R01C01,9965521147_R05C01	266759
10	10444457	10477081	1	9965521147_R01C01	32624
10	10568848	10590763	5	6088470005_R05C01,6088488055_R03C01,9934397014_R02C01,9934397014_R04C01,9934397054_R02C01	21915
10	11499800	11548035	1	9255460020_R08C01	48235
10	11964812	11969850	1	9969486019_R05C01	5038
10	12519179	12523451	1	9255460028_R01C01	4272
10	13141591	13144967	1	9855357015_R06C01	3376
10	15226746	15241322	1	5798023106_R03C01	14576
10	15720839	15775580	2	5713296057_R06C01,9969486021_R03C01	54741
10	16662635	16665097	5	9031997020_R06C01,9255460019_R02C01,9703564047_R04C01,9703564048_R02C01,9855357008_R07C01	2462
10	17754672	17799843	76	5713296031_R03C01,5713296033_R04C01,5713296057_R07C01,5713368019_R08C01,5713368026_R03C01,5713368032_R02C01,5713368032_R07C01,5713368046_R08C01,6088470103_R03C01,6088470108_R03C01,6088470108_R06C01,6088488027_R08C01,6088488045_R03C01,6088488046_R07C01,6088488118_R08C01,6088488136_R01C01,6088488136_R06C01,6088488143_R04C01,6088488143_R07C01,9031997049_R05C01,9031997059_R01C01,9031997066_R03C01,903…	45171
10	18456782	18461890	3	5713296031_R03C01,5713368030_R01C01,5713368030_R03C01	5108
10	18548877	18561109	2	6088488045_R02C01,9969486011_R06C01	12232
10	20877639	20903706	1	5713368019_R04C01	26067
10	21555624	21587180	2	9969486011_R06C01,9969486011_R08C01	31556
10	21696554	21791556	1	9969486011_R01C01	95002
10	22184374	25337462	3267	5713296031_R01C01,5713296031_R02C01,5713296031_R03C01,5713296031_R04C01,5713296031_R05C01,5713296031_R06C01,5713296031_R07C01,5713296031_R08C01,5713296032_R01C01,5713296032_R02C01,5713296032_R03C01,5713296032_R04C01,5713296032_R05C01,5713296032_R06C01,5713296032_R07C01,5713296032_R08C01,5713296033_R01C01,5713296033_R02C01,5713296033_R03C01,5713296033_R04C01,5713296033_R05C01,5713296033_R06C01,571…	3153088
10	25439642	25549886	18	5713368030_R05C01,5713368046_R04C01,5798040063_R05C01,6088470110_R06C01,6088488046_R06C01,9031997059_R06C01,9255460004_R07C01,9255460008_R02C01,9255460020_R01C01,9255460022_R01C01,9255460025_R01C01,9255460027_R04C01,9255460028_R03C01,9703564017_R01C01,9703564019_R03C01,9703564048_R01C01,9855357002_R07C01,9965521058_R03C01	110244
10	25638425	25641423	1	5713368032_R08C01	2998
10	26896185	26910951	14	5713296033_R05C01,5713296033_R06C01,5713296057_R05C01,9255460005_R08C01,9255463005_R06C01,9703564001_R07C01,9703564004_R07C01,9703564019_R01C01,9703564044_R03C01,9703564044_R06C01,9855357002_R04C01,9855357003_R06C01,9855357004_R05C01,9855357015_R03C01	14766
10	27061809	27117598	48	5713296055_R02C01,5713368030_R05C01,6088488103_R01C01,6088488103_R08C01,9031997020_R06C01,9031997020_R07C01,9031997049_R01C01,9031997060_R01C01,9255460001_R08C01,9255460007_R02C01,9255460008_R05C01,9255460008_R07C01,9255460011_R07C01,9255460025_R07C01,9255460027_R05C01,9255460028_R06C01,9255461009_R05C01,9255463005_R05C01,9255463017_R01C01,9255463017_R03C01,9703564001_R01C01,9703564004_R03C01,970…	55789
10	27271823	27324707	1	6088470005_R04C01	52884
10	27368613	27387673	1	9255460026_R04C01	19060
10	27539744	27545199	8	5713296033_R06C01,5798040058_R02C01,5798040105_R08C01,5798040142_R03C01,6088470005_R04C01,6088470005_R08C01,9255463005_R03C01,9855357012_R03C01	5455
10	27565890	27570949	37	5713296031_R07C01,5713296032_R06C01,5713368030_R02C01,5713368046_R04C01,9031997020_R05C01,9031997045_R08C01,9031997049_R05C01,9255460001_R02C01,9255460003_R07C01,9255460004_R03C01,9255460004_R06C01,9255460004_R08C01,9255460006_R08C01,9255460011_R06C01,9255460012_R04C01,9255460014_R04C01,9255460016_R03C01,9255460018_R01C01,9255460019_R07C01,9255460020_R01C01,9255460026_R07C01,9255460028_R02C01,925…	5059
10	27619229	27699134	37	5798023074_R08C01,5798040079_R01C01,5798040103_R02C01,6088470102_R07C01,6088470115_R04C01,6088488090_R01C01,6088488090_R05C01,6088488121_R06C01,6088488137_R02C01,9031997049_R07C01,9031997059_R06C01,9031997060_R01C01,9255460002_R05C01,9255460002_R08C01,9255460004_R05C01,9255460007_R03C01,9255460007_R04C01,9255460007_R07C01,9255460008_R01C01,9255460013_R08C01,9255460019_R06C01,9255460024_R01C01,925…	79905
10	27748032	27777300	17	5713368028_R08C01,5798023074_R05C01,6088470109_R05C01,6088488027_R06C01,6088488055_R03C01,6088488143_R02C01,9031997020_R03C01,9255460002_R01C01,9255460002_R02C01,9255460018_R02C01,9255460021_R02C01,9255460026_R01C01,9255460028_R04C01,9255460029_R06C01,9255460030_R07C01,9255463023_R05C01,9855357008_R03C01	29268
10	27864305	27879552	1	9031997059_R04C01	15247
10	28134809	28158793	4	6088488106_R02C01,9031997060_R07C01,9255460029_R07C01,9855357002_R08C01	23984
10	31309589	31316216	1	6088488120_R04C01	6627
10	33042660	33071680	1	9703564019_R08C01	29020
10	33086339	33098354	50	5713368020_R04C01,5713368032_R01C01,5713368032_R03C01,5798040058_R06C01,5798040058_R07C01,5798040148_R08C01,6088470005_R03C01,6088488045_R06C01,6088488046_R04C01,6088488115_R06C01,6088488141_R08C01,9031997020_R06C01,9031997059_R06C01,9031997060_R04C01,9255460001_R02C01,9255460003_R02C01,9255460005_R07C01,9255460008_R03C01,9255460008_R05C01,9255460012_R08C01,9255460014_R01C01,9255460014_R06C01,925…	12015
10	34199814	34202341	2	6088470004_R06C01,6088470110_R04C01	2527
10	34677442	34691042	1	9965521147_R02C01	13600
10	35971930	36159568	6	6088470109_R03C01,6088488115_R08C01,9934397025_R01C01,9934397025_R04C01,9934397054_R02C01,9969486011_R05C01	187638
10	36554029	36588412	2	9934397054_R07C01,9965521058_R03C01	34383
10	37178799	37224415	2	9255460012_R01C01,9703564047_R08C01	45616
10	37319439	37412571	3	5784668056_R07C01,9965521147_R04C01,9965521147_R06C01	93132
10	37450952	37454086	4	6088488090_R05C01,6088488141_R01C01,9255460001_R01C01,9855357010_R03C01	3134
10	37471285	37501063	12	5713368019_R04C01,5713368019_R07C01,5713368019_R08C01,5784668056_R04C01,5784668056_R07C01,5798023074_R06C01,5798023074_R07C01,5798023074_R08C01,5798023112_R01C01,5798023112_R06C01,5798023117_R01C01,5798023153_R04C01	29778
10	38098707	38115878	2	9934397025_R04C01,9965521058_R05C01	17171
10	38282914	38309784	2	5713368019_R05C01,5798023117_R02C01	26870
10	38777747	38869839	6	5798023074_R08C01,6088470005_R03C01,9031997020_R08C01,9255460002_R01C01,9703564047_R03C01,9965521178_R04C01	92092
10	38943148	38960381	2	5798040148_R03C01,5798040148_R05C01	17233
10	39015608	39111108	2	5798023074_R08C01,9031997060_R08C01	95500
10	39289233	39295647	1	9855357010_R07C01	6414
10	39433810	39444278	1	9255460028_R08C01	10468
10	40369999	40409079	2	5713368019_R02C01,5798023112_R01C01	39080
10	40746954	40794738	6	5713368046_R08C01,6088488027_R05C01,9031997049_R02C01,9255460021_R04C01,9255463028_R06C01,9703564001_R08C01	47784
10	41087267	41112545	1	9255460021_R07C01	25278
10	41329885	41350900	1	9855357015_R08C01	21015
10	41557884	41596729	111	5713296031_R04C01,5713296032_R02C01,5713296048_R08C01,5713296057_R03C01,5713296057_R07C01,5713368020_R08C01,5713368026_R02C01,5713368026_R07C01,5713368028_R03C01,5713368030_R08C01,5713368032_R05C01,5713368033_R06C01,5798040143_R06C01,5798040143_R08C01,5798040148_R05C01,6088470004_R03C01,6088470102_R08C01,6088488027_R06C01,6088488106_R07C01,6088488120_R02C01,6088488120_R07C01,6088488137_R05C01,903…	38845
10	41620645	41670691	1	5798023112_R04C01	50046
10	41783386	41819406	2	5798023074_R08C01,5798023112_R08C01	36020
10	42117387	42129647	1	5713368016_R04C01	12260
10	42621653	42626198	1	6088488141_R05C01	4545
10	43248489	43260017	1	5798023074_R01C01	11528
10	43545395	43557809	1	9969486021_R08C01	12414
10	44006781	44105865	1	9969486011_R07C01	99084
10	44359914	44410615	41	5713296031_R03C01,5713296033_R04C01,5713296033_R05C01,5713296033_R06C01,5713296033_R07C01,5713296033_R08C01,5713296055_R06C01,5713368046_R02C01,5784668017_R01C01,5798023112_R03C01,5798023112_R04C01,5798040058_R02C01,5798040058_R06C01,5798040105_R05C01,5798040105_R06C01,5798040142_R02C01,6088488045_R05C01,6088488046_R03C01,6088488090_R06C01,6088488090_R08C01,6088488103_R03C01,6088488120_R01C01,608…	50701
10	44769537	44783352	1	6088488137_R05C01	13815
10	45278041	45288657	1	9934397025_R04C01	10616
10	45371825	45397649	7	9934397014_R04C01,9934397014_R08C01,9934397025_R05C01,9934397025_R06C01,9934397054_R07C01,9934397054_R08C01,9965521058_R04C01	25824
10	45498697	45504757	1	6088470004_R03C01	6060
10	45736518	45762701	2	5798023074_R02C01,5798023074_R07C01	26183
10	46640355	46665928	1	9965521147_R01C01	25573
10	48694423	48696438	2	6088470005_R08C01,6088488115_R08C01	2015
10	48713253	48728214	1	9255460023_R06C01	14961
10	50212224	50234860	10	5713368019_R01C01,5784668017_R01C01,5784668056_R06C01,5798023074_R06C01,5798023106_R01C01,5798023106_R03C01,5798023106_R04C01,5798023106_R05C01,5798023112_R01C01,5798023117_R04C01	22636
10	50921608	50955197	1	9969486011_R06C01	33589
10	51216818	51249872	3	9934397025_R05C01,9934397054_R07C01,9969486011_R05C01	33054
10	51432229	51577261	13	5784668017_R01C01,5784668017_R02C01,5784668017_R05C01,5784668056_R04C01,5798023106_R05C01,5798023106_R08C01,5798023112_R05C01,5798023117_R04C01,5798023117_R08C01,5798023153_R05C01,5798023153_R06C01,5798023153_R07C01,9255460021_R07C01	145032
10	51750350	51751852	1	9255461011_R07C01	1502
10	52767560	52801432	1	9934397025_R03C01	33872
10	53045889	53063444	2	9965521058_R03C01,9965521058_R04C01	17555
10	53970816	53996874	1	5798023153_R06C01	26058
10	54181848	54336300	16	5713368028_R06C01,5798040103_R08C01,5798040148_R02C01,5845678009_R05C01,6088470108_R01C01,6088488115_R06C01,6088488120_R06C01,6088488136_R05C01,9255460002_R02C01,9255460018_R05C01,9255460020_R03C01,9255460020_R05C01,9255460024_R02C01,9255463016_R05C01,9255463016_R07C01,9703564019_R06C01	154452
10	54549252	54649455	17	5713368016_R01C01,5713368028_R06C01,5845678009_R05C01,6088488055_R06C01,6088488115_R06C01,6088488120_R06C01,6088488121_R07C01,9255460002_R02C01,9255460018_R05C01,9255460020_R03C01,9255460020_R05C01,9255460021_R01C01,9255460024_R02C01,9255463016_R05C01,9255463016_R07C01,9703564019_R06C01	100203
10	54802126	54881046	1	9969486021_R04C01	78920
10	56140822	56155513	1	9031997058_R02C01	14691
10	58207411	58242489	1	9965521058_R03C01	35078
10	58423179	58447567	1	9255463024_R01C01	24388
10	58668122	58681767	1	5798040079_R08C01	13645
10	59787468	59796533	3	5784668017_R03C01,5798023117_R05C01,5798023153_R01C01	9065
10	60174734	60201542	195	5713296031_R02C01,5713296031_R04C01,5713296031_R07C01,5713296032_R05C01,5713296048_R06C01,5713296048_R07C01,5713296055_R01C01,5713296055_R03C01,5713296055_R05C01,5713296055_R07C01,5713296055_R08C01,5713296057_R07C01,5713296057_R08C01,5713368016_R03C01,5713368016_R04C01,5713368016_R05C01,5713368016_R07C01,5713368019_R06C01,5713368020_R04C01,5713368020_R05C01,5713368026_R01C01,5713368028_R08C01,571…	26808
10	63012780	63044972	1	9969486011_R06C01	32192
10	63622157	63776924	14	6088488094_R07C01,9031997045_R05C01,9255460010_R07C01,9255460015_R02C01,9255460020_R02C01,9255460021_R05C01,9255460027_R01C01,9703564006_R03C01,9703564011_R01C01,9703564011_R06C01,9703564037_R08C01,9855357014_R08C01,9855357015_R06C01,9934397025_R03C01	154767
10	63939052	63947314	8	9255460026_R05C01,9703564031_R03C01,9703564031_R07C01,9703564043_R01C01,9703564043_R06C01,9855357002_R06C01,9855357008_R07C01,9855357008_R08C01	8262
10	65031197	65080153	1	9965521147_R08C01	48956
10	65137213	65183376	1	5798023112_R04C01	46163
10	65461879	65496680	1	9934397054_R06C01	34801
10	65905907	65959490	9	9031997060_R08C01,9031997066_R08C01,9255460010_R08C01,9255460028_R08C01,9255463021_R08C01,9934397014_R03C01,9934397054_R02C01,9965521058_R05C01,9969486021_R03C01	53583
10	66320652	66812483	4	9031997066_R05C01,9703564048_R03C01,9969486011_R05C01,9969486011_R06C01	491831
10	67493107	67544049	1	9965521058_R03C01	50942
10	68148124	68150780	1	9255463005_R06C01	2656
10	68329747	68346891	3	5784668017_R05C01,5798023106_R08C01,5798023112_R07C01	17144
10	68374396	68380254	6	9255460008_R03C01,9255460021_R01C01,9255460028_R07C01,9255460029_R03C01,9703564006_R01C01,9703564021_R05C01	5858
10	69264054	69305025	1	9969486011_R06C01	40971
10	70801482	70878349	3	6088488055_R03C01,9031997060_R08C01,9031997066_R08C01	76867
10	70914959	70918178	1	9969486065_R03C01	3219
10	71226626	71280402	2	5798023074_R03C01,5798023074_R08C01	53776
10	72520398	72553029	1	9031997060_R08C01	32631
10	73905297	73940770	1	9969486011_R07C01	35473
10	74209039	74231952	4	5798040063_R08C01,5798040142_R01C01,6088488136_R02C01,9969486011_R08C01	22913
10	74795794	74849835	5	6088470109_R08C01,6088488094_R04C01,6088488094_R07C01,9255460019_R07C01,9255461009_R02C01	54041
10	76449456	76463268	1	9255460028_R08C01	13812
10	76682794	76699249	1	9965521058_R05C01	16455
10	76828054	76843669	1	9703564047_R01C01	15615
10	77163248	77206128	5	9934397054_R08C01,9965521147_R01C01,9965521147_R02C01,9965521147_R04C01,9965521147_R08C01	42880
10	77610454	77627272	34	5713296048_R08C01,5713368028_R08C01,5713368030_R04C01,5713368046_R04C01,5798040058_R03C01,5798040063_R02C01,6088470109_R05C01,6088470110_R04C01,6088470115_R07C01,6088488115_R05C01,6088488137_R04C01,6088488137_R07C01,9031997049_R06C01,9255460003_R02C01,9255460019_R05C01,9255460027_R03C01,9255460029_R02C01,9255463023_R05C01,9703564001_R05C01,9703564003_R04C01,9703564003_R07C01,9703564017_R02C01,970…	16818
10	78041157	78082243	1	9965521147_R03C01	41086
10	78676430	78686536	1	9255460019_R01C01	10106
10	78880133	78905418	9	9255460008_R08C01,9255460010_R05C01,9255460015_R01C01,9255460030_R05C01,9255461009_R04C01,9255463003_R02C01,9703564048_R07C01,9934397025_R06C01,9965521147_R01C01	25285
10	79012482	79017997	1	9255463003_R08C01	5515
10	79106293	79181522	1	9255460029_R08C01	75229
10	79247605	79312084	2	6088488055_R03C01,9934397025_R03C01	64479
10	79412958	79419119	1	5713368046_R08C01	6161
10	81645379	81684350	1	9969486021_R01C01	38971
10	84290541	84316736	1	5713368019_R02C01	26195
10	85767109	85779446	1	5713368019_R04C01	12337
10	86584375	86774733	2	5798023074_R08C01,9965521147_R08C01	190358
10	87162138	87201079	1	9934397014_R04C01	38941
10	87230272	87316438	3	5713296048_R02C01,5798040142_R05C01,9969486019_R05C01	86166
10	87356306	87360700	1	9855357008_R07C01	4394
10	87555282	87569533	1	9969486065_R03C01	14251
10	87848389	87881576	60	5713296032_R07C01,5713296033_R07C01,5713296048_R04C01,5713296048_R07C01,5713296055_R02C01,5713368032_R07C01,5784668056_R08C01,5798040063_R02C01,5798040063_R03C01,5798040103_R02C01,5798040103_R06C01,5798040105_R07C01,5798040142_R01C01,5798040142_R02C01,5798040142_R06C01,5798040142_R07C01,5798040148_R02C01,5798040148_R07C01,5845678009_R05C01,5845678009_R06C01,6088470004_R02C01,6088470005_R03C01,608…	33187
10	88378033	88381750	1	9934397054_R02C01	3717
10	89920617	90057547	1	9969486011_R05C01	136930
10	90539821	90543706	1	5798023112_R04C01	3885
10	90679288	90686795	4	9255460001_R05C01,9703564047_R01C01,9855357004_R01C01,9855357004_R08C01	7507
10	91384593	91393573	1	9255463024_R02C01	8980
10	94063355	94076830	1	5845678009_R07C01	13475
10	95061048	95150571	4	9255460010_R08C01,9255460021_R07C01,9255460026_R04C01,9965521178_R04C01	89523
10	95159482	95249917	5	5713368046_R05C01,9031997059_R05C01,9255460014_R04C01,9703564006_R08C01,9969486065_R03C01	90435
10	95500093	95509617	1	9969486021_R03C01	9524
10	96721102	96810648	3	5713296031_R03C01,9255460020_R02C01,9855357010_R06C01	89546
10	96922581	97388091	25	5713368019_R04C01,5798023074_R03C01,5798040143_R03C01,6088470005_R07C01,6088488045_R05C01,6088488046_R06C01,6088488141_R08C01,9031997049_R02C01,9031997059_R03C01,9031997059_R06C01,9255460004_R07C01,9255460020_R01C01,9255460020_R05C01,9255463005_R06C01,9255463028_R06C01,9703564004_R08C01,9703564021_R08C01,9703564031_R02C01,9703564043_R02C01,9855357001_R05C01,9969486011_R01C01	465510
10	97814231	97849200	1	9969486011_R06C01	34969
10	98210315	98215237	7	5713368020_R03C01,6088470102_R08C01,6088488090_R07C01,6088488121_R07C01,9255460025_R05C01,9255460029_R04C01,9255463003_R02C01	4922
10	98870883	98880486	7	5798040148_R04C01,6088470108_R05C01,9255460012_R03C01,9703564030_R04C01,9703564033_R04C01,9855357001_R05C01,9855357002_R02C01	9603
10	98902432	98920152	4	9255460015_R02C01,9703564015_R08C01,9855357015_R06C01,9934397025_R03C01	17720
10	99281497	99312395	1	9255460029_R08C01	30898
10	100035100	100061235	3	9255463003_R06C01,9255463021_R08C01,9855357010_R02C01	26135
10	101136247	101157769	1	9969486019_R05C01	21522
10	101705094	101788511	4	5798023074_R04C01,6088488094_R03C01,6088488137_R04C01,9703564001_R02C01	83417
10	101806982	101843075	1	5798023074_R08C01	36093
10	102636939	102761331	20	5713296057_R06C01,5713368033_R03C01,5784668017_R02C01,5798023153_R04C01,5798023153_R06C01,5798040148_R06C01,6088488027_R07C01,9255460010_R08C01,9255463023_R07C01,9703564003_R01C01,9703564004_R04C01,9703564004_R07C01,9703564017_R03C01,9855357003_R06C01,9855357003_R07C01,9855357013_R05C01,9934397014_R04C01,9934397025_R08C01,9965521178_R07C01	124392
10	102912924	102966906	1	9965521147_R06C01	53982
10	103156854	103202369	8	9934397025_R04C01,9934397054_R02C01,9965521078_R05C01,9965521147_R03C01,9969486011_R08C01,9969486019_R05C01,9969486019_R07C01,9969486065_R01C01	45515
10	103344631	103470001	4	9965521147_R05C01,9969486011_R01C01,9969486011_R05C01,9969486019_R05C01	125370
10	103578088	103585399	1	9703564042_R06C01	7311
10	104016609	104044555	1	9969486011_R05C01	27946
11	138602	151338	1	9969486019_R05C01	12736
11	198524	206165	1	5784668017_R02C01	7641
11	282231	322449	1	5713368019_R01C01	40218
11	429963	442731	12	5713296048_R04C01,5713368016_R01C01,5713368019_R08C01,5798023117_R04C01,5798040142_R07C01,5798040148_R02C01,5845678009_R03C01,9255460013_R08C01,9255460019_R06C01,9255463017_R01C01,9703564044_R02C01,9855357002_R02C01	12768
11	1437454	1450472	1	9855357002_R07C01	13018
11	1706353	1711888	1	9255460022_R03C01	5535
11	2105571	2108830	1	9703564030_R01C01	3259
11	2113578	2125437	1	9969486021_R04C01	11859
11	3654963	3684200	1	9934397054_R08C01	29237
11	5241423	5281215	1	9969486021_R01C01	39792
11	8322581	8352759	1	9031997045_R02C01	30178
11	9185329	9257336	1	9965521147_R06C01	72007
11	9273866	9285804	1	9934397014_R06C01	11938
11	9593287	9613668	8	5713368016_R04C01,5713368030_R02C01,5713368030_R08C01,9255460003_R04C01,9255460005_R06C01,9255460028_R02C01,9255463017_R02C01,9703564006_R02C01	20381
11	10543358	10557842	1	9934397054_R07C01	14484
11	11234247	11292682	4	5798023106_R08C01,5798023112_R08C01,5798023153_R08C01,9965521147_R06C01	58435
11	11342706	11365391	2	9934397025_R06C01,9934397054_R02C01	22685
11	11385632	11391597	1	9934397054_R07C01	5965
11	11419469	11499688	11	5798040143_R04C01,6088470109_R03C01,6088470109_R07C01,6088470110_R05C01,6088488055_R08C01,6088488137_R04C01,9934397025_R06C01,9934397054_R02C01,9934397054_R08C01,9965521058_R03C01,9965521058_R05C01	80219
11	12148624	12170656	1	9255460013_R08C01	22032
11	12367980	12392739	8	9934397014_R03C01,9934397014_R04C01,9934397025_R04C01,9934397025_R05C01,9934397054_R04C01,9934397054_R08C01,9965521058_R04C01,9965521147_R03C01	24759
11	12968253	13104387	5	9934397054_R02C01,9934397054_R06C01,9934397054_R07C01,9965521058_R04C01,9969486011_R06C01	136134
11	13146208	13281585	13	5784668017_R03C01,5798023106_R02C01,5798023106_R03C01,9255460005_R06C01,9255460028_R02C01,9255463017_R02C01,9934397014_R02C01,9934397014_R03C01,9934397014_R04C01,9934397054_R02C01,9934397054_R04C01,9965521058_R03C01,9965521078_R03C01	135377
11	14126301	14130282	4	9703564003_R07C01,9703564044_R08C01,9855357012_R02C01,9855357017_R02C01	3981
11	14241827	14279025	16	5713368026_R03C01,5798040143_R03C01,5798040143_R07C01,6088470108_R02C01,6088470109_R04C01,6088488027_R01C01,6088488045_R05C01,6088488141_R08C01,9031997019_R05C01,9255460003_R01C01,9255460020_R01C01,9255460028_R07C01,9255460029_R03C01,9255463003_R03C01,9703564001_R01C01,9703564019_R06C01	37198
11	15646499	15659492	2	5713368019_R01C01,5784668017_R03C01	12993
11	16150516	16212386	1	5784668056_R04C01	61870
11	16358832	16379043	1	9255460006_R06C01	20211
11	17450651	17490447	1	9965521178_R03C01	39796
11	17869268	17882882	1	9255460020_R08C01	13614
11	18056176	18174696	1	9969486021_R01C01	118520
11	19248362	19258715	2	5845678009_R08C01,6088488094_R08C01	10353
11	20350454	20377759	1	5798023074_R06C01	27305
11	20787062	20802590	1	5798023112_R06C01	15528
11	21689694	21700397	1	5713368019_R02C01	10703
11	23072707	23103966	1	5713368019_R03C01	31259
11	23132470	23135765	1	5798023074_R06C01	3295
11	23419503	23421998	1	9255460012_R04C01	2495
11	23700685	23777098	4	9965521078_R06C01,9965521147_R03C01,9965521147_R06C01,9969486021_R01C01	76413
11	24533150	24669793	2	5798040103_R08C01,9934397025_R08C01	136643
11	24736366	24746576	1	5713368046_R03C01	10210
11	25071976	25127284	2	5784668017_R08C01,9031997060_R08C01	55308
11	25527873	25547538	1	9934397054_R08C01	19665
11	26768819	26822024	1	9255460029_R08C01	53205
11	27640831	27670747	1	5798023117_R02C01	29916
11	28192310	28199976	7	9031997059_R02C01,9255460023_R03C01,9255463028_R03C01,9703564038_R07C01,9855357010_R02C01,9855357012_R02C01,9965521178_R07C01	7666
11	29345633	29360628	1	9703564042_R06C01	14995
11	29404821	29459677	1	9255460021_R08C01	54856
11	29487584	29505011	1	9969486011_R07C01	17427
11	30945111	30949464	14	5713296055_R02C01,5713368016_R05C01,5713368020_R02C01,5798040143_R08C01,5845678009_R02C01,5845678009_R05C01,6088470102_R04C01,6088488143_R04C01,9255460008_R03C01,9255460020_R02C01,9255463016_R05C01,9703564021_R05C01,9703564031_R08C01,9703564037_R07C01	4353
11	31132094	31174987	1	9969486011_R08C01	42893
11	31326136	31364605	1	9969486011_R05C01	38469
11	32018342	32028576	10	5713296057_R06C01,5713368026_R07C01,5713368033_R08C01,9255460006_R07C01,9255460010_R03C01,9255460015_R05C01,9255460030_R04C01,9255463024_R03C01,9703564003_R08C01,9703564021_R02C01	10234
11	32173828	32275673	28	5784668056_R01C01,9031997059_R08C01,9255460006_R06C01,9255460022_R03C01,9255460024_R06C01,9255460024_R08C01,9255463005_R01C01,9255463023_R02C01,9703564001_R03C01,9703564003_R02C01,9703564004_R07C01,9703564011_R04C01,9703564015_R07C01,9703564019_R03C01,9703564019_R08C01,9703564032_R01C01,9703564032_R03C01,9703564038_R07C01,9703564043_R05C01,9703564044_R04C01,9855357004_R01C01,9855357006_R02C01,985…	101845
11	32554042	32601981	2	5798023117_R06C01,5798023153_R01C01	47939
11	32797080	32803019	1	9703564001_R02C01	5939
11	32830495	32838730	3	9031997058_R04C01,9255460008_R06C01,9255460025_R04C01	8235
11	33245418	33271258	1	9031997066_R08C01	25840
11	33399419	33410702	2	9255460021_R05C01,9255463003_R01C01	11283
11	33732628	33891003	3	9703564001_R01C01,9965521147_R03C01,9965521147_R06C01	158375
11	33987412	34035083	1	6088488103_R08C01	47671
11	35115605	35304718	12	5713296032_R06C01,5713296032_R07C01,5713296033_R01C01,5713368019_R01C01,5798023106_R06C01,5798023106_R08C01,5798023153_R08C01,5798040079_R08C01,5798040103_R02C01,5798040105_R02C01,9255460019_R03C01,9255460019_R06C01	189113
11	35647900	35726217	1	9031997058_R02C01	78317
11	35821283	35897464	3	5798040103_R08C01,9969486011_R06C01,9969486011_R07C01	76181
11	36252821	36348808	7	9255460003_R02C01,9703564003_R07C01,9703564038_R02C01,9703564044_R08C01,9855357017_R02C01	95987
11	36861712	36869041	1	9703564001_R03C01	7329
11	37463528	37475612	1	5798023074_R08C01	12084
11	38782895	38786310	2	5713368016_R02C01,9255463005_R07C01	3415
11	39081727	39587003	33	5713296033_R07C01,5713296055_R06C01,5798023112_R03C01,5798023112_R04C01,5798023112_R05C01,5798040105_R06C01,5798040105_R07C01,5798040105_R08C01,5798040142_R04C01,6088470108_R03C01,6088488045_R01C01,6088488090_R06C01,6088488090_R08C01,6088488120_R01C01,6088488121_R05C01,9031997049_R06C01,9031997060_R02C01,9255460002_R05C01,9255460014_R02C01,9255460017_R04C01,9255460029_R04C01,9255461011_R02C01,925…	505276
11	39671795	39798339	1	5798040103_R08C01	126544
11	39880479	39917946	5	9255460010_R04C01,9255463005_R01C01,9255463017_R08C01,9855357011_R07C01,9855357014_R04C01	37467
11	40006626	40037108	1	9255463028_R01C01	30482
11	43759686	43790565	1	9969486011_R06C01	30879
11	43906403	43931112	3	5798040058_R06C01,9255463021_R05C01,9969486021_R04C01	24709
11	44199055	44290387	3	9934397054_R07C01,9965521058_R05C01,9965521147_R06C01	91332
11	44723154	44730405	3	5713368028_R03C01,5713368030_R01C01,9703564006_R02C01	7251
11	47034705	47074624	2	5713296031_R01C01,6088470005_R07C01	39919
11	47097519	47102447	1	9855357004_R07C01	4928
11	47193650	47198727	1	9255460019_R08C01	5077
11	47275276	47283116	4	5798040105_R02C01,6088488121_R06C01,6088488137_R05C01,9703564043_R06C01	7840
11	47679912	47697189	1	5798040103_R08C01	17277
11	47741252	47754492	2	5713368019_R06C01,5784668017_R01C01	13240
11	48089766	48102734	1	5798023112_R02C01	12968
11	48529426	48586007	1	9255460020_R08C01	56581
11	48709802	48728605	2	5713368032_R03C01,9703564015_R02C01	18803
11	48967428	48995212	1	9934397025_R05C01	27784
11	49066004	49093033	7	5713368028_R06C01,9255460022_R01C01,9255461011_R01C01,9255463003_R08C01,9255463005_R08C01,9703564044_R02C01,9855357015_R03C01	27029
11	50414602	50450982	3	9969486011_R01C01,9969486011_R06C01,9969486011_R07C01	36380
11	51014464	51231473	1	5798023074_R08C01	217009
11	51339311	51363697	2	9703564048_R02C01,9855357002_R04C01	24386
11	51460594	51606174	1	9031997060_R08C01	145580
11	52203441	52294718	1	6088488137_R08C01	91277
11	52591174	52622435	2	5798040058_R08C01,9031997049_R08C01	31261
11	52664705	52696654	3	5713368019_R07C01,5798023112_R06C01,9969486011_R07C01	31949
11	53767821	53786322	1	9965521147_R02C01	18501
11	54156651	54193489	2	5784668056_R03C01,5798023112_R02C01	36838
11	55611104	55619578	2	6088488055_R01C01,6088488094_R07C01	8474
11	55656938	55719165	1	9255460006_R06C01	62227
11	55729819	55753242	2	9703564032_R03C01,9855357003_R02C01	23423
11	55899462	55905582	1	5713368019_R02C01	6120
11	56419017	56472630	10	5713368016_R01C01,5713368016_R02C01,5713368016_R03C01,5713368016_R04C01,5713368016_R05C01,5713368016_R06C01,5713368016_R07C01,9255460028_R06C01,9255463021_R06C01,9934397014_R08C01	53613
11	56867488	56872863	2	9031997066_R07C01,9855357001_R06C01	5375
11	56927782	57101456	2	5798023153_R08C01,9934397115_R06C01	173674
11	57385118	57593769	3	9255460010_R08C01,9255460025_R08C01,9969486011_R01C01	208651
11	58070065	58099805	2	9255460020_R02C01,9703564037_R08C01	29740
11	58230799	58233893	3	6088488143_R07C01,9255460027_R08C01,9703564015_R06C01	3094
11	58332650	58385876	14	5713368046_R03C01,5798023117_R02C01,6088470108_R04C01,6088488045_R06C01,6088488046_R01C01,6088488046_R04C01,6088488090_R01C01,6088488090_R06C01,6088488103_R04C01,6088488103_R07C01,6088488115_R02C01,9255460010_R08C01,9255460020_R08C01,9855357012_R08C01	53226
11	58711535	58724722	1	5713296055_R08C01	13187
11	58844378	58899700	1	9255460021_R08C01	55322
11	59090219	59113420	3	5784668017_R01C01,5798023074_R02C01,5798023074_R07C01	23201
11	59447084	59562771	1	6088470110_R06C01	115687
11	59622185	59701968	2	6088470110_R06C01,9703564021_R04C01	79783
11	59809617	59895590	1	6088488055_R03C01	85973
11	60144677	60220172	3	5784668056_R01C01,5798023112_R01C01,5798023153_R06C01	75495
11	61858071	61865790	1	5798023074_R06C01	7719
11	61914725	62048421	1	9969486011_R01C01	133696
11	62057011	62219546	2	5798023112_R01C01,5798023117_R02C01	162535
11	63616984	63631142	2	9255460004_R03C01,9855357014_R04C01	14158
11	65346060	65382059	4	5798040063_R01C01,5798040142_R06C01,9969486011_R01C01,9969486021_R05C01	35999
11	65482931	65496563	1	9703564048_R02C01	13632
11	66065852	66083452	1	6088488137_R08C01	17600
11	66152523	66179963	1	9969486021_R04C01	27440
11	67794296	67805289	2	5713368019_R02C01,5798023106_R06C01	10993
11	68086873	68090360	1	6088488090_R05C01	3487
11	69163136	69175223	1	9965521147_R02C01	12087
11	69216078	69305123	3	9255460029_R08C01,9934397014_R04C01,9934397054_R07C01	89045
11	69357111	69374266	11	5713296031_R03C01,5713368032_R02C01,6088470005_R07C01,6088488103_R02C01,6088488118_R02C01,6088488141_R03C01,9255460020_R02C01,9255463005_R02C01,9255463016_R01C01,9855357004_R05C01,9934397025_R02C01	17155
11	70055259	70074633	1	9969486021_R01C01	19374
11	70178892	70267043	2	9969486011_R07C01,9969486021_R01C01	88151
11	70507376	70513602	1	6088488045_R04C01	6226
11	70746972	70770166	1	9965521058_R05C01	23194
11	70967331	71016797	1	9969486021_R06C01	49466
11	72794664	72858865	2	5798023153_R08C01,9934397025_R08C01	64201
11	73295899	73300627	1	9255463023_R01C01	4728
11	73310364	73314538	2	9255463023_R01C01,9855357014_R03C01	4174
11	73942185	73976212	1	9934397054_R08C01	34027
11	74020002	74040319	1	9934397054_R08C01	20317
11	74964170	75063463	1	9965521147_R08C01	99293
11	75154319	75238305	6	9255460013_R07C01,9934397054_R02C01,9934397054_R04C01,9934397054_R06C01,9934397054_R07C01,9965521058_R03C01	83986
11	75461248	75478933	1	5798023117_R01C01	17685
11	75666032	75696206	21	5798023153_R01C01,5798023153_R06C01,5798023153_R07C01,5798040058_R01C01,5798040103_R01C01,5798040143_R07C01,6088470004_R04C01,6088470005_R03C01,6088470109_R04C01,6088488045_R05C01,6088488136_R01C01,6088488141_R08C01,9031997019_R05C01,9255460021_R04C01,9255460025_R06C01,9255460027_R02C01,9255460027_R03C01,9255463005_R01C01,9855357010_R02C01,9855357010_R07C01,9855357011_R07C01	30174
11	75811425	75819536	3	5798040143_R04C01,9255460021_R03C01,9855357013_R02C01	8111
11	75964766	75968552	1	5798023106_R03C01	3786
11	75971297	76010981	1	9969486011_R05C01	39684
11	77040225	77042751	5	9255460006_R05C01,9255460018_R03C01,9255461009_R05C01,9255463005_R05C01,9703564038_R05C01	2526
11	77924661	77949057	1	6088488046_R04C01	24396
11	78039791	78089467	1	6088488046_R04C01	49676
11	78290130	78324356	1	9965521058_R04C01	34226
11	78563902	78588911	4	5784668017_R05C01,5798023106_R04C01,5798023112_R01C01,5798023117_R07C01	25009
11	80317142	80322247	1	9703564015_R04C01	5105
11	81202439	81237224	1	6088470109_R02C01	34785
11	81414106	81425393	3	5713296032_R03C01,5713368033_R03C01,9703564047_R01C01	11287
11	82236437	82277476	2	5713368019_R04C01,9855357013_R06C01	41039
11	82861102	82866751	1	5798023112_R04C01	5649
11	83061314	83094156	1	5798023074_R01C01	32842
11	83166383	83192752	5	9934397025_R08C01,9934397054_R08C01,9965521147_R01C01,9965521147_R06C01,9965521147_R08C01	26369
11	83737492	83746503	5	6088488120_R08C01,9031997066_R06C01,9255460021_R06C01,9255460025_R08C01,9703564006_R08C01	9011
11	83998081	84056957	6	5713296032_R03C01,5713296032_R04C01,5713296032_R05C01,5798023106_R04C01,5798023112_R01C01,5798040079_R05C01	58876
11	84351816	84375559	1	9965521178_R05C01	23743
11	84731011	84736777	2	9031997020_R04C01,9855357015_R08C01	5766
11	84769675	84772952	8	5713296031_R01C01,5713296032_R07C01,5713296033_R01C01,5798040079_R02C01,5798040079_R06C01,5798040079_R08C01,6088488137_R07C01,9969486065_R03C01	3277
11	84885911	84898553	4	5713296048_R02C01,9031997059_R05C01,9255460014_R04C01,9855357006_R04C01	12642
11	84944865	84958875	4	5798023106_R04C01,5798023112_R01C01,5798023112_R02C01,5798023117_R02C01	14010
11	85246815	85307298	1	9969486021_R04C01	60483
11	85709269	85727191	1	5713368026_R08C01	17922
11	86004932	86036402	11	5713296048_R02C01,5713296048_R04C01,5713296048_R05C01,6088488141_R02C01,9255460012_R03C01,9255460018_R07C01,9255460019_R04C01,9255460021_R05C01,9255460030_R07C01,9255461011_R08C01,9255463024_R06C01	31470
11	86500741	86550150	2	9934397014_R03C01,9934397014_R07C01	49409
11	86597865	86610032	1	9031997059_R06C01	12167
11	86880518	86888060	1	9934397025_R04C01	7542
11	87310081	87345760	1	5784668056_R05C01	35679
11	87919812	87967895	1	9965521078_R07C01	48083
11	88051889	88053850	1	9255461009_R08C01	1961
11	88665542	88717159	3	9934397025_R04C01,9965521058_R04C01,9965521147_R06C01	51617
11	90875046	90936686	1	9969486021_R01C01	61640
11	91526664	91532116	1	9255460021_R04C01	5452
11	91758458	91786602	1	9255460023_R07C01	28144
11	92572224	92610689	1	9934397054_R02C01	38465
11	93107024	93122601	1	5798023112_R05C01	15577
11	93428561	93510418	66	5713296031_R04C01,5713296033_R01C01,5713368019_R05C01,5713368019_R06C01,5713368020_R06C01,5713368028_R05C01,5713368030_R03C01,5713368030_R06C01,5713368032_R01C01,5713368032_R05C01,5713368032_R06C01,5713368046_R03C01,5713368046_R04C01,5798023074_R06C01,5798023117_R02C01,5798040142_R06C01,5798040143_R03C01,5798040143_R07C01,5798040148_R04C01,5845678009_R05C01,6088470005_R04C01,6088470102_R05C01,608…	81857
11	93527989	93571781	82	5713296031_R04C01,5713296033_R01C01,5713368019_R05C01,5713368019_R06C01,5713368020_R06C01,5713368028_R05C01,5713368030_R01C01,5713368030_R03C01,5713368030_R06C01,5713368032_R01C01,5713368032_R03C01,5713368032_R05C01,5713368032_R06C01,5713368046_R03C01,5713368046_R04C01,5798023074_R06C01,5798040105_R05C01,5798040142_R06C01,5798040143_R03C01,5798040143_R07C01,5798040148_R04C01,5845678009_R02C01,584…	43792
11	93896609	93931927	20	5845678009_R05C01,6088470004_R05C01,6088470005_R01C01,6088488136_R05C01,9031997020_R07C01,9031997045_R08C01,9031997059_R05C01,9031997066_R02C01,9255460002_R08C01,9255460017_R06C01,9255460024_R02C01,9255460026_R07C01,9255460026_R08C01,9255460029_R01C01,9255460030_R01C01,9255461009_R08C01,9255463005_R08C01,9855357011_R02C01,9855357011_R08C01,9855357014_R07C01	35318
11	94476874	94566814	4	9934397025_R01C01,9934397054_R06C01,9934397054_R07C01,9965521058_R05C01	89940
11	95083480	95108791	3	5713368019_R02C01,5784668056_R04C01,5798023153_R02C01	25311
11	96239578	96287631	2	9934397025_R04C01,9965521058_R05C01	48053
11	96578698	96625663	1	5798023153_R08C01	46965
11	96756491	96867692	2	5798023153_R01C01,9965521147_R06C01	111201
11	96995965	97014789	1	9255460013_R03C01	18824
11	97275195	97292146	1	9965521058_R04C01	16951
11	97364554	97382650	4	9255460001_R04C01,9703564017_R06C01,9703564038_R01C01,9934397115_R04C01	18096
11	97993483	98046434	1	9969486011_R01C01	52951
11	99985406	100059204	1	9934397025_R01C01	73798
11	102415485	102463332	1	9031997066_R08C01	47847
11	103367027	103372812	1	9031997060_R01C01	5785
11	103418398	103447373	1	5798023112_R07C01	28975
11	103560890	103588528	2	9855357015_R08C01,9969486021_R06C01	27638
11	103633696	103692898	6	5713368019_R04C01,5713368019_R06C01,5798023112_R02C01,5798023117_R05C01,5798023153_R04C01,9855357008_R02C01	59202
11	103717014	104150260	32	6088488090_R02C01,6088488141_R03C01,9031997060_R08C01,9255460021_R07C01,9255460021_R08C01,9255460028_R08C01,9255463003_R06C01,9934397014_R06C01,9934397115_R03C01,9934397115_R04C01,9934397115_R06C01,9965521078_R03C01,9965521078_R05C01,9965521078_R06C01,9965521147_R01C01,9965521147_R02C01,9965521147_R08C01,9965521178_R03C01,9965521178_R05C01,9969486011_R01C01,9969486019_R05C01,9969486021_R03C01,996…	433246
11	104179884	104296141	9	5713368019_R06C01,9255460010_R08C01,9255460028_R08C01,9934397025_R03C01,9934397025_R07C01,9934397054_R04C01,9934397054_R08C01,9965521058_R03C01,9969486021_R03C01	116257
11	104301649	104396099	4	9934397115_R03C01,9934397115_R04C01,9969486021_R05C01,9969486021_R06C01	94450
11	104484686	104497069	2	5784668017_R05C01,5798023106_R05C01	12383
11	104522199	104590498	4	6088470109_R04C01,6088470115_R04C01,9255463023_R05C01,9965521147_R03C01	68299
11	105699664	105847914	11	9031997060_R05C01,9934397115_R03C01,9965521078_R02C01,9965521147_R08C01,9965521178_R05C01,9965521178_R07C01,9969486021_R03C01,9969486021_R05C01,9969486021_R06C01,9969486065_R03C01,9969486065_R06C01	148250
11	105870348	105888506	25	5713368019_R03C01,5784668017_R01C01,5784668056_R01C01,5784668056_R03C01,5784668056_R07C01,5798023106_R01C01,5798023106_R03C01,5798023106_R05C01,5798023112_R02C01,5798023112_R06C01,5798023117_R01C01,5798023117_R02C01,5798023117_R03C01,5798023117_R07C01,5798023153_R08C01,6088470109_R08C01,9255460002_R02C01,9255460018_R04C01,9703564017_R04C01,9703564040_R01C01,9703564047_R05C01,9855357010_R03C01,985…	18158
11	105928836	105985714	1	9934397115_R03C01	56878
11	106154480	106423383	53	5798023112_R08C01,6088488046_R04C01,6088488090_R06C01,6088488120_R05C01,9031997020_R08C01,9031997049_R08C01,9031997060_R02C01,9031997060_R04C01,9031997060_R05C01,9031997060_R06C01,9031997060_R07C01,9031997066_R08C01,9255460020_R08C01,9255460025_R07C01,9255463005_R07C01,9255463016_R05C01,9255463016_R08C01,9255463023_R07C01,9703564044_R03C01,9855357008_R08C01,9934397115_R03C01,9934397115_R04C01,993…	268903
11	106634336	106710431	5	9934397115_R03C01,9934397115_R06C01,9965521078_R02C01,9969486021_R05C01,9969486021_R06C01	76095
11	106759467	106766467	1	6088470110_R02C01	7000
11	107233255	107243892	2	6088470102_R04C01,9855357011_R04C01	10637
12	6351	147119	27	5713296055_R04C01,5713296057_R07C01,5713368030_R08C01,5713368032_R08C01,5713368033_R02C01,5713368033_R05C01,5798023112_R03C01,5798040063_R02C01,5798040103_R07C01,6088470005_R02C01,6088488106_R01C01,9031997049_R05C01,9255460001_R06C01,9255460017_R05C01,9255460017_R06C01,9255460021_R03C01,9255460028_R06C01,9703564011_R07C01,9703564031_R07C01,9855357003_R02C01,9855357010_R08C01,9934397014_R05C01,993…	140768
12	613262	702109	8	5713296048_R04C01,6088470005_R03C01,6088488103_R08C01,9255463005_R02C01,9703564001_R06C01,9703564033_R04C01,9703564042_R06C01,9969486011_R01C01	88847
12	717729	731185	3	9255460008_R02C01,9703564047_R01C01,9969486065_R05C01	13456
12	851956	854270	15	5713296031_R04C01,5713296057_R01C01,5798040103_R03C01,6088488027_R05C01,6088488120_R08C01,9031997058_R03C01,9031997058_R04C01,9031997059_R07C01,9255460006_R04C01,9255461009_R04C01,9255461011_R01C01,9255461011_R02C01,9255463016_R04C01,9855357015_R06C01,9934397115_R04C01	2314
12	934425	947661	314	5713296031_R02C01,5713296031_R08C01,5713296032_R06C01,5713296032_R07C01,5713296032_R08C01,5713296033_R01C01,5713296033_R06C01,5713296048_R02C01,5713296048_R03C01,5713296048_R05C01,5713296055_R02C01,5713296057_R08C01,5713368016_R01C01,5713368016_R02C01,5713368019_R01C01,5713368019_R02C01,5713368019_R04C01,5713368019_R06C01,5713368020_R03C01,5713368020_R06C01,5713368028_R01C01,5713368028_R03C01,571…	13236
12	1162140	1185172	119	5713296032_R01C01,5713296032_R02C01,5713296032_R03C01,5713296032_R05C01,5713296048_R01C01,5713296055_R04C01,5713368016_R01C01,5713368019_R02C01,5713368026_R08C01,5713368032_R04C01,5713368032_R08C01,5713368033_R02C01,5713368033_R05C01,5798040063_R05C01,5798040063_R07C01,5798040079_R05C01,5798040079_R07C01,5798040105_R01C01,5798040105_R04C01,5798040105_R06C01,5798040105_R08C01,5798040142_R03C01,579…	23032
12	1253464	1290975	1	5798023112_R06C01	37511
12	1570237	1579468	1	9934397025_R05C01	9231
12	1588301	1598406	1	9255460028_R08C01	10105
12	1959364	1971696	1	9255460030_R01C01	12332
12	2186924	2441056	11	5713296055_R03C01,5784668056_R07C01,6088470109_R05C01,6088488118_R06C01,9255460028_R02C01,9703564011_R02C01,9703564043_R07C01,9855357003_R03C01,9965521147_R08C01,9969486011_R05C01,9969486021_R05C01	254132
12	3276793	3485892	1	6088470004_R06C01	209099
12	3623408	3638420	1	9255460007_R07C01	15012
12	3674632	3679081	2	5713296032_R03C01,9255460013_R01C01	4449
12	4276184	4293517	6	5713368028_R06C01,5713368030_R06C01,5845678009_R03C01,6088488120_R03C01,9255460028_R07C01,9255463023_R04C01	17333
12	4523191	4546010	7	5713368028_R05C01,5713368028_R06C01,5713368030_R06C01,5845678009_R03C01,9255460028_R07C01,9255463023_R04C01,9703564021_R05C01	22819
12	4564186	4593776	2	9255463021_R08C01,9703564001_R02C01	29590
12	4690459	4702607	1	9255460010_R08C01	12148
12	4791955	4794003	1	9255463024_R07C01	2048
12	4964435	5009165	2	9255460004_R08C01,9255460006_R02C01	44730
12	5058905	5073666	1	6088488120_R07C01	14761
12	5516764	5527846	9	5713368019_R01C01,5713368026_R08C01,5713368033_R03C01,6088488136_R03C01,9031997020_R06C01,9255460025_R02C01,9255463017_R05C01,9703564021_R04C01,9703564043_R01C01	11082
12	5656257	5668746	2	9031997019_R08C01,9031997059_R01C01	12489
12	5812997	5823733	1	9255460010_R08C01	10736
12	6195101	6198089	1	5713296057_R03C01	2988
12	6264391	6293867	8	5713368019_R02C01,5713368019_R04C01,5784668017_R08C01,5784668056_R06C01,5798023106_R04C01,5798023112_R02C01,5798023153_R02C01,5798023153_R03C01	29476
12	6644671	6660935	7	5798040148_R06C01,9255460006_R02C01,9255460027_R03C01,9703564044_R07C01,9703564047_R01C01,9855357006_R01C01,9855357012_R02C01	16264
12	6827782	6829783	1	6088470115_R06C01	2001
12	7179384	7290052	1	9255460029_R08C01	110668
12	7344264	7367767	1	5713368046_R03C01	23503
12	7461104	7505764	23	5798040063_R01C01,5798040079_R02C01,5798040103_R04C01,5798040103_R08C01,5798040105_R01C01,5798040105_R03C01,5798040105_R07C01,5798040142_R01C01,5798040142_R02C01,5798040142_R04C01,5798040142_R08C01,5798040148_R01C01,5798040148_R07C01,6088488103_R01C01,6088488115_R01C01,6088488115_R07C01,6088488118_R02C01,9255460018_R01C01,9255460018_R02C01,9255460023_R02C01,9855357014_R06C01,9969486011_R06C01,996…	44660
12	7507845	7509154	10	5845678009_R04C01,6088470108_R05C01,6088488055_R05C01,6088488115_R01C01,9255460013_R08C01,9255460016_R03C01,9255460017_R05C01,9255461009_R03C01,9855357002_R02C01,9855357017_R04C01	1309
12	7704976	7764451	1	9969486021_R03C01	59475
12	7886753	7913644	1	5713296031_R07C01	26891
12	8146207	8151209	1	9255460010_R08C01	5002
12	8379490	8391286	2	5713296033_R06C01,6088488106_R05C01	11796
12	9315532	9329498	9	9255460015_R06C01,9934397014_R02C01,9934397014_R06C01,9934397025_R03C01,9934397025_R04C01,9934397115_R04C01,9965521178_R02C01,9965521178_R05C01,9969486019_R03C01	13966
12	9722091	9734455	7	5784668056_R02C01,5798023112_R08C01,6088488103_R08C01,9031997058_R02C01,9255460027_R05C01,9255460030_R07C01,9703564017_R08C01	12364
12	9815429	9851720	34	5713368028_R03C01,5713368028_R05C01,5713368030_R01C01,5713368030_R08C01,5798023074_R01C01,5798023074_R02C01,5798040058_R02C01,5798040105_R06C01,5798040105_R08C01,5798040142_R03C01,5845678009_R04C01,6088470108_R01C01,6088470110_R05C01,6088488046_R07C01,6088488055_R01C01,6088488090_R03C01,6088488090_R04C01,6088488094_R03C01,6088488120_R01C01,6088488136_R06C01,6088488143_R07C01,9031997059_R02C01,925…	36291
12	9945582	9947384	1	9255460003_R06C01	1802
12	10953922	10976999	3	5784668017_R02C01,5798023106_R02C01,5798023106_R04C01	23077
12	11300914	11311564	1	9969486019_R05C01	10650
12	12200976	12210929	1	9969486019_R05C01	9953
12	12639631	12659713	1	6088488121_R05C01	20082
12	12735133	12764014	1	9934397115_R06C01	28881
12	13275416	13361280	2	9934397054_R07C01,9969486011_R05C01	85864
12	14709530	14769478	1	9965521147_R06C01	59948
12	15350401	15363762	1	5798023117_R08C01	13361
12	16982311	17061418	1	9969486011_R01C01	79107
12	19003291	19011551	1	9965521058_R05C01	8260
12	19081593	19099906	1	9965521147_R02C01	18313
12	19143862	19177925	1	6088488094_R08C01	34063
12	19561278	19617170	1	6088488055_R03C01	55892
12	20774650	20783991	1	9934397025_R01C01	9341
12	21811248	21854629	11	5713368028_R08C01,5713368030_R04C01,5798023117_R05C01,5798040079_R05C01,5798040079_R07C01,5798040103_R07C01,6088488055_R06C01,9255460002_R08C01,9255460004_R05C01,9255460006_R07C01,9255460026_R08C01	43381
12	22890419	22979469	139	5713296055_R05C01,5713296057_R01C01,5713296057_R05C01,5713296057_R07C01,5713368016_R06C01,5713368019_R04C01,5713368030_R02C01,5713368030_R04C01,5713368030_R05C01,5713368030_R06C01,5713368032_R03C01,5713368033_R04C01,5713368046_R03C01,5784668056_R07C01,5798023074_R04C01,5798023074_R06C01,5798023074_R07C01,5798023074_R08C01,5798023106_R02C01,5798023117_R05C01,5798023117_R06C01,5798023117_R08C01,579…	89050
12	23291697	23313026	22	5713368046_R04C01,9031997019_R07C01,9255460004_R03C01,9255460004_R05C01,9255460004_R08C01,9255460013_R08C01,9255460021_R03C01,9255460022_R08C01,9255460024_R01C01,9255460026_R02C01,9255463028_R03C01,9703564004_R01C01,9703564011_R06C01,9703564021_R02C01,9703564033_R01C01,9703564033_R05C01,9703564040_R08C01,9703564044_R02C01,9703564047_R01C01,9855357011_R05C01,9855357015_R07C01,9969486021_R06C01	21329
12	23634545	23640467	1	9031997059_R02C01	5922
12	24404082	24438709	34	5713368032_R03C01,5784668056_R01C01,5784668056_R02C01,5798023074_R06C01,5798040103_R03C01,9031997020_R07C01,9031997045_R08C01,9031997059_R04C01,9031997060_R05C01,9031997060_R07C01,9255460003_R07C01,9255460005_R08C01,9255460011_R07C01,9255460026_R07C01,9255461011_R02C01,9255463017_R01C01,9255463021_R08C01,9703564001_R06C01,9703564004_R02C01,9703564004_R04C01,9703564004_R08C01,9703564011_R07C01,970…	34627
12	26245726	26316053	1	6088488055_R03C01	70327
12	27555950	27643161	4	5798023117_R02C01,5798023117_R06C01,5798023153_R02C01,9934397014_R05C01	87211
12	29308540	29364182	1	5713368030_R07C01	55642
12	29876357	29891120	1	9934397014_R05C01	14763
12	31509547	31542908	1	5713296048_R02C01	33361
12	32054331	32218347	316	5713296031_R06C01,5713296031_R07C01,5713296031_R08C01,5713296032_R02C01,5713296032_R06C01,5713296033_R01C01,5713296033_R05C01,5713296033_R08C01,5713296048_R06C01,5713296055_R02C01,5713296055_R05C01,5713296055_R07C01,5713296057_R03C01,5713296057_R06C01,5713296057_R07C01,5713296057_R08C01,5713368016_R02C01,5713368016_R06C01,5713368020_R02C01,5713368020_R06C01,5713368020_R07C01,5713368020_R08C01,571…	164016
12	32297960	32323828	1	9934397054_R08C01	25868
12	32446862	32465190	1	9934397054_R08C01	18328
12	32503138	32624808	1	9965521078_R07C01	121670
12	34400589	34421137	2	6088470109_R07C01,6088470110_R04C01	20548
12	34473281	34750831	9	9934397025_R02C01,9934397054_R04C01,9934397054_R07C01,9934397115_R06C01,9965521058_R04C01,9965521078_R07C01,9965521147_R06C01,9969486011_R01C01,9969486021_R01C01	277550
12	35886159	35967124	2	9969486019_R05C01,9969486021_R01C01	80965
12	36234962	36246640	2	9965521058_R04C01,9965521058_R05C01	11678
12	36299088	36337762	1	9934397054_R02C01	38674
12	36866277	36886833	1	6088488045_R06C01	20556
12	36970871	37033047	1	9965521058_R03C01	62176
12	37126744	37499586	3	5798023074_R08C01,9255460010_R08C01,9255460020_R08C01	372842
12	37571146	37659164	4	5713368033_R06C01,9255460019_R02C01,9255460021_R08C01,9934397025_R02C01	88018
12	38141849	38153214	1	9255460021_R07C01	11365
12	38382986	38392955	5	5713368033_R06C01,9255460019_R02C01,9703564015_R08C01,9703564042_R06C01,9969486065_R04C01	9969
12	38846840	39090987	2	9255460021_R07C01,9934397115_R06C01	244147
12	39177777	39198240	1	5784668056_R02C01	20463
12	39734679	39760293	1	9934397014_R04C01	25614
12	40305865	40359821	1	9703564033_R08C01	53956
12	40803728	40830795	1	6088488055_R03C01	27067
12	41117011	41133473	1	9703564044_R03C01	16462
12	41361392	41388758	2	6088488046_R07C01,6088488120_R07C01	27366
12	41703021	42201830	15	5713368046_R03C01,6088488103_R08C01,9031997020_R08C01,9255460020_R08C01,9255460028_R08C01,9255460029_R03C01,9255460029_R08C01,9255460030_R02C01,9255463017_R08C01,9934397014_R05C01,9934397014_R06C01,9934397025_R04C01,9965521178_R04C01,9969486021_R01C01,9969486021_R03C01	498809
12	42420488	42424534	1	9703564040_R04C01	4046
12	42760473	42788042	20	5713296057_R07C01,5713368046_R05C01,9031997020_R07C01,9031997045_R08C01,9031997060_R05C01,9031997060_R07C01,9255460003_R07C01,9255460005_R08C01,9255460011_R07C01,9255460014_R04C01,9255460017_R06C01,9255460018_R01C01,9255460026_R07C01,9255461011_R01C01,9255463017_R01C01,9703564011_R03C01,9855357002_R03C01,9855357003_R07C01,9855357017_R07C01,9934397115_R06C01	27569
12	42887835	43031585	1	9031997060_R08C01	143750
12	43164746	43196111	48	5713368016_R03C01,5713368026_R08C01,5798040058_R03C01,5798040079_R02C01,5798040143_R03C01,5798040143_R04C01,5798040143_R07C01,6088470102_R03C01,6088470103_R02C01,6088470109_R04C01,6088488055_R03C01,6088488055_R05C01,6088488094_R04C01,6088488094_R07C01,6088488115_R06C01,6088488118_R08C01,9031997019_R05C01,9031997019_R06C01,9031997049_R07C01,9031997058_R04C01,9031997059_R06C01,9255460001_R04C01,925…	31365
12	43209400	43618367	21	5713296031_R05C01,5713296031_R07C01,5713368046_R05C01,5798040143_R05C01,9031997045_R01C01,9031997049_R05C01,9031997060_R08C01,9255460006_R07C01,9255460010_R08C01,9255460012_R07C01,9255460021_R07C01,9255460021_R08C01,9255460023_R05C01,9255460029_R03C01,9855357014_R08C01,9855357015_R08C01,9934397115_R06C01,9965521178_R03C01,9965521178_R04C01,9969486021_R03C01	408967
12	44331491	44427740	6	5784668056_R02C01,6088488046_R05C01,6088488137_R05C01,9031997045_R01C01,9703564048_R03C01,9969486011_R08C01	96249
12	44501711	44565960	4	5713296055_R05C01,5798023153_R05C01,5798040103_R03C01,9703564015_R03C01	64249
12	44766713	44770577	3	9031997045_R05C01,9255460027_R04C01,9703564019_R05C01	3864
12	44880646	44917169	1	5713296048_R02C01	36523
12	44959465	45002070	5	5798023117_R08C01,5798040063_R06C01,9255463005_R01C01,9703564019_R03C01,9703564032_R03C01	42605
12	45046667	45085281	29	5713296055_R07C01,5713296057_R03C01,5713368026_R01C01,5713368026_R05C01,5713368033_R02C01,5713368046_R01C01,5798023106_R01C01,5798040105_R01C01,5845678009_R03C01,9031997019_R05C01,9031997049_R02C01,9031997066_R07C01,9255460002_R04C01,9255460003_R01C01,9255460024_R03C01,9255461011_R07C01,9255463003_R08C01,9255463017_R06C01,9703564001_R07C01,9703564015_R06C01,9703564021_R01C01,9703564032_R02C01,970…	38614
12	45942112	46192084	2	9969486021_R01C01,9969486021_R03C01	249972
12	46479282	46570209	2	5713368026_R02C01,9255460020_R08C01	90927
12	47545150	47567431	1	9255460029_R07C01	22281
12	50609380	50729185	2	9969486021_R01C01,9969486021_R03C01	119805
12	51252944	51403603	2	9969486021_R01C01,9969486021_R03C01	150659
12	51779695	51782594	2	9255460024_R07C01,9255463005_R01C01	2899
12	51992586	52033483	2	9969486021_R01C01,9969486021_R03C01	40897
12	53882047	53886692	1	9969486011_R07C01	4645
12	54618799	54763668	2	5713296048_R02C01,5713296048_R04C01	144869
12	56160384	56188200	5	9031997058_R06C01,9031997058_R07C01,9255460002_R06C01,9255460029_R08C01,9703564047_R01C01	27816
12	56458558	56473279	14	5713368032_R04C01,5713368032_R05C01,5713368032_R06C01,5798040063_R01C01,6088470103_R08C01,6088488106_R01C01,6088488118_R03C01,6088488143_R02C01,9031997066_R04C01,9255460028_R07C01,9255463023_R05C01,9703564019_R02C01,9703564040_R01C01,9855357004_R06C01	14721
12	57150425	57180949	3	5713368026_R03C01,9703564038_R02C01,9703564040_R06C01	30524
12	57245225	57258702	1	5713368026_R02C01	13477
12	57382828	57419504	4	5798040063_R02C01,6088488094_R06C01,9855357008_R08C01,9969486021_R01C01	36676
12	57628933	57795111	80	5713296031_R01C01,5713296032_R01C01,5713296032_R03C01,5713296033_R03C01,5713296048_R05C01,5713296055_R07C01,5713296057_R05C01,5713368032_R01C01,5713368032_R06C01,5713368033_R03C01,5713368046_R01C01,5798023074_R05C01,5798040058_R06C01,5798040063_R05C01,5798040063_R06C01,5798040143_R03C01,5798040143_R07C01,6088470005_R01C01,6088470108_R07C01,6088470109_R04C01,6088470109_R06C01,6088470109_R08C01,608…	166178
12	58016557	58019193	11	5713368016_R06C01,5713368046_R01C01,5798040058_R04C01,5798040063_R01C01,5798040105_R01C01,9031997020_R01C01,9031997066_R04C01,9255460014_R07C01,9255460026_R06C01,9255463017_R06C01,9965521147_R07C01	2636
12	58102464	58110510	1	6088488136_R05C01	8046
12	58379399	58403860	3	5713368019_R04C01,5713368032_R04C01,9703564042_R06C01	24461
12	58568441	58805175	2	9255460018_R04C01,9969486021_R03C01	236734
12	59239590	59246481	5	5798040058_R03C01,9031997019_R03C01,9031997059_R02C01,9255460004_R03C01,9255460005_R08C01	6891
12	59314731	59327370	1	9703564001_R08C01	12639
12	59595518	59632260	1	9255460015_R05C01	36742
12	59642562	59674820	1	5713368046_R07C01	32258
12	59686767	59700688	3	5713368028_R06C01,6088470109_R07C01,9255460022_R07C01	13921
12	59989293	60030780	2	9855357010_R07C01,9965521078_R03C01	41487
12	60036381	60345652	5	5798023112_R04C01,5798023117_R02C01,6088488121_R03C01,9965521147_R03C01,9965521178_R03C01	309271
12	60640448	60664504	93	5713296033_R06C01,5713296033_R08C01,5713296048_R01C01,5713368016_R05C01,5713368028_R07C01,5713368028_R08C01,5713368030_R04C01,5713368030_R05C01,5713368030_R06C01,5713368030_R07C01,5713368032_R06C01,5713368046_R02C01,5713368046_R04C01,5798023074_R05C01,5798040058_R02C01,5798040103_R01C01,5798040105_R06C01,5798040105_R08C01,5798040148_R04C01,6088470005_R03C01,6088470102_R02C01,6088470103_R06C01,608…	24056
12	60969778	60983987	1	9255460020_R08C01	14209
12	61079337	61091297	1	6088488120_R08C01	11960
12	61141321	61229440	8	5713368016_R03C01,5713368016_R04C01,5713368016_R07C01,9255460021_R04C01,9855357001_R05C01,9934397025_R01C01,9969486011_R01C01,9969486021_R05C01	88119
12	61367943	61407188	77	5713296031_R06C01,5713296048_R04C01,5713296048_R05C01,5713296048_R06C01,5713368016_R03C01,5713368019_R01C01,5713368019_R08C01,5713368028_R08C01,5713368033_R05C01,5713368046_R05C01,5784668056_R02C01,5784668056_R03C01,5798023112_R07C01,5798023112_R08C01,5798040142_R05C01,5798040143_R03C01,5845678009_R02C01,5845678009_R07C01,6088470005_R01C01,6088470005_R05C01,6088470005_R07C01,6088470102_R04C01,608…	39245
12	61701405	61713890	1	5713296032_R05C01	12485
12	61846247	61861424	10	5713368046_R01C01,5798040105_R01C01,6088470109_R03C01,9031997059_R05C01,9255460004_R03C01,9255460020_R06C01,9255460022_R03C01,9255463017_R06C01,9255463028_R05C01,9855357008_R02C01	15177
12	62051868	62057824	3	9255460013_R08C01,9255460020_R07C01,9855357015_R08C01	5956
12	62093270	62209996	214	5713296033_R04C01,5713296033_R08C01,5713296055_R04C01,5713296055_R06C01,5713296055_R08C01,5713296057_R01C01,5713296057_R08C01,5713368016_R04C01,5713368026_R01C01,5713368032_R04C01,5713368032_R07C01,5713368033_R02C01,5713368046_R08C01,5784668056_R01C01,5784668056_R04C01,5784668056_R05C01,5784668056_R08C01,5798023074_R02C01,5798023074_R07C01,5798023106_R02C01,5798023112_R04C01,5798023112_R05C01,579…	116726
12	62219127	62233824	1	5784668056_R04C01	14697
12	62283912	62313123	1	9255460029_R08C01	29211
12	62467404	62500362	4	6088488046_R07C01,9255460002_R03C01,9255460024_R01C01,9855357004_R01C01	32958
12	62527845	62535860	7	5713368026_R05C01,5713368032_R04C01,5713368032_R05C01,5713368032_R06C01,6088470103_R08C01,9031997066_R04C01,9255460005_R06C01	8015
12	63157108	63165290	1	5798023117_R07C01	8182
12	63829910	63843842	1	9703564021_R04C01	13932
12	63906462	63924613	1	5798040063_R08C01	18151
12	64248798	64265529	2	6088470108_R04C01,9031997059_R04C01	16731
12	64690171	64891389	2	5798023074_R08C01,9703564019_R02C01	201218
12	65046879	65059483	2	5798023074_R07C01,5798023117_R05C01	12604
12	65101393	65131442	4	5713368046_R03C01,9255460028_R08C01,9703564021_R08C01,9855357015_R07C01	30049
12	65393400	65415610	5	9703564004_R01C01,9703564004_R03C01,9703564031_R03C01,9703564032_R01C01,9703564048_R08C01	22210
12	66835393	66866085	23	5713368033_R01C01,9031997058_R04C01,9031997059_R06C01,9031997059_R07C01,9255460003_R01C01,9255460008_R06C01,9255460011_R04C01,9255460015_R02C01,9255460019_R05C01,9255461011_R01C01,9255461011_R02C01,9255463005_R08C01,9255463016_R06C01,9703564004_R05C01,9703564006_R03C01,9703564038_R01C01,9703564040_R04C01,9855357010_R01C01,9855357014_R07C01,9934397115_R04C01,9965521078_R06C01,9965521178_R02C01,996…	30692
12	67034059	67052464	1	5798040063_R08C01	18405
12	67435713	67482179	2	9255463005_R02C01,9969486011_R01C01	46466
12	67537603	67580258	69	5713296031_R01C01,5713296048_R05C01,5713296055_R04C01,5713296055_R07C01,5713296057_R05C01,5713368016_R05C01,5713368030_R02C01,5713368030_R03C01,5713368032_R08C01,5713368033_R03C01,5713368033_R05C01,5713368033_R06C01,5713368033_R07C01,5798023153_R02C01,5798040063_R02C01,5798040063_R05C01,5798040063_R06C01,5798040063_R07C01,5798040143_R01C01,6088470115_R02C01,6088488045_R07C01,6088488055_R02C01,608…	42655
12	69128132	69567868	21	5713368033_R08C01,5784668056_R02C01,9031997045_R03C01,9031997066_R03C01,9255460001_R07C01,9255460014_R03C01,9255460017_R02C01,9255460027_R08C01,9255461011_R06C01,9255461011_R07C01,9255463021_R06C01,9703564001_R01C01,9703564015_R01C01,9703564042_R06C01,9855357002_R04C01,9855357003_R04C01,9855357003_R08C01,9855357006_R07C01,9855357011_R06C01,9855357014_R06C01,9855357017_R02C01	439736
12	70357278	72149022	3349	5713296031_R01C01,5713296031_R02C01,5713296031_R03C01,5713296031_R04C01,5713296031_R05C01,5713296031_R06C01,5713296031_R07C01,5713296031_R08C01,5713296032_R01C01,5713296032_R02C01,5713296032_R03C01,5713296032_R04C01,5713296032_R05C01,5713296032_R06C01,5713296032_R07C01,5713296032_R08C01,5713296033_R01C01,5713296033_R02C01,5713296033_R03C01,5713296033_R04C01,5713296033_R05C01,5713296033_R06C01,571…	1791744
12	72174261	72264806	31	5713368046_R07C01,5798023153_R02C01,5798040143_R02C01,6088470102_R07C01,6088470110_R08C01,6088488045_R02C01,6088488045_R04C01,6088488046_R03C01,6088488115_R07C01,9031997020_R05C01,9031997020_R06C01,9031997045_R07C01,9255460001_R06C01,9255460002_R05C01,9255460006_R02C01,9255460006_R05C01,9255460010_R04C01,9255460013_R01C01,9255460015_R04C01,9255460016_R01C01,9255460019_R06C01,9255460023_R04C01,925…	90545
12	72280388	72285729	1	9855357014_R05C01	5341
12	72419043	76792647	5942	5713296031_R01C01,5713296031_R02C01,5713296031_R03C01,5713296031_R04C01,5713296031_R05C01,5713296031_R06C01,5713296031_R07C01,5713296031_R08C01,5713296032_R01C01,5713296032_R02C01,5713296032_R03C01,5713296032_R04C01,5713296032_R05C01,5713296032_R06C01,5713296032_R07C01,5713296032_R08C01,5713296033_R01C01,5713296033_R02C01,5713296033_R03C01,5713296033_R04C01,5713296033_R05C01,5713296033_R06C01,571…	4373604
12	77750612	77765070	1	5798023153_R05C01	14458
12	77802250	77803453	1	5713296032_R06C01	1203
12	77926010	77934708	2	5798040148_R05C01,9255460030_R07C01	8698
12	78327456	78335410	1	9255460027_R03C01	7954
12	78494480	78499919	139	5713296031_R03C01,5713296031_R05C01,5713296032_R05C01,5713296033_R01C01,5713296033_R03C01,5713296048_R04C01,5713296048_R05C01,5713296048_R07C01,5713296055_R07C01,5713296057_R06C01,5713368019_R03C01,5713368026_R02C01,5713368028_R01C01,5713368028_R06C01,5713368028_R07C01,5713368028_R08C01,5713368030_R04C01,5713368030_R06C01,5713368033_R01C01,5713368033_R03C01,5713368046_R06C01,5784668017_R03C01,579…	5439
12	79567624	79575730	1	5798040058_R08C01	8106
12	79932526	80015931	1	9969486011_R05C01	83405
12	80182091	80252500	2	9934397025_R08C01,9965521147_R04C01	70409
12	80374315	80400395	2	9934397025_R08C01,9969486011_R01C01	26080
12	80521512	80529120	1	9255460029_R03C01	7608
12	80700228	80732435	1	9969486019_R05C01	32207
12	82144941	82215811	5	5713368033_R04C01,5845678009_R07C01,6088470004_R07C01,9703564001_R02C01,9703564048_R04C01	70870
12	83892407	83896774	1	9255460025_R04C01	4367
12	84025152	84059899	8	5713368016_R02C01,5713368030_R06C01,6088470102_R03C01,6088488106_R01C01,9031997019_R07C01,9255460028_R07C01,9255463016_R05C01,9255463017_R08C01	34747
12	84761791	84766987	2	9255461011_R08C01,9255463028_R02C01	5196
12	85781697	85797180	1	5798023074_R01C01	15483
12	87320416	87321613	1	5713296032_R04C01	1197
12	87435953	87451465	1	9255460018_R04C01	15512
12	87498535	87518203	4	9031997045_R07C01,9255460025_R06C01,9703564032_R05C01,9969486011_R01C01	19668
12	88659618	88674459	1	9969486065_R03C01	14841
12	88697978	88719849	1	9965521147_R06C01	21871
12	89072411	89163505	1	9855357013_R07C01	91094
12	89628059	89692338	1	9969486011_R05C01	64279
12	90089604	90107365	12	5784668017_R01C01,5784668017_R02C01,5784668017_R03C01,5784668056_R01C01,5784668056_R04C01,5784668056_R05C01,5798023074_R03C01,5798023112_R02C01,5798023112_R05C01,5798023112_R06C01,5798023117_R01C01,5798023117_R05C01	17761
12	90123070	90153215	2	9965521178_R05C01,9969486021_R05C01	30145
12	90209467	90215966	3	9969486065_R03C01,9969486065_R05C01,9969486065_R06C01	6499
12	90467741	90530632	3	9934397115_R04C01,9965521147_R01C01,9969486021_R04C01	62891
12	91002270	91131021	2	5798023074_R04C01,5798023074_R05C01	128751
13	13712	33877	2	9031997059_R07C01,9855357004_R07C01	20165
13	185760	193443	1	9855357012_R07C01	7683
13	317777	359378	2	5784668017_R05C01,5798023106_R03C01	41601
13	1390386	1402944	1	9969486021_R03C01	12558
13	1819765	1831403	4	5713296055_R08C01,9703564003_R01C01,9703564047_R03C01,9855357002_R07C01	11638
13	2438230	2463555	1	9934397054_R02C01	25325
13	3568756	3575401	1	9855357004_R03C01	6645
13	4330570	4360924	2	5784668017_R02C01,5798023153_R05C01	30354
13	4929686	4933467	1	5713368019_R04C01	3781
13	6013334	6108096	2	9969486011_R01C01,9969486011_R05C01	94762
13	6982667	6990736	1	9255463024_R02C01	8069
13	8492707	8620171	1	9255460015_R02C01	127464
13	8873328	8920866	6	5713368016_R02C01,5845678009_R05C01,6088470102_R03C01,9255460029_R08C01,9255463017_R08C01,9255463023_R04C01	47538
13	9845510	9899186	3	5713368030_R05C01,5798023074_R04C01,6088488090_R04C01	53676
13	10190008	10224339	6	5784668017_R05C01,5798023112_R01C01,5798023117_R05C01,5798023153_R01C01,5798023153_R07C01,9255460010_R01C01	34331
13	11033588	11378528	13	5713296055_R01C01,6088470109_R05C01,6088470109_R06C01,9031997045_R07C01,9031997045_R08C01,9031997058_R01C01,9255460004_R05C01,9255460025_R01C01,9255460028_R02C01,9934397025_R08C01,9965521078_R06C01,9965521078_R07C01,9969486021_R08C01	344940
13	11516469	11591522	6	9031997059_R08C01,9255460024_R08C01,9255463003_R02C01,9255463005_R01C01,9855357004_R01C01,9855357006_R02C01	75053
13	12544693	12820186	25	5713296031_R07C01,5713368033_R05C01,5798023112_R04C01,5798040058_R02C01,5798040142_R04C01,5798040143_R07C01,6088488027_R01C01,6088488045_R05C01,6088488103_R03C01,9031997058_R02C01,9031997058_R04C01,9031997059_R04C01,9255460008_R02C01,9255460022_R04C01,9255461011_R06C01,9703564042_R06C01,9855357006_R03C01,9965521078_R05C01,9965521147_R03C01,9965521178_R05C01	275493
13	13504774	13598584	14	5798040058_R06C01,5798040058_R07C01,9031997045_R05C01,9255460025_R04C01,9703564006_R07C01,9703564032_R07C01,9703564037_R03C01,9703564037_R06C01,9703564043_R02C01,9855357008_R01C01,9855357013_R06C01,9855357014_R08C01,9934397054_R08C01,9934397115_R03C01	93810
13	14356314	14370272	126	5713296048_R01C01,5713296055_R06C01,5713368020_R01C01,5713368020_R05C01,5713368020_R07C01,5713368046_R04C01,5713368046_R08C01,5784668017_R08C01,5798023106_R02C01,5798023106_R04C01,5798040058_R02C01,5798040058_R07C01,5798040103_R06C01,5798040142_R02C01,5798040143_R08C01,6088470005_R06C01,6088470005_R08C01,6088470102_R02C01,6088470108_R06C01,6088470109_R06C01,6088470115_R05C01,6088470115_R08C01,608…	13958
13	14525354	14533369	3	5713368046_R07C01,5798023106_R05C01,6088488115_R07C01	8015
13	15724889	15758804	2	5784668056_R04C01,5798023074_R02C01	33915
13	16562009	16586255	1	5713368016_R06C01	24246
13	17453525	17461384	1	9255460019_R06C01	7859
13	17651599	17670632	1	9965521058_R05C01	19033
13	18066756	18075120	1	9255460025_R06C01	8364
13	18170215	18179388	2	5798023074_R05C01,5798023112_R08C01	9173
13	18754772	18762878	1	9969486019_R05C01	8106
13	18983750	19061424	2	9969486011_R05C01,9969486021_R01C01	77674
13	19399994	19401389	1	6088470110_R05C01	1395
13	19781215	19786439	1	6088488046_R01C01	5224
13	20350423	20396211	4	5713296033_R08C01,6088488103_R04C01,6088488141_R05C01,9855357012_R08C01	45788
13	21305487	21316550	3	6088470110_R06C01,9855357004_R05C01,9934397025_R04C01	11063
13	22226720	22251169	1	5784668017_R02C01	24449
13	22993344	23032733	1	9969486019_R05C01	39389
13	23704066	23743443	1	9969486019_R05C01	39377
13	23857283	23988220	2	9969486011_R06C01,9969486021_R01C01	130937
13	25794202	25826993	1	5798023074_R08C01	32791
13	26327457	26370317	92	5713296032_R05C01,5713296032_R08C01,5713296048_R03C01,5713296048_R06C01,5713296048_R07C01,5713368020_R01C01,5713368020_R08C01,5713368026_R07C01,5713368028_R06C01,5798023112_R06C01,5798040142_R01C01,5798040142_R05C01,5798040142_R06C01,5798040142_R08C01,6088470115_R07C01,6088488046_R03C01,6088488090_R03C01,6088488106_R05C01,6088488106_R08C01,6088488121_R05C01,9031997019_R03C01,9031997019_R06C01,903…	42860
13	26423150	26469939	2	9934397025_R01C01,9969486021_R04C01	46789
13	27370894	27379995	3	9703564001_R08C01,9703564030_R03C01,9703564043_R07C01	9101
13	27643794	27663612	59	5713296057_R01C01,5713296057_R04C01,6088470103_R05C01,9031997045_R02C01,9031997045_R04C01,9031997049_R05C01,9031997049_R07C01,9031997060_R06C01,9255460003_R05C01,9255460004_R01C01,9255460006_R06C01,9255460007_R03C01,9255460007_R04C01,9255460007_R05C01,9255460010_R06C01,9255460010_R08C01,9255460015_R07C01,9255460021_R02C01,9255460022_R03C01,9255460023_R06C01,9255460024_R04C01,9255460024_R06C01,925…	19818
13	28879253	28913623	2	9969486021_R05C01,9969486065_R01C01	34370
13	29944461	29966308	1	6088470004_R05C01	21847
13	31518479	31522736	4	5713296032_R08C01,5713368046_R06C01,9255463017_R07C01,9703564037_R04C01	4257
13	34752513	34767403	1	5798023117_R05C01	14890
13	36039052	36055086	3	6088470103_R02C01,9255460002_R05C01,9255460015_R03C01	16034
13	36305000	36315783	1	6088488137_R08C01	10783
13	37004873	37013486	2	5798040063_R03C01,9255460024_R02C01	8613
13	37435737	37458688	9	9031997059_R04C01,9255461009_R04C01,9255461009_R07C01,9703564015_R01C01,9703564044_R03C01,9855357004_R03C01,9855357004_R05C01,9855357010_R01C01,9855357010_R06C01	22951
13	40401374	40552183	2	9969486011_R05C01,9969486021_R06C01	150809
13	40711078	40728046	2	9965521078_R05C01,9969486021_R06C01	16968
13	40834876	40946895	2	9965521078_R05C01,9969486021_R06C01	112019
13	43152577	43209648	5	9934397025_R03C01,9965521078_R07C01,9965521147_R01C01,9969486021_R04C01,9969486021_R08C01	57071
13	43419210	43425997	1	5798023117_R01C01	6787
13	43643509	43817076	207	5713296032_R05C01,5713296033_R07C01,5713296055_R02C01,5713296057_R04C01,5713296057_R06C01,5713368016_R03C01,5713368016_R04C01,5713368016_R05C01,5713368016_R07C01,5713368019_R01C01,5713368019_R02C01,5713368020_R01C01,5713368020_R04C01,5713368020_R06C01,5713368020_R08C01,5713368026_R04C01,5713368026_R07C01,5713368028_R03C01,5713368028_R08C01,5713368030_R01C01,5713368030_R02C01,5713368030_R05C01,571…	173567
13	43884430	43940108	95	5713296033_R07C01,5713368016_R03C01,5713368020_R04C01,5713368020_R06C01,5713368020_R08C01,5713368026_R03C01,5713368026_R07C01,5713368028_R01C01,5713368028_R03C01,5798040058_R05C01,5798040079_R03C01,5798040142_R01C01,5798040148_R02C01,5845678009_R05C01,6088470005_R01C01,6088470109_R07C01,6088470110_R02C01,6088470110_R04C01,6088488027_R02C01,6088488045_R01C01,6088488045_R03C01,6088488055_R01C01,608…	55678
13	43993491	44016403	1	9255460004_R02C01	22912
13	45346133	45418752	4	9934397054_R08C01,9965521058_R05C01,9965521147_R04C01,9965521147_R06C01	72619
13	45518111	45559377	3	9934397054_R08C01,9965521147_R06C01,9965521147_R08C01	41266
13	45796980	45805599	2	6088470005_R01C01,6088470005_R02C01	8619
13	45917616	45925987	1	9855357003_R03C01	8371
13	46418635	46472930	1	9965521058_R03C01	54295
13	46556818	46603400	1	9965521058_R04C01	46582
13	46651684	46653953	1	5713368019_R08C01	2269
13	46909724	46912555	1	9965521058_R04C01	2831
13	48025165	48034974	1	5798023106_R03C01	9809
13	48669600	48684980	1	5784668056_R02C01	15380
13	49767791	49775883	1	9031997059_R07C01	8092
13	50295975	50422248	5	9255460010_R08C01,9855357012_R07C01,9934397014_R07C01,9934397025_R07C01,9969486019_R01C01	126273
13	50558651	50572189	7	6088488045_R05C01,6088488055_R07C01,6088488094_R06C01,6088488118_R07C01,9255460007_R04C01,9255460010_R08C01,9255460020_R07C01	13538
13	50881870	50919776	1	9969486021_R05C01	37906
13	53535357	53542322	3	6088488046_R04C01,9031997019_R05C01,9703564047_R01C01	6965
13	53664498	53668547	1	5798023117_R01C01	4049
13	53708479	53744170	2	6088488115_R08C01,9934397025_R08C01	35691
13	53838879	53869069	46	5798040079_R03C01,6088470004_R01C01,6088470108_R05C01,6088470110_R08C01,6088488118_R03C01,9031997020_R05C01,9031997049_R06C01,9031997060_R06C01,9255460001_R06C01,9255460004_R05C01,9255460011_R03C01,9255460015_R04C01,9255460015_R05C01,9255460018_R04C01,9255460018_R08C01,9255460022_R01C01,9255460025_R02C01,9255460027_R05C01,9255460030_R06C01,9255460030_R07C01,9255461009_R03C01,9255461009_R05C01,925…	30190
13	53887557	53891287	1	9703564040_R07C01	3730
13	53928852	53990117	109	5713296031_R02C01,5713296033_R06C01,5713296033_R07C01,5713296048_R02C01,5713296048_R07C01,5713296055_R01C01,5713296055_R03C01,5713296055_R04C01,5713296055_R06C01,5713296057_R06C01,5713368026_R01C01,5713368032_R01C01,5713368032_R03C01,5713368032_R04C01,5713368032_R06C01,5713368033_R02C01,5713368033_R06C01,5713368046_R03C01,5784668017_R05C01,5798023106_R08C01,5798023112_R03C01,5798040058_R02C01,579…	61265
13	54283340	54318633	1	5713368019_R08C01	35293
13	55365134	55436767	2	9965521078_R07C01,9965521147_R06C01	71633
13	56372599	56383373	1	9255463016_R01C01	10774
13	57143088	57198685	4	9934397014_R03C01,9934397025_R06C01,9934397025_R07C01,9934397054_R02C01	55597
13	57935031	57968691	3	9703564037_R02C01,9855357008_R06C01,9855357012_R06C01	33660
13	58049364	58078696	1	6088470004_R07C01	29332
13	60407758	60430191	4	9934397025_R05C01,9934397054_R04C01,9934397054_R07C01,9965521058_R05C01	22433
13	61562252	61570585	26	5713296031_R02C01,5713296055_R06C01,5713296057_R07C01,5713368020_R01C01,5713368046_R04C01,5713368046_R05C01,6088470005_R08C01,6088470110_R03C01,6088488141_R05C01,9255460006_R06C01,9255460024_R03C01,9255460024_R05C01,9255463003_R08C01,9255463021_R04C01,9703564003_R01C01,9703564003_R02C01,9703564015_R07C01,9703564021_R06C01,9703564032_R01C01,9703564032_R03C01,9703564033_R04C01,9703564033_R06C01,970…	8333
13	61673841	61780413	1	9965521147_R01C01	106572
13	62217690	62259448	6	5798040063_R08C01,5798040148_R08C01,5845678009_R08C01,6088488115_R01C01,9969486011_R05C01,9969486021_R04C01	41758
13	63007875	63073118	10	5798023153_R05C01,5798040079_R01C01,5798040079_R05C01,5798040105_R04C01,6088488046_R07C01,6088488055_R07C01,6088488137_R01C01,9703564037_R01C01,9703564037_R05C01,9934397014_R08C01	65243
13	63146420	63150346	1	9703564015_R02C01	3926
13	63683559	63796005	4	5798040142_R07C01,9703564047_R01C01,9965521058_R03C01,9965521058_R05C01	112446
13	65319385	65459663	1	9255463016_R01C01	140278
13	66667340	66769331	4	9703564047_R08C01,9969486011_R07C01,9969486021_R03C01,9969486021_R05C01	101991
13	67697067	67713349	3	5713368019_R01C01,5798023112_R05C01,5798023153_R07C01	16282
13	68171046	68182307	1	5713296048_R06C01	11261
13	68227479	68232127	2	5798023112_R02C01,5798023153_R07C01	4648
13	68842496	68847925	3	5784668017_R01C01,5784668056_R06C01,5784668056_R08C01	5429
13	70249684	70279895	1	5784668056_R08C01	30211
13	70667271	70694856	8	9934397014_R03C01,9934397025_R03C01,9934397025_R04C01,9934397054_R06C01,9934397054_R07C01,9934397054_R08C01,9965521078_R02C01,9965521147_R02C01	27585
13	72599737	72604755	26	6088470005_R02C01,6088470108_R07C01,6088470110_R08C01,6088470115_R03C01,6088488045_R07C01,6088488055_R02C01,6088488090_R08C01,6088488115_R06C01,6088488118_R02C01,6088488136_R07C01,6088488137_R04C01,6088488141_R03C01,6088488143_R01C01,6088488143_R07C01,9031997020_R06C01,9255460022_R01C01,9255460023_R01C01,9255460023_R04C01,9255463017_R02C01,9255463028_R06C01,9703564031_R06C01,9703564047_R06C01,985…	5018
13	73549035	73551488	6	9255460014_R08C01,9703564004_R08C01,9703564017_R07C01,9703564019_R06C01,9703564043_R08C01,9855357017_R04C01	2453
13	73670780	73686946	3	5713368019_R06C01,9255460007_R07C01,9965521078_R02C01	16166
13	74667261	74675560	1	9255463023_R07C01	8299
13	75036437	75044577	5	9255460011_R05C01,9255460011_R07C01,9255460024_R05C01,9855357013_R04C01,9855357015_R01C01	8140
13	75577924	75607478	2	5713368019_R08C01,5798023153_R06C01	29554
13	75936084	75963085	3	9255460003_R03C01,9255460007_R08C01,9255463024_R02C01	27001
13	77022083	77027700	1	9255460028_R04C01	5617
13	77689236	77694310	1	9255460025_R05C01	5074
13	78302967	78309685	1	9031997066_R06C01	6718
13	79341197	79394946	1	9965521078_R02C01	53749
13	79496682	79506734	1	5798023153_R01C01	10052
13	79619352	79642928	1	5798023117_R06C01	23576
13	80573944	80583992	1	9255461011_R01C01	10048
13	80932257	80935187	1	5784668017_R03C01	2930
13	82228512	82245206	1	5798023106_R04C01	16694
13	82592282	82617403	2	9255460012_R01C01,9703564037_R05C01	25121
13	82940768	82993805	2	5713296033_R02C01,5784668017_R05C01	53037
13	83242122	83342824	1	6088488137_R01C01	100702
13	83655713	83703988	1	9969486021_R01C01	48275
13	83813880	83832617	11	5713368019_R02C01,5713368019_R05C01,5713368019_R08C01,5784668017_R05C01,5798023074_R02C01,5798023074_R03C01,5798023074_R07C01,5798023106_R04C01,5798023106_R05C01,5798023112_R05C01,5798023117_R07C01	18737
14	313792	1139087	19	5713368016_R05C01,9031997020_R08C01,9031997066_R08C01,9255463003_R07C01,9255463003_R08C01,9255463005_R07C01,9255463005_R08C01,9255463023_R02C01,9255463023_R05C01,9255463023_R07C01,9965521078_R02C01,9965521078_R03C01,9965521078_R05C01,9965521078_R06C01,9965521078_R07C01,9965521147_R02C01,9965521147_R03C01,9965521147_R05C01,9965521147_R08C01	825295
14	1260498	1385301	38	5713296031_R06C01,5713368033_R06C01,5798023153_R06C01,5798040063_R03C01,5798040148_R01C01,6088470103_R02C01,6088470115_R02C01,6088488136_R08C01,9031997045_R04C01,9031997058_R06C01,9031997059_R07C01,9255460007_R03C01,9255460007_R05C01,9255460010_R05C01,9255460015_R03C01,9255460017_R05C01,9255460022_R03C01,9255460023_R04C01,9255460028_R06C01,9255460029_R04C01,9255460030_R07C01,9255463003_R05C01,925…	124803
14	1557291	1804790	16	9934397115_R03C01,9934397115_R06C01,9965521078_R02C01,9965521078_R05C01,9965521078_R07C01,9965521147_R01C01,9965521147_R03C01,9965521147_R06C01,9965521147_R07C01,9969486011_R05C01,9969486019_R05C01,9969486021_R01C01,9969486021_R03C01,9969486021_R05C01,9969486021_R06C01,9969486065_R01C01	247499
14	1841484	1962021	2	9934397115_R03C01,9965521078_R02C01	120537
14	2006872	2089613	19	9255460007_R07C01,9255461009_R05C01,9255463003_R08C01,9934397115_R03C01,9934397115_R04C01,9934397115_R06C01,9965521058_R04C01,9965521078_R02C01,9965521078_R05C01,9965521078_R06C01,9965521078_R07C01,9965521147_R01C01,9965521147_R03C01,9965521147_R04C01,9965521178_R03C01,9965521178_R04C01,9965521178_R05C01,9969486065_R05C01,9969486065_R06C01	82741
14	2150825	2211893	4	9934397115_R06C01,9965521178_R03C01,9969486021_R05C01,9969486065_R05C01	61068
14	2382595	2472363	9	9934397054_R08C01,9965521078_R05C01,9965521078_R06C01,9965521078_R07C01,9965521178_R03C01,9965521178_R05C01,9969486021_R05C01,9969486021_R06C01,9969486065_R03C01	89768
14	2790501	2978629	18	9703564001_R03C01,9703564004_R07C01,9855357006_R02C01,9855357017_R05C01,9934397025_R04C01,9934397054_R07C01,9934397054_R08C01,9934397115_R03C01,9934397115_R04C01,9934397115_R06C01,9965521058_R05C01,9965521078_R02C01,9965521078_R06C01,9965521078_R07C01,9965521147_R01C01,9965521147_R05C01,9965521178_R03C01,9969486065_R03C01	188128
14	3096452	3119309	2	9965521147_R01C01,9965521178_R03C01	22857
14	3711806	3749739	7	9934397115_R06C01,9965521058_R04C01,9969486019_R05C01,9969486019_R07C01,9969486021_R06C01,9969486065_R03C01,9969486065_R04C01	37933
14	4792813	4816501	15	5713296031_R07C01,5713296048_R03C01,5713368032_R07C01,5713368033_R04C01,5713368046_R06C01,6088470102_R01C01,6088488046_R05C01,6088488136_R07C01,9255460011_R08C01,9255460026_R08C01,9255460029_R02C01,9255460030_R01C01,9703564006_R02C01,9703564038_R06C01,9934397054_R04C01	23688
14	4896563	4927116	2	6088488055_R08C01,9255460010_R01C01	30553
14	6642970	6651705	1	9855357002_R07C01	8735
14	6656054	6665921	1	9031997066_R02C01	9867
14	7064389	7066315	1	9255460005_R07C01	1926
14	8806861	8833079	1	9969486021_R01C01	26218
14	9110381	9121932	1	9934397054_R07C01	11551
14	9550213	9593225	1	9965521058_R03C01	43012
14	11382929	11390881	2	5713296032_R05C01,5713296032_R06C01	7952
14	11597343	11599700	1	9934397014_R06C01	2357
14	15509765	15519654	4	5713368033_R05C01,9855357013_R05C01,9855357014_R05C01,9855357015_R01C01	9889
14	17271367	17336372	113	5713296031_R02C01,5713296033_R01C01,5713296055_R01C01,5713296055_R07C01,5713368020_R06C01,5713368026_R04C01,5713368032_R06C01,5798023074_R05C01,5798023106_R01C01,5798023106_R06C01,5798023117_R04C01,5798023153_R08C01,5798040063_R04C01,5798040105_R01C01,5798040142_R02C01,5798040142_R06C01,5798040148_R02C01,5798040148_R08C01,5845678009_R06C01,6088470004_R08C01,6088470005_R05C01,6088470103_R01C01,608…	65005
14	18451371	18471261	1	5798023117_R08C01	19890
14	19419946	19457864	1	5713368019_R07C01	37918
14	20081632	20102686	34	5713368019_R01C01,5713368019_R02C01,5713368019_R04C01,5713368019_R06C01,5713368019_R07C01,5713368019_R08C01,5784668017_R03C01,5784668017_R05C01,5784668056_R01C01,5784668056_R02C01,5784668056_R05C01,5784668056_R06C01,5784668056_R07C01,5784668056_R08C01,5798023074_R03C01,5798023106_R01C01,5798023106_R03C01,5798023106_R05C01,5798023112_R03C01,5798023112_R04C01,5798023112_R05C01,5798023112_R06C01,579…	21054
14	21163462	21193882	1	9965521147_R06C01	30420
14	21611698	21651379	2	5784668017_R06C01,5798023106_R08C01	39681
14	23682412	23710359	1	5798023117_R07C01	27947
14	23811506	23834388	1	9969486021_R06C01	22882
14	24716826	24737917	1	9965521147_R07C01	21091
14	26940483	26946683	1	9969486065_R03C01	6200
14	27595832	27601385	12	5713368020_R01C01,5713368026_R05C01,5713368026_R07C01,5713368046_R04C01,9031997019_R01C01,9255460005_R06C01,9255460018_R07C01,9255460023_R02C01,9255460024_R07C01,9255460029_R06C01,9703564042_R06C01,9703564047_R08C01	5553
14	28638161	28639819	4	9255460006_R04C01,9255460026_R08C01,9255460028_R04C01,9255463003_R02C01	1658
14	29896424	30030892	1	9969486011_R05C01	134468
14	31063415	31078343	1	9703564011_R07C01	14928
14	31664966	31687970	1	9969486011_R05C01	23004
14	32298526	32304518	1	9031997066_R06C01	5992
14	32473148	32580994	2	5798023074_R01C01,5798023117_R06C01	107846
14	33246785	33304950	3	9031997066_R08C01,9255460028_R08C01,9969486021_R05C01	58165
14	34396341	34427334	1	9855357004_R05C01	30993
14	38430432	38434396	5	9031997019_R03C01,9031997045_R08C01,9255463023_R02C01,9703564038_R03C01,9855357013_R08C01	3964
14	38583008	38588034	1	9969486021_R05C01	5026
14	38608386	38614280	1	5713296048_R04C01	5894
14	39465449	39499969	2	5713368019_R05C01,5784668056_R02C01	34520
14	39978621	39998685	1	5713368030_R07C01	20064
14	40638841	40654346	1	5798023117_R08C01	15505
14	41054963	41074802	4	5845678009_R08C01,9031997060_R03C01,9703564047_R05C01,9855357014_R04C01	19839
14	41472569	41502109	1	5798023117_R08C01	29540
14	42527577	42532940	2	5713368028_R05C01,9031997045_R03C01	5363
14	42764919	42804913	1	9969486021_R06C01	39994
14	43688444	43702373	1	5798040079_R08C01	13929
14	47324798	47338421	1	9703564006_R01C01	13623
14	48390298	48408608	1	5713368016_R06C01	18310
14	48426177	48442740	3	9255460006_R06C01,9703564004_R07C01,9703564017_R01C01	16563
14	48739507	48754624	1	5798040143_R04C01	15117
14	48943068	48954350	1	9934397115_R03C01	11282
14	49331447	49339400	5	9255460018_R02C01,9255460018_R03C01,9255460023_R03C01,9255460023_R05C01,9703564040_R01C01	7953
14	49639609	49724647	25	5713368046_R08C01,6088488120_R05C01,9031997045_R08C01,9031997049_R06C01,9031997058_R04C01,9031997066_R02C01,9255460004_R06C01,9255460005_R05C01,9255460005_R07C01,9255460014_R08C01,9255460019_R05C01,9255460020_R01C01,9255460020_R02C01,9255460021_R04C01,9255460024_R07C01,9255460026_R04C01,9255460028_R07C01,9255460029_R06C01,9255461011_R02C01,9255463017_R03C01,9255463021_R05C01,9703564001_R02C01,970…	85038
14	50044039	50081989	1	9969486011_R01C01	37950
14	51633044	51651773	1	9965521178_R04C01	18729
14	51749675	51764615	1	9255463003_R08C01	14940
14	52039245	52138836	6	9031997058_R04C01,9255460021_R07C01,9255461009_R07C01,9255461011_R06C01,9703564048_R06C01,9855357006_R06C01	99591
14	52274537	52299500	2	9031997060_R07C01,9255463021_R08C01	24963
14	52731434	52785104	3	5713368046_R03C01,9969486021_R05C01,9969486021_R08C01	53670
14	52949506	52971237	1	9255460023_R08C01	21731
14	52989072	53029661	61	5713368020_R02C01,5713368026_R07C01,5713368028_R03C01,5713368032_R08C01,9031997020_R04C01,9031997045_R08C01,9031997058_R02C01,9031997058_R03C01,9031997058_R07C01,9031997058_R08C01,9031997059_R01C01,9031997059_R06C01,9031997059_R08C01,9255460001_R08C01,9255460002_R06C01,9255460003_R03C01,9255460005_R08C01,9255460006_R06C01,9255460008_R02C01,9255460008_R03C01,9255460011_R03C01,9255460013_R01C01,925…	40589
14	53201583	53235813	7	9031997058_R04C01,9255461009_R07C01,9255461011_R06C01,9703564001_R05C01,9703564047_R01C01,9703564048_R06C01,9855357006_R06C01	34230
14	53324858	53449068	2	9255460021_R07C01,9965521178_R04C01	124210
14	53542741	53564782	1	9703564017_R08C01	22041
14	53708083	53793535	3	5713368019_R07C01,5784668056_R07C01,5798023117_R02C01	85452
14	54108047	54126508	120	5713296031_R02C01,5713296031_R06C01,5713296032_R06C01,5713296048_R02C01,5713296048_R06C01,5713296057_R01C01,5713368028_R05C01,5713368028_R07C01,5713368030_R08C01,5713368032_R04C01,5713368033_R06C01,5713368046_R08C01,5784668017_R06C01,5798023074_R02C01,5798023074_R03C01,5798040105_R02C01,5798040143_R01C01,5798040143_R02C01,5798040143_R06C01,5845678009_R04C01,6088470005_R01C01,6088470102_R04C01,608…	18461
14	54156311	54217900	1	9965521147_R06C01	61589
14	54805630	54889539	140	5713296031_R01C01,5713296032_R07C01,5713296048_R01C01,5713296055_R01C01,5713296055_R06C01,5713368016_R02C01,5713368016_R04C01,5713368016_R06C01,5713368019_R07C01,5713368020_R03C01,5713368020_R06C01,5713368020_R07C01,5713368026_R08C01,5713368032_R01C01,5713368032_R05C01,5713368032_R08C01,5713368033_R01C01,5713368033_R02C01,5713368033_R03C01,5784668056_R07C01,5798040105_R06C01,5798040105_R08C01,579…	83909
14	55081679	55141942	4	9255460011_R04C01,9255460029_R07C01,9703564038_R06C01,9969486011_R01C01	60263
14	55321412	55330791	1	9255461009_R07C01	9379
14	55379866	55651972	19	5784668017_R01C01,5798023074_R01C01,6088488027_R05C01,6088488027_R07C01,6088488046_R02C01,6088488046_R04C01,6088488090_R06C01,9031997060_R08C01,9255460008_R08C01,9255460013_R08C01,9255460024_R05C01,9255460025_R06C01,9255460025_R07C01,9255460029_R08C01,9255463024_R06C01,9703564019_R08C01,9965521178_R03C01,9969486021_R01C01,9969486021_R05C01	272106
14	55712008	55790823	6	5784668017_R02C01,5784668056_R03C01,5784668056_R07C01,5798023074_R02C01,5798023074_R05C01,5798023153_R08C01	78815
14	55963142	56070322	1	9255460029_R08C01	107180
14	56187590	56385590	5	6088470110_R02C01,6088470110_R04C01,6088488115_R05C01,6088488121_R06C01,6088488137_R01C01	198000
14	56993319	56998770	1	9969486019_R05C01	5451
14	58203661	58216636	1	5798023074_R05C01	12975
14	58909102	58933033	1	5713368019_R04C01	23931
14	60034830	60079018	2	9255460020_R08C01,9255460021_R07C01	44188
14	60970001	60977794	1	9255460021_R07C01	7793
14	61574517	61609501	5	5798023106_R05C01,9255460003_R01C01,9255460021_R07C01,9703564032_R07C01,9703564037_R01C01	34984
14	62458142	62482528	1	9965521058_R05C01	24386
14	62627737	62676800	2	5713368046_R03C01,9965521147_R06C01	49063
14	62704716	62725873	1	5713368046_R03C01	21157
14	62875116	62890739	1	9855357010_R08C01	15623
14	64328894	64410485	12	5713368028_R08C01,5798023074_R01C01,6088470004_R01C01,6088470109_R05C01,6088470109_R06C01,6088470110_R05C01,6088488045_R06C01,9255460012_R07C01,9255460023_R02C01,9255460028_R05C01,9934397025_R06C01,9965521058_R05C01	81591
14	64632854	64659620	2	9703564006_R08C01,9703564031_R04C01	26766
14	66729770	66758401	4	5784668017_R01C01,5784668056_R08C01,5798023074_R08C01,5798023117_R06C01	28631
14	66997150	67003836	1	5713368020_R07C01	6686
14	67012847	67030078	1	6088488055_R03C01	17231
14	67349630	67419255	4	9255460010_R08C01,9255460021_R07C01,9255460021_R08C01,9255460029_R08C01	69625
14	67768919	67834654	7	9031997066_R07C01,9255460003_R01C01,9255460015_R04C01,9255460017_R03C01,9255460020_R08C01,9703564001_R01C01,9855357012_R03C01	65735
14	68091338	68179575	4	9934397054_R07C01,9965521058_R03C01,9965521058_R04C01,9965521058_R05C01	88237
14	68801665	68810768	1	9855357014_R04C01	9103
14	69485658	69512632	2	9934397054_R04C01,9934397054_R07C01	26974
14	69597445	69657771	2	6088470110_R03C01,9703564040_R07C01	60326
14	70114468	70194722	4	5798040103_R01C01,5798040142_R03C01,6088488094_R04C01,9965521058_R03C01	80254
14	71442309	71478897	1	9965521058_R05C01	36588
14	72895296	72900273	1	9703564019_R06C01	4977
14	73148441	73161964	1	9255461011_R02C01	13523
14	73736433	73764006	6	5798023074_R04C01,5798023117_R02C01,5798023153_R01C01,6088488090_R01C01,9255460021_R08C01,9934397025_R06C01	27573
14	74514434	74535091	3	5713296048_R03C01,6088470004_R04C01,9255463021_R01C01	20657
14	75090034	75124238	2	6088488143_R02C01,9855357004_R06C01	34204
14	75515843	75527879	5	6088470109_R07C01,6088488027_R07C01,9031997020_R08C01,9703564006_R05C01,9703564033_R03C01	12036
14	76223323	76231812	1	6088470110_R03C01	8489
14	76268273	76270117	1	9969486019_R05C01	1844
14	77380392	77387854	1	6088488121_R02C01	7462
14	77591268	77617727	1	9934397115_R06C01	26459
14	78258781	78262779	2	6088488103_R05C01,9855357008_R02C01	3998
14	78359561	78360736	5	5713296033_R01C01,5713368032_R04C01,6088470108_R08C01,9255460019_R03C01,9703564047_R06C01	1175
14	78815916	78906384	2	9255460008_R01C01,9703564017_R07C01	90468
14	78951892	78984106	1	9255460008_R01C01	32214
14	79009600	79049391	1	9965521147_R02C01	39791
14	79158578	79339265	17	5713296048_R05C01,5713296048_R06C01,5713296048_R08C01,5713296057_R06C01,5798040142_R02C01,6088488094_R01C01,6088488106_R03C01,6088488141_R05C01,6088488141_R07C01,9255460008_R02C01,9255460012_R01C01,9255460019_R07C01,9255461009_R02C01,9255463023_R06C01,9703564004_R01C01,9855357014_R03C01,9934397025_R02C01	180687
14	79395427	79401035	1	9255460028_R05C01	5608
14	79490690	79628846	8	9255460005_R04C01,9255460019_R08C01,9255460023_R08C01,9255460026_R03C01,9703564043_R05C01,9703564044_R03C01,9703564044_R05C01,9855357003_R02C01	138156
14	79784289	79844047	3	9255460020_R08C01,9255460021_R07C01,9934397115_R06C01	59758
14	79937992	79955806	1	5713368019_R08C01	17814
14	80670924	80683481	1	9969486021_R05C01	12557
14	81152833	81210594	3	5845678009_R08C01,9255460021_R04C01,9703564033_R01C01	57761
14	81489968	81501853	1	9965521147_R07C01	11885
14	81556177	81588344	1	9703564001_R05C01	32167
14	81940670	81989033	1	9965521147_R06C01	48363
14	82809363	82830740	3	9255460015_R02C01,9703564015_R08C01,9855357002_R08C01	21377
14	83581246	83626807	1	9255460021_R07C01	45561
14	84067817	84069606	18	5713296032_R03C01,5798040143_R05C01,6088488141_R02C01,9031997049_R06C01,9031997058_R05C01,9255460003_R01C01,9255460011_R05C01,9255460015_R06C01,9255460018_R04C01,9255460024_R04C01,9255460024_R07C01,9255460025_R03C01,9255463005_R07C01,9255463024_R04C01,9703564004_R02C01,9703564019_R01C01,9855357003_R08C01,9855357011_R04C01	1789
14	84445351	84453300	4	5713368030_R08C01,6088470004_R05C01,6088470115_R06C01,6088488136_R07C01	7949
14	84548983	84583584	4	5713368032_R02C01,9255460003_R03C01,9255463024_R08C01,9703564021_R07C01	34601
15	80300	395791	37	5713368016_R03C01,5713368016_R04C01,5713368028_R01C01,5784668017_R01C01,9031997058_R04C01,9255460001_R04C01,9255460001_R06C01,9255460003_R01C01,9255460004_R02C01,9255460004_R07C01,9255460008_R01C01,9255460008_R06C01,9255460015_R07C01,9255460018_R08C01,9255460026_R08C01,9255460027_R05C01,9255461011_R06C01,9255463003_R01C01,9703564011_R07C01,9703564017_R07C01,9703564019_R05C01,9703564032_R02C01,970…	315491
15	468647	906174	10	6088470109_R06C01,9255460017_R04C01,9255460021_R07C01,9703564015_R01C01,9703564047_R01C01,9855357004_R03C01,9965521078_R03C01,9969486011_R06C01,9969486021_R01C01	437527
15	956291	1026545	9	6088488136_R03C01,9703564003_R07C01,9703564015_R07C01,9855357002_R02C01,9855357004_R03C01,9855357004_R05C01,9855357004_R06C01,9855357010_R07C01,9855357014_R04C01	70254
15	1149458	1163776	1	9255460008_R02C01	14318
15	1277543	1336155	8	9934397025_R08C01,9934397054_R02C01,9934397054_R04C01,9934397054_R06C01,9934397115_R03C01,9965521147_R04C01,9965521147_R07C01,9969486021_R04C01	58612
15	1341474	1403386	14	5784668017_R06C01,5798023074_R04C01,5798023074_R05C01,5798023153_R01C01,5798023153_R04C01,9031997060_R07C01,9255460019_R01C01,9255460022_R05C01,9255460029_R08C01,9255461009_R08C01,9255463003_R08C01,9255463005_R07C01,9255463023_R07C01,9965521078_R03C01	61912
15	2202613	2244599	1	9969486011_R01C01	41986
15	2422557	2754523	11	5798023112_R08C01,5798040063_R07C01,5798040143_R04C01,6088488136_R05C01,6088488137_R04C01,9255460007_R04C01,9255460020_R08C01,9255460029_R08C01,9703564006_R03C01,9969486011_R05C01,9969486021_R04C01	331966
15	2968890	2977912	1	5798023112_R02C01	9022
15	3202422	3378092	76	5713368019_R05C01,5713368020_R06C01,5713368028_R03C01,5713368028_R07C01,5713368028_R08C01,5713368030_R01C01,5713368030_R08C01,5784668056_R01C01,5784668056_R02C01,5798023074_R02C01,5798023074_R03C01,5798023117_R01C01,5798040058_R02C01,5798040063_R04C01,5798040079_R02C01,5798040079_R07C01,5798040103_R04C01,5798040142_R03C01,6088470005_R05C01,6088470102_R04C01,6088470108_R08C01,6088470109_R05C01,608…	175670
15	3397987	3420608	1	9969486021_R05C01	22621
15	3598604	3636616	20	6088470103_R03C01,6088470103_R08C01,6088488027_R06C01,6088488090_R07C01,6088488094_R02C01,6088488094_R06C01,6088488106_R07C01,6088488120_R07C01,9031997020_R01C01,9031997058_R08C01,9255460002_R03C01,9255460002_R06C01,9255460007_R02C01,9255460011_R02C01,9255460012_R02C01,9255460020_R08C01,9255460025_R01C01,9255460029_R08C01,9255463024_R07C01,9703564048_R07C01	38012
15	3950933	3996271	3	9934397025_R06C01,9969486011_R06C01,9969486011_R08C01	45338
15	4223042	4305400	1	9255460006_R08C01	82358
15	4385206	4395956	1	9969486065_R03C01	10750
15	5213155	5232260	1	9855357002_R08C01	19105
15	5569647	5595774	1	9934397025_R02C01	26127
15	6030018	6094175	2	5798023074_R08C01,6088470103_R03C01	64157
15	6152061	6157034	1	9255460004_R03C01	4973
15	6492652	6505254	1	9255460022_R02C01	12602
15	6623844	6648462	9	5798040079_R01C01,5798040148_R01C01,9031997049_R01C01,9255460011_R01C01,9255460012_R01C01,9255460018_R01C01,9255460023_R01C01,9703564038_R07C01,9969486011_R06C01	24618
15	6800491	6893867	1	9965521147_R01C01	93376
15	7253111	7256172	1	9703564044_R06C01	3061
15	7365780	7471303	1	9031997060_R08C01	105523
15	8058715	8108345	2	5713368016_R02C01,5713368016_R07C01	49630
15	8684757	8689537	34	5713296031_R08C01,5798040079_R07C01,5798040103_R02C01,5798040143_R03C01,5798040143_R07C01,6088470005_R07C01,6088470103_R02C01,6088470109_R02C01,6088470109_R04C01,6088488055_R07C01,6088488141_R07C01,9031997058_R03C01,9031997059_R01C01,9255460005_R01C01,9255460011_R02C01,9255460011_R08C01,9255460016_R01C01,9255460018_R07C01,9255460019_R03C01,9255460020_R05C01,9255460022_R02C01,9255460022_R08C01,925…	4780
15	9200726	9268470	1	9031997060_R08C01	67744
15	9356212	9434548	2	5798023074_R08C01,6088470110_R04C01	78336
15	9543902	9546608	1	5713296032_R07C01	2706
15	9655978	9670865	1	6088470109_R03C01	14887
15	9755811	10204360	23	5798040143_R08C01,6088470110_R01C01,6088488143_R07C01,9031997049_R06C01,9031997049_R07C01,9255460001_R07C01,9255460007_R06C01,9255460014_R03C01,9255460018_R05C01,9255460020_R03C01,9255460021_R01C01,9255460021_R02C01,9255460022_R04C01,9255460024_R02C01,9255460024_R07C01,9255460027_R01C01,9255460027_R08C01,9255460028_R04C01,9255463017_R07C01,9255463023_R01C01,9255463028_R03C01,9703564047_R02C01,985…	448549
15	10239411	10320166	1	9969486021_R01C01	80755
15	10502494	10570299	1	9255460029_R08C01	67805
15	10792635	10866422	25	5845678009_R07C01,6088470102_R05C01,6088470102_R07C01,6088470108_R04C01,6088470109_R06C01,6088488045_R03C01,6088488106_R02C01,6088488118_R03C01,6088488120_R06C01,6088488121_R08C01,6088488141_R03C01,6088488143_R01C01,9031997066_R08C01,9255460004_R04C01,9255460004_R06C01,9255460010_R08C01,9255460027_R07C01,9703564021_R05C01,9703564040_R01C01,9855357006_R02C01,9855357006_R03C01,9855357006_R04C01,985…	73787
15	11321038	11328647	1	5713368032_R01C01	7609
15	11393603	11485752	48	5798040105_R05C01,6088470102_R06C01,6088470102_R08C01,6088470108_R03C01,6088488027_R04C01,6088488136_R04C01,6088488136_R06C01,9031997045_R03C01,9031997049_R02C01,9031997060_R08C01,9255460012_R03C01,9255460014_R04C01,9255460027_R08C01,9255460028_R07C01,9255463005_R03C01,9255463028_R06C01,9855357012_R07C01,9934397025_R07C01,9934397054_R04C01,9965521078_R02C01,9965521078_R05C01,9965521147_R03C01,996…	92149
15	11522524	11541499	16	5713368046_R07C01,5798040079_R03C01,6088470110_R07C01,6088488136_R08C01,9031997020_R06C01,9031997066_R08C01,9255460015_R04C01,9255460026_R03C01,9255463017_R05C01,9703564017_R02C01,9703564019_R07C01,9703564031_R06C01,9855357006_R05C01,9855357012_R01C01,9855357013_R02C01,9969486019_R03C01	18975
15	11608759	11629694	1	5798023074_R02C01	20935
15	11945259	12088152	12	5713296055_R03C01,5713296055_R07C01,9031997019_R08C01,9255460008_R07C01,9255463003_R04C01,9255463017_R08C01,9703564031_R08C01,9703564040_R06C01,9855357003_R01C01,9855357012_R05C01,9934397054_R06C01,9969486011_R01C01	142893
15	12101063	12106125	2	5713368032_R01C01,5798023074_R06C01	5062
15	12110723	12118872	1	5713368046_R03C01	8149
15	12153232	12156615	1	9255460010_R08C01	3383
15	12458033	12530485	2	9255460029_R08C01,9969486021_R03C01	72452
15	12853373	12868856	1	9703564040_R07C01	15483
15	13631935	13646661	2	5798023074_R07C01,9255460013_R07C01	14726
15	13728086	13757575	1	9934397014_R04C01	29489
15	14347268	14406536	8	5713368019_R01C01,5713368019_R08C01,5784668056_R01C01,5798023106_R08C01,5798023112_R05C01,5798023117_R02C01,5798023153_R04C01,5798023153_R06C01	59268
15	14706414	14742899	1	5798023074_R08C01	36485
15	15016788	15048553	1	9855357004_R07C01	31765
15	15179969	15214640	1	5784668017_R01C01	34671
15	15391827	15414297	5	5784668017_R02C01,5798023106_R01C01,5798023112_R03C01,5798023153_R06C01,5798023153_R07C01	22470
15	15666467	15673384	1	9255463016_R05C01	6917
15	15764194	15781784	54	5713296031_R06C01,5713296031_R07C01,5713296055_R04C01,5713296057_R05C01,5713296057_R07C01,5713368032_R08C01,5713368033_R02C01,5713368033_R05C01,5845678009_R04C01,6088488103_R08C01,6088488143_R02C01,9031997059_R07C01,9031997060_R02C01,9031997066_R05C01,9031997066_R06C01,9031997066_R08C01,9255460003_R06C01,9255460005_R02C01,9255460008_R06C01,9255460011_R04C01,9255460017_R05C01,9255460020_R01C01,925…	17590
15	16386470	16388272	1	9255460020_R01C01	1802
15	16800315	16874247	1	9031997060_R08C01	73932
15	17347205	17366812	5	5713368030_R03C01,5713368046_R03C01,5798040079_R04C01,9703564006_R07C01,9703564015_R04C01	19607
15	17513335	17528809	2	5713368019_R01C01,5798023153_R07C01	15474
15	17684587	17691943	1	5798023117_R08C01	7356
15	17766335	17780167	1	9255460005_R04C01	13832
15	18384284	18393616	31	5713296055_R02C01,5713368028_R01C01,5713368032_R06C01,6088488120_R02C01,9031997020_R03C01,9031997058_R05C01,9255460005_R02C01,9255460005_R05C01,9255460005_R06C01,9255460010_R07C01,9255460011_R07C01,9255460013_R03C01,9255460014_R01C01,9255460015_R05C01,9255460024_R05C01,9255460026_R07C01,9255460027_R02C01,9255463024_R04C01,9255463028_R05C01,9703564021_R05C01,9703564038_R08C01,9703564047_R01C01,985…	9332
15	18617706	18671561	6	5784668056_R02C01,9934397025_R08C01,9969486011_R06C01,9969486011_R07C01,9969486021_R01C01,9969486021_R04C01	53855
15	18878993	18900982	1	9255460028_R08C01	21989
15	19288970	19306800	3	5798023106_R06C01,5798023153_R02C01,5798023153_R07C01	17830
15	19748772	19768769	9	5713296031_R02C01,5713296031_R06C01,6088470115_R05C01,6088488103_R08C01,6088488120_R04C01,6088488120_R05C01,9255460021_R05C01,9255463021_R07C01,9855357014_R02C01	19997
15	19934845	19939147	2	9255460008_R02C01,9703564032_R03C01	4302
15	20051993	20062054	11	5713296032_R07C01,5713296048_R01C01,5798040105_R03C01,6088488090_R04C01,6088488106_R06C01,9255460005_R04C01,9255460011_R05C01,9255460017_R03C01,9255460024_R07C01,9255460030_R04C01,9969486065_R04C01	10061
15	20563376	20574161	8	5784668056_R02C01,5798023112_R07C01,9255460015_R02C01,9255460030_R07C01,9703564004_R04C01,9703564017_R04C01,9855357003_R07C01,9855357017_R07C01	10785
15	20645813	20661702	1	9255460021_R07C01	15889
15	21033737	21125722	1	9965521147_R01C01	91985
15	21251960	21261636	4	9031997058_R03C01,9255460027_R06C01,9255461011_R02C01,9703564030_R01C01	9676
15	21542915	21554802	1	9855357017_R01C01	11887
15	21881632	21927185	1	9965521147_R01C01	45553
15	22103106	22435188	5	9934397054_R08C01,9965521058_R05C01,9965521147_R01C01,9965521147_R06C01,9969486011_R05C01	332082
15	23244006	23245817	1	9855357001_R06C01	1811
15	25530542	25535567	27	5713368026_R07C01,5798023106_R06C01,5798023106_R08C01,5798023153_R03C01,5798040105_R02C01,6088488055_R01C01,9031997019_R03C01,9031997020_R06C01,9031997049_R08C01,9255460002_R02C01,9255460008_R04C01,9255460012_R08C01,9255460016_R03C01,9255460020_R03C01,9255460022_R05C01,9255460023_R08C01,9255460027_R06C01,9255460028_R04C01,9255463024_R06C01,9703564003_R04C01,9703564021_R01C01,9703564032_R03C01,970…	5025
15	25550247	25579803	1	5713368019_R06C01	29556
15	25839803	25905289	3	5713368019_R03C01,5798023106_R08C01,5798023112_R01C01	65486
15	26317907	26550309	7	6088488046_R07C01,6088488103_R01C01,6088488103_R08C01,6088488136_R01C01,6088488137_R05C01,6088488143_R03C01,9255460020_R08C01	232402
15	28369909	28397441	1	9255460029_R08C01	27532
15	29102009	29146191	1	5784668017_R02C01	44182
15	29419378	29427085	2	5798040063_R03C01,9855357014_R03C01	7707
15	29793534	29842807	2	9934397054_R08C01,9965521058_R04C01	49273
15	30327435	30412222	3	9934397054_R07C01,9965521058_R03C01,9965521058_R05C01	84787
15	30415341	30423373	2	9965521058_R03C01,9965521058_R05C01	8032
15	31034097	31036378	1	9255460007_R08C01	2281
15	31527773	31619191	2	5798023074_R08C01,9255460029_R08C01	91418
15	32549510	32627240	1	9969486011_R05C01	77730
15	32861621	32892206	1	5798023106_R06C01	30585
15	34382512	34438087	2	5798040063_R02C01,9031997019_R05C01	55575
15	36171226	36250368	3	9934397025_R01C01,9934397054_R08C01,9969486011_R05C01	79142
15	37124885	37175814	5	9855357002_R06C01,9934397025_R06C01,9934397054_R06C01,9965521058_R03C01,9965521147_R04C01	50929
15	37382568	37390475	1	9255463016_R02C01	7907
15	38085777	38122046	1	5784668056_R05C01	36269
15	40259701	40287483	1	6088488141_R04C01	27782
15	41355207	41388361	1	9031997049_R08C01	33154
15	41424661	41481782	1	9969486011_R07C01	57121
15	41698517	41712211	1	9031997045_R08C01	13694
15	41811873	41822119	1	9934397054_R02C01	10246
15	41861383	41875332	1	9965521147_R01C01	13949
15	42761194	42814090	5	9934397025_R01C01,9934397025_R02C01,9934397025_R08C01,9934397054_R04C01,9934397054_R08C01	52896
15	42984873	43004904	1	9255460021_R07C01	20031
15	44027818	44068904	1	9969486011_R05C01	41086
15	44318357	44343719	2	6088470109_R04C01,6088470109_R06C01	25362
15	45026670	45065293	1	9934397054_R07C01	38623
15	45109959	45112624	8	9255460008_R02C01,9703564001_R04C01,9703564003_R02C01,9703564003_R07C01,9703564030_R01C01,9703564032_R03C01,9934397014_R06C01,9965521147_R03C01	2665
15	45470174	45554117	72	5713296031_R01C01,5713296031_R07C01,5713296048_R02C01,5713296048_R03C01,5713368019_R01C01,5713368026_R04C01,5784668056_R07C01,5798023117_R03C01,5798040063_R05C01,5798040063_R07C01,5798040079_R02C01,5798040103_R04C01,5798040143_R07C01,5798040148_R02C01,5798040148_R03C01,5845678009_R03C01,6088470005_R01C01,6088470102_R08C01,6088470103_R07C01,6088470110_R01C01,6088488027_R04C01,6088488090_R05C01,608…	83943
15	45648803	45716327	5	9934397054_R04C01,9965521058_R04C01,9965521147_R03C01,9965521147_R04C01,9965521147_R08C01	67524
[truncated: 3,658 more rows]
[truncated: 1 more columns]
