# Supplementary material for: Probe-based association analysis identifies several deletions associated with average daily gain in beef cattle
Source: BMC Genomics. 2019 Jan 10;20:31. doi: 10.1186/s12864-018-5403-5 (PMC6327516; doi:10.1186/s12864-018-5403-5)
Supplement: Supplementary file 2 — Gene annotation of duplications and deletions for overlapped genes, CDSs and exons. (XLSX 309 kb) [file 12864_2018_5403_MOESM2_ESM.xlsx]

## Sheet: del-region
CHR	START	END	TYPE	LENGTH	GENE	CDS	EXON
chr1	954485	1028955	del	74470	NOT_FOUND	NOT_FOUND	NOT_FOUND
chr1	1571674	1582828	del	11154	IL10RB	IL10RB	IL10RB
chr1	2384202	2459048	del	74846	URB1	URB1	URB1
chr1	2813583	2820169	del	6586	NOT_FOUND	NOT_FOUND	NOT_FOUND
chr1	3782223	3793833	del	11610	NOT_FOUND	NOT_FOUND	NOT_FOUND
chr1	4617509	4650979	del	33470	NOT_FOUND	NOT_FOUND	NOT_FOUND
chr1	4849155	4882310	del	33155	NOT_FOUND	NOT_FOUND	NOT_FOUND
chr1	5721588	5773211	del	51623	GRIK1	GRIK1	GRIK1
chr1	7173418	7185698	del	12280	NOT_FOUND	NOT_FOUND	NOT_FOUND
chr1	7751963	7766963	del	15000	NOT_FOUND	NOT_FOUND	NOT_FOUND
chr1	9914773	9917417	del	2644	APP	APP	NOT_FOUND
chr1	9987750	9997599	del	9849	NOT_FOUND	NOT_FOUND	NOT_FOUND
chr1	10547180	10563700	del	16520	NOT_FOUND	NOT_FOUND	NOT_FOUND
chr1	10665809	10696807	del	30998	NOT_FOUND	NOT_FOUND	NOT_FOUND
chr1	11359439	11371234	del	11795	NOT_FOUND	NOT_FOUND	NOT_FOUND
chr1	11441406	11496517	del	55111	NOT_FOUND	NOT_FOUND	NOT_FOUND
chr1	11505137	11518707	del	13570	NOT_FOUND	NOT_FOUND	NOT_FOUND
chr1	11762273	11767713	del	5440	NOT_FOUND	NOT_FOUND	NOT_FOUND
chr1	11815658	11845279	del	29621	NOT_FOUND	NOT_FOUND	NOT_FOUND
chr1	12285135	12524796	del	239661	NOT_FOUND	NOT_FOUND	NOT_FOUND
chr1	12837762	12897409	del	59647	NOT_FOUND	NOT_FOUND	NOT_FOUND
chr1	12978297	13013845	del	35548	NOT_FOUND	NOT_FOUND	NOT_FOUND
chr1	13136005	13156031	del	20026	NOT_FOUND	NOT_FOUND	NOT_FOUND
chr1	13568146	13630921	del	62775	NOT_FOUND	NOT_FOUND	NOT_FOUND
chr1	13972406	14009777	del	37371	NOT_FOUND	NOT_FOUND	NOT_FOUND
chr1	14064065	14090235	del	26170	NOT_FOUND	NOT_FOUND	NOT_FOUND
chr1	14868270	14883822	del	15552	NOT_FOUND	NOT_FOUND	NOT_FOUND
chr1	15984544	15996851	del	12307	NOT_FOUND	NOT_FOUND	NOT_FOUND
chr1	16017165	16023240	del	6075	NOT_FOUND	NOT_FOUND	NOT_FOUND
chr1	16676849	16734007	del	57158	NOT_FOUND	NOT_FOUND	NOT_FOUND
chr1	16939514	17000065	del	60551	NOT_FOUND	NOT_FOUND	NOT_FOUND
chr1	17246977	17316509	del	69532	NOT_FOUND	NOT_FOUND	NOT_FOUND
chr1	17438545	17452956	del	14411	NOT_FOUND	NOT_FOUND	NOT_FOUND
chr1	19142015	19145160	del	3145	NOT_FOUND	NOT_FOUND	NOT_FOUND
chr1	19968565	20548146	del	579581	NOT_FOUND	NOT_FOUND	NOT_FOUND
chr1	20553264	20598731	del	45467	NOT_FOUND	NOT_FOUND	NOT_FOUND
chr1	20706697	20806023	del	99326	NOT_FOUND	NOT_FOUND	NOT_FOUND
chr1	20867073	20875444	del	8371	NOT_FOUND	NOT_FOUND	NOT_FOUND
chr1	22158455	22162214	del	3759	SAMSN1	SAMSN1	SAMSN1
chr1	22622942	22646444	del	23502	NOT_FOUND	NOT_FOUND	NOT_FOUND
chr1	23730702	23738655	del	7953	NOT_FOUND	NOT_FOUND	NOT_FOUND
chr1	24064899	24073877	del	8978	NOT_FOUND	NOT_FOUND	NOT_FOUND
chr1	24980365	24996946	del	16581	NOT_FOUND	NOT_FOUND	NOT_FOUND
chr1	25321721	25347227	del	25506	NOT_FOUND	NOT_FOUND	NOT_FOUND
chr1	26359767	26363540	del	3773	NOT_FOUND	NOT_FOUND	NOT_FOUND
chr1	26439990	26512669	del	72679	NOT_FOUND	NOT_FOUND	NOT_FOUND
chr1	27214183	27278502	del	64319	NOT_FOUND	NOT_FOUND	NOT_FOUND
chr1	27379214	27402147	del	22933	NOT_FOUND	NOT_FOUND	NOT_FOUND
chr1	27460341	27484683	del	24342	NOT_FOUND	NOT_FOUND	NOT_FOUND
chr1	27495229	27498893	del	3664	NOT_FOUND	NOT_FOUND	NOT_FOUND
chr1	27574474	27630994	del	56520	NOT_FOUND	NOT_FOUND	NOT_FOUND
chr1	27738822	27749786	del	10964	NOT_FOUND	NOT_FOUND	NOT_FOUND
chr1	28784786	28822465	del	37679	GBE1	GBE1	GBE1
chr1	29612552	29618772	del	6220	NOT_FOUND	NOT_FOUND	NOT_FOUND
chr1	29907369	29966208	del	58839	NOT_FOUND	NOT_FOUND	NOT_FOUND
chr1	30340378	30359016	del	18638	NOT_FOUND	NOT_FOUND	NOT_FOUND
chr1	30633638	31047193	del	413555	NOT_FOUND	NOT_FOUND	NOT_FOUND
chr1	31206393	31231790	del	25397	NOT_FOUND	NOT_FOUND	NOT_FOUND
chr1	32134740	32142914	del	8174	NOT_FOUND	NOT_FOUND	NOT_FOUND
chr1	32427451	32465556	del	38105	NOT_FOUND	NOT_FOUND	NOT_FOUND
chr1	32476659	32498895	del	22236	NOT_FOUND	NOT_FOUND	NOT_FOUND
chr1	32700496	32706660	del	6164	NOT_FOUND	NOT_FOUND	NOT_FOUND
chr1	32881084	32908384	del	27300	NOT_FOUND	NOT_FOUND	NOT_FOUND
chr1	33010481	33049431	del	38950	NOT_FOUND	NOT_FOUND	NOT_FOUND
chr1	33239845	33254585	del	14740	NOT_FOUND	NOT_FOUND	NOT_FOUND
chr1	33296081	33316680	del	20599	NOT_FOUND	NOT_FOUND	NOT_FOUND
chr1	33413915	33418845	del	4930	NOT_FOUND	NOT_FOUND	NOT_FOUND
chr1	33591126	33668751	del	77625	NOT_FOUND	NOT_FOUND	NOT_FOUND
chr1	33957395	33982263	del	24868	NOT_FOUND	NOT_FOUND	NOT_FOUND
chr1	34298825	34427211	del	128386	NOT_FOUND	NOT_FOUND	NOT_FOUND
chr1	34533679	34541863	del	8184	NOT_FOUND	NOT_FOUND	NOT_FOUND
chr1	34579189	34582663	del	3474	NOT_FOUND	NOT_FOUND	NOT_FOUND
chr1	36718559	36729816	del	11257	EPHA3	EPHA3	NOT_FOUND
chr1	36921864	37034364	del	112500	EPHA3	EPHA3	EPHA3
chr1	37276247	37370371	del	94124	NOT_FOUND	NOT_FOUND	NOT_FOUND
chr1	37474773	37482896	del	8123	NOT_FOUND	NOT_FOUND	NOT_FOUND
chr1	37570183	37572261	del	2078	NOT_FOUND	NOT_FOUND	NOT_FOUND
chr1	37835644	37862758	del	27114	PROS1	PROS1	PROS1
chr1	38581110	38587482	del	6372	NOT_FOUND	NOT_FOUND	NOT_FOUND
chr1	39208293	39263947	del	55654	NOT_FOUND	NOT_FOUND	NOT_FOUND
chr1	39311017	39341929	del	30912	NOT_FOUND	NOT_FOUND	NOT_FOUND
chr1	39431069	39510744	del	79675	NOT_FOUND	NOT_FOUND	NOT_FOUND
chr1	39615969	39716103	del	100134	NOT_FOUND	NOT_FOUND	NOT_FOUND
chr1	40962307	40967217	del	4910	NOT_FOUND	NOT_FOUND	NOT_FOUND
chr1	41058802	41064722	del	5920	NOT_FOUND	NOT_FOUND	NOT_FOUND
chr1	42119177	42200489	del	81312	NOT_FOUND	NOT_FOUND	NOT_FOUND
chr1	42246674	42266979	del	20305	NOT_FOUND	NOT_FOUND	NOT_FOUND
chr1	43627662	43677052	del	49390	COL8A1	NOT_FOUND	COL8A1
chr1	44235900	44245035	del	9135	NOT_FOUND	NOT_FOUND	NOT_FOUND
chr1	44509882	44516447	del	6565	NOT_FOUND	NOT_FOUND	NOT_FOUND
chr1	44683130	44765737	del	82607	EFHB,RAB5A	EFHB,RAB5A	EFHB,RAB5A
chr1	44837850	44866060	del	28210	NOT_FOUND	NOT_FOUND	NOT_FOUND
chr1	45136261	45167583	del	31322	NOT_FOUND	NOT_FOUND	NOT_FOUND
chr1	47737846	47763720	del	25874	NOT_FOUND	NOT_FOUND	NOT_FOUND
chr1	48505964	48529650	del	23686	NOT_FOUND	NOT_FOUND	NOT_FOUND
chr1	48947748	48988483	del	40735	NOT_FOUND	NOT_FOUND	NOT_FOUND
chr1	49218542	49223710	del	5168	NOT_FOUND	NOT_FOUND	NOT_FOUND
chr1	49281900	49321660	del	39760	NOT_FOUND	NOT_FOUND	NOT_FOUND
chr1	49829393	49875337	del	45944	NOT_FOUND	NOT_FOUND	NOT_FOUND
chr1	50040614	50071525	del	30911	NOT_FOUND	NOT_FOUND	NOT_FOUND
chr1	50808822	50862876	del	54054	CBLB	CBLB	NOT_FOUND
chr1	51267513	51372749	del	105236	NOT_FOUND	NOT_FOUND	NOT_FOUND
chr1	52030982	52040333	del	9351	NOT_FOUND	NOT_FOUND	NOT_FOUND
chr1	52119241	52122517	del	3276	NOT_FOUND	NOT_FOUND	NOT_FOUND
chr1	52208825	52245990	del	37165	NOT_FOUND	NOT_FOUND	NOT_FOUND
chr1	53338517	53383775	del	45258	IFT57	IFT57	IFT57
chr1	53424747	53432615	del	7868	NOT_FOUND	NOT_FOUND	NOT_FOUND
chr1	53580829	53627164	del	46335	NOT_FOUND	NOT_FOUND	NOT_FOUND
chr1	54133500	54137071	del	3571	NOT_FOUND	NOT_FOUND	NOT_FOUND
chr1	55259756	55386945	del	127189	NOT_FOUND	NOT_FOUND	NOT_FOUND
chr1	55722632	55813712	del	91080	NOT_FOUND	NOT_FOUND	NOT_FOUND
chr1	56588085	56698029	del	109944	NOT_FOUND	NOT_FOUND	NOT_FOUND
chr1	56762900	56788549	del	25649	CD96	CD96	CD96
chr1	57151660	57212340	del	60680	ABHD10,TAGLN3	ABHD10,TAGLN3	ABHD10,TAGLN3
chr1	57548447	57572160	del	23713	CD200	CD200	CD200
chr1	59400242	59413545	del	13303	NOT_FOUND	NOT_FOUND	NOT_FOUND
chr1	60597050	60621825	del	24775	NOT_FOUND	NOT_FOUND	NOT_FOUND
chr1	61320713	61327491	del	6778	LSAMP	LSAMP	NOT_FOUND
chr1	61386982	61398690	del	11708	LSAMP	LSAMP	NOT_FOUND
chr1	61859274	61866629	del	7355	NOT_FOUND	NOT_FOUND	NOT_FOUND
chr1	63055840	63067451	del	11611	NOT_FOUND	NOT_FOUND	NOT_FOUND
chr1	63496954	64266898	del	769944	NOT_FOUND	NOT_FOUND	NOT_FOUND
chr1	64589884	64700031	del	110147	ARHGAP31,B4GALT4,UPK1B	ARHGAP31,B4GALT4,UPK1B	ARHGAP31,B4GALT4,UPK1B
chr1	64886215	64902942	del	16727	CD80,TIMMDC1	CD80,TIMMDC1	CD80,TIMMDC1
chr1	66450521	66477141	del	26620	STXBP5L	STXBP5L	STXBP5L
chr1	66514048	66616290	del	102242	STXBP5L	STXBP5L	STXBP5L
chr1	66712046	66741628	del	29582	FBXO40,HCLS1	FBXO40,HCLS1	FBXO40,HCLS1
chr1	67841303	67851973	del	10670	NOT_FOUND	NOT_FOUND	NOT_FOUND
chr1	68597392	68637647	del	40255	MYLK	MYLK	MYLK
chr1	69205418	69219486	del	14068	KALRN	KALRN	NOT_FOUND
chr1	69794340	69812517	del	18177	ITGB5	ITGB5	ITGB5
chr1	70757424	70789878	del	32454	RPL35A	RPL35A	RPL35A
chr1	70920629	70949632	del	29003	NOT_FOUND	NOT_FOUND	NOT_FOUND
chr1	71107297	71117960	del	10663	NOT_FOUND	NOT_FOUND	NOT_FOUND
chr1	71207768	71399202	del	191434	TFRC,TNK2,ZDHHC19	TFRC,TNK2,ZDHHC19	TFRC,TNK2,ZDHHC19
chr1	71676702	71743016	del	66314	FBXO45,WDR53	FBXO45,WDR53	FBXO45,WDR53
chr1	71750294	71779890	del	29596	NRROS	NOT_FOUND	NRROS
chr1	72765388	72776376	del	10988	ACAP2	ACAP2	NOT_FOUND
chr1	72888111	72897639	del	9528	NOT_FOUND	NOT_FOUND	NOT_FOUND
chr1	72920094	72931620	del	11526	NOT_FOUND	NOT_FOUND	NOT_FOUND
chr1	74396816	74425600	del	28784	OPA1	OPA1	OPA1
chr1	74862714	74884007	del	21293	NOT_FOUND	NOT_FOUND	NOT_FOUND
chr1	75234476	75272133	del	37657	NOT_FOUND	NOT_FOUND	NOT_FOUND
chr1	75980179	76102362	del	122183	NOT_FOUND	NOT_FOUND	NOT_FOUND
chr1	76379265	76393437	del	14172	NOT_FOUND	NOT_FOUND	NOT_FOUND
chr1	81313731	81373204	del	59473	NOT_FOUND	NOT_FOUND	NOT_FOUND
chr1	81933912	81979777	del	45865	NOT_FOUND	NOT_FOUND	NOT_FOUND
chr1	83218713	83238102	del	19389	EPHB3	EPHB3	NOT_FOUND
chr1	84412551	84421069	del	8518	B3GNT5	B3GNT5	NOT_FOUND
chr1	85936975	85951905	del	14930	NOT_FOUND	NOT_FOUND	NOT_FOUND
chr1	86179362	86195643	del	16281	NOT_FOUND	NOT_FOUND	NOT_FOUND
chr1	86743142	86877965	del	134823	FXR1	FXR1	FXR1
chr1	87093885	87129144	del	35259	NOT_FOUND	NOT_FOUND	NOT_FOUND
chr1	87401351	87404895	del	3544	NOT_FOUND	NOT_FOUND	NOT_FOUND
chr1	87795895	87800153	del	4258	PEX5L	PEX5L	NOT_FOUND
chr1	88078936	88103446	del	24510	NDUFB5	NDUFB5	NDUFB5
chr1	89725323	89734339	del	9016	NOT_FOUND	NOT_FOUND	NOT_FOUND
chr1	90466089	90491630	del	25541	NOT_FOUND	NOT_FOUND	NOT_FOUND
chr1	90719701	90727799	del	8098	NOT_FOUND	NOT_FOUND	NOT_FOUND
chr1	90986793	91013492	del	26699	NOT_FOUND	NOT_FOUND	NOT_FOUND
chr1	91350265	91395660	del	45395	NOT_FOUND	NOT_FOUND	NOT_FOUND
chr1	92050277	92150483	del	100206	NOT_FOUND	NOT_FOUND	NOT_FOUND
chr1	92895740	92901881	del	6141	NOT_FOUND	NOT_FOUND	NOT_FOUND
chr1	93080901	93093752	del	12851	NOT_FOUND	NOT_FOUND	NOT_FOUND
chr1	93183087	93189866	del	6779	NOT_FOUND	NOT_FOUND	NOT_FOUND
chr1	93730576	93819471	del	88895	NLGN1	NLGN1	NOT_FOUND
chr1	93954887	93961196	del	6309	NLGN1	NLGN1	NOT_FOUND
chr1	94209531	94218072	del	8541	NLGN1	NLGN1	NOT_FOUND
chr1	94322027	94373557	del	51530	NLGN1	NLGN1	NOT_FOUND
chr1	95064999	95092412	del	27413	NOT_FOUND	NOT_FOUND	NOT_FOUND
chr1	95346777	95351269	del	4492	NOT_FOUND	NOT_FOUND	NOT_FOUND
chr1	95378415	95382456	del	4041	NOT_FOUND	NOT_FOUND	NOT_FOUND
chr1	96202626	96392773	del	190147	NOT_FOUND	NOT_FOUND	NOT_FOUND
chr1	96988600	96997810	del	9210	NOT_FOUND	NOT_FOUND	NOT_FOUND
chr1	100151489	100161179	del	9690	GOLIM4	GOLIM4	GOLIM4
chr1	101175816	101192369	del	16553	NOT_FOUND	NOT_FOUND	NOT_FOUND
chr1	101219586	101297248	del	77662	NOT_FOUND	NOT_FOUND	NOT_FOUND
chr1	101773849	101796208	del	22359	NOT_FOUND	NOT_FOUND	NOT_FOUND
chr1	101869892	101939670	del	69778	NOT_FOUND	NOT_FOUND	NOT_FOUND
chr1	102033767	102044827	del	11060	NOT_FOUND	NOT_FOUND	NOT_FOUND
chr1	102930311	102984028	del	53717	NOT_FOUND	NOT_FOUND	NOT_FOUND
chr1	103078859	103168693	del	89834	SI	SI	SI
chr1	103213070	103234930	del	21860	NOT_FOUND	NOT_FOUND	NOT_FOUND
chr1	103395079	103455587	del	60508	NOT_FOUND	NOT_FOUND	NOT_FOUND
chr1	103481415	103496526	del	15111	NOT_FOUND	NOT_FOUND	NOT_FOUND
chr1	103908631	103954366	del	45735	NOT_FOUND	NOT_FOUND	NOT_FOUND
chr1	104254031	104280525	del	26494	NOT_FOUND	NOT_FOUND	NOT_FOUND
chr1	105099325	105137775	del	38450	NOT_FOUND	NOT_FOUND	NOT_FOUND
chr1	105366870	105393531	del	26661	NOT_FOUND	NOT_FOUND	NOT_FOUND
chr1	105544439	105570832	del	26393	NOT_FOUND	NOT_FOUND	NOT_FOUND
chr1	105632367	105738914	del	106547	NOT_FOUND	NOT_FOUND	NOT_FOUND
chr1	105777748	105789814	del	12066	NOT_FOUND	NOT_FOUND	NOT_FOUND
chr1	105889186	106001306	del	112120	NOT_FOUND	NOT_FOUND	NOT_FOUND
chr1	106300967	106346115	del	45148	NOT_FOUND	NOT_FOUND	NOT_FOUND
chr1	106901400	106906017	del	4617	NOT_FOUND	NOT_FOUND	NOT_FOUND
chr1	106973350	106999634	del	26284	NMD3	NMD3	NMD3
chr1	107971724	108080971	del	109247	IFT80	IFT80	IFT80
chr1	109307776	109312324	del	4548	NOT_FOUND	NOT_FOUND	NOT_FOUND
chr1	113109273	113154580	del	45307	NOT_FOUND	NOT_FOUND	NOT_FOUND
chr1	113248605	113267467	del	18862	NOT_FOUND	NOT_FOUND	NOT_FOUND
chr1	113366373	113439174	del	72801	MME	MME	MME
chr1	113532171	113707812	del	175641	NOT_FOUND	NOT_FOUND	NOT_FOUND
chr1	114969075	115468637	del	499562	NOT_FOUND	NOT_FOUND	NOT_FOUND
chr1	115508739	115526414	del	17675	NOT_FOUND	NOT_FOUND	NOT_FOUND
chr1	116225818	116256434	del	30616	MBNL1	MBNL1	MBNL1
chr1	117567419	117585895	del	18476	MED12L	MED12L	MED12L
chr1	117777532	117821063	del	43531	MED12L,P2RY14	MED12L,P2RY14	P2RY14
chr1	117997374	118072379	del	75005	NOT_FOUND	NOT_FOUND	NOT_FOUND
chr1	118705748	118740400	del	34652	NOT_FOUND	NOT_FOUND	NOT_FOUND
chr1	118792685	118932116	del	139431	NOT_FOUND	NOT_FOUND	NOT_FOUND
chr1	118969586	118982828	del	13242	NOT_FOUND	NOT_FOUND	NOT_FOUND
chr1	119973657	120055534	del	81877	HLTF,HPS3	HLTF,HPS3	HLTF,HPS3
chr1	120837770	120853383	del	15613	NOT_FOUND	NOT_FOUND	NOT_FOUND
chr1	121856285	121931638	del	75353	NOT_FOUND	NOT_FOUND	NOT_FOUND
chr1	121997717	122024629	del	26912	NOT_FOUND	NOT_FOUND	NOT_FOUND
chr1	123411602	123423088	del	11486	PLOD2	PLOD2	PLOD2
chr1	123795324	123949121	del	153797	NOT_FOUND	NOT_FOUND	NOT_FOUND
chr1	124083517	124097927	del	14410	NOT_FOUND	NOT_FOUND	NOT_FOUND
chr1	124128348	124148533	del	20185	NOT_FOUND	NOT_FOUND	NOT_FOUND
chr1	124160537	124164684	del	4147	NOT_FOUND	NOT_FOUND	NOT_FOUND
chr1	124384563	124420643	del	36080	NOT_FOUND	NOT_FOUND	NOT_FOUND
chr1	124908303	124922066	del	13763	NOT_FOUND	NOT_FOUND	NOT_FOUND
chr1	125080423	125267287	del	186864	NOT_FOUND	NOT_FOUND	NOT_FOUND
chr1	126254507	126573005	del	318498	SLC9A9	SLC9A9	SLC9A9
chr1	127495563	127509925	del	14362	NOT_FOUND	NOT_FOUND	NOT_FOUND
chr1	128028753	128042015	del	13262	NOT_FOUND	NOT_FOUND	NOT_FOUND
chr1	128788155	128817056	del	28901	NOT_FOUND	NOT_FOUND	NOT_FOUND
chr1	128884902	128887823	del	2921	SPSB4	SPSB4	NOT_FOUND
chr1	129536109	129574901	del	38792	CLSTN2	CLSTN2	CLSTN2
chr1	130261568	130276500	del	14932	NOT_FOUND	NOT_FOUND	NOT_FOUND
chr1	131233074	131246126	del	13052	FOXL2	FOXL2	FOXL2
chr1	131678341	131721599	del	43258	NOT_FOUND	NOT_FOUND	NOT_FOUND
chr1	132116911	132128602	del	11691	NOT_FOUND	NOT_FOUND	NOT_FOUND
chr1	132213890	132236317	del	22427	NOT_FOUND	NOT_FOUND	NOT_FOUND
chr1	136572424	136628807	del	56383	RAB6B	RAB6B	RAB6B
chr1	136858280	136870165	del	11885	TOPBP1	TOPBP1	TOPBP1
chr1	137006471	137048590	del	42119	BFSP2	BFSP2	BFSP2
chr1	137201806	137232705	del	30899	TMEM108	TMEM108	NOT_FOUND
chr1	138238884	138321032	del	82148	DNAJC13	DNAJC13	DNAJC13
chr1	139215807	139221702	del	5895	NOT_FOUND	NOT_FOUND	NOT_FOUND
chr1	140430646	140486266	del	55620	ATP2C1	ATP2C1	ATP2C1
chr1	143213833	143232433	del	18600	TMPRSS2	TMPRSS2	TMPRSS2
chr1	144362306	144439091	del	76785	NOT_FOUND	NOT_FOUND	NOT_FOUND
chr1	145747677	145823799	del	76122	C1H21orf2,PFKL	C1H21orf2,PFKL	C1H21orf2,PFKL
chr1	145923168	145948114	del	24946	KRTAP10-8,TSPEAR	KRTAP10-8,TSPEAR	KRTAP10-8,TSPEAR
chr1	146737946	146866373	del	128427	C1H21orf33,TRAPPC10	C1H21orf33,TRAPPC10	C1H21orf33,TRAPPC10
chr1	146969169	147066830	del	97661	COL18A1,SLC19A1	COL18A1,SLC19A1	COL18A1,SLC19A1
chr1	147095997	147104072	del	8075	NOT_FOUND	NOT_FOUND	NOT_FOUND
chr1	147387333	147434939	del	47606	COL6A1	COL6A1	COL6A1
chr1	147544279	147569164	del	24885	COL6A2	COL6A2	COL6A2
chr1	148118674	148162379	del	43705	NOT_FOUND	NOT_FOUND	NOT_FOUND
chr1	148761558	148805212	del	43654	RUNX1	RUNX1	RUNX1
chr1	150050992	150065547	del	14555	CBR1	CBR1	CBR1
chr1	150246003	150261806	del	15803	NOT_FOUND	NOT_FOUND	NOT_FOUND
chr1	150904361	150932782	del	28421	NOT_FOUND	NOT_FOUND	NOT_FOUND
chr1	151896886	151922319	del	25433	NOT_FOUND	NOT_FOUND	NOT_FOUND
chr1	152934177	152954588	del	20411	NOT_FOUND	NOT_FOUND	NOT_FOUND
chr1	153727592	153734044	del	6452	NOT_FOUND	NOT_FOUND	NOT_FOUND
chr1	154068465	154107398	del	38933	SH3BP5	SH3BP5	SH3BP5
chr1	154816083	154826979	del	10896	NOT_FOUND	NOT_FOUND	NOT_FOUND
chr1	155184442	155221202	del	36760	NOT_FOUND	NOT_FOUND	NOT_FOUND
chr1	155755751	155763017	del	7266	PLCL2	PLCL2	NOT_FOUND
chr1	156214425	156271983	del	57558	TBC1D5	NOT_FOUND	NOT_FOUND
chr1	157082745	157093271	del	10526	NOT_FOUND	NOT_FOUND	NOT_FOUND
chr1	158315526	158322647	del	7121	NOT_FOUND	NOT_FOUND	NOT_FOUND
chr10	6391	238014	del	231623	NOT_FOUND	NOT_FOUND	NOT_FOUND
chr10	891352	924028	del	32676	MCC	MCC	MCC
chr10	1126666	1251830	del	125164	APC	APC	APC
chr10	1513505	1578664	del	65159	EPB41L4A	EPB41L4A	NOT_FOUND
chr10	2504463	2506256	del	1793	NOT_FOUND	NOT_FOUND	NOT_FOUND
chr10	3067668	3130225	del	62557	NOT_FOUND	NOT_FOUND	NOT_FOUND
chr10	3823149	3894375	del	71226	NOT_FOUND	NOT_FOUND	NOT_FOUND
chr10	4339250	4346893	del	7643	NOT_FOUND	NOT_FOUND	NOT_FOUND
chr10	5066860	5079679	del	12819	NOT_FOUND	NOT_FOUND	NOT_FOUND
chr10	6268796	6298848	del	30052	NOT_FOUND	NOT_FOUND	NOT_FOUND
chr10	6316756	6318887	del	2131	NOT_FOUND	NOT_FOUND	NOT_FOUND
chr10	6815725	6824247	del	8522	COL4A3BP	COL4A3BP	NOT_FOUND
chr10	7014520	7034727	del	20207	POC5	POC5	POC5
chr10	8455984	8468309	del	12325	NOT_FOUND	NOT_FOUND	NOT_FOUND
chr10	9169787	9210335	del	40548	AP3B1	AP3B1	AP3B1
chr10	9509028	9612237	del	103209	LHFPL2,SCAMP1	LHFPL2	LHFPL2,SCAMP1
chr10	9908976	10175735	del	266759	ARSB,BHMT,DMGDH	ARSB,BHMT,DMGDH	ARSB,BHMT,DMGDH
chr10	10444457	10477081	del	32624	HOMER1	HOMER1	NOT_FOUND
chr10	11499800	11548035	del	48235	NOT_FOUND	NOT_FOUND	NOT_FOUND
chr10	11964812	11969850	del	5038	NOT_FOUND	NOT_FOUND	NOT_FOUND
chr10	12519179	12523451	del	4272	DENND4A	DENND4A	DENND4A
chr10	13141591	13144967	del	3376	NOT_FOUND	NOT_FOUND	NOT_FOUND
chr10	15720839	15775580	del	54741	SPESP1	SPESP1	SPESP1
chr10	16662635	16665097	del	2462	NOT_FOUND	NOT_FOUND	NOT_FOUND
chr10	17754672	17763699	del	9027	LRRC49	LRRC49	NOT_FOUND
chr10	18548877	18561109	del	12232	THSD4	THSD4	NOT_FOUND
chr10	20877639	20903706	del	26067	CPNE6,PCK2	CPNE6,PCK2	CPNE6,PCK2
chr10	21555624	21587180	del	31556	CEBPE,SLC7A8	CEBPE,SLC7A8	CEBPE,SLC7A8
chr10	21696554	21791556	del	95002	AJUBA,HAUS4,LRP10,PRMT5,RBM23,REM2	AJUBA,HAUS4,LRP10,PRMT5,RBM23,REM2	AJUBA,HAUS4,LRP10,PRMT5,RBM23,REM2
chr10	22184374	22460476	del	276102	NOT_FOUND	NOT_FOUND	NOT_FOUND
chr10	22492853	25337462	del	2844609	NOT_FOUND	NOT_FOUND	NOT_FOUND
chr10	25464116	25549886	del	85770	NOT_FOUND	NOT_FOUND	NOT_FOUND
chr10	27061809	27117598	del	55789	NOT_FOUND	NOT_FOUND	NOT_FOUND
chr10	27271823	27324707	del	52884	NOT_FOUND	NOT_FOUND	NOT_FOUND
chr10	27539744	27545199	del	5455	NOT_FOUND	NOT_FOUND	NOT_FOUND
chr10	27565890	27570949	del	5059	NOT_FOUND	NOT_FOUND	NOT_FOUND
chr10	27619229	27699134	del	79905	NOT_FOUND	NOT_FOUND	NOT_FOUND
chr10	27748032	27777300	del	29268	NOT_FOUND	NOT_FOUND	NOT_FOUND
chr10	27864305	27879552	del	15247	NOT_FOUND	NOT_FOUND	NOT_FOUND
chr10	28140356	28158793	del	18437	NOT_FOUND	NOT_FOUND	NOT_FOUND
chr10	31309589	31316216	del	6627	NOT_FOUND	NOT_FOUND	NOT_FOUND
chr10	34199814	34202341	del	2527	RASGRP1	NOT_FOUND	RASGRP1
chr10	34677442	34691042	del	13600	NOT_FOUND	NOT_FOUND	NOT_FOUND
chr10	35971930	36159568	del	187638	DISP2,IVD,KNSTRN,PAK6,PHGR1,PLCB2	DISP2,IVD,KNSTRN,PAK6,PHGR1,PLCB2	DISP2,IVD,KNSTRN,PAK6,PHGR1,PLCB2
chr10	36554029	36588412	del	34383	DLL4,VPS18	DLL4,VPS18	DLL4,VPS18
chr10	37178799	37224415	del	45616	MGA	MGA	MGA
chr10	37319439	37412571	del	93132	EHD4,JMJD7,PLA2G4B	JMJD7,PLA2G4B	EHD4,JMJD7,PLA2G4B
chr10	37490918	37497653	del	6735	EHD4	EHD4	EHD4
chr10	38098707	38115878	del	17171	NOT_FOUND	NOT_FOUND	NOT_FOUND
chr10	38777747	38869839	del	92092	NOT_FOUND	NOT_FOUND	NOT_FOUND
chr10	38943148	38960381	del	17233	NOT_FOUND	NOT_FOUND	NOT_FOUND
chr10	39015608	39111108	del	95500	NOT_FOUND	NOT_FOUND	NOT_FOUND
chr10	39433810	39444278	del	10468	NOT_FOUND	NOT_FOUND	NOT_FOUND
chr10	40369999	40409079	del	39080	NOT_FOUND	NOT_FOUND	NOT_FOUND
chr10	40746954	40794738	del	47784	NOT_FOUND	NOT_FOUND	NOT_FOUND
chr10	41087267	41112545	del	25278	NOT_FOUND	NOT_FOUND	NOT_FOUND
chr10	41329885	41350900	del	21015	NOT_FOUND	NOT_FOUND	NOT_FOUND
chr10	41557884	41570170	del	12286	NOT_FOUND	NOT_FOUND	NOT_FOUND
chr10	41580124	41596729	del	16605	NOT_FOUND	NOT_FOUND	NOT_FOUND
chr10	41620645	41670691	del	50046	NOT_FOUND	NOT_FOUND	NOT_FOUND
chr10	41794737	41819406	del	24669	NOT_FOUND	NOT_FOUND	NOT_FOUND
chr10	42621653	42626198	del	4545	NOT_FOUND	NOT_FOUND	NOT_FOUND
chr10	43248489	43260017	del	11528	L2HGDH	L2HGDH	L2HGDH
chr10	43545395	43557809	del	12414	ATL1	ATL1	ATL1
chr10	44006781	44105865	del	99084	TMX1	TMX1	TMX1
chr10	44359914	44410615	del	50701	FRMD6	NOT_FOUND	NOT_FOUND
chr10	44769537	44783352	del	13815	GNG2	NOT_FOUND	NOT_FOUND
chr10	45278041	45288657	del	10616	PLEKHO2	PLEKHO2	PLEKHO2
chr10	45371825	45397649	del	25824	NOT_FOUND	NOT_FOUND	NOT_FOUND
chr10	45498697	45504757	del	6060	ZNF609	ZNF609	NOT_FOUND
chr10	45736518	45762701	del	26183	CSNK1G1	NOT_FOUND	NOT_FOUND
chr10	46640355	46665928	del	25573	NOT_FOUND	NOT_FOUND	NOT_FOUND
chr10	48694423	48696438	del	2015	NOT_FOUND	NOT_FOUND	NOT_FOUND
chr10	48713253	48728214	del	14961	NOT_FOUND	NOT_FOUND	NOT_FOUND
chr10	50212224	50234860	del	22636	NOT_FOUND	NOT_FOUND	NOT_FOUND
chr10	50921608	50955197	del	33589	NOT_FOUND	NOT_FOUND	NOT_FOUND
chr10	51216818	51249872	del	33054	CCNB2	CCNB2	CCNB2
chr10	51432229	51577261	del	145032	FAM63B	FAM63B	FAM63B
chr10	52767560	52801432	del	33872	NOT_FOUND	NOT_FOUND	NOT_FOUND
chr10	53045889	53063444	del	17555	NOT_FOUND	NOT_FOUND	NOT_FOUND
chr10	53970816	53996874	del	26058	MNS1	MNS1	MNS1
chr10	54181848	54271122	del	89274	NOT_FOUND	NOT_FOUND	NOT_FOUND
chr10	54802126	54881046	del	78920	NOT_FOUND	NOT_FOUND	NOT_FOUND
chr10	56140822	56155513	del	14691	UNC13C	UNC13C	NOT_FOUND
chr10	58207411	58242489	del	35078	NOT_FOUND	NOT_FOUND	NOT_FOUND
chr10	58668122	58681767	del	13645	TMOD2	TMOD2	TMOD2
chr10	60174734	60201542	del	26808	GABPB1	GABPB1	GABPB1
chr10	63012780	63044972	del	32192	NOT_FOUND	NOT_FOUND	NOT_FOUND
chr10	63622157	63776924	del	154767	NOT_FOUND	NOT_FOUND	NOT_FOUND
chr10	65031197	65080153	del	48956	SQRDL	SQRDL	SQRDL
chr10	65137213	65183376	del	46163	NOT_FOUND	NOT_FOUND	NOT_FOUND
chr10	65461879	65496680	del	34801	DUOX1,MIR2291	DUOX1,MIR2291	DUOX1,MIR2291
chr10	65905907	65959490	del	53583	DDHD1	DDHD1	DDHD1
chr10	66320652	66812483	del	491831	BMP4	BMP4	BMP4
chr10	67493107	67544049	del	50942	SAMD4A	SAMD4A	SAMD4A
chr10	68329747	68346891	del	17144	KTN1	KTN1	KTN1
chr10	68374396	68380254	del	5858	NOT_FOUND	NOT_FOUND	NOT_FOUND
chr10	69264054	69305025	del	40971	TMEM260	TMEM260	TMEM260
chr10	70801482	70878349	del	76867	ARID4A,PSMA3	ARID4A,PSMA3	ARID4A,PSMA3
chr10	70914959	70918178	del	3219	NOT_FOUND	NOT_FOUND	NOT_FOUND
chr10	71226626	71280402	del	53776	NOT_FOUND	NOT_FOUND	NOT_FOUND
chr10	72520398	72553029	del	32631	NOT_FOUND	NOT_FOUND	NOT_FOUND
chr10	73905297	73940770	del	35473	PRKCH	PRKCH	PRKCH
chr10	74209039	74231952	del	22913	NOT_FOUND	NOT_FOUND	NOT_FOUND
chr10	74795794	74849835	del	54041	NOT_FOUND	NOT_FOUND	NOT_FOUND
chr10	76449456	76463268	del	13812	SYNE2	SYNE2	SYNE2
chr10	76682794	76699249	del	16455	SYNE2	SYNE2	SYNE2
chr10	77163248	77206128	del	42880	PLEKHG3	PLEKHG3	PLEKHG3
chr10	77610454	77627272	del	16818	NOT_FOUND	NOT_FOUND	NOT_FOUND
chr10	78041157	78082243	del	41086	FUT8	FUT8	FUT8
chr10	78676430	78686536	del	10106	NOT_FOUND	NOT_FOUND	NOT_FOUND
chr10	79012482	79017997	del	5515	NOT_FOUND	NOT_FOUND	NOT_FOUND
chr10	79106293	79181522	del	75229	NOT_FOUND	NOT_FOUND	NOT_FOUND
chr10	79412958	79419119	del	6161	NOT_FOUND	NOT_FOUND	NOT_FOUND
chr10	81645379	81684350	del	38971	NOT_FOUND	NOT_FOUND	NOT_FOUND
chr10	84290541	84316736	del	26195	NOT_FOUND	NOT_FOUND	NOT_FOUND
chr10	85767109	85779446	del	12337	NOT_FOUND	NOT_FOUND	NOT_FOUND
chr10	86584375	86774733	del	190358	ACYP1,EIF2B2,NEK9,PGF,TMED10	ACYP1,EIF2B2,NEK9,PGF,TMED10	ACYP1,EIF2B2,NEK9,PGF,TMED10
chr10	87162138	87201079	del	38941	FLVCR2	FLVCR2	FLVCR2
chr10	87302783	87316438	del	13655	NOT_FOUND	NOT_FOUND	NOT_FOUND
chr10	87555282	87569533	del	14251	NOT_FOUND	NOT_FOUND	NOT_FOUND
chr10	87848389	87881576	del	33187	NOT_FOUND	NOT_FOUND	NOT_FOUND
chr10	88378033	88381750	del	3717	IFT43	IFT43	IFT43
chr10	89920617	90057547	del	136930	ADCK1,SLIRP,SNW1	ADCK1,SLIRP,SNW1	ADCK1,SLIRP,SNW1
chr10	90539821	90543706	del	3885	NOT_FOUND	NOT_FOUND	NOT_FOUND
chr10	90679288	90686795	del	7507	NOT_FOUND	NOT_FOUND	NOT_FOUND
chr10	91384593	91393573	del	8980	NOT_FOUND	NOT_FOUND	NOT_FOUND
chr10	95061048	95150571	del	89523	NOT_FOUND	NOT_FOUND	NOT_FOUND
chr10	95159482	95249917	del	90435	NOT_FOUND	NOT_FOUND	NOT_FOUND
chr10	95500093	95509617	del	9524	NOT_FOUND	NOT_FOUND	NOT_FOUND
chr10	96944699	96952072	del	7373	NOT_FOUND	NOT_FOUND	NOT_FOUND
chr10	97314751	97356985	del	42234	NOT_FOUND	NOT_FOUND	NOT_FOUND
chr10	97814231	97849200	del	34969	NOT_FOUND	NOT_FOUND	NOT_FOUND
chr10	98210315	98215237	del	4922	NOT_FOUND	NOT_FOUND	NOT_FOUND
chr10	98902432	98920152	del	17720	NOT_FOUND	NOT_FOUND	NOT_FOUND
chr10	99281497	99312395	del	30898	NOT_FOUND	NOT_FOUND	NOT_FOUND
chr10	100035100	100061235	del	26135	NOT_FOUND	NOT_FOUND	NOT_FOUND
chr10	101136247	101157769	del	21522	NOT_FOUND	NOT_FOUND	NOT_FOUND
chr10	101806982	101843075	del	36093	NOT_FOUND	NOT_FOUND	NOT_FOUND
chr10	102636939	102761331	del	124392	TDP1	TDP1	TDP1
chr10	102912924	102966906	del	53982	NRDE2,PSMC1	NRDE2,PSMC1	NRDE2,PSMC1
chr10	103156854	103202369	del	45515	NOT_FOUND	NOT_FOUND	NOT_FOUND
chr10	103344631	103470001	del	125370	NOT_FOUND	NOT_FOUND	NOT_FOUND
chr10	103578088	103585399	del	7311	RPS6KA5	RPS6KA5	NOT_FOUND
chr10	104016609	104044555	del	27946	NOT_FOUND	NOT_FOUND	NOT_FOUND
chr11	138602	151338	del	12736	NOT_FOUND	NOT_FOUND	NOT_FOUND
chr11	282231	322449	del	40218	NOT_FOUND	NOT_FOUND	NOT_FOUND
chr11	429963	442731	del	12768	MERTK	MERTK	NOT_FOUND
chr11	2113578	2125437	del	11859	FAHD2A	FAHD2A	FAHD2A
chr11	3654963	3684200	del	29237	NOT_FOUND	NOT_FOUND	NOT_FOUND
chr11	5241423	5281215	del	39792	NOT_FOUND	NOT_FOUND	NOT_FOUND
chr11	8322581	8352759	del	30178	NOT_FOUND	NOT_FOUND	NOT_FOUND
chr11	9185329	9257336	del	72007	C11H2orf49,FHL2,TGFBRAP1	C11H2orf49,FHL2,TGFBRAP1	C11H2orf49,FHL2,TGFBRAP1
chr11	9273866	9285804	del	11938	FHL2	NOT_FOUND	NOT_FOUND
chr11	10543358	10557842	del	14484	NOT_FOUND	NOT_FOUND	NOT_FOUND
chr11	11234247	11292682	del	58435	NOT_FOUND	NOT_FOUND	NOT_FOUND
chr11	11342706	11365391	del	22685	RAB11FIP5,SFXN5	RAB11FIP5,SFXN5	RAB11FIP5,SFXN5
chr11	11385632	11391597	del	5965	SFXN5	SFXN5	NOT_FOUND
chr11	11419469	11499688	del	80219	EMX1,SFXN5	EMX1,SFXN5	EMX1,SFXN5
chr11	12148624	12170656	del	22032	NOT_FOUND	NOT_FOUND	NOT_FOUND
chr11	12367980	12392739	del	24759	CYP26B1	CYP26B1	CYP26B1
chr11	12968253	13104387	del	136134	DYSF	DYSF	DYSF
chr11	13146208	13281585	del	135377	ZNF638	ZNF638	ZNF638
chr11	14126301	14130282	del	3981	NOT_FOUND	NOT_FOUND	NOT_FOUND
chr11	14241827	14279025	del	37198	NOT_FOUND	NOT_FOUND	NOT_FOUND
chr11	16358832	16379043	del	20211	NOT_FOUND	NOT_FOUND	NOT_FOUND
chr11	17450651	17490447	del	39796	NOT_FOUND	NOT_FOUND	NOT_FOUND
chr11	17869268	17882882	del	13614	NOT_FOUND	NOT_FOUND	NOT_FOUND
chr11	18056176	18174696	del	118520	NOT_FOUND	NOT_FOUND	NOT_FOUND
chr11	19248362	19258715	del	10353	VIT	VIT	VIT
chr11	20350454	20377759	del	27305	NOT_FOUND	NOT_FOUND	NOT_FOUND
chr11	20787062	20802590	del	15528	NOT_FOUND	NOT_FOUND	NOT_FOUND
chr11	23072707	23103966	del	31259	NOT_FOUND	NOT_FOUND	NOT_FOUND
chr11	23132470	23135765	del	3295	NOT_FOUND	NOT_FOUND	NOT_FOUND
chr11	23419503	23421998	del	2495	NOT_FOUND	NOT_FOUND	NOT_FOUND
chr11	23700685	23777098	del	76413	NOT_FOUND	NOT_FOUND	NOT_FOUND
chr11	24533150	24669793	del	136643	PKDCC	PKDCC	PKDCC
chr11	24736366	24746576	del	10210	EML4	EML4	EML4
chr11	25096230	25127284	del	31054	MTA3	MTA3	MTA3
chr11	25527873	25547538	del	19665	NOT_FOUND	NOT_FOUND	NOT_FOUND
chr11	26768819	26822024	del	53205	CAMKMT	CAMKMT	NOT_FOUND
chr11	27640831	27670747	del	29916	SRBD1	SRBD1	SRBD1
chr11	28192310	28199976	del	7666	PRKCE	PRKCE	NOT_FOUND
chr11	29404821	29459677	del	54856	CALM2	CALM2	CALM2
chr11	29487584	29505011	del	17427	NOT_FOUND	NOT_FOUND	NOT_FOUND
chr11	30945111	30949464	del	4353	NOT_FOUND	NOT_FOUND	NOT_FOUND
chr11	31132094	31174987	del	42893	FSHR	FSHR	FSHR
chr11	31326136	31364605	del	38469	NOT_FOUND	NOT_FOUND	NOT_FOUND
chr11	32018342	32028576	del	10234	NOT_FOUND	NOT_FOUND	NOT_FOUND
chr11	32554042	32601981	del	47939	NRXN1	NRXN1	NRXN1
chr11	32797080	32803019	del	5939	NRXN1	NRXN1	NOT_FOUND
chr11	32830495	32838730	del	8235	NRXN1	NRXN1	NOT_FOUND
chr11	33245418	33271258	del	25840	NRXN1	NRXN1	NOT_FOUND
chr11	33732628	33891003	del	158375	NOT_FOUND	NOT_FOUND	NOT_FOUND
chr11	33987412	34035083	del	47671	NOT_FOUND	NOT_FOUND	NOT_FOUND
chr11	35115605	35304718	del	189113	NOT_FOUND	NOT_FOUND	NOT_FOUND
chr11	35821283	35897464	del	76181	NOT_FOUND	NOT_FOUND	NOT_FOUND
chr11	36252821	36348808	del	95987	ASB3,CHAC2	ASB3,CHAC2	ASB3,CHAC2
chr11	37463528	37475612	del	12084	EML6	EML6	EML6
chr11	39081727	39587003	del	505276	NOT_FOUND	NOT_FOUND	NOT_FOUND
chr11	39671795	39798339	del	126544	NOT_FOUND	NOT_FOUND	NOT_FOUND
chr11	40006626	40037108	del	30482	NOT_FOUND	NOT_FOUND	NOT_FOUND
chr11	43759686	43790565	del	30879	NOT_FOUND	NOT_FOUND	NOT_FOUND
chr11	43906403	43931112	del	24709	NOT_FOUND	NOT_FOUND	NOT_FOUND
chr11	44199055	44290387	del	91332	NOT_FOUND	NOT_FOUND	NOT_FOUND
chr11	47034705	47074624	del	39919	NOT_FOUND	NOT_FOUND	NOT_FOUND
chr11	47193650	47198727	del	5077	NOT_FOUND	NOT_FOUND	NOT_FOUND
chr11	47679912	47697189	del	17277	NOT_FOUND	NOT_FOUND	NOT_FOUND
chr11	47741252	47754492	del	13240	THNSL2	THNSL2	THNSL2
chr11	48529426	48586007	del	56581	IMMT,MRPL35	IMMT,MRPL35	IMMT,MRPL35
chr11	48709802	48728605	del	18803	POLR1A	POLR1A	POLR1A
chr11	48967428	48995212	del	27784	ATOH8	ATOH8	ATOH8
chr11	49071385	49093033	del	21648	NOT_FOUND	NOT_FOUND	NOT_FOUND
chr11	50414602	50450982	del	36380	SUCLG1	SUCLG1	SUCLG1
chr11	51014464	51231473	del	217009	NOT_FOUND	NOT_FOUND	NOT_FOUND
chr11	51339311	51363697	del	24386	NOT_FOUND	NOT_FOUND	NOT_FOUND
chr11	51460594	51606174	del	145580	NOT_FOUND	NOT_FOUND	NOT_FOUND
chr11	52203441	52294718	del	91277	NOT_FOUND	NOT_FOUND	NOT_FOUND
chr11	52591174	52622435	del	31261	NOT_FOUND	NOT_FOUND	NOT_FOUND
chr11	52677772	52696654	del	18882	NOT_FOUND	NOT_FOUND	NOT_FOUND
chr11	53767821	53786322	del	18501	NOT_FOUND	NOT_FOUND	NOT_FOUND
chr11	55611104	55619578	del	8474	CTNNA2	CTNNA2	CTNNA2
chr11	55656938	55719165	del	62227	CTNNA2	CTNNA2	NOT_FOUND
chr11	56419017	56472630	del	53613	NOT_FOUND	NOT_FOUND	NOT_FOUND
chr11	56927782	57101456	del	173674	NOT_FOUND	NOT_FOUND	NOT_FOUND
chr11	57398248	57593769	del	195521	NOT_FOUND	NOT_FOUND	NOT_FOUND
chr11	58230799	58233893	del	3094	NOT_FOUND	NOT_FOUND	NOT_FOUND
chr11	58332650	58381157	del	48507	NOT_FOUND	NOT_FOUND	NOT_FOUND
chr11	58711535	58724722	del	13187	NOT_FOUND	NOT_FOUND	NOT_FOUND
chr11	58844378	58899700	del	55322	NOT_FOUND	NOT_FOUND	NOT_FOUND
chr11	59090219	59113420	del	23201	NOT_FOUND	NOT_FOUND	NOT_FOUND
chr11	60144677	60220172	del	75495	NOT_FOUND	NOT_FOUND	NOT_FOUND
chr11	61858071	61865790	del	7719	WDPCP	WDPCP	WDPCP
chr11	61914725	62048421	del	133696	MDH1,WDPCP	MDH1,WDPCP	MDH1,WDPCP
chr11	62057011	62219546	del	162535	NOT_FOUND	NOT_FOUND	NOT_FOUND
chr11	65346060	65382059	del	35999	NOT_FOUND	NOT_FOUND	NOT_FOUND
chr11	65482931	65496563	del	13632	NOT_FOUND	NOT_FOUND	NOT_FOUND
chr11	66065852	66083452	del	17600	NOT_FOUND	NOT_FOUND	NOT_FOUND
chr11	66152523	66179963	del	27440	NOT_FOUND	NOT_FOUND	NOT_FOUND
chr11	69163136	69175223	del	12087	NOT_FOUND	NOT_FOUND	NOT_FOUND
chr11	69216078	69286194	del	70116	NOT_FOUND	NOT_FOUND	NOT_FOUND
chr11	69357111	69374266	del	17155	NOT_FOUND	NOT_FOUND	NOT_FOUND
chr11	70055259	70074633	del	19374	NOT_FOUND	NOT_FOUND	NOT_FOUND
chr11	70178892	70267043	del	88151	NOT_FOUND	NOT_FOUND	NOT_FOUND
chr11	70507376	70513602	del	6226	NOT_FOUND	NOT_FOUND	NOT_FOUND
chr11	70746972	70770166	del	23194	NOT_FOUND	NOT_FOUND	NOT_FOUND
chr11	70967331	71016797	del	49466	PPP1CB	PPP1CB	PPP1CB
chr11	72794664	72858865	del	64201	SLC35F6	SLC35F6	SLC35F6
chr11	73942185	73976212	del	34027	DNMT3A	NOT_FOUND	DNMT3A
chr11	74020002	74040319	del	20317	DNMT3A	DNMT3A	DNMT3A
chr11	74964170	75063463	del	99293	FAM228A,FAM228B,FKBP1B,PFN4,SF3B6,TP53I3	FAM228A,FAM228B,FKBP1B,PFN4,SF3B6,TP53I3	FAM228A,FAM228B,FKBP1B,PFN4,SF3B6,TP53I3
chr11	75461248	75478933	del	17685	KLHL29	NOT_FOUND	NOT_FOUND
chr11	75666032	75696206	del	30174	NOT_FOUND	NOT_FOUND	NOT_FOUND
chr11	75811425	75819536	del	8111	NOT_FOUND	NOT_FOUND	NOT_FOUND
chr11	75964766	75968552	del	3786	NOT_FOUND	NOT_FOUND	NOT_FOUND
chr11	75971297	76010981	del	39684	NOT_FOUND	NOT_FOUND	NOT_FOUND
chr11	77040225	77042751	del	2526	NOT_FOUND	NOT_FOUND	NOT_FOUND
chr11	78290130	78324356	del	34226	HS1BP3	HS1BP3	HS1BP3
chr11	81414106	81425393	del	11287	NOT_FOUND	NOT_FOUND	NOT_FOUND
chr11	83061314	83094156	del	32842	NBAS	NBAS	NBAS
chr11	83166383	83192752	del	26369	NBAS	NBAS	NBAS
chr11	84351816	84375559	del	23743	NOT_FOUND	NOT_FOUND	NOT_FOUND
chr11	84731011	84736777	del	5766	NOT_FOUND	NOT_FOUND	NOT_FOUND
chr11	84769675	84772952	del	3277	NOT_FOUND	NOT_FOUND	NOT_FOUND
chr11	84894895	84898553	del	3658	NOT_FOUND	NOT_FOUND	NOT_FOUND
chr11	84944865	84958875	del	14010	NOT_FOUND	NOT_FOUND	NOT_FOUND
chr11	85246815	85307298	del	60483	NOT_FOUND	NOT_FOUND	NOT_FOUND
chr11	85709269	85727191	del	17922	NOT_FOUND	NOT_FOUND	NOT_FOUND
chr11	86004932	86036402	del	31470	NOT_FOUND	NOT_FOUND	NOT_FOUND
chr11	86880518	86888060	del	7542	ATP6V1C2	ATP6V1C2	ATP6V1C2
chr11	87310081	87345760	del	35679	NOT_FOUND	NOT_FOUND	NOT_FOUND
chr11	87919812	87967895	del	48083	CPSF3,IAH1	CPSF3,IAH1	CPSF3,IAH1
chr11	88665542	88717159	del	51617	NOT_FOUND	NOT_FOUND	NOT_FOUND
chr11	90875046	90936686	del	61640	NOT_FOUND	NOT_FOUND	NOT_FOUND
chr11	91526664	91532116	del	5452	NOT_FOUND	NOT_FOUND	NOT_FOUND
chr11	92572224	92610689	del	38465	DAB2IP	DAB2IP	DAB2IP
chr11	93107024	93122601	del	15577	MRRF,RBM18	RBM18	MRRF,RBM18
chr11	93441162	93510418	del	69256	NOT_FOUND	NOT_FOUND	NOT_FOUND
chr11	93896609	93931927	del	35318	NOT_FOUND	NOT_FOUND	NOT_FOUND
chr11	94476874	94566814	del	89940	DENND1A	DENND1A	DENND1A
chr11	95083480	95108791	del	25311	NOT_FOUND	NOT_FOUND	NOT_FOUND
chr11	96239578	96287631	del	48053	MAPKAP1	MAPKAP1	MAPKAP1
chr11	96578698	96625663	del	46965	PBX3	PBX3	NOT_FOUND
chr11	96756491	96867692	del	111201	PBX3	PBX3	PBX3
chr11	96995965	97014789	del	18824	NOT_FOUND	NOT_FOUND	NOT_FOUND
chr11	97275195	97292146	del	16951	NOT_FOUND	NOT_FOUND	NOT_FOUND
chr11	97993483	98046434	del	52951	GARNL3	GARNL3	GARNL3
chr11	99985406	100059204	del	73798	ASB6,NTMT1	ASB6,NTMT1	ASB6,NTMT1
chr11	102415485	102463332	del	47847	NOT_FOUND	NOT_FOUND	NOT_FOUND
chr11	103367027	103372812	del	5785	NOT_FOUND	NOT_FOUND	NOT_FOUND
chr11	103418398	103447373	del	28975	CAMSAP1	NOT_FOUND	CAMSAP1
chr11	103560890	103588528	del	27638	NACC2	NACC2	NACC2
chr11	103685133	103692898	del	7765	NOT_FOUND	NOT_FOUND	NOT_FOUND
chr11	103717014	104150260	del	433246	AGPAT2,CARD9,EGFL7,INPP5E,LHX3,MIR126,PMPCA,SDCCAG3	AGPAT2,CARD9,EGFL7,INPP5E,LHX3,MIR126,PMPCA,SDCCAG3	AGPAT2,CARD9,EGFL7,INPP5E,LHX3,MIR126,PMPCA,SDCCAG3
chr11	104179884	104275982	del	96098	ABO	ABO	ABO
chr11	104301649	104396099	del	94450	MED22,RPL7A,SURF4,SURF6	MED22,RPL7A,SURF4,SURF6	MED22,RPL7A,SURF4,SURF6
chr11	104484686	104497069	del	12383	ADAMTSL2	ADAMTSL2	ADAMTSL2
chr11	104522199	104590498	del	68299	DBH,SARDH	DBH,SARDH	DBH,SARDH
chr11	105699664	105847914	del	148250	ENTPD8,NOXA1	ENTPD8,NOXA1	ENTPD8,NOXA1
chr11	105870348	105879823	del	9475	CYSRT1	CYSRT1	CYSRT1
chr11	105928836	105985714	del	56878	NOT_FOUND	NOT_FOUND	NOT_FOUND
chr11	106154480	106423383	del	268903	C11H9orf142,C8G,CCDC183,CLIC3,EDF1,ENTPD2,FBXW5,FUT7,MAMDC4,NPDC1,PHPT1,PTGDS,RABL6,TMEM141	C11H9orf142,C8G,CCDC183,CLIC3,EDF1,ENTPD2,FBXW5,FUT7,MAMDC4,NPDC1,PHPT1,PTGDS,RABL6,TMEM141	C11H9orf142,C8G,CCDC183,CLIC3,EDF1,ENTPD2,FBXW5,FUT7,MAMDC4,NPDC1,PHPT1,PTGDS,RABL6,TMEM141
chr11	106634336	106710431	del	76095	OLFM1	OLFM1	OLFM1
chr12	6351	147119	del	140768	NOT_FOUND	NOT_FOUND	NOT_FOUND
chr12	613262	702109	del	88847	NOT_FOUND	NOT_FOUND	NOT_FOUND
chr12	717729	731185	del	13456	NOT_FOUND	NOT_FOUND	NOT_FOUND
chr12	851956	854270	del	2314	NOT_FOUND	NOT_FOUND	NOT_FOUND
chr12	936045	944850	del	8805	NOT_FOUND	NOT_FOUND	NOT_FOUND
chr12	1162140	1185172	del	23032	NOT_FOUND	NOT_FOUND	NOT_FOUND
chr12	1253464	1290975	del	37511	NOT_FOUND	NOT_FOUND	NOT_FOUND
chr12	1588301	1598406	del	10105	TDRD3	TDRD3	NOT_FOUND
chr12	1959364	1971696	del	12332	NOT_FOUND	NOT_FOUND	NOT_FOUND
chr12	2192168	2441056	del	248888	DIAPH3	DIAPH3	DIAPH3
chr12	3674632	3679081	del	4449	NOT_FOUND	NOT_FOUND	NOT_FOUND
chr12	4276184	4293517	del	17333	NOT_FOUND	NOT_FOUND	NOT_FOUND
chr12	4523191	4546010	del	22819	NOT_FOUND	NOT_FOUND	NOT_FOUND
chr12	4564186	4593776	del	29590	NOT_FOUND	NOT_FOUND	NOT_FOUND
chr12	4690459	4702607	del	12148	NOT_FOUND	NOT_FOUND	NOT_FOUND
chr12	4964435	5009165	del	44730	NOT_FOUND	NOT_FOUND	NOT_FOUND
chr12	5058905	5073666	del	14761	NOT_FOUND	NOT_FOUND	NOT_FOUND
chr12	5516764	5527846	del	11082	NOT_FOUND	NOT_FOUND	NOT_FOUND
chr12	5656257	5668746	del	12489	NOT_FOUND	NOT_FOUND	NOT_FOUND
chr12	5812997	5823733	del	10736	NOT_FOUND	NOT_FOUND	NOT_FOUND
chr12	6195101	6198089	del	2988	NOT_FOUND	NOT_FOUND	NOT_FOUND
chr12	6644671	6660935	del	16264	NOT_FOUND	NOT_FOUND	NOT_FOUND
chr12	7179384	7290052	del	110668	NOT_FOUND	NOT_FOUND	NOT_FOUND
chr12	7344264	7367767	del	23503	NOT_FOUND	NOT_FOUND	NOT_FOUND
chr12	7461104	7505764	del	44660	NOT_FOUND	NOT_FOUND	NOT_FOUND
chr12	7507845	7509154	del	1309	NOT_FOUND	NOT_FOUND	NOT_FOUND
chr12	7704976	7764451	del	59475	NOT_FOUND	NOT_FOUND	NOT_FOUND
chr12	7886753	7913644	del	26891	NOT_FOUND	NOT_FOUND	NOT_FOUND
chr12	8146207	8151209	del	5002	NOT_FOUND	NOT_FOUND	NOT_FOUND
chr12	8379490	8391286	del	11796	NOT_FOUND	NOT_FOUND	NOT_FOUND
chr12	9315532	9329498	del	13966	NOT_FOUND	NOT_FOUND	NOT_FOUND
chr12	9722091	9734455	del	12364	NOT_FOUND	NOT_FOUND	NOT_FOUND
chr12	9815429	9851720	del	36291	NOT_FOUND	NOT_FOUND	NOT_FOUND
chr12	11300914	11311564	del	10650	WBP4	WBP4	WBP4
chr12	12200976	12210929	del	9953	NOT_FOUND	NOT_FOUND	NOT_FOUND
chr12	12639631	12659713	del	20082	NOT_FOUND	NOT_FOUND	NOT_FOUND
chr12	12735133	12764014	del	28881	TNFSF11	TNFSF11	TNFSF11
chr12	13275416	13361280	del	85864	NOT_FOUND	NOT_FOUND	NOT_FOUND
chr12	14709530	14769478	del	59948	TSC22D1	TSC22D1	TSC22D1
chr12	16982311	17061418	del	79107	NOT_FOUND	NOT_FOUND	NOT_FOUND
chr12	19003291	19011551	del	8260	NOT_FOUND	NOT_FOUND	NOT_FOUND
chr12	19081593	19099906	del	18313	NOT_FOUND	NOT_FOUND	NOT_FOUND
chr12	19143862	19177925	del	34063	PHF11,SETDB2	PHF11,SETDB2	PHF11,SETDB2
chr12	20774650	20783991	del	9341	NOT_FOUND	NOT_FOUND	NOT_FOUND
chr12	22890419	22979469	del	89050	LHFP	LHFP	NOT_FOUND
chr12	23291697	23313026	del	21329	STOML3	STOML3	STOML3
chr12	23634545	23640467	del	5922	NOT_FOUND	NOT_FOUND	NOT_FOUND
chr12	27555950	27628451	del	72501	NOT_FOUND	NOT_FOUND	NOT_FOUND
chr12	29308540	29364182	del	55642	NOT_FOUND	NOT_FOUND	NOT_FOUND
chr12	29876357	29891120	del	14763	NOT_FOUND	NOT_FOUND	NOT_FOUND
chr12	31509547	31542908	del	33361	NOT_FOUND	NOT_FOUND	NOT_FOUND
chr12	32054331	32218347	del	164016	NOT_FOUND	NOT_FOUND	NOT_FOUND
chr12	32297960	32323828	del	25868	CDX2,URAD	CDX2,URAD	CDX2,URAD
chr12	32446862	32465190	del	18328	NOT_FOUND	NOT_FOUND	NOT_FOUND
chr12	32503138	32624808	del	121670	LNX2,POLR1D	LNX2,POLR1D	LNX2,POLR1D
chr12	34400589	34421137	del	20548	NOT_FOUND	NOT_FOUND	NOT_FOUND
chr12	34473281	34750831	del	277550	C1QTNF9,TNFRSF19	C1QTNF9,TNFRSF19	C1QTNF9,TNFRSF19
chr12	35886159	35967124	del	80965	XPO4	XPO4	XPO4
chr12	36234962	36246640	del	11678	CRYL1	CRYL1	CRYL1
chr12	36299088	36337762	del	38674	GJB2,GJB6	GJB6	GJB2,GJB6
chr12	36970871	37033047	del	62176	NOT_FOUND	NOT_FOUND	NOT_FOUND
chr12	37126744	37499586	del	372842	NOT_FOUND	NOT_FOUND	NOT_FOUND
chr12	37584470	37659164	del	74694	NOT_FOUND	NOT_FOUND	NOT_FOUND
chr12	38141849	38153214	del	11365	NOT_FOUND	NOT_FOUND	NOT_FOUND
chr12	38382986	38392955	del	9969	NOT_FOUND	NOT_FOUND	NOT_FOUND
chr12	38846840	39090987	del	244147	NOT_FOUND	NOT_FOUND	NOT_FOUND
chr12	39177777	39198240	del	20463	NOT_FOUND	NOT_FOUND	NOT_FOUND
chr12	40305865	40359821	del	53956	NOT_FOUND	NOT_FOUND	NOT_FOUND
chr12	41703021	42201830	del	498809	NOT_FOUND	NOT_FOUND	NOT_FOUND
chr12	42420488	42424534	del	4046	NOT_FOUND	NOT_FOUND	NOT_FOUND
chr12	42760473	42788042	del	27569	NOT_FOUND	NOT_FOUND	NOT_FOUND
chr12	42887835	43031585	del	143750	NOT_FOUND	NOT_FOUND	NOT_FOUND
chr12	43164746	43196111	del	31365	NOT_FOUND	NOT_FOUND	NOT_FOUND
chr12	43209400	43618367	del	408967	NOT_FOUND	NOT_FOUND	NOT_FOUND
chr12	44331491	44427740	del	96249	KLHL1	KLHL1	KLHL1
chr12	44501711	44565960	del	64249	KLHL1	KLHL1	KLHL1
chr12	44766713	44770577	del	3864	KLHL1	KLHL1	NOT_FOUND
chr12	44880646	44917169	del	36523	NOT_FOUND	NOT_FOUND	NOT_FOUND
chr12	44959465	45002070	del	42605	NOT_FOUND	NOT_FOUND	NOT_FOUND
chr12	45046667	45085281	del	38614	NOT_FOUND	NOT_FOUND	NOT_FOUND
chr12	45942112	46192084	del	249972	NOT_FOUND	NOT_FOUND	NOT_FOUND
chr12	46479282	46570209	del	90927	NOT_FOUND	NOT_FOUND	NOT_FOUND
chr12	47545150	47567431	del	22281	NOT_FOUND	NOT_FOUND	NOT_FOUND
chr12	50609380	50729185	del	119805	TBC1D4	TBC1D4	TBC1D4
chr12	51252944	51403603	del	150659	NOT_FOUND	NOT_FOUND	NOT_FOUND
chr12	51779695	51782594	del	2899	NOT_FOUND	NOT_FOUND	NOT_FOUND
chr12	51992586	52033483	del	40897	NOT_FOUND	NOT_FOUND	NOT_FOUND
chr12	53882047	53886692	del	4645	NOT_FOUND	NOT_FOUND	NOT_FOUND
chr12	56160384	56188200	del	27816	NOT_FOUND	NOT_FOUND	NOT_FOUND
chr12	56458558	56473279	del	14721	NOT_FOUND	NOT_FOUND	NOT_FOUND
chr12	57245225	57258702	del	13477	NOT_FOUND	NOT_FOUND	NOT_FOUND
chr12	57382828	57419504	del	36676	NOT_FOUND	NOT_FOUND	NOT_FOUND
chr12	57628933	57786477	del	157544	NOT_FOUND	NOT_FOUND	NOT_FOUND
chr12	58379399	58403860	del	24461	NOT_FOUND	NOT_FOUND	NOT_FOUND
chr12	58568441	58805175	del	236734	NOT_FOUND	NOT_FOUND	NOT_FOUND
chr12	59314731	59327370	del	12639	NOT_FOUND	NOT_FOUND	NOT_FOUND
chr12	59595518	59632260	del	36742	NOT_FOUND	NOT_FOUND	NOT_FOUND
chr12	59686767	59700688	del	13921	NOT_FOUND	NOT_FOUND	NOT_FOUND
chr12	59989293	60030780	del	41487	NOT_FOUND	NOT_FOUND	NOT_FOUND
chr12	60036381	60345652	del	309271	NOT_FOUND	NOT_FOUND	NOT_FOUND
chr12	60640448	60664504	del	24056	NOT_FOUND	NOT_FOUND	NOT_FOUND
chr12	60969778	60983987	del	14209	NOT_FOUND	NOT_FOUND	NOT_FOUND
chr12	61079337	61091297	del	11960	NOT_FOUND	NOT_FOUND	NOT_FOUND
chr12	61141321	61229440	del	88119	NOT_FOUND	NOT_FOUND	NOT_FOUND
chr12	61367943	61407188	del	39245	NOT_FOUND	NOT_FOUND	NOT_FOUND
chr12	61701405	61713890	del	12485	NOT_FOUND	NOT_FOUND	NOT_FOUND
chr12	62051868	62057824	del	5956	NOT_FOUND	NOT_FOUND	NOT_FOUND
chr12	62148122	62209996	del	61874	NOT_FOUND	NOT_FOUND	NOT_FOUND
chr12	62283912	62313123	del	29211	NOT_FOUND	NOT_FOUND	NOT_FOUND
chr12	62467404	62500362	del	32958	NOT_FOUND	NOT_FOUND	NOT_FOUND
chr12	62527845	62535860	del	8015	NOT_FOUND	NOT_FOUND	NOT_FOUND
chr12	63906462	63924613	del	18151	NOT_FOUND	NOT_FOUND	NOT_FOUND
chr12	64248798	64265529	del	16731	NOT_FOUND	NOT_FOUND	NOT_FOUND
chr12	64690171	64891389	del	201218	NOT_FOUND	NOT_FOUND	NOT_FOUND
chr12	65046879	65059483	del	12604	NOT_FOUND	NOT_FOUND	NOT_FOUND
chr12	65101393	65131442	del	30049	NOT_FOUND	NOT_FOUND	NOT_FOUND
chr12	66835393	66866085	del	30692	GPC5	GPC5	GPC5
chr12	67034059	67052464	del	18405	GPC5	GPC5	NOT_FOUND
chr12	67435713	67482179	del	46466	NOT_FOUND	NOT_FOUND	NOT_FOUND
chr12	67537603	67580258	del	42655	NOT_FOUND	NOT_FOUND	NOT_FOUND
chr12	69327716	69331231	del	3515	NOT_FOUND	NOT_FOUND	NOT_FOUND
chr12	70363408	72149022	del	1785614	NOT_FOUND	NOT_FOUND	NOT_FOUND
chr12	72174261	72264806	del	90545	NOT_FOUND	NOT_FOUND	NOT_FOUND
chr12	72280388	72285729	del	5341	NOT_FOUND	NOT_FOUND	NOT_FOUND
chr12	72419043	75238779	del	2819736	MIR3141	MIR3141	MIR3141
chr12	75316371	76792647	del	1476276	CLDN10	CLDN10	CLDN10
chr12	77750612	77765070	del	14458	HS6ST3	HS6ST3	NOT_FOUND
chr12	77802250	77803453	del	1203	HS6ST3	HS6ST3	NOT_FOUND
chr12	78327456	78335410	del	7954	MBNL2	NOT_FOUND	NOT_FOUND
chr12	78494480	78499919	del	5439	NOT_FOUND	NOT_FOUND	NOT_FOUND
chr12	79567624	79575730	del	8106	NOT_FOUND	NOT_FOUND	NOT_FOUND
chr12	79932526	80015931	del	83405	NOT_FOUND	NOT_FOUND	NOT_FOUND
chr12	80182091	80252500	del	70409	GPR183,UBAC2	GPR183,UBAC2	GPR183,UBAC2
chr12	80374315	80400395	del	26080	NOT_FOUND	NOT_FOUND	NOT_FOUND
chr12	80700228	80732435	del	32207	ZIC2	ZIC2	ZIC2
chr12	82144941	82215811	del	70870	FGF14	FGF14	NOT_FOUND
chr12	84761791	84766987	del	5196	NOT_FOUND	NOT_FOUND	NOT_FOUND
chr12	85781697	85797180	del	15483	NOT_FOUND	NOT_FOUND	NOT_FOUND
chr12	87435953	87451465	del	15512	NOT_FOUND	NOT_FOUND	NOT_FOUND
chr12	87503547	87518203	del	14656	NOT_FOUND	NOT_FOUND	NOT_FOUND
chr12	88659618	88674459	del	14841	NOT_FOUND	NOT_FOUND	NOT_FOUND
chr12	88697978	88719849	del	21871	NOT_FOUND	NOT_FOUND	NOT_FOUND
chr12	89628059	89692338	del	64279	NOT_FOUND	NOT_FOUND	NOT_FOUND
chr12	90093584	90107365	del	13781	NOT_FOUND	NOT_FOUND	NOT_FOUND
chr12	90123070	90153215	del	30145	NOT_FOUND	NOT_FOUND	NOT_FOUND
chr12	90209467	90215966	del	6499	TUBGCP3	TUBGCP3	TUBGCP3
chr12	90467741	90530632	del	62891	F10,F7	F10,F7	F10,F7
chr12	91002270	91131021	del	128751	CDC16,CHAMP1,MIR2303	CDC16,CHAMP1,MIR2303	CDC16,CHAMP1,MIR2303
chr13	1390386	1402944	del	12558	MIR2285M-1,PLCB1	MIR2285M-1,PLCB1	MIR2285M-1
chr13	1819765	1831403	del	11638	NOT_FOUND	NOT_FOUND	NOT_FOUND
chr13	2438230	2463555	del	25325	LAMP5	LAMP5	LAMP5
chr13	3568756	3575401	del	6645	MKKS	MKKS	MKKS
chr13	4929686	4933467	del	3781	NOT_FOUND	NOT_FOUND	NOT_FOUND
chr13	6013334	6108096	del	94762	NOT_FOUND	NOT_FOUND	NOT_FOUND
chr13	6982667	6990736	del	8069	ISM1	ISM1	NOT_FOUND
chr13	8492707	8620171	del	127464	MACROD2	NOT_FOUND	NOT_FOUND
chr13	8873328	8920866	del	47538	MACROD2	NOT_FOUND	NOT_FOUND
chr13	9845510	9899186	del	53676	MACROD2	MACROD2	MACROD2
chr13	11307993	11378528	del	70535	NOT_FOUND	NOT_FOUND	NOT_FOUND
chr13	13504774	13598584	del	93810	NOT_FOUND	NOT_FOUND	NOT_FOUND
chr13	14356314	14370272	del	13958	NOT_FOUND	NOT_FOUND	NOT_FOUND
chr13	14525354	14533369	del	8015	NOT_FOUND	NOT_FOUND	NOT_FOUND
chr13	16562009	16586255	del	24246	SFMBT2	SFMBT2	SFMBT2
chr13	17453525	17461384	del	7859	NOT_FOUND	NOT_FOUND	NOT_FOUND
chr13	17651599	17670632	del	19033	FBXO18	FBXO18	FBXO18
chr13	18066756	18075120	del	8364	ACBD5	ACBD5	ACBD5
chr13	18170215	18179388	del	9173	ABI1	ABI1	ABI1
chr13	18754772	18762878	del	8106	NOT_FOUND	NOT_FOUND	NOT_FOUND
chr13	18983750	19061424	del	77674	NOT_FOUND	NOT_FOUND	NOT_FOUND
chr13	19399994	19401389	del	1395	NOT_FOUND	NOT_FOUND	NOT_FOUND
chr13	19781215	19786439	del	5224	NOT_FOUND	NOT_FOUND	NOT_FOUND
chr13	20350423	20371685	del	21262	NOT_FOUND	NOT_FOUND	NOT_FOUND
chr13	21305487	21316550	del	11063	NOT_FOUND	NOT_FOUND	NOT_FOUND
chr13	22993344	23032733	del	39389	NOT_FOUND	NOT_FOUND	NOT_FOUND
chr13	23704066	23743443	del	39377	BMI1,COMMD3,SPAG6	BMI1,COMMD3,SPAG6	BMI1,COMMD3,SPAG6
chr13	23857283	23988220	del	130937	MIR2285K-2,PIP4K2A	MIR2285K-2,PIP4K2A	MIR2285K-2,PIP4K2A
chr13	26327457	26370317	del	42860	GPR158	GPR158	NOT_FOUND
chr13	26423150	26469939	del	46789	GPR158	GPR158	GPR158
chr13	27643794	27663612	del	19818	NOT_FOUND	NOT_FOUND	NOT_FOUND
chr13	28879253	28913623	del	34370	FRMD4A	FRMD4A	NOT_FOUND
chr13	29944461	29966308	del	21847	ACBD7,RPP38	ACBD7,RPP38	ACBD7,RPP38
chr13	34752513	34767403	del	14890	ZNF438	ZNF438	NOT_FOUND
chr13	36039052	36055086	del	16034	NOT_FOUND	NOT_FOUND	NOT_FOUND
chr13	36305000	36315783	del	10783	NOT_FOUND	NOT_FOUND	NOT_FOUND
chr13	37004873	37013486	del	8613	ARMC4	ARMC4	NOT_FOUND
chr13	40401374	40552183	del	150809	NOT_FOUND	NOT_FOUND	NOT_FOUND
chr13	40711078	40728046	del	16968	NOT_FOUND	NOT_FOUND	NOT_FOUND
chr13	40834876	40946895	del	112019	KIZ	KIZ	KIZ
chr13	43152577	43209648	del	57071	ABHD12,ENTPD6,PYGB	ABHD12,ENTPD6,PYGB	ABHD12,ENTPD6,PYGB
chr13	43419210	43425997	del	6787	ASB13	ASB13	ASB13
chr13	45346133	45418752	del	72619	NOT_FOUND	NOT_FOUND	NOT_FOUND
chr13	45518111	45559377	del	41266	PFKP	PFKP	PFKP
chr13	45796980	45805599	del	8619	NOT_FOUND	NOT_FOUND	NOT_FOUND
chr13	45917616	45925987	del	8371	NOT_FOUND	NOT_FOUND	NOT_FOUND
chr13	46418635	46472930	del	54295	ADARB2	ADARB2	NOT_FOUND
chr13	46556818	46603400	del	46582	ADARB2	ADARB2	ADARB2
chr13	46651684	46653953	del	2269	WDR37	WDR37	WDR37
chr13	46909724	46912555	del	2831	DIP2C	DIP2C	NOT_FOUND
chr13	49767791	49775883	del	8092	NOT_FOUND	NOT_FOUND	NOT_FOUND
chr13	50558651	50572189	del	13538	NOT_FOUND	NOT_FOUND	NOT_FOUND
chr13	50881870	50919776	del	37906	NOT_FOUND	NOT_FOUND	NOT_FOUND
chr13	53535357	53542322	del	6965	NOT_FOUND	NOT_FOUND	NOT_FOUND
chr13	53708479	53744170	del	35691	SIRPA	SIRPA	SIRPA
chr13	53838879	53848927	del	10048	NOT_FOUND	NOT_FOUND	NOT_FOUND
chr13	53858853	53868094	del	9241	NOT_FOUND	NOT_FOUND	NOT_FOUND
chr13	53887557	53891287	del	3730	NOT_FOUND	NOT_FOUND	NOT_FOUND
chr13	53932232	53990117	del	57885	SIRPB1	SIRPB1	SIRPB1
chr13	54283340	54318633	del	35293	PRPF6,SOX18,TCEA2	PRPF6,SOX18,TCEA2	PRPF6,SOX18,TCEA2
chr13	55365134	55436767	del	71633	ADRM1,MIR2306	ADRM1,MIR2306	ADRM1,MIR2306
chr13	56372599	56383373	del	10774	NOT_FOUND	NOT_FOUND	NOT_FOUND
chr13	58049364	58078696	del	29332	NOT_FOUND	NOT_FOUND	NOT_FOUND
chr13	61673841	61780413	del	106572	BCL2L1,COX4I2,HM13,ID1	BCL2L1,COX4I2,HM13,ID1	BCL2L1,COX4I2,HM13,ID1
chr13	62217690	62259448	del	41758	POFUT1,TM9SF4	POFUT1	POFUT1,TM9SF4
chr13	63007875	63073118	del	65243	BPIFA2A	BPIFA2A	BPIFA2A
chr13	63683559	63796005	del	112446	E2F1,NECAB3,PXMP4,ZNF341	E2F1,NECAB3,PXMP4,ZNF341	E2F1,NECAB3,PXMP4,ZNF341
chr13	66667340	66769331	del	101991	RBL1	RBL1	RBL1
chr13	67697067	67713349	del	16282	TGM2	TGM2	TGM2
chr13	68171046	68182307	del	11261	NOT_FOUND	NOT_FOUND	NOT_FOUND
chr13	68227479	68232127	del	4648	NOT_FOUND	NOT_FOUND	NOT_FOUND
chr13	68842496	68847925	del	5429	NOT_FOUND	NOT_FOUND	NOT_FOUND
chr13	70249684	70279895	del	30211	NOT_FOUND	NOT_FOUND	NOT_FOUND
chr13	70667271	70694856	del	27585	LPIN3	LPIN3	LPIN3
chr13	72599737	72604755	del	5018	NOT_FOUND	NOT_FOUND	NOT_FOUND
chr13	75036437	75044577	del	8140	NOT_FOUND	NOT_FOUND	NOT_FOUND
chr13	78302967	78309685	del	6718	KCNB1	KCNB1	KCNB1
chr13	79341197	79394946	del	53749	NOT_FOUND	NOT_FOUND	NOT_FOUND
chr13	79496682	79506734	del	10052	BCAS4	BCAS4	BCAS4
chr13	80573944	80583992	del	10048	ZFP64	ZFP64	ZFP64
chr13	80932257	80935187	del	2930	NOT_FOUND	NOT_FOUND	NOT_FOUND
chr13	82228512	82245206	del	16694	NOT_FOUND	NOT_FOUND	NOT_FOUND
chr13	83242122	83342824	del	100702	NOT_FOUND	NOT_FOUND	NOT_FOUND
chr13	83655713	83703988	del	48275	NOT_FOUND	NOT_FOUND	NOT_FOUND
chr13	83813880	83832617	del	18737	NOT_FOUND	NOT_FOUND	NOT_FOUND
chr14	707397	720241	del	12844	NOT_FOUND	NOT_FOUND	NOT_FOUND
chr14	1260498	1351133	del	90635	NOT_FOUND	NOT_FOUND	NOT_FOUND
chr14	1557291	1804790	del	247499	ADCK5,ARHGAP39,C14H8orf82,CPSF1,CYHR1,DGAT1,FOXH1,GPT,KIFC2,LRRC14,LRRC24,MFSD3,MIR2308,PPP1R16A,RECQL4,SCRT1,SLC39A4,SLC52A2,TONSL,VPS28	ADCK5,ARHGAP39,C14H8orf82,CPSF1,CYHR1,DGAT1,FOXH1,GPT,KIFC2,LRRC14,LRRC24,MFSD3,MIR2308,PPP1R16A,RECQL4,SCRT1,SLC39A4,SLC52A2,TONSL,VPS28	ADCK5,ARHGAP39,C14H8orf82,CPSF1,CYHR1,DGAT1,FOXH1,GPT,KIFC2,LRRC14,LRRC24,MFSD3,MIR2308,PPP1R16A,RECQL4,SCRT1,SLC39A4,SLC52A2,TONSL,VPS28
chr14	1841484	1962021	del	120537	CYC1,EXOSC4,GPAA1,MAF1,MIR1839,MROH1,OPLAH,SHARPIN	CYC1,EXOSC4,GPAA1,MAF1,MIR1839,MROH1,OPLAH,SHARPIN	CYC1,EXOSC4,GPAA1,MAF1,MIR1839,MROH1,OPLAH,SHARPIN
chr14	2006872	2089613	del	82741	GRINA,MIR2309	GRINA,MIR2309	GRINA,MIR2309
chr14	2150825	2211893	del	61068	NRBP2,PUF60	NRBP2,PUF60	NRBP2,PUF60
chr14	2382595	2472363	del	89768	NOT_FOUND	NOT_FOUND	NOT_FOUND
chr14	2790501	2978629	del	188128	ADGRB1,ARC,LY6D,LYNX1,THEM6	ADGRB1,ARC,LY6D,LYNX1,THEM6	ADGRB1,ARC,LY6D,LYNX1,THEM6
chr14	3096452	3119309	del	22857	TSNARE1	TSNARE1	TSNARE1
chr14	3711806	3749739	del	37933	NOT_FOUND	NOT_FOUND	NOT_FOUND
chr14	6642970	6651705	del	8735	NOT_FOUND	NOT_FOUND	NOT_FOUND
chr14	6656054	6665921	del	9867	NOT_FOUND	NOT_FOUND	NOT_FOUND
chr14	8806861	8833079	del	26218	NOT_FOUND	NOT_FOUND	NOT_FOUND
chr14	9110381	9121932	del	11551	NDRG1	NDRG1	NDRG1
chr14	11382929	11390881	del	7952	ASAP1	ASAP1	NOT_FOUND
chr14	11597343	11599700	del	2357	ASAP1	ASAP1	NOT_FOUND
chr14	15509765	15519654	del	9889	NOT_FOUND	NOT_FOUND	NOT_FOUND
chr14	17271367	17336372	del	65005	TMEM65	TMEM65	TMEM65
chr14	18451371	18471261	del	19890	NOT_FOUND	NOT_FOUND	NOT_FOUND
chr14	19419946	19457864	del	37918	NOT_FOUND	NOT_FOUND	NOT_FOUND
chr14	20081632	20102686	del	21054	NOT_FOUND	NOT_FOUND	NOT_FOUND
chr14	21163462	21193882	del	30420	MCM4,PRKDC	MCM4,PRKDC	MCM4,PRKDC
chr14	21611698	21651379	del	39681	C14H8orf22	C14H8orf22	C14H8orf22
chr14	23682412	23710359	del	27947	NOT_FOUND	NOT_FOUND	NOT_FOUND
chr14	23811506	23834388	del	22882	NOT_FOUND	NOT_FOUND	NOT_FOUND
chr14	24716826	24737917	del	21091	TMEM68	TMEM68	TMEM68
chr14	26940483	26946683	del	6200	TOX	TOX	TOX
chr14	27595832	27601385	del	5553	NOT_FOUND	NOT_FOUND	NOT_FOUND
chr14	29896424	30030892	del	134468	NOT_FOUND	NOT_FOUND	NOT_FOUND
chr14	31664966	31687970	del	23004	NOT_FOUND	NOT_FOUND	NOT_FOUND
chr14	32473148	32580994	del	107846	NOT_FOUND	NOT_FOUND	NOT_FOUND
chr14	33246785	33304950	del	58165	CSPP1	CSPP1	CSPP1
chr14	38583008	38588034	del	5026	SBSPON	SBSPON	SBSPON
chr14	39465449	39499969	del	34520	NOT_FOUND	NOT_FOUND	NOT_FOUND
chr14	39978621	39998685	del	20064	NOT_FOUND	NOT_FOUND	NOT_FOUND
chr14	41472569	41502109	del	29540	NOT_FOUND	NOT_FOUND	NOT_FOUND
chr14	42764919	42804913	del	39994	NOT_FOUND	NOT_FOUND	NOT_FOUND
chr14	43688444	43702373	del	13929	NOT_FOUND	NOT_FOUND	NOT_FOUND
chr14	48390298	48408608	del	18310	EXT1	EXT1	NOT_FOUND
chr14	48426177	48442740	del	16563	EXT1	EXT1	NOT_FOUND
chr14	48943068	48954350	del	11282	MED30	MED30	MED30
chr14	49331447	49339400	del	7953	NOT_FOUND	NOT_FOUND	NOT_FOUND
chr14	49639609	49724647	del	85038	UTP23	UTP23	UTP23
chr14	50044039	50081989	del	37950	NOT_FOUND	NOT_FOUND	NOT_FOUND
chr14	51633044	51651773	del	18729	NOT_FOUND	NOT_FOUND	NOT_FOUND
chr14	51749675	51764615	del	14940	NOT_FOUND	NOT_FOUND	NOT_FOUND
chr14	52039245	52138836	del	99591	NOT_FOUND	NOT_FOUND	NOT_FOUND
chr14	52274537	52299500	del	24963	NOT_FOUND	NOT_FOUND	NOT_FOUND
chr14	52731434	52785104	del	53670	NOT_FOUND	NOT_FOUND	NOT_FOUND
chr14	52989072	53029661	del	40589	NOT_FOUND	NOT_FOUND	NOT_FOUND
chr14	53201583	53235813	del	34230	NOT_FOUND	NOT_FOUND	NOT_FOUND
chr14	53324858	53449068	del	124210	NOT_FOUND	NOT_FOUND	NOT_FOUND
chr14	53708083	53793535	del	85452	NOT_FOUND	NOT_FOUND	NOT_FOUND
chr14	54108047	54126508	del	18461	NOT_FOUND	NOT_FOUND	NOT_FOUND
chr14	54156311	54217900	del	61589	NOT_FOUND	NOT_FOUND	NOT_FOUND
chr14	54805630	54889539	del	83909	NOT_FOUND	NOT_FOUND	NOT_FOUND
chr14	55081679	55141942	del	60263	NOT_FOUND	NOT_FOUND	NOT_FOUND
chr14	55321412	55330791	del	9379	NOT_FOUND	NOT_FOUND	NOT_FOUND
chr14	55379866	55651972	del	272106	NOT_FOUND	NOT_FOUND	NOT_FOUND
chr14	55963142	56070322	del	107180	NOT_FOUND	NOT_FOUND	NOT_FOUND
chr14	56187590	56385590	del	198000	NOT_FOUND	NOT_FOUND	NOT_FOUND
chr14	56993319	56998770	del	5451	SYBU	SYBU	SYBU
chr14	58203661	58216636	del	12975	NOT_FOUND	NOT_FOUND	NOT_FOUND
chr14	58909102	58933033	del	23931	NOT_FOUND	NOT_FOUND	NOT_FOUND
chr14	60034830	60079018	del	44188	NOT_FOUND	NOT_FOUND	NOT_FOUND
chr14	60970001	60977794	del	7793	NOT_FOUND	NOT_FOUND	NOT_FOUND
chr14	61574517	61609501	del	34984	NOT_FOUND	NOT_FOUND	NOT_FOUND
chr14	62458142	62482528	del	24386	NOT_FOUND	NOT_FOUND	NOT_FOUND
chr14	62627737	62676800	del	49063	NOT_FOUND	NOT_FOUND	NOT_FOUND
chr14	62704716	62725873	del	21157	NOT_FOUND	NOT_FOUND	NOT_FOUND
chr14	62875116	62890739	del	15623	NOT_FOUND	NOT_FOUND	NOT_FOUND
chr14	64632854	64659620	del	26766	NOT_FOUND	NOT_FOUND	NOT_FOUND
chr14	66729770	66758401	del	28631	NOT_FOUND	NOT_FOUND	NOT_FOUND
chr14	67349630	67419255	del	69625	NOT_FOUND	NOT_FOUND	NOT_FOUND
chr14	67768919	67834654	del	65735	STK3	STK3	NOT_FOUND
chr14	68091338	68179575	del	88237	NOT_FOUND	NOT_FOUND	NOT_FOUND
chr14	69485658	69512632	del	26974	CPQ	CPQ	NOT_FOUND
chr14	69597445	69657771	del	60326	CPQ	CPQ	CPQ
chr14	70114468	70194722	del	80254	NOT_FOUND	NOT_FOUND	NOT_FOUND
chr14	71442309	71478897	del	36588	NOT_FOUND	NOT_FOUND	NOT_FOUND
chr14	73148441	73161964	del	13523	NOT_FOUND	NOT_FOUND	NOT_FOUND
chr14	73736433	73764006	del	27573	NOT_FOUND	NOT_FOUND	NOT_FOUND
chr14	76223323	76231812	del	8489	RIPK2	RIPK2	RIPK2
chr14	76268273	76270117	del	1844	RIPK2	RIPK2	RIPK2
chr14	77380392	77387854	del	7462	NOT_FOUND	NOT_FOUND	NOT_FOUND
chr14	77591268	77617727	del	26459	NOT_FOUND	NOT_FOUND	NOT_FOUND
chr14	78359561	78360736	del	1175	NOT_FOUND	NOT_FOUND	NOT_FOUND
chr14	79009600	79049391	del	39791	NOT_FOUND	NOT_FOUND	NOT_FOUND
chr14	79158578	79339265	del	180687	NOT_FOUND	NOT_FOUND	NOT_FOUND
chr14	79784289	79844047	del	59758	LRRCC1	LRRCC1	LRRCC1
chr14	79937992	79955806	del	17814	NOT_FOUND	NOT_FOUND	NOT_FOUND
chr14	80670924	80683481	del	12557	RALYL	NOT_FOUND	NOT_FOUND
chr14	81152833	81210594	del	57761	NOT_FOUND	NOT_FOUND	NOT_FOUND
chr14	81489968	81501853	del	11885	NOT_FOUND	NOT_FOUND	NOT_FOUND
chr14	81940670	81989033	del	48363	NOT_FOUND	NOT_FOUND	NOT_FOUND
chr14	83581246	83626807	del	45561	TAF2	TAF2	TAF2
chr14	84067817	84069606	del	1789	NOT_FOUND	NOT_FOUND	NOT_FOUND
chr14	84445351	84453300	del	7949	NOT_FOUND	NOT_FOUND	NOT_FOUND
chr15	92191	144750	del	52559	NOT_FOUND	NOT_FOUND	NOT_FOUND
chr15	232160	274102	del	41942	NOT_FOUND	NOT_FOUND	NOT_FOUND
chr15	373904	395791	del	21887	NOT_FOUND	NOT_FOUND	NOT_FOUND
chr15	468647	906174	del	437527	NOT_FOUND	NOT_FOUND	NOT_FOUND
chr15	1277543	1336155	del	58612	NOT_FOUND	NOT_FOUND	NOT_FOUND
chr15	2202613	2244599	del	41986	GRIA4	GRIA4	NOT_FOUND
chr15	2422557	2754523	del	331966	GRIA4	GRIA4	GRIA4
chr15	2968890	2977912	del	9022	NOT_FOUND	NOT_FOUND	NOT_FOUND
chr15	3202422	3378092	del	175670	NOT_FOUND	NOT_FOUND	NOT_FOUND
chr15	3397987	3420608	del	22621	NOT_FOUND	NOT_FOUND	NOT_FOUND
chr15	3598604	3636616	del	38012	NOT_FOUND	NOT_FOUND	NOT_FOUND
chr15	3950933	3996271	del	45338	NOT_FOUND	NOT_FOUND	NOT_FOUND
chr15	4223042	4305400	del	82358	NOT_FOUND	NOT_FOUND	NOT_FOUND
chr15	5213155	5232260	del	19105	NOT_FOUND	NOT_FOUND	NOT_FOUND
chr15	5569647	5595774	del	26127	NOT_FOUND	NOT_FOUND	NOT_FOUND
chr15	6030018	6063913	del	33895	MMP3	MMP3	MMP3
chr15	6623844	6648462	del	24618	BIRC3	BIRC3	BIRC3
chr15	6800491	6893867	del	93376	NOT_FOUND	NOT_FOUND	NOT_FOUND
chr15	7253111	7256172	del	3061	NOT_FOUND	NOT_FOUND	NOT_FOUND
chr15	7365780	7471303	del	105523	NOT_FOUND	NOT_FOUND	NOT_FOUND
chr15	8058715	8108345	del	49630	PGR	PGR	PGR
chr15	8684757	8689537	del	4780	NOT_FOUND	NOT_FOUND	NOT_FOUND
chr15	9200726	9268470	del	67744	NOT_FOUND	NOT_FOUND	NOT_FOUND
chr15	9356212	9434548	del	78336	NOT_FOUND	NOT_FOUND	NOT_FOUND
chr15	9543902	9546608	del	2706	CNTN5	CNTN5	NOT_FOUND
chr15	9655978	9670865	del	14887	CNTN5	CNTN5	CNTN5
chr15	9755811	10204360	del	448549	CNTN5	CNTN5	CNTN5
chr15	10239411	10320166	del	80755	NOT_FOUND	NOT_FOUND	NOT_FOUND
chr15	10502494	10570299	del	67805	NOT_FOUND	NOT_FOUND	NOT_FOUND
chr15	10792635	10803080	del	10445	NOT_FOUND	NOT_FOUND	NOT_FOUND
chr15	10810594	10866422	del	55828	NOT_FOUND	NOT_FOUND	NOT_FOUND
chr15	11321038	11328647	del	7609	NOT_FOUND	NOT_FOUND	NOT_FOUND
chr15	11393603	11485752	del	92149	NOT_FOUND	NOT_FOUND	NOT_FOUND
chr15	11522524	11541499	del	18975	NOT_FOUND	NOT_FOUND	NOT_FOUND
chr15	11945259	12088152	del	142893	NOT_FOUND	NOT_FOUND	NOT_FOUND
chr15	12110723	12118872	del	8149	NOT_FOUND	NOT_FOUND	NOT_FOUND
chr15	12153232	12156615	del	3383	NOT_FOUND	NOT_FOUND	NOT_FOUND
chr15	12458033	12530485	del	72452	NOT_FOUND	NOT_FOUND	NOT_FOUND
chr15	14372476	14402121	del	29645	MAML2	MAML2	NOT_FOUND
chr15	14706414	14742899	del	36485	CEP57,MTMR2	CEP57,MTMR2	CEP57,MTMR2
chr15	15179969	15214640	del	34671	NOT_FOUND	NOT_FOUND	NOT_FOUND
chr15	15391827	15414297	del	22470	NOT_FOUND	NOT_FOUND	NOT_FOUND
chr15	15764194	15781784	del	17590	NOT_FOUND	NOT_FOUND	NOT_FOUND
chr15	16800315	16874247	del	73932	GUCY1A2	GUCY1A2	NOT_FOUND
chr15	17347205	17366812	del	19607	NOT_FOUND	NOT_FOUND	NOT_FOUND
chr15	17513335	17528809	del	15474	NOT_FOUND	NOT_FOUND	NOT_FOUND
chr15	17684587	17691943	del	7356	NOT_FOUND	NOT_FOUND	NOT_FOUND
chr15	18384284	18393616	del	9332	NOT_FOUND	NOT_FOUND	NOT_FOUND
chr15	18617706	18671561	del	53855	DDX10	DDX10	DDX10
chr15	18878993	18900982	del	21989	DDX10	DDX10	NOT_FOUND
chr15	19748772	19768769	del	19997	NOT_FOUND	NOT_FOUND	NOT_FOUND
chr15	19934845	19939147	del	4302	NOT_FOUND	NOT_FOUND	NOT_FOUND
chr15	20051993	20062054	del	10061	NOT_FOUND	NOT_FOUND	NOT_FOUND
chr15	20645813	20661702	del	15889	RDX	RDX	RDX
chr15	21033737	21125722	del	91985	ARHGAP20	ARHGAP20	ARHGAP20
chr15	21881632	21927185	del	45553	NOT_FOUND	NOT_FOUND	NOT_FOUND
chr15	22103106	22435188	del	332082	C15H11orf88,MIR34B,MIR34C,SIK2	C15H11orf88,MIR34B,MIR34C,SIK2	C15H11orf88,MIR34B,MIR34C,SIK2
chr15	25530542	25535567	del	5025	NOT_FOUND	NOT_FOUND	NOT_FOUND
chr15	25550247	25579803	del	29556	NOT_FOUND	NOT_FOUND	NOT_FOUND
chr15	25839803	25905289	del	65486	NOT_FOUND	NOT_FOUND	NOT_FOUND
chr15	28369909	28397441	del	27532	RNF214	RNF214	RNF214
chr15	29102009	29146191	del	44182	IL10RA	IL10RA	IL10RA
chr15	29793534	29842807	del	49273	PHLDB1,TREH,UPK2	PHLDB1,TREH	PHLDB1,TREH
chr15	30415341	30423373	del	8032	MCAM	MCAM	MCAM
chr15	31527773	31619191	del	91418	ARHGEF12	ARHGEF12	ARHGEF12
chr15	32549510	32627240	del	77730	SORL1	SORL1	SORL1
chr15	36171226	36250368	del	79142	C15H11orf58	C15H11orf58	C15H11orf58
chr15	37124885	37151194	del	26309	NOT_FOUND	NOT_FOUND	NOT_FOUND
chr15	38085777	38122046	del	36269	NOT_FOUND	NOT_FOUND	NOT_FOUND
chr15	40259701	40287483	del	27782	MIR2285M-3	MIR2285M-3	MIR2285M-3
chr15	41355207	41388361	del	33154	USP47	USP47	USP47
chr15	41424661	41481782	del	57121	NOT_FOUND	NOT_FOUND	NOT_FOUND
chr15	41698517	41712211	del	13694	GALNT18	GALNT18	NOT_FOUND
chr15	41811873	41822119	del	10246	GALNT18	GALNT18	NOT_FOUND
chr15	41861383	41875332	del	13949	GALNT18	GALNT18	GALNT18
chr15	42761194	42814090	del	52896	NOT_FOUND	NOT_FOUND	NOT_FOUND
chr15	42984873	43004904	del	20031	SBF2	SBF2	NOT_FOUND
chr15	44027818	44068904	del	41086	NOT_FOUND	NOT_FOUND	NOT_FOUND
chr15	44318357	44343719	del	25362	ST5	NOT_FOUND	ST5
chr15	45026670	45065293	del	38623	TUB	TUB	TUB
chr15	45109959	45112624	del	2665	NOT_FOUND	NOT_FOUND	NOT_FOUND
chr15	45470174	45548034	del	77860	NOT_FOUND	NOT_FOUND	NOT_FOUND
chr15	45648803	45716327	del	67524	NOT_FOUND	NOT_FOUND	NOT_FOUND
chr15	46666188	46776660	del	110472	LOC100125776	LOC100125776	LOC100125776
chr15	46862054	46946084	del	84030	LOC506989	LOC506989	LOC506989
chr15	47055257	47067457	del	12200	TPP1	TPP1	TPP1
chr15	47532961	47552509	del	19548	NOT_FOUND	NOT_FOUND	NOT_FOUND
chr15	47803268	47814022	del	10754	NOT_FOUND	NOT_FOUND	NOT_FOUND
chr15	47873132	47946424	del	73292	NOT_FOUND	NOT_FOUND	NOT_FOUND
chr15	47993124	48075574	del	82450	NOT_FOUND	NOT_FOUND	NOT_FOUND
chr15	48175535	48185176	del	9641	NOT_FOUND	NOT_FOUND	NOT_FOUND
chr15	48485594	48494296	del	8702	TRIM5	NOT_FOUND	TRIM5
chr15	48714334	48722772	del	8438	NOT_FOUND	NOT_FOUND	NOT_FOUND
chr15	48802408	48822979	del	20571	NOT_FOUND	NOT_FOUND	NOT_FOUND
chr15	49894984	49940983	del	45999	LOC785144	LOC785144	LOC785144
chr15	50160379	50216624	del	56245	NOT_FOUND	NOT_FOUND	NOT_FOUND
chr15	50288715	50325017	del	36302	NOT_FOUND	NOT_FOUND	NOT_FOUND
chr15	50485934	50491730	del	5796	NOT_FOUND	NOT_FOUND	NOT_FOUND
chr15	50879247	50908580	del	29333	NOT_FOUND	NOT_FOUND	NOT_FOUND
chr15	51405045	51412532	del	7487	NOT_FOUND	NOT_FOUND	NOT_FOUND
chr15	51571466	51574083	del	2617	NOT_FOUND	NOT_FOUND	NOT_FOUND
chr15	51650391	51772757	del	122366	NOT_FOUND	NOT_FOUND	NOT_FOUND
chr15	51975113	52176798	del	201685	PGAP2,RHOG,STIM1	PGAP2,RHOG,STIM1	PGAP2,RHOG,STIM1
chr15	52214348	52235764	del	21416	NOT_FOUND	NOT_FOUND	NOT_FOUND
chr15	53229881	53362822	del	132941	NOT_FOUND	NOT_FOUND	NOT_FOUND
chr15	53616649	53670430	del	53781	ARHGEF17	ARHGEF17	ARHGEF17
chr15	55151574	55172359	del	20785	SLCO2B1	SLCO2B1	SLCO2B1
chr15	55330984	55361441	del	30457	NOT_FOUND	NOT_FOUND	NOT_FOUND
chr15	56353164	56385260	del	32096	WNT11	NOT_FOUND	WNT11
chr15	56480210	56495454	del	15244	NOT_FOUND	NOT_FOUND	NOT_FOUND
chr15	57126177	57136251	del	10074	ACER3	ACER3	ACER3
chr15	57257150	57318302	del	61152	CAPN5	CAPN5	CAPN5
chr15	57615100	57635424	del	20324	NOT_FOUND	NOT_FOUND	NOT_FOUND
chr15	58493987	58578366	del	84379	BBOX1	BBOX1	BBOX1
chr15	59653059	59690889	del	37830	METTL15	METTL15	METTL15
chr15	59700880	59715876	del	14996	METTL15	METTL15	NOT_FOUND
chr15	60904807	60927030	del	22223	NOT_FOUND	NOT_FOUND	NOT_FOUND
chr15	61156855	61183980	del	27125	NOT_FOUND	NOT_FOUND	NOT_FOUND
chr15	63284494	63355559	del	71065	ELP4	ELP4	ELP4
chr15	64410696	64432293	del	21597	QSER1	QSER1	QSER1
chr15	65309131	65323991	del	14860	NOT_FOUND	NOT_FOUND	NOT_FOUND
chr15	65519245	65588742	del	69497	NAT10	NAT10	NAT10
chr15	66255619	66314114	del	58495	MIR1343,PDHX	MIR1343,PDHX	MIR1343,PDHX
chr15	69406120	69409475	del	3355	NOT_FOUND	NOT_FOUND	NOT_FOUND
chr15	69444256	69474494	del	30238	NOT_FOUND	NOT_FOUND	NOT_FOUND
chr15	69715299	69772635	del	57336	NOT_FOUND	NOT_FOUND	NOT_FOUND
chr15	70395589	70412614	del	17025	NOT_FOUND	NOT_FOUND	NOT_FOUND
chr15	70725250	70747191	del	21941	NOT_FOUND	NOT_FOUND	NOT_FOUND
chr15	71484374	71586807	del	102433	NOT_FOUND	NOT_FOUND	NOT_FOUND
chr15	72146812	72162042	del	15230	NOT_FOUND	NOT_FOUND	NOT_FOUND
chr15	73935321	74024570	del	89249	NOT_FOUND	NOT_FOUND	NOT_FOUND
chr15	75920626	75969305	del	48679	NOT_FOUND	NOT_FOUND	NOT_FOUND
chr15	77179234	77182005	del	2771	CREB3L1	CREB3L1	CREB3L1
chr15	77222412	77268502	del	46090	AMBRA1,CHRM4,DGKZ,MDK	AMBRA1,CHRM4,DGKZ,MDK	AMBRA1,CHRM4,DGKZ,MDK
chr15	77492869	77510821	del	17952	ARHGAP1,ATG13	ARHGAP1	ARHGAP1,ATG13
chr15	78583763	78604031	del	20268	FAM180B,NDUFS3	FAM180B,NDUFS3	FAM180B,NDUFS3
chr15	79165241	79176745	del	11504	NOT_FOUND	NOT_FOUND	NOT_FOUND
chr15	79317375	79344901	del	27526	NOT_FOUND	NOT_FOUND	NOT_FOUND
chr15	79382459	79388462	del	6003	NOT_FOUND	NOT_FOUND	NOT_FOUND
chr15	79498504	79525723	del	27219	NOT_FOUND	NOT_FOUND	NOT_FOUND
chr15	79744750	79785494	del	40744	NOT_FOUND	NOT_FOUND	NOT_FOUND
chr15	79814243	79849334	del	35091	NOT_FOUND	NOT_FOUND	NOT_FOUND
chr15	80033854	80237108	del	203254	NOT_FOUND	NOT_FOUND	NOT_FOUND
chr15	80299924	80329011	del	29087	NOT_FOUND	NOT_FOUND	NOT_FOUND
chr15	80369812	80842722	del	472910	NOT_FOUND	NOT_FOUND	NOT_FOUND
chr15	80873701	80921274	del	47573	NOT_FOUND	NOT_FOUND	NOT_FOUND
chr15	81018176	81079571	del	61395	NOT_FOUND	NOT_FOUND	NOT_FOUND
chr15	81186133	81203552	del	17419	NOT_FOUND	NOT_FOUND	NOT_FOUND
chr15	81298654	81311743	del	13089	NOT_FOUND	NOT_FOUND	NOT_FOUND
chr15	81513752	81540854	del	27102	NOT_FOUND	NOT_FOUND	NOT_FOUND
chr15	81847848	82007811	del	159963	PRG3,SLC43A3	PRG3,SLC43A3	PRG3,SLC43A3
chr15	82069491	82112715	del	43224	SLC43A1,TIMM10	SLC43A1,TIMM10	SLC43A1,TIMM10
chr15	83125731	83136314	del	10583	NOT_FOUND	NOT_FOUND	NOT_FOUND
chr15	83326371	83353395	del	27024	NOT_FOUND	NOT_FOUND	NOT_FOUND
chr15	83431620	83463818	del	32198	GLYAT	GLYAT	GLYAT
chr15	83618072	83638699	del	20627	NOT_FOUND	NOT_FOUND	NOT_FOUND
chr15	83740340	83876432	del	136092	LOC519282	LOC519282	LOC519282
chr15	83927800	83974893	del	47093	NOT_FOUND	NOT_FOUND	NOT_FOUND
chr15	84005250	84088683	del	83433	OR4D9	OR4D9	OR4D9
chr15	84985934	84995564	del	9630	NOT_FOUND	NOT_FOUND	NOT_FOUND
chr15	85005596	85118099	del	112503	B3GAT1	B3GAT1	B3GAT1
chr16	24074	87566	del	63492	NOT_FOUND	NOT_FOUND	NOT_FOUND
chr16	148170	188138	del	39968	NOT_FOUND	NOT_FOUND	NOT_FOUND
chr16	751965	773860	del	21895	ADORA1,CHI3L1,MYBPH	ADORA1,CHI3L1,MYBPH	ADORA1,CHI3L1,MYBPH
chr16	3085771	3109182	del	23411	CDK18	CDK18	CDK18
chr16	3271550	3394134	del	122584	NUCKS1,RAB29,SLC41A1	NUCKS1,RAB29,SLC41A1	NUCKS1,RAB29,SLC41A1
chr16	3533086	3649991	del	116905	RAB7B	RAB7B	RAB7B
chr16	4104535	4138735	del	34200	IKBKE	IKBKE	IKBKE
chr16	4353522	4387923	del	34401	NOT_FOUND	NOT_FOUND	NOT_FOUND
chr16	4580253	4581944	del	1691	NOT_FOUND	NOT_FOUND	NOT_FOUND
chr16	4641279	4669391	del	28112	NOT_FOUND	NOT_FOUND	NOT_FOUND
chr16	4716573	4754373	del	37800	PFKFB2,YOD1	PFKFB2,YOD1	PFKFB2,YOD1
chr16	4957585	4982698	del	25113	NOT_FOUND	NOT_FOUND	NOT_FOUND
chr16	5516741	5812501	del	295760	CFH,LOC790886	CFH,LOC790886	CFH,LOC790886
chr16	5978548	6010043	del	31495	CFH	CFH	NOT_FOUND
chr16	6115068	6175196	del	60128	CFH	CFH	CFH
chr16	6554816	6582847	del	28031	NOT_FOUND	NOT_FOUND	NOT_FOUND
chr16	7205312	7586354	del	381042	NOT_FOUND	NOT_FOUND	NOT_FOUND
chr16	7885756	7933735	del	47979	NOT_FOUND	NOT_FOUND	NOT_FOUND
chr16	8129446	8199189	del	69743	NOT_FOUND	NOT_FOUND	NOT_FOUND
chr16	8354209	8368502	del	14293	NOT_FOUND	NOT_FOUND	NOT_FOUND
chr16	8442242	8468342	del	26100	NOT_FOUND	NOT_FOUND	NOT_FOUND
chr16	8582055	8623933	del	41878	NOT_FOUND	NOT_FOUND	NOT_FOUND
chr16	8639703	8781753	del	142050	NOT_FOUND	NOT_FOUND	NOT_FOUND
chr16	8950274	8954316	del	4042	NOT_FOUND	NOT_FOUND	NOT_FOUND
chr16	9446998	9610406	del	163408	R3HDM2	R3HDM2	R3HDM2
chr16	9941492	10202454	del	260962	NOT_FOUND	NOT_FOUND	NOT_FOUND
chr16	10420201	10432466	del	12265	NOT_FOUND	NOT_FOUND	NOT_FOUND
chr16	10483957	10519269	del	35312	NOT_FOUND	NOT_FOUND	NOT_FOUND
chr16	10815791	10825578	del	9787	NOT_FOUND	NOT_FOUND	NOT_FOUND
chr16	10836672	10845800	del	9128	NOT_FOUND	NOT_FOUND	NOT_FOUND
chr16	10859069	10975736	del	116667	NOT_FOUND	NOT_FOUND	NOT_FOUND
chr16	11064988	11068743	del	3755	NOT_FOUND	NOT_FOUND	NOT_FOUND
chr16	12215508	12218129	del	2621	NOT_FOUND	NOT_FOUND	NOT_FOUND
chr16	12942882	12954866	del	11984	NOT_FOUND	NOT_FOUND	NOT_FOUND
chr16	13753255	13758011	del	4756	RGS18	RGS18	NOT_FOUND
chr16	14136680	14155027	del	18347	NOT_FOUND	NOT_FOUND	NOT_FOUND
chr16	14813526	14851090	del	37564	NOT_FOUND	NOT_FOUND	NOT_FOUND
chr16	15066677	15140684	del	74007	NOT_FOUND	NOT_FOUND	NOT_FOUND
chr16	15145634	15243100	del	97466	NOT_FOUND	NOT_FOUND	NOT_FOUND
chr16	15470163	15485538	del	15375	NOT_FOUND	NOT_FOUND	NOT_FOUND
chr16	15577202	15615078	del	37876	NOT_FOUND	NOT_FOUND	NOT_FOUND
chr16	15642320	15657776	del	15456	NOT_FOUND	NOT_FOUND	NOT_FOUND
chr16	15971976	16009799	del	37823	BRINP3	BRINP3	NOT_FOUND
chr16	16022039	16031124	del	9085	BRINP3	BRINP3	NOT_FOUND
chr16	17129893	18789028	del	1659135	NOT_FOUND	NOT_FOUND	NOT_FOUND
chr16	18983741	18989429	del	5688	NOT_FOUND	NOT_FOUND	NOT_FOUND
chr16	19093622	19137979	del	44357	NOT_FOUND	NOT_FOUND	NOT_FOUND
chr16	20013865	20047425	del	33560	USH2A	USH2A	USH2A
chr16	20201093	20213553	del	12460	USH2A	USH2A	NOT_FOUND
chr16	21286057	21295094	del	9037	NOT_FOUND	NOT_FOUND	NOT_FOUND
chr16	21813965	21823633	del	9668	NOT_FOUND	NOT_FOUND	NOT_FOUND
chr16	21889754	21896386	del	6632	NOT_FOUND	NOT_FOUND	NOT_FOUND
chr16	21956237	21963711	del	7474	NOT_FOUND	NOT_FOUND	NOT_FOUND
chr16	22066436	22103389	del	36953	NOT_FOUND	NOT_FOUND	NOT_FOUND
chr16	24139121	24179360	del	40239	EPRS	EPRS	EPRS
chr16	24279846	24297224	del	17378	BPNT1,IARS2	IARS2	BPNT1,IARS2
chr16	24709043	24746946	del	37903	NOT_FOUND	NOT_FOUND	NOT_FOUND
chr16	25858827	25861658	del	2831	NOT_FOUND	NOT_FOUND	NOT_FOUND
chr16	26326850	26423002	del	96152	NOT_FOUND	NOT_FOUND	NOT_FOUND
chr16	26599441	26740738	del	141297	NOT_FOUND	NOT_FOUND	NOT_FOUND
chr16	27894801	27902254	del	7453	NOT_FOUND	NOT_FOUND	NOT_FOUND
chr16	29264289	29274177	del	9888	NOT_FOUND	NOT_FOUND	NOT_FOUND
chr16	29647428	29731836	del	84408	LEFTY2,PYCR2,TMEM63A	LEFTY2,PYCR2,TMEM63A	LEFTY2,PYCR2,TMEM63A
chr16	30536783	30543842	del	7059	NOT_FOUND	NOT_FOUND	NOT_FOUND
chr16	30594289	30623342	del	29053	PSEN2	PSEN2	PSEN2
chr16	31662080	31676609	del	14529	SMYD3	SMYD3	NOT_FOUND
chr16	32256646	32273183	del	16537	SMYD3	SMYD3	NOT_FOUND
chr16	32406139	32418554	del	12415	NOT_FOUND	NOT_FOUND	NOT_FOUND
chr16	33164928	33348427	del	183499	COX20,DESI2,HNRNPU	COX20,DESI2,HNRNPU	COX20,DESI2,HNRNPU
chr16	34089948	34102446	del	12498	NOT_FOUND	NOT_FOUND	NOT_FOUND
chr16	34408302	34445084	del	36782	SDCCAG8	SDCCAG8	SDCCAG8
chr16	34651775	34695481	del	43706	CEP170,SDCCAG8	CEP170,SDCCAG8	CEP170,SDCCAG8
chr16	34943333	35000833	del	57500	NOT_FOUND	NOT_FOUND	NOT_FOUND
chr16	35120563	35128071	del	7508	NOT_FOUND	NOT_FOUND	NOT_FOUND
chr16	35487671	35562236	del	74565	PLD5	PLD5	PLD5
chr16	35929299	35946312	del	17013	WDR64	WDR64	WDR64
chr16	36094585	36142922	del	48337	NOT_FOUND	NOT_FOUND	NOT_FOUND
chr16	36235231	36420805	del	185574	RGS7	RGS7	NOT_FOUND
chr16	36779688	36795579	del	15891	NOT_FOUND	NOT_FOUND	NOT_FOUND
chr16	37965419	38039962	del	74543	F5	F5	F5
chr16	38368137	38404790	del	36653	KIFAP3	KIFAP3	KIFAP3
chr16	39558124	39589152	del	31028	NOT_FOUND	NOT_FOUND	NOT_FOUND
chr16	42440071	42444358	del	4287	NOT_FOUND	NOT_FOUND	NOT_FOUND
chr16	42766859	42779531	del	12672	NOT_FOUND	NOT_FOUND	NOT_FOUND
chr16	43800738	43867531	del	66793	PEX14	PEX14	PEX14
chr16	44495102	44518183	del	23081	NOT_FOUND	NOT_FOUND	NOT_FOUND
chr16	44772450	44788088	del	15638	TMEM201	TMEM201	TMEM201
chr16	46355419	46363010	del	7591	NOT_FOUND	NOT_FOUND	NOT_FOUND
chr16	48289652	48499601	del	209949	NOT_FOUND	NOT_FOUND	NOT_FOUND
chr16	49726803	49748745	del	21942	NOT_FOUND	NOT_FOUND	NOT_FOUND
chr16	50191286	50198122	del	6836	NOT_FOUND	NOT_FOUND	NOT_FOUND
chr16	50469668	50511411	del	41743	C16H1orf174,DFFB,MIR2320	C16H1orf174,DFFB,MIR2320	C16H1orf174,DFFB,MIR2320
chr16	50717279	50808755	del	91476	MIR551A	MIR551A	MIR551A
chr16	50842081	50866828	del	24747	NOT_FOUND	NOT_FOUND	NOT_FOUND
chr16	50924707	50943251	del	18544	NOT_FOUND	NOT_FOUND	NOT_FOUND
chr16	51182197	51195450	del	13253	NOT_FOUND	NOT_FOUND	NOT_FOUND
chr16	51609635	51664682	del	55047	NOT_FOUND	NOT_FOUND	NOT_FOUND
chr16	52421808	52532843	del	111035	DVL1,MIR200A,MIR200B,MIR429,MXRA8,SDF4,TNFRSF18,TNFRSF4,UBE2J2	DVL1,MIR200A,MIR200B,MIR429,MXRA8,SDF4,TNFRSF18,TNFRSF4,UBE2J2	DVL1,MIR200A,MIR200B,MIR429,MXRA8,SDF4,TNFRSF18,TNFRSF4,UBE2J2
chr16	52746853	52776723	del	29870	KLHL17,NOC2L,PERM1	KLHL17,NOC2L,PERM1	KLHL17,NOC2L,PERM1
chr16	54070949	54088171	del	17222	NOT_FOUND	NOT_FOUND	NOT_FOUND
chr16	55674891	55678893	del	4002	NOT_FOUND	NOT_FOUND	NOT_FOUND
chr16	56453288	56468532	del	15244	NOT_FOUND	NOT_FOUND	NOT_FOUND
chr16	57371550	57438473	del	66923	NOT_FOUND	NOT_FOUND	NOT_FOUND
chr16	57456865	57464284	del	7419	NOT_FOUND	NOT_FOUND	NOT_FOUND
chr16	58113323	58211240	del	97917	TNR	TNR	TNR
chr16	59534724	59554775	del	20051	NOT_FOUND	NOT_FOUND	NOT_FOUND
chr16	61328361	61385465	del	57104	TEX35	TEX35	TEX35
chr16	61641856	61769616	del	127760	ANGPTL1,RALGPS2	ANGPTL1,RALGPS2	ANGPTL1,RALGPS2
chr16	62811478	62875524	del	64046	LHX4,QSOX1	LHX4,QSOX1	LHX4,QSOX1
chr16	62939722	62942854	del	3132	ACBD6	ACBD6	NOT_FOUND
chr16	63553485	63580697	del	27212	NOT_FOUND	NOT_FOUND	NOT_FOUND
chr16	65546766	65561570	del	14804	LAMC1	LAMC1	NOT_FOUND
chr16	66567100	66578947	del	11847	COLGALT2	COLGALT2	COLGALT2
chr16	67473056	67502729	del	29673	FAM129A	FAM129A	FAM129A
chr16	68684954	68728164	del	43210	HMCN1	HMCN1	HMCN1
chr16	69652311	69665382	del	13071	NOT_FOUND	NOT_FOUND	NOT_FOUND
chr16	70814352	71017642	del	203290	ELF3,GPR37L1,PTPN7,RNPEP	ELF3,GPR37L1,PTPN7,RNPEP	ELF3,GPR37L1,PTPN7,RNPEP
chr16	71083442	71164512	del	81070	NOT_FOUND	NOT_FOUND	NOT_FOUND
chr16	71702808	71724683	del	21875	NOT_FOUND	NOT_FOUND	NOT_FOUND
chr16	71771839	71813732	del	41893	NOT_FOUND	NOT_FOUND	NOT_FOUND
chr16	72210356	72222036	del	11680	NOT_FOUND	NOT_FOUND	NOT_FOUND
chr16	72365972	72396792	del	30820	RPS6KC1	RPS6KC1	RPS6KC1
chr16	72837597	72844121	del	6524	NOT_FOUND	NOT_FOUND	NOT_FOUND
chr16	72904676	72917281	del	12605	NOT_FOUND	NOT_FOUND	NOT_FOUND
chr16	77035599	77052422	del	16823	PLXNA2	PLXNA2	PLXNA2
chr16	77229786	77246724	del	16938	PLXNA2	PLXNA2	PLXNA2
chr16	78435258	78495096	del	59838	NOT_FOUND	NOT_FOUND	NOT_FOUND
chr16	78565856	78569446	del	3590	NOT_FOUND	NOT_FOUND	NOT_FOUND
chr16	78666298	78679990	del	13692	NOT_FOUND	NOT_FOUND	NOT_FOUND
chr16	78921086	78991480	del	70394	NOT_FOUND	NOT_FOUND	NOT_FOUND
chr16	79946885	79950720	del	3835	NOT_FOUND	NOT_FOUND	NOT_FOUND
chr16	81495364	81550564	del	55200	TMEM9	TMEM9	TMEM9
chr16	81606638	81691143	del	84505	PKP1	PKP1	PKP1
chr17	442724	451288	del	8564	KLHL2	KLHL2	KLHL2
chr17	523651	612553	del	88902	CPE	CPE	CPE
chr17	817855	874549	del	56694	NOT_FOUND	NOT_FOUND	NOT_FOUND
chr17	972768	1032892	del	60124	NOT_FOUND	NOT_FOUND	NOT_FOUND
chr17	1557828	1734597	del	176769	TLL1	TLL1	TLL1
chr17	1859347	2043607	del	184260	MAP9	MAP9	MAP9
chr17	4652258	4865159	del	212901	ARFIP1	ARFIP1	ARFIP1
chr17	5418125	5447985	del	29860	NOT_FOUND	NOT_FOUND	NOT_FOUND
chr17	6059854	6069629	del	9775	GATB	GATB	GATB
chr17	6719406	6736457	del	17051	NOT_FOUND	NOT_FOUND	NOT_FOUND
chr17	6915657	6922287	del	6630	NOT_FOUND	NOT_FOUND	NOT_FOUND
chr17	7081689	7087640	del	5951	NOT_FOUND	NOT_FOUND	NOT_FOUND
chr17	7527510	7570384	del	42874	NOT_FOUND	NOT_FOUND	NOT_FOUND
chr17	7854365	7869465	del	15100	NOT_FOUND	NOT_FOUND	NOT_FOUND
chr17	8032064	8067629	del	35565	NOT_FOUND	NOT_FOUND	NOT_FOUND
chr17	8458043	8500634	del	42591	NOT_FOUND	NOT_FOUND	NOT_FOUND
chr17	8815216	8945521	del	130305	NOT_FOUND	NOT_FOUND	NOT_FOUND
chr17	10824738	10834334	del	9596	EDNRA	NOT_FOUND	EDNRA
chr17	11479814	11515859	del	36045	TTC29	TTC29	TTC29
chr17	11906912	12126772	del	219860	SLC10A7	SLC10A7	SLC10A7
chr17	12222561	12259588	del	37027	NOT_FOUND	NOT_FOUND	NOT_FOUND
chr17	13251399	13261699	del	10300	NOT_FOUND	NOT_FOUND	NOT_FOUND
chr17	14408414	14415620	del	7206	NOT_FOUND	NOT_FOUND	NOT_FOUND
chr17	14472239	14487314	del	15075	NOT_FOUND	NOT_FOUND	NOT_FOUND
chr17	15267930	15304730	del	36800	NOT_FOUND	NOT_FOUND	NOT_FOUND
chr17	15781199	15812881	del	31682	NOT_FOUND	NOT_FOUND	NOT_FOUND
chr17	17167737	17195413	del	27676	NOT_FOUND	NOT_FOUND	NOT_FOUND
chr17	17238039	17241278	del	3239	NOT_FOUND	NOT_FOUND	NOT_FOUND
chr17	18260580	18292411	del	31831	NOT_FOUND	NOT_FOUND	NOT_FOUND
chr17	19420068	19423350	del	3282	NOT_FOUND	NOT_FOUND	NOT_FOUND
chr17	19615203	19722613	del	107410	NOT_FOUND	NOT_FOUND	NOT_FOUND
chr17	20892863	20972376	del	79513	NOT_FOUND	NOT_FOUND	NOT_FOUND
chr17	21217252	21229045	del	11793	NOT_FOUND	NOT_FOUND	NOT_FOUND
chr17	21664881	21667855	del	2974	NOT_FOUND	NOT_FOUND	NOT_FOUND
chr17	21824532	21875909	del	51377	NOT_FOUND	NOT_FOUND	NOT_FOUND
chr17	22364880	22432553	del	67673	NOT_FOUND	NOT_FOUND	NOT_FOUND
chr17	22691140	22715447	del	24307	NOT_FOUND	NOT_FOUND	NOT_FOUND
chr17	23419318	23439209	del	19891	NOT_FOUND	NOT_FOUND	NOT_FOUND
chr17	23527429	23709464	del	182035	NOT_FOUND	NOT_FOUND	NOT_FOUND
chr17	23792100	23832571	del	40471	NOT_FOUND	NOT_FOUND	NOT_FOUND
chr17	23925216	23935469	del	10253	NOT_FOUND	NOT_FOUND	NOT_FOUND
chr17	24956057	24998129	del	42072	NOT_FOUND	NOT_FOUND	NOT_FOUND
chr17	25025930	25131024	del	105094	PRAME	PRAME	PRAME
chr17	25292922	25314663	del	21741	NOT_FOUND	NOT_FOUND	NOT_FOUND
chr17	25365840	25371185	del	5345	NOT_FOUND	NOT_FOUND	NOT_FOUND
chr17	25642584	25644535	del	1951	NOT_FOUND	NOT_FOUND	NOT_FOUND
chr17	26098646	26114041	del	15395	NOT_FOUND	NOT_FOUND	NOT_FOUND
chr17	26326930	26442970	del	116040	NOT_FOUND	NOT_FOUND	NOT_FOUND
chr17	26464205	26501127	del	36922	NOT_FOUND	NOT_FOUND	NOT_FOUND
chr17	26562250	26588611	del	26361	NOT_FOUND	NOT_FOUND	NOT_FOUND
chr17	27039706	27097698	del	57992	NOT_FOUND	NOT_FOUND	NOT_FOUND
chr17	27231592	27315502	del	83910	NOT_FOUND	NOT_FOUND	NOT_FOUND
chr17	27325037	27349210	del	24173	NOT_FOUND	NOT_FOUND	NOT_FOUND
chr17	28266493	28314735	del	48242	NOT_FOUND	NOT_FOUND	NOT_FOUND
chr17	29549823	29569545	del	19722	NOT_FOUND	NOT_FOUND	NOT_FOUND
chr17	29625987	29719820	del	93833	NOT_FOUND	NOT_FOUND	NOT_FOUND
chr17	30263859	30299647	del	35788	SLC25A31	SLC25A31	SLC25A31
chr17	31510768	31524561	del	13793	NOT_FOUND	NOT_FOUND	NOT_FOUND
chr17	31816165	31832242	del	16077	NOT_FOUND	NOT_FOUND	NOT_FOUND
chr17	32149195	32229467	del	80272	NOT_FOUND	NOT_FOUND	NOT_FOUND
chr17	32856435	32869447	del	13012	NOT_FOUND	NOT_FOUND	NOT_FOUND
chr17	32968410	32990042	del	21632	NOT_FOUND	NOT_FOUND	NOT_FOUND
chr17	33239202	33251225	del	12023	NOT_FOUND	NOT_FOUND	NOT_FOUND
chr17	36271538	36286285	del	14747	NOT_FOUND	NOT_FOUND	NOT_FOUND
chr17	36713521	36808045	del	94524	NOT_FOUND	NOT_FOUND	NOT_FOUND
chr17	36966060	36967833	del	1773	NOT_FOUND	NOT_FOUND	NOT_FOUND
chr17	36975755	36979348	del	3593	NOT_FOUND	NOT_FOUND	NOT_FOUND
chr17	37092091	37119421	del	27330	NOT_FOUND	NOT_FOUND	NOT_FOUND
chr17	37232219	37292927	del	60708	FSTL5	FSTL5	FSTL5
chr17	37649972	37715079	del	65107	FSTL5	FSTL5	NOT_FOUND
chr17	38464091	38485250	del	21159	NOT_FOUND	NOT_FOUND	NOT_FOUND
chr17	39422702	39590723	del	168021	NOT_FOUND	NOT_FOUND	NOT_FOUND
chr17	39802502	39811595	del	9093	NOT_FOUND	NOT_FOUND	NOT_FOUND
chr17	40280737	40289698	del	8961	NOT_FOUND	NOT_FOUND	NOT_FOUND
chr17	41434483	41441051	del	6568	NOT_FOUND	NOT_FOUND	NOT_FOUND
chr17	41464310	41484522	del	20212	NOT_FOUND	NOT_FOUND	NOT_FOUND
chr17	41640912	41650184	del	9272	NOT_FOUND	NOT_FOUND	NOT_FOUND
chr17	41753937	41773340	del	19403	FAM198B	FAM198B	FAM198B
chr17	41939826	41981953	del	42127	NOT_FOUND	NOT_FOUND	NOT_FOUND
chr17	43704176	43716302	del	12126	NOT_FOUND	NOT_FOUND	NOT_FOUND
chr17	46167832	46189122	del	21290	ULK1	ULK1	ULK1
chr17	47597456	47612294	del	14838	NOT_FOUND	NOT_FOUND	NOT_FOUND
chr17	47808938	47834562	del	25624	NOT_FOUND	NOT_FOUND	NOT_FOUND
chr17	48054797	48097363	del	42566	NOT_FOUND	NOT_FOUND	NOT_FOUND
chr17	48754108	48757291	del	3183	NOT_FOUND	NOT_FOUND	NOT_FOUND
chr17	49749861	49751506	del	1645	NOT_FOUND	NOT_FOUND	NOT_FOUND
chr17	49923019	49931520	del	8501	NOT_FOUND	NOT_FOUND	NOT_FOUND
chr17	50122180	50134701	del	12521	NOT_FOUND	NOT_FOUND	NOT_FOUND
chr17	50746686	50962760	del	216074	NOT_FOUND	NOT_FOUND	NOT_FOUND
chr17	51097333	51433906	del	336573	HSFY2,PRAME,ZNF280B	HSFY2,PRAME,ZNF280B	HSFY2,PRAME,ZNF280B
chr17	53330952	53343893	del	12941	NOT_FOUND	NOT_FOUND	NOT_FOUND
chr17	53668450	53722972	del	54522	FAM101A	FAM101A	FAM101A
chr17	54025463	54033355	del	7892	CCDC92	NOT_FOUND	NOT_FOUND
chr17	55221058	55291181	del	70123	CLIP1	CLIP1	CLIP1
chr17	56217637	56234762	del	17125	P2RX7	P2RX7	P2RX7
chr17	56309398	56353823	del	44425	IFT81	IFT81	IFT81
chr17	57247213	57340877	del	93664	CUX2	CUX2	CUX2
chr17	58419025	58468535	del	49510	NOT_FOUND	NOT_FOUND	NOT_FOUND
chr17	58796478	59057859	del	261381	NOT_FOUND	NOT_FOUND	NOT_FOUND
chr17	59796540	59805675	del	9135	KSR2	KSR2	NOT_FOUND
chr17	63555329	63559865	del	4536	NOT_FOUND	NOT_FOUND	NOT_FOUND
chr17	63647477	63668916	del	21439	OAS1X	OAS1X	OAS1X
chr17	64005083	64011938	del	6855	NOT_FOUND	NOT_FOUND	NOT_FOUND
chr17	64587769	64603855	del	16086	NOT_FOUND	NOT_FOUND	NOT_FOUND
chr17	64751045	64772163	del	21118	NOT_FOUND	NOT_FOUND	NOT_FOUND
chr17	65336898	65350026	del	13128	NOT_FOUND	NOT_FOUND	NOT_FOUND
chr17	68074794	68095892	del	21098	NOT_FOUND	NOT_FOUND	NOT_FOUND
chr17	68828589	68856899	del	28310	NOT_FOUND	NOT_FOUND	NOT_FOUND
chr17	69277092	69283327	del	6235	NOT_FOUND	NOT_FOUND	NOT_FOUND
chr17	69662961	69682933	del	19972	NOT_FOUND	NOT_FOUND	NOT_FOUND
chr17	70725081	70745490	del	20409	AP1B1,RASL10A	AP1B1,RASL10A	AP1B1,RASL10A
chr17	70832206	70861074	del	28868	THOC5	THOC5	THOC5
chr17	71134105	71178937	del	44832	MTMR3	NOT_FOUND	NOT_FOUND
chr17	71452220	71465698	del	13478	GATSL3,TBC1D10A	GATSL3,TBC1D10A	GATSL3,TBC1D10A
chr17	71861979	71892582	del	30603	OSBP2	OSBP2	OSBP2
chr17	72349853	72384103	del	34250	NOT_FOUND	NOT_FOUND	NOT_FOUND
chr17	72419916	72433198	del	13282	PISD	PISD	PISD
chr17	72870233	72929942	del	59709	IGLL1,LOC100297192	IGLL1,LOC100297192	LOC100297192
chr17	73006534	73023888	del	17354	IGLL1,LOC100297192,ZNF280A,ZNF280B	IGLL1,LOC100297192,ZNF280A	ZNF280A,ZNF280B
chr17	73090468	73093737	del	3269	IGLL1,LOC100297192	IGLL1,LOC100297192	IGLL1
chr17	73301521	73502903	del	201382	DDT,GGT1,GGT5,GSTT1,GSTT2,GUCD1,MIR2893,SNRPD3,SUSD2,UPB1	DDT,GGT1,GGT5,GSTT1,GSTT2,GUCD1,MIR2893,SNRPD3,SUSD2,UPB1	DDT,GGT1,GGT5,GSTT1,GSTT2,GUCD1,MIR2893,SNRPD3,SUSD2,UPB1
chr17	73523920	73559752	del	35832	SNRPD3,UPB1	UPB1	UPB1
chr17	73572649	73627135	del	54486	SNRPD3,SPECC1L	SPECC1L	SPECC1L
chr17	73666576	73823924	del	157348	RSPH14,SNRPD3	RSPH14	RSPH14,SNRPD3
chr17	73940182	74089226	del	149044	DGCR6L,MAPK1,PPIL2,PRODH,TOP3B,YPEL1	DGCR6L,MAPK1,PPIL2,TOP3B,YPEL1	DGCR6L,MAPK1,PPIL2,PRODH,TOP3B,YPEL1
chr17	74149944	74205442	del	55498	HIC2,PI4KA,PRODH	HIC2,PI4KA	HIC2,PI4KA
chr17	74262404	74330253	del	67849	AIFM3,LZTR1,PRODH,SNAP29	AIFM3,LZTR1,SNAP29	AIFM3,LZTR1,SNAP29
chr17	74381054	74402265	del	21211	MZT2B,PRODH,SMPD4	MZT2B,SMPD4	MZT2B,SMPD4
chr17	74425555	74427434	del	1879	MED15,PRODH	MED15	MED15
chr17	74555985	74622172	del	66187	DGCR14,DGCR2,TSSK1B,ZNF74	DGCR14,DGCR2,TSSK1B,ZNF74	DGCR14,DGCR2,TSSK1B,ZNF74
chr17	74703429	74726826	del	23397	C17H22orf39,UFD1L	C17H22orf39,UFD1L	C17H22orf39,UFD1L
chr17	74805028	75148791	del	343763	ARVCF,COMT,DGCR8,GNB1L,MIR1306,MIR185,RANBP1,SEPT5,TANGO2,TXNRD2	ARVCF,COMT,DGCR8,GNB1L,MIR1306,MIR185,RANBP1,SEPT5,TANGO2,TXNRD2	ARVCF,COMT,DGCR8,GNB1L,MIR1306,MIR185,RANBP1,SEPT5,TANGO2,TXNRD2
chr18	85883	433176	del	347293	NOT_FOUND	NOT_FOUND	NOT_FOUND
chr18	1397995	1560390	del	162395	IL34,VAC14	IL34,VAC14	IL34,VAC14
chr18	1663836	1787458	del	123622	COG4,DDX19A,FUK,ST3GAL2	COG4,DDX19A,FUK,ST3GAL2	COG4,DDX19A,FUK,ST3GAL2
chr18	2204349	2231562	del	27213	FA2H	FA2H	FA2H
chr18	2310091	2324775	del	14684	WDR59	WDR59	WDR59
chr18	2587764	2630645	del	42881	BCAR1,CTRB1,LOC618826	BCAR1,CTRB1,LOC618826	BCAR1,CTRB1,LOC618826
chr18	3131499	3167684	del	36185	NOT_FOUND	NOT_FOUND	NOT_FOUND
chr18	6099520	6106479	del	6959	WWOX	WWOX	NOT_FOUND
chr18	6133339	6180127	del	46788	WWOX	WWOX	NOT_FOUND
chr18	6894368	6962815	del	68447	NOT_FOUND	NOT_FOUND	NOT_FOUND
chr18	8290611	8295314	del	4703	NOT_FOUND	NOT_FOUND	NOT_FOUND
chr18	9739495	9761184	del	21689	CDH13	CDH13	NOT_FOUND
chr18	10314638	10319045	del	4407	NECAB2	NECAB2	NECAB2
chr18	10448230	10518576	del	70346	DNAAF1,HSDL1,TAF1C	DNAAF1,TAF1C	DNAAF1,HSDL1,TAF1C
chr18	10689659	10699783	del	10124	NOT_FOUND	NOT_FOUND	NOT_FOUND
chr18	11225778	11298096	del	72318	NOT_FOUND	NOT_FOUND	NOT_FOUND
chr18	11484200	11549327	del	65127	VAMP2	NOT_FOUND	VAMP2
chr18	13343265	13357199	del	13934	SLC7A5	SLC7A5	SLC7A5
chr18	13669998	13929805	del	259807	NOT_FOUND	NOT_FOUND	NOT_FOUND
chr18	14628160	14654873	del	26713	FANCA	FANCA	FANCA
chr18	14816877	14849540	del	32663	DBNDD1,GAS8	DBNDD1,GAS8	DBNDD1,GAS8
chr18	15199711	15233153	del	33442	C18H16orf87	C18H16orf87	C18H16orf87
chr18	15376272	15405388	del	29116	GPT2	GPT2	GPT2
chr18	15426936	15449374	del	22438	DNAJA2	DNAJA2	DNAJA2
chr18	15483066	15517277	del	34211	NOT_FOUND	NOT_FOUND	NOT_FOUND
chr18	16365249	16383296	del	18047	NOT_FOUND	NOT_FOUND	NOT_FOUND
chr18	17111190	17121979	del	10789	NOT_FOUND	NOT_FOUND	NOT_FOUND
chr18	17164177	17176697	del	12520	NOT_FOUND	NOT_FOUND	NOT_FOUND
chr18	18111965	18132745	del	20780	ZNF423	ZNF423	NOT_FOUND
chr18	18211800	18226816	del	15016	ZNF423	ZNF423	NOT_FOUND
chr18	18816386	18846818	del	30432	BRD7	BRD7	BRD7
chr18	19069339	19088253	del	18914	NKD1	NKD1	NOT_FOUND
chr18	19538342	19564127	del	25785	NOT_FOUND	NOT_FOUND	NOT_FOUND
chr18	19914278	19939808	del	25530	NOT_FOUND	NOT_FOUND	NOT_FOUND
chr18	21091774	21107506	del	15732	NOT_FOUND	NOT_FOUND	NOT_FOUND
chr18	23949849	23966887	del	17038	SLC6A2	SLC6A2	SLC6A2
chr18	24765111	24776342	del	11231	CES5A	CES5A	CES5A
chr18	24996053	25017398	del	21345	SLC12A3	SLC12A3	SLC12A3
chr18	25125104	25173851	del	48747	MIR2285N-3	MIR2285N-3	MIR2285N-3
chr18	25771404	25809619	del	38215	DRC7,KATNB1	DRC7,KATNB1	DRC7,KATNB1
chr18	26228199	26266937	del	38738	NOT_FOUND	NOT_FOUND	NOT_FOUND
chr18	26387116	26469905	del	82789	CNOT1,SETD6	CNOT1,SETD6	CNOT1,SETD6
chr18	27768345	27835845	del	67500	NOT_FOUND	NOT_FOUND	NOT_FOUND
chr18	28366073	28436150	del	70077	NOT_FOUND	NOT_FOUND	NOT_FOUND
chr18	28632883	28662876	del	29993	NOT_FOUND	NOT_FOUND	NOT_FOUND
chr18	28881966	28906493	del	24527	NOT_FOUND	NOT_FOUND	NOT_FOUND
chr18	29683997	29690176	del	6179	CDH8	CDH8	NOT_FOUND
chr18	30147567	30303246	del	155679	NOT_FOUND	NOT_FOUND	NOT_FOUND
chr18	30523326	30548643	del	25317	NOT_FOUND	NOT_FOUND	NOT_FOUND
chr18	30908772	31032328	del	123556	NOT_FOUND	NOT_FOUND	NOT_FOUND
chr18	31587185	31630916	del	43731	NOT_FOUND	NOT_FOUND	NOT_FOUND
chr18	32106468	32115761	del	9293	NOT_FOUND	NOT_FOUND	NOT_FOUND
chr18	32302700	32464524	del	161824	NOT_FOUND	NOT_FOUND	NOT_FOUND
chr18	34182857	34190852	del	7995	NOT_FOUND	NOT_FOUND	NOT_FOUND
chr18	34858970	35013280	del	154310	B3GNT9,C18H16orf70,CBFB,E2F4,ELMO3,EXOC3L1,FBXL8,FHOD1,HSF4,KIAA0895L,MIR328,NOL3,SLC9A5,TMEM208,TRADD	B3GNT9,C18H16orf70,CBFB,E2F4,ELMO3,EXOC3L1,FBXL8,FHOD1,HSF4,KIAA0895L,MIR328,NOL3,SLC9A5,TMEM208,TRADD	B3GNT9,C18H16orf70,CBFB,E2F4,ELMO3,EXOC3L1,FBXL8,FHOD1,HSF4,KIAA0895L,MIR328,NOL3,SLC9A5,TMEM208,TRADD
chr18	37700783	37729762	del	28979	NOT_FOUND	NOT_FOUND	NOT_FOUND
chr18	38807818	38850678	del	42860	NOT_FOUND	NOT_FOUND	NOT_FOUND
chr18	39127399	39160864	del	33465	DHX38	DHX38	DHX38
chr18	40486469	40544315	del	57846	NOT_FOUND	NOT_FOUND	NOT_FOUND
chr18	40689655	40749284	del	59629	URI1	URI1	URI1
chr18	40871506	40903453	del	31947	NOT_FOUND	NOT_FOUND	NOT_FOUND
chr18	41284657	41299614	del	14957	NOT_FOUND	NOT_FOUND	NOT_FOUND
chr18	41963301	41985029	del	21728	NOT_FOUND	NOT_FOUND	NOT_FOUND
chr18	42368052	42390754	del	22702	NOT_FOUND	NOT_FOUND	NOT_FOUND
chr18	42839012	42843996	del	4984	NOT_FOUND	NOT_FOUND	NOT_FOUND
chr18	43371143	43376368	del	5225	NOT_FOUND	NOT_FOUND	NOT_FOUND
chr18	44009966	44048982	del	39016	CEBPG,PEPD	CEBPG,PEPD	CEBPG,PEPD
chr18	44106894	44129770	del	22876	PEPD	PEPD	PEPD
chr18	45300008	45330206	del	30198	NOT_FOUND	NOT_FOUND	NOT_FOUND
chr18	46613037	46678946	del	65909	HSPB6,IGFLR1,LIN37,PSENEN,U2AF1L4,ZBTB32	HSPB6,IGFLR1,LIN37,PSENEN,U2AF1L4,ZBTB32	HSPB6,IGFLR1,LIN37,PSENEN,U2AF1L4,ZBTB32
chr18	46697670	46753859	del	56189	NPHS1,PRODH2	NPHS1,PRODH2	NPHS1,PRODH2
chr18	46869281	46872525	del	3244	ALKBH6,SYNE4	ALKBH6	ALKBH6,SYNE4
chr18	46943334	46961336	del	18002	OVOL3	OVOL3	OVOL3
chr18	47083384	47111948	del	28564	ZNF567	ZNF567	ZNF567
chr18	49352081	49358630	del	6549	MED29	MED29	MED29
chr18	49492898	49547073	del	54175	NOT_FOUND	NOT_FOUND	NOT_FOUND
chr18	49690172	49707682	del	17510	FBL,PSMC4	FBL,PSMC4	PSMC4
chr18	50373261	50413922	del	40661	NOT_FOUND	NOT_FOUND	NOT_FOUND
chr18	50493939	50556115	del	62176	NOT_FOUND	NOT_FOUND	NOT_FOUND
chr18	51308092	51365954	del	57862	ERF,GSK3A,PAFAH1B3	ERF,GSK3A,PAFAH1B3	ERF,GSK3A,PAFAH1B3
chr18	53141001	53224638	del	83637	CLASRP,GEMIN7,NKPD1,PPP1R37,TRAPPC6A,ZNF296	CLASRP,GEMIN7,NKPD1,PPP1R37,TRAPPC6A,ZNF296	CLASRP,GEMIN7,NKPD1,PPP1R37,TRAPPC6A,ZNF296
chr18	53638416	53690270	del	51854	MIR330,QPCTL,SNRPD2	MIR330,QPCTL,SNRPD2	MIR330,QPCTL,SNRPD2
chr18	54175364	54215175	del	39811	CALM3,GNG8,PTGIR	CALM3,GNG8,PTGIR	CALM3,GNG8,PTGIR
chr18	54701621	54706331	del	4710	NOT_FOUND	NOT_FOUND	NOT_FOUND
chr18	56238540	56265935	del	27395	NOT_FOUND	NOT_FOUND	NOT_FOUND
chr18	56736147	56737764	del	1617	NOT_FOUND	NOT_FOUND	NOT_FOUND
chr18	57101952	57114090	del	12138	LRRC4B	LRRC4B	LRRC4B
chr18	57276596	57296573	del	19977	NOT_FOUND	NOT_FOUND	NOT_FOUND
chr18	57923031	57943858	del	20827	NOT_FOUND	NOT_FOUND	NOT_FOUND
chr18	58521858	58731660	del	209802	NOT_FOUND	NOT_FOUND	NOT_FOUND
chr18	59291693	59327463	del	35770	NOT_FOUND	NOT_FOUND	NOT_FOUND
chr18	60352809	60430622	del	77813	NOT_FOUND	NOT_FOUND	NOT_FOUND
chr18	60539885	60632563	del	92678	NOT_FOUND	NOT_FOUND	NOT_FOUND
chr18	60710597	60756196	del	45599	NOT_FOUND	NOT_FOUND	NOT_FOUND
chr18	60886206	60939823	del	53617	NOT_FOUND	NOT_FOUND	NOT_FOUND
chr18	60990841	61018825	del	27984	NOT_FOUND	NOT_FOUND	NOT_FOUND
chr18	61438762	61518565	del	79803	NOT_FOUND	NOT_FOUND	NOT_FOUND
chr18	61644854	61835029	del	190175	NOT_FOUND	NOT_FOUND	NOT_FOUND
chr18	61846584	61924592	del	78008	NOT_FOUND	NOT_FOUND	NOT_FOUND
chr18	62391067	62414435	del	23368	FIZ1,ZNF524	FIZ1	FIZ1,ZNF524
chr18	62726859	62728610	del	1751	TNNT1	TNNT1	TNNT1
chr18	63090510	63126019	del	35509	LENG8,TTYH1	LENG8,TTYH1	LENG8,TTYH1
chr18	63131499	63143719	del	12220	NOT_FOUND	NOT_FOUND	NOT_FOUND
chr18	64917590	64922303	del	4713	NOT_FOUND	NOT_FOUND	NOT_FOUND
chr18	65075295	65077919	del	2624	NOT_FOUND	NOT_FOUND	NOT_FOUND
chr18	65231440	65237934	del	6494	NOT_FOUND	NOT_FOUND	NOT_FOUND
chr18	65579737	65583579	del	3842	ZNF814	ZNF814	ZNF814
chr18	65654069	65662568	del	8499	NOT_FOUND	NOT_FOUND	NOT_FOUND
chr18	65766249	65771834	del	5585	NOT_FOUND	NOT_FOUND	NOT_FOUND
chr19	81083	543150	del	462067	NOT_FOUND	NOT_FOUND	NOT_FOUND
chr19	829604	890708	del	61104	CA10	CA10	NOT_FOUND
chr19	975763	1012769	del	37006	CA10	CA10	NOT_FOUND
chr19	1672139	1691733	del	19594	NOT_FOUND	NOT_FOUND	NOT_FOUND
chr19	1927616	1984300	del	56684	NOT_FOUND	NOT_FOUND	NOT_FOUND
chr19	2029298	2046180	del	16882	NOT_FOUND	NOT_FOUND	NOT_FOUND
chr19	2270929	2356050	del	85121	NOT_FOUND	NOT_FOUND	NOT_FOUND
chr19	2540445	2575861	del	35416	NOT_FOUND	NOT_FOUND	NOT_FOUND
chr19	2609059	2656513	del	47454	NOT_FOUND	NOT_FOUND	NOT_FOUND
chr19	2702386	2724900	del	22514	NOT_FOUND	NOT_FOUND	NOT_FOUND
chr19	2829980	2847032	del	17052	NOT_FOUND	NOT_FOUND	NOT_FOUND
chr19	2983137	3019747	del	36610	NOT_FOUND	NOT_FOUND	NOT_FOUND
chr19	3025966	3029934	del	3968	NOT_FOUND	NOT_FOUND	NOT_FOUND
chr19	3253478	3273393	del	19915	NOT_FOUND	NOT_FOUND	NOT_FOUND
chr19	3704268	3707844	del	3576	NOT_FOUND	NOT_FOUND	NOT_FOUND
chr19	3893282	3924370	del	31088	NOT_FOUND	NOT_FOUND	NOT_FOUND
chr19	4055186	4063422	del	8236	NOT_FOUND	NOT_FOUND	NOT_FOUND
chr19	4458445	4576537	del	118092	NOT_FOUND	NOT_FOUND	NOT_FOUND
chr19	6258370	6363682	del	105312	LOC513767	LOC513767	LOC513767
chr19	6589852	6603729	del	13877	NOT_FOUND	NOT_FOUND	NOT_FOUND
chr19	7850985	7856750	del	5765	NOT_FOUND	NOT_FOUND	NOT_FOUND
chr19	8065398	8070324	del	4926	NOT_FOUND	NOT_FOUND	NOT_FOUND
chr19	8163299	8216070	del	52771	NOT_FOUND	NOT_FOUND	NOT_FOUND
chr19	8492167	8506467	del	14300	MSI2	MSI2	NOT_FOUND
chr19	8696817	8701036	del	4219	MSI2	MSI2	MSI2
chr19	8901721	8926723	del	25002	CUEDC1	CUEDC1	CUEDC1
chr19	9143373	9153403	del	10030	NOT_FOUND	NOT_FOUND	NOT_FOUND
chr19	9820148	9836160	del	16012	TEX14	TEX14	NOT_FOUND
chr19	10452024	10483607	del	31583	GDPD1	GDPD1	GDPD1
chr19	10531387	10558327	del	26940	YPEL2	YPEL2	YPEL2
chr19	11516852	11529937	del	13085	NOT_FOUND	NOT_FOUND	NOT_FOUND
chr19	11863651	11892813	del	29162	TBX4	TBX4	TBX4
chr19	11931371	11983558	del	52187	TBX2	TBX2	TBX2
chr19	12909660	12951530	del	41870	NOT_FOUND	NOT_FOUND	NOT_FOUND
chr19	12975454	13083062	del	107608	NOT_FOUND	NOT_FOUND	NOT_FOUND
chr19	13699249	13735657	del	36408	NOT_FOUND	NOT_FOUND	NOT_FOUND
chr19	14269997	14277945	del	7948	NOT_FOUND	NOT_FOUND	NOT_FOUND
chr19	14601910	14606603	del	4693	NOT_FOUND	NOT_FOUND	NOT_FOUND
chr19	15925436	15945824	del	20388	NOT_FOUND	NOT_FOUND	NOT_FOUND
chr19	17930982	17944573	del	13591	CDK5R1,MYO1D	MYO1D	NOT_FOUND
chr19	18792038	18885644	del	93606	MIR193A,MIR2333,MIR365-2	MIR193A,MIR2333,MIR365-2	MIR193A,MIR2333,MIR365-2
chr19	18899957	18943093	del	43136	NOT_FOUND	NOT_FOUND	NOT_FOUND
chr19	19083258	19181132	del	97874	NF1	NF1	NF1
chr19	19830985	19842405	del	11420	LOC783508,NOS2	LOC783508,NOS2	LOC783508
chr19	20151211	20168355	del	17144	NOT_FOUND	NOT_FOUND	NOT_FOUND
chr19	20291321	20328341	del	37020	NLK	NLK	NLK
chr19	20548034	20581011	del	32977	FOXN1,PIGS,UNC119	FOXN1,PIGS,UNC119	FOXN1,PIGS,UNC119
chr19	21375189	21446724	del	71535	ABHD15,ANKRD13B,CORO6,MIR2334,TP53I13	ABHD15,ANKRD13B,CORO6,MIR2334,TP53I13	ABHD15,ANKRD13B,CORO6,MIR2334,TP53I13
chr19	22002299	22045129	del	42830	NOT_FOUND	NOT_FOUND	NOT_FOUND
chr19	22330307	22352709	del	22402	ABR	ABR	ABR
chr19	23394522	23521796	del	127274	RPA1,SERPINF1,SERPINF2,SMYD4	RPA1,SERPINF1,SERPINF2,SMYD4	RPA1,SERPINF1,SERPINF2,SMYD4
chr19	23892635	23939733	del	47098	MNT	MNT	MNT
chr19	24062607	24070908	del	8301	NOT_FOUND	NOT_FOUND	NOT_FOUND
chr19	24240860	24261745	del	20885	NOT_FOUND	NOT_FOUND	NOT_FOUND
chr19	24517410	24528861	del	11451	NOT_FOUND	NOT_FOUND	NOT_FOUND
chr19	25172619	25193131	del	20512	ATP2A3	ATP2A3	ATP2A3
chr19	25710402	25749398	del	38996	SMTNL2	SMTNL2	SMTNL2
chr19	26773941	26827190	del	53249	RABEP1	RABEP1	RABEP1
chr19	27350149	27435200	del	85051	ALOX12,ALOX12E,CUEDC2	ALOX12,ALOX12E,CUEDC2	ALOX12,ALOX12E,CUEDC2
chr19	28190406	28212325	del	21919	NOT_FOUND	NOT_FOUND	NOT_FOUND
chr19	30126550	30170362	del	43812	MYH1,MYH2	MYH1,MYH2	MYH1,MYH2
chr19	30778823	30817462	del	38639	NOT_FOUND	NOT_FOUND	NOT_FOUND
chr19	30823639	30849344	del	25705	NOT_FOUND	NOT_FOUND	NOT_FOUND
chr19	31059690	31068063	del	8373	DNAH9	DNAH9	NOT_FOUND
chr19	31959396	31986878	del	27482	ELAC2,MIR2339	ELAC2,MIR2339	ELAC2,MIR2339
chr19	32370577	32460217	del	89640	HS3ST3A1	HS3ST3A1	HS3ST3A1
chr19	33771920	33833105	del	61185	TRPV2	TRPV2	TRPV2
chr19	34012893	34078218	del	65325	NCOR1,ZSWIM7	NCOR1,ZSWIM7	NCOR1,ZSWIM7
chr19	34993930	35085789	del	91859	ALKBH5,LLGL1	ALKBH5,LLGL1	ALKBH5,LLGL1
chr19	35183314	35306043	del	122729	MIR33B,SREBF1,TOM1L2	MIR33B,SREBF1,TOM1L2	MIR33B,SREBF1,TOM1L2
chr19	37675161	37699961	del	24800	NOT_FOUND	NOT_FOUND	NOT_FOUND
chr19	39737619	39949934	del	212315	NOT_FOUND	NOT_FOUND	NOT_FOUND
chr19	40711535	40767986	del	56451	ERBB2,GRB7,MIEN1	ERBB2,GRB7,MIEN1	ERBB2,GRB7,MIEN1
chr19	42500025	42509535	del	9510	NOT_FOUND	NOT_FOUND	NOT_FOUND
chr19	42869999	42902904	del	32905	DHX58,HSPB9,RAB5C	DHX58,HSPB9,RAB5C	DHX58,HSPB9,RAB5C
chr19	44944692	45008516	del	63824	NOT_FOUND	NOT_FOUND	NOT_FOUND
chr19	45710313	45742123	del	31810	NOT_FOUND	NOT_FOUND	NOT_FOUND
chr19	47038232	47173606	del	135374	NOT_FOUND	NOT_FOUND	NOT_FOUND
chr19	47710949	47748362	del	37413	MRC2	MRC2	MRC2
chr19	48445241	48509134	del	63893	ACE,KCNH6	ACE,KCNH6	ACE,KCNH6
chr19	48801884	48895919	del	94035	NOT_FOUND	NOT_FOUND	NOT_FOUND
chr19	49118900	49121309	del	2409	TEX2	TEX2	TEX2
chr19	50382379	50399332	del	16953	TBCD	TBCD	TBCD
chr19	50690462	50723858	del	33396	NOT_FOUND	NOT_FOUND	NOT_FOUND
chr19	50863908	50902591	del	38683	LOC751574,MIR2345	LOC751574,MIR2345	LOC751574,MIR2345
chr19	50999227	51028723	del	29496	SECTM1A	NOT_FOUND	SECTM1A
chr19	51035766	51073939	del	38173	NOT_FOUND	NOT_FOUND	NOT_FOUND
chr19	51386735	51433264	del	46529	DUS1L,FASN,GPS1	DUS1L,FASN,GPS1	DUS1L,FASN,GPS1
chr19	51948332	51964299	del	15967	NOT_FOUND	NOT_FOUND	NOT_FOUND
chr19	52146609	52229394	del	82785	BAIAP2,MIR338	BAIAP2,MIR338	BAIAP2,MIR338
chr19	52297161	52330954	del	33793	CHMP6,RPTOR	CHMP6,RPTOR	CHMP6,RPTOR
chr19	52776058	52895540	del	119482	NOT_FOUND	NOT_FOUND	NOT_FOUND
chr19	52924268	52933256	del	8988	NOT_FOUND	NOT_FOUND	NOT_FOUND
chr19	53086931	53110664	del	23733	EIF4A3,GAA	EIF4A3,GAA	EIF4A3,GAA
chr19	53212439	53260863	del	48424	TBC1D16	TBC1D16	TBC1D16
chr19	54811995	54841852	del	29857	NOT_FOUND	NOT_FOUND	NOT_FOUND
chr19	55141804	55326147	del	184343	NOT_FOUND	NOT_FOUND	NOT_FOUND
chr19	55907681	55976131	del	68450	AANAT	AANAT	AANAT
chr19	56061030	56074517	del	13487	NOT_FOUND	NOT_FOUND	NOT_FOUND
chr19	56403275	56441271	del	37996	UNC13D,UNK	UNC13D,UNK	UNC13D,UNK
chr19	56516493	56534497	del	18004	SAP30BP	SAP30BP	SAP30BP
chr19	56564441	56607168	del	42727	RECQL5,SMIM5	RECQL5,SMIM5	RECQL5,SMIM5
chr19	56910548	57113424	del	202876	ARMC7,ATP5H,CDR2L,HID1,HN1,MRPL58,NT5C,OTOP2,OTOP3,SUMO2	ARMC7,ATP5H,CDR2L,HID1,HN1,MRPL58,NT5C,OTOP2,OTOP3,SUMO2	ARMC7,ATP5H,CDR2L,HID1,HN1,MRPL58,NT5C,OTOP2,OTOP3,SUMO2
chr19	58377771	58455193	del	77422	NOT_FOUND	NOT_FOUND	NOT_FOUND
chr19	58531345	58573516	del	42171	NOT_FOUND	NOT_FOUND	NOT_FOUND
chr19	59404179	59411523	del	7344	NOT_FOUND	NOT_FOUND	NOT_FOUND
chr19	60324801	60327559	del	2758	NOT_FOUND	NOT_FOUND	NOT_FOUND
chr19	61804230	61811888	del	7658	MAP2K6	MAP2K6	NOT_FOUND
chr19	62831101	62859749	del	28648	AXIN2	AXIN2	AXIN2
chr19	63137925	63262941	del	125016	APOH	APOH	APOH
chr19	63344091	63351304	del	7213	PRKCA	PRKCA	NOT_FOUND
chr19	63823021	63885146	del	62125	NOT_FOUND	NOT_FOUND	NOT_FOUND
chr2	6889	59822	del	52933	NOT_FOUND	NOT_FOUND	NOT_FOUND
chr2	116567	136345	del	19778	NOT_FOUND	NOT_FOUND	NOT_FOUND
chr2	424198	438814	del	14616	NOT_FOUND	NOT_FOUND	NOT_FOUND
chr2	577898	681234	del	103336	HERC2	HERC2	HERC2
chr2	1023753	1039834	del	16081	CYFIP1	CYFIP1	CYFIP1
chr2	1735285	1858336	del	123051	ARHGEF4,FAM168B,PLEKHB2	ARHGEF4,FAM168B	ARHGEF4,FAM168B,PLEKHB2
chr2	2120827	2148522	del	27695	NOT_FOUND	NOT_FOUND	NOT_FOUND
chr2	2527718	2535261	del	7543	NOT_FOUND	NOT_FOUND	NOT_FOUND
chr2	3278787	3289195	del	10408	NOT_FOUND	NOT_FOUND	NOT_FOUND
chr2	4078142	4169412	del	91270	HS6ST1	HS6ST1	HS6ST1
chr2	4797505	4870514	del	73009	GPR17,LIMS2	GPR17,LIMS2	GPR17,LIMS2
chr2	5041395	5072534	del	31139	PROC	PROC	PROC
chr2	5267331	5415229	del	147898	BIN1,MIR2350	BIN1,MIR2350	BIN1,MIR2350
chr2	6405960	6423740	del	17780	PMS1	PMS1	PMS1
chr2	7844915	7860042	del	15127	GULP1	GULP1	GULP1
chr2	8511482	8526450	del	14968	NOT_FOUND	NOT_FOUND	NOT_FOUND
chr2	8701829	8738911	del	37082	NOT_FOUND	NOT_FOUND	NOT_FOUND
chr2	8979837	9025164	del	45327	CALCRL	CALCRL	CALCRL
chr2	9412676	9430016	del	17340	NOT_FOUND	NOT_FOUND	NOT_FOUND
chr2	10780701	10826114	del	45413	NOT_FOUND	NOT_FOUND	NOT_FOUND
chr2	11410599	11458935	del	48336	NOT_FOUND	NOT_FOUND	NOT_FOUND
chr2	11492763	11534883	del	42120	NOT_FOUND	NOT_FOUND	NOT_FOUND
chr2	11773141	11786080	del	12939	NOT_FOUND	NOT_FOUND	NOT_FOUND
chr2	11831650	11870663	del	39013	NOT_FOUND	NOT_FOUND	NOT_FOUND
chr2	11951895	12185682	del	233787	NOT_FOUND	NOT_FOUND	NOT_FOUND
chr2	12756409	12759926	del	3517	NOT_FOUND	NOT_FOUND	NOT_FOUND
chr2	12950692	12987587	del	36895	NOT_FOUND	NOT_FOUND	NOT_FOUND
chr2	13396487	13411225	del	14738	NOT_FOUND	NOT_FOUND	NOT_FOUND
chr2	13530331	13547696	del	17365	NOT_FOUND	NOT_FOUND	NOT_FOUND
chr2	13649733	13682527	del	32794	NOT_FOUND	NOT_FOUND	NOT_FOUND
chr2	14998311	15053737	del	55426	NOT_FOUND	NOT_FOUND	NOT_FOUND
chr2	15200502	15221507	del	21005	ITGA4	ITGA4	ITGA4
chr2	15576542	15580709	del	4167	NOT_FOUND	NOT_FOUND	NOT_FOUND
chr2	15759441	15786153	del	26712	UBE2E3	UBE2E3	UBE2E3
chr2	15879454	16113926	del	234472	NOT_FOUND	NOT_FOUND	NOT_FOUND
chr2	16999561	17021256	del	21695	NOT_FOUND	NOT_FOUND	NOT_FOUND
chr2	17100242	17142680	del	42438	ZNF385B	ZNF385B	NOT_FOUND
chr2	17362695	17377074	del	14379	ZNF385B	ZNF385B	ZNF385B
chr2	18399371	18437934	del	38563	DFNB59,FKBP7,PLEKHA3,PRKRA	DFNB59,FKBP7,PLEKHA3,PRKRA	DFNB59,FKBP7,PLEKHA3,PRKRA
chr2	20785227	20854769	del	69542	HOXD10,HOXD11,HOXD12,HOXD4,MIR10B	HOXD10,HOXD11,HOXD12,HOXD4,MIR10B	HOXD10,HOXD11,HOXD12,HOXD4,MIR10B
chr2	21224324	21288688	del	64364	NOT_FOUND	NOT_FOUND	NOT_FOUND
chr2	21347663	21354684	del	7021	NOT_FOUND	NOT_FOUND	NOT_FOUND
chr2	21738387	21743828	del	5441	ATF2	NOT_FOUND	NOT_FOUND
chr2	24604313	24616727	del	12414	HAT1	HAT1	HAT1
chr2	25008105	25093953	del	85848	DCAF17,METTL8	DCAF17	DCAF17,METTL8
chr2	25673731	25689813	del	16082	GAD1	GAD1	GAD1
chr2	26663654	26719332	del	55678	PHOSPHO2,PPIG	PPIG	PHOSPHO2,PPIG
chr2	27649977	27655792	del	5815	CERS6	CERS6	CERS6
chr2	28529643	28547349	del	17706	NOT_FOUND	NOT_FOUND	NOT_FOUND
chr2	28983869	29006601	del	22732	NOT_FOUND	NOT_FOUND	NOT_FOUND
chr2	30176668	30190013	del	13345	SCN9A	SCN9A	SCN9A
chr2	30455715	30458493	del	2778	TTC21B	TTC21B	TTC21B
chr2	32228180	32253007	del	24827	NOT_FOUND	NOT_FOUND	NOT_FOUND
chr2	32456747	32478349	del	21602	NOT_FOUND	NOT_FOUND	NOT_FOUND
chr2	33054517	33075435	del	20918	NOT_FOUND	NOT_FOUND	NOT_FOUND
chr2	34590067	34612774	del	22707	SLC4A10	SLC4A10	SLC4A10
chr2	36097400	36152476	del	55076	RBMS1	RBMS1	RBMS1
chr2	36366233	36371240	del	5007	NOT_FOUND	NOT_FOUND	NOT_FOUND
chr2	37675264	37703498	del	28234	NOT_FOUND	NOT_FOUND	NOT_FOUND
chr2	38060305	38114192	del	53887	NOT_FOUND	NOT_FOUND	NOT_FOUND
chr2	38231184	38274375	del	43191	NOT_FOUND	NOT_FOUND	NOT_FOUND
chr2	38647919	38674883	del	26964	NOT_FOUND	NOT_FOUND	NOT_FOUND
chr2	38765083	38812454	del	47371	ERMN,GALNT5	ERMN,GALNT5	ERMN,GALNT5
chr2	39445865	39451654	del	5789	NOT_FOUND	NOT_FOUND	NOT_FOUND
chr2	39990759	40021512	del	30753	NR4A2	NR4A2	NR4A2
chr2	40502987	40557354	del	54367	NOT_FOUND	NOT_FOUND	NOT_FOUND
chr2	41691100	41692419	del	1319	NOT_FOUND	NOT_FOUND	NOT_FOUND
chr2	41790562	41847761	del	57199	GALNT13	GALNT13	GALNT13
chr2	42583065	42593591	del	10526	NOT_FOUND	NOT_FOUND	NOT_FOUND
chr2	43865985	43874620	del	8635	FMNL2	FMNL2	NOT_FOUND
chr2	44910936	44928780	del	17844	NOT_FOUND	NOT_FOUND	NOT_FOUND
chr2	45585488	45592982	del	7494	NOT_FOUND	NOT_FOUND	NOT_FOUND
chr2	46477034	46485436	del	8402	NOT_FOUND	NOT_FOUND	NOT_FOUND
chr2	46693734	46719998	del	26264	NOT_FOUND	NOT_FOUND	NOT_FOUND
chr2	47109931	47117240	del	7309	NOT_FOUND	NOT_FOUND	NOT_FOUND
chr2	48125231	48132540	del	7309	NOT_FOUND	NOT_FOUND	NOT_FOUND
chr2	48884871	48916112	del	31241	NOT_FOUND	NOT_FOUND	NOT_FOUND
chr2	49449826	49455795	del	5969	NOT_FOUND	NOT_FOUND	NOT_FOUND
chr2	49497305	49506094	del	8789	NOT_FOUND	NOT_FOUND	NOT_FOUND
chr2	49652692	49674678	del	21986	NOT_FOUND	NOT_FOUND	NOT_FOUND
chr2	51202926	51268168	del	65242	NOT_FOUND	NOT_FOUND	NOT_FOUND
chr2	52665069	52685453	del	20384	GTDC1	GTDC1	NOT_FOUND
chr2	52853720	52912661	del	58941	GTDC1	GTDC1	GTDC1
chr2	52930348	52937861	del	7513	NOT_FOUND	NOT_FOUND	NOT_FOUND
chr2	53332434	53350013	del	17579	ARHGAP15	ARHGAP15	NOT_FOUND
chr2	53991194	53999598	del	8404	NOT_FOUND	NOT_FOUND	NOT_FOUND
chr2	54017696	54051242	del	33546	NOT_FOUND	NOT_FOUND	NOT_FOUND
chr2	54414910	54453692	del	38782	NOT_FOUND	NOT_FOUND	NOT_FOUND
chr2	54527270	54537783	del	10513	NOT_FOUND	NOT_FOUND	NOT_FOUND
chr2	55698595	55736061	del	37466	NOT_FOUND	NOT_FOUND	NOT_FOUND
chr2	55789107	55822072	del	32965	NOT_FOUND	NOT_FOUND	NOT_FOUND
chr2	56394043	56403140	del	9097	NOT_FOUND	NOT_FOUND	NOT_FOUND
chr2	56760407	56775988	del	15581	NOT_FOUND	NOT_FOUND	NOT_FOUND
chr2	58553464	58571035	del	17571	NOT_FOUND	NOT_FOUND	NOT_FOUND
chr2	58726985	58749561	del	22576	NOT_FOUND	NOT_FOUND	NOT_FOUND
chr2	59209062	59228348	del	19286	NOT_FOUND	NOT_FOUND	NOT_FOUND
chr2	59261715	59270849	del	9134	NOT_FOUND	NOT_FOUND	NOT_FOUND
chr2	61360194	61383142	del	22948	NOT_FOUND	NOT_FOUND	NOT_FOUND
chr2	61598254	61614455	del	16201	NOT_FOUND	NOT_FOUND	NOT_FOUND
chr2	61727598	61793291	del	65693	DARS	DARS	DARS
chr2	63500222	63505440	del	5218	NOT_FOUND	NOT_FOUND	NOT_FOUND
chr2	63782428	63810112	del	27684	NOT_FOUND	NOT_FOUND	NOT_FOUND
chr2	65955682	66410704	del	455022	MIR2887-1,MIR2887-2,MIR2904-1,MIR2904-2,MIR2904-3	MIR2887-1,MIR2887-2,MIR2904-1,MIR2904-2,MIR2904-3	MIR2887-1,MIR2887-2,MIR2904-1,MIR2904-2,MIR2904-3
chr2	66902285	66953300	del	51015	NOT_FOUND	NOT_FOUND	NOT_FOUND
chr2	67026307	67041329	del	15022	NOT_FOUND	NOT_FOUND	NOT_FOUND
chr2	67109397	67126879	del	17482	NOT_FOUND	NOT_FOUND	NOT_FOUND
chr2	67861394	67880786	del	19392	DPP10	DPP10	NOT_FOUND
chr2	67984552	67993895	del	9343	DPP10	DPP10	DPP10
chr2	68130472	68142932	del	12460	NOT_FOUND	NOT_FOUND	NOT_FOUND
chr2	68259542	68275760	del	16218	NOT_FOUND	NOT_FOUND	NOT_FOUND
chr2	68541436	68555215	del	13779	NOT_FOUND	NOT_FOUND	NOT_FOUND
chr2	69028699	69030520	del	1821	NOT_FOUND	NOT_FOUND	NOT_FOUND
chr2	69389035	69432731	del	43696	NOT_FOUND	NOT_FOUND	NOT_FOUND
chr2	69979369	70041972	del	62603	CCDC93	CCDC93	CCDC93
chr2	71417750	71576093	del	158343	C2H2orf76,DBI,STEAP3	C2H2orf76,DBI,STEAP3	C2H2orf76,DBI,STEAP3
chr2	72372744	72399704	del	26960	RALB	NOT_FOUND	NOT_FOUND
chr2	73578386	73594806	del	16420	CLASP1	CLASP1	CLASP1
chr2	73896062	73925441	del	29379	NOT_FOUND	NOT_FOUND	NOT_FOUND
chr2	74340470	74354190	del	13720	NOT_FOUND	NOT_FOUND	NOT_FOUND
chr2	74803567	74814883	del	11316	NOT_FOUND	NOT_FOUND	NOT_FOUND
chr2	74902195	74908202	del	6007	NOT_FOUND	NOT_FOUND	NOT_FOUND
chr2	74980388	74986038	del	5650	NOT_FOUND	NOT_FOUND	NOT_FOUND
chr2	75255325	75270465	del	15140	NOT_FOUND	NOT_FOUND	NOT_FOUND
chr2	75464316	75475758	del	11442	NOT_FOUND	NOT_FOUND	NOT_FOUND
chr2	75913220	75934296	del	21076	NOT_FOUND	NOT_FOUND	NOT_FOUND
chr2	76262384	76300213	del	37829	NOT_FOUND	NOT_FOUND	NOT_FOUND
chr2	77863044	77989745	del	126701	NOT_FOUND	NOT_FOUND	NOT_FOUND
chr2	78708208	78737302	del	29094	NOT_FOUND	NOT_FOUND	NOT_FOUND
chr2	78997711	79024547	del	26836	NOT_FOUND	NOT_FOUND	NOT_FOUND
chr2	79805668	79860041	del	54373	GLS	GLS	GLS
chr2	81278096	81591079	del	312983	NOT_FOUND	NOT_FOUND	NOT_FOUND
chr2	81697048	81749541	del	52493	NOT_FOUND	NOT_FOUND	NOT_FOUND
chr2	82181575	82252014	del	70439	NOT_FOUND	NOT_FOUND	NOT_FOUND
chr2	82270705	82273806	del	3101	NOT_FOUND	NOT_FOUND	NOT_FOUND
chr2	82502028	82514190	del	12162	NOT_FOUND	NOT_FOUND	NOT_FOUND
chr2	82984400	83119021	del	134621	NOT_FOUND	NOT_FOUND	NOT_FOUND
chr2	83197385	83227081	del	29696	NOT_FOUND	NOT_FOUND	NOT_FOUND
chr2	84151557	84164013	del	12456	NOT_FOUND	NOT_FOUND	NOT_FOUND
chr2	89491461	89636048	del	144587	AOX1,SGO2	AOX1,SGO2	AOX1,SGO2
chr2	90536022	90543383	del	7361	ALS2CR11	ALS2CR11	NOT_FOUND
chr2	91479352	91489182	del	9830	NOT_FOUND	NOT_FOUND	NOT_FOUND
chr2	91649626	91657793	del	8167	NOT_FOUND	NOT_FOUND	NOT_FOUND
chr2	92221821	92270614	del	48793	NOT_FOUND	NOT_FOUND	NOT_FOUND
chr2	92430183	92448662	del	18479	NOT_FOUND	NOT_FOUND	NOT_FOUND
chr2	93043589	93050333	del	6744	NOT_FOUND	NOT_FOUND	NOT_FOUND
chr2	93061528	93085507	del	23979	NOT_FOUND	NOT_FOUND	NOT_FOUND
chr2	93542617	93583913	del	41296	NOT_FOUND	NOT_FOUND	NOT_FOUND
chr2	94189181	94237457	del	48276	NOT_FOUND	NOT_FOUND	NOT_FOUND
chr2	94504163	94574351	del	70188	NRP2	NRP2	NRP2
chr2	95065417	95122855	del	57438	NOT_FOUND	NOT_FOUND	NOT_FOUND
chr2	95217736	95258644	del	40908	ADAM23	ADAM23	ADAM23
chr2	97381329	97400524	del	19195	NOT_FOUND	NOT_FOUND	NOT_FOUND
chr2	97414951	97427038	del	12087	NOT_FOUND	NOT_FOUND	NOT_FOUND
chr2	97875243	97890294	del	15051	MAP2	NOT_FOUND	MAP2
chr2	98991118	98995582	del	4464	NOT_FOUND	NOT_FOUND	NOT_FOUND
chr2	100273809	100285751	del	11942	NOT_FOUND	NOT_FOUND	NOT_FOUND
chr2	100297648	100311544	del	13896	NOT_FOUND	NOT_FOUND	NOT_FOUND
chr2	100472225	100480404	del	8179	NOT_FOUND	NOT_FOUND	NOT_FOUND
chr2	100594937	100623915	del	28978	NOT_FOUND	NOT_FOUND	NOT_FOUND
chr2	100745805	100834010	del	88205	NOT_FOUND	NOT_FOUND	NOT_FOUND
chr2	101847240	102037104	del	189864	NOT_FOUND	NOT_FOUND	NOT_FOUND
chr2	103202367	103208695	del	6328	NOT_FOUND	NOT_FOUND	NOT_FOUND
chr2	103367480	103440387	del	72907	BARD1	BARD1	BARD1
chr2	104114017	104120638	del	6621	NOT_FOUND	NOT_FOUND	NOT_FOUND
chr2	104323319	104326232	del	2913	NOT_FOUND	NOT_FOUND	NOT_FOUND
chr2	106749769	106762697	del	12928	TNS1	NOT_FOUND	NOT_FOUND
chr2	107139279	107277176	del	137897	CNOT9,USP37,VIL1	CNOT9,USP37,VIL1	CNOT9,USP37,VIL1
chr2	107666226	107685655	del	19429	MIR375	MIR375	MIR375
chr2	108282665	108285133	del	2468	SLC4A3	SLC4A3	SLC4A3
chr2	111406504	111468556	del	62052	NOT_FOUND	NOT_FOUND	NOT_FOUND
chr2	112796814	112901723	del	104909	MRPL44,SERPINE2,WDFY1	MRPL44,SERPINE2,WDFY1	MRPL44,SERPINE2,WDFY1
chr2	114338901	114347347	del	8446	NOT_FOUND	NOT_FOUND	NOT_FOUND
chr2	114792936	114813609	del	20673	NOT_FOUND	NOT_FOUND	NOT_FOUND
chr2	114826678	114847618	del	20940	NOT_FOUND	NOT_FOUND	NOT_FOUND
chr2	115928846	115939940	del	11094	RHBDD1	NOT_FOUND	NOT_FOUND
chr2	117329597	117331836	del	2239	NOT_FOUND	NOT_FOUND	NOT_FOUND
chr2	120781107	120792384	del	11277	DIS3L2	DIS3L2	DIS3L2
chr2	124177025	124211492	del	34467	NOT_FOUND	NOT_FOUND	NOT_FOUND
chr2	124236349	124239012	del	2663	NOT_FOUND	NOT_FOUND	NOT_FOUND
chr2	124330343	124398570	del	68227	NOT_FOUND	NOT_FOUND	NOT_FOUND
chr2	126326843	126344476	del	17633	AHDC1	NOT_FOUND	AHDC1
chr2	127853992	127858330	del	4338	SELENON	SELENON	SELENON
chr2	127896786	127945399	del	48613	NOT_FOUND	NOT_FOUND	NOT_FOUND
chr2	128605314	128653380	del	48066	RUNX3	RUNX3	RUNX3
chr2	129491889	129515246	del	23357	NOT_FOUND	NOT_FOUND	NOT_FOUND
chr2	130197949	130208133	del	10184	NOT_FOUND	NOT_FOUND	NOT_FOUND
chr2	130852457	130889387	del	36930	NOT_FOUND	NOT_FOUND	NOT_FOUND
chr2	131347628	131428004	del	80376	CDC42,CELA3B,LOC515042	CDC42,CELA3B,LOC515042	CDC42,CELA3B,LOC515042
chr2	131991902	132001343	del	9441	NOT_FOUND	NOT_FOUND	NOT_FOUND
chr2	134375452	134386200	del	10748	ALDH4A1	ALDH4A1	ALDH4A1
chr2	135571562	135610259	del	38697	ARHGEF10L	ARHGEF10L	ARHGEF10L
chr2	135679700	135700383	del	20683	NOT_FOUND	NOT_FOUND	NOT_FOUND
chr2	136145607	136322489	del	176882	ATP13A2,MFAP2,NECAP2,SDHB,SZRD1	ATP13A2,MFAP2,NECAP2,SDHB,SZRD1	ATP13A2,MFAP2,NECAP2,SDHB,SZRD1
chr2	136546360	136633667	del	87307	EPHA2	EPHA2	EPHA2
chr2	136749793	136908437	del	158644	NOT_FOUND	NOT_FOUND	NOT_FOUND
chr20	1191367	1236631	del	45264	NOT_FOUND	NOT_FOUND	NOT_FOUND
chr20	2385439	2394909	del	9470	KCNIP1	KCNIP1	NOT_FOUND
chr20	2682158	2754521	del	72363	NOT_FOUND	NOT_FOUND	NOT_FOUND
chr20	3223618	3233770	del	10152	NOT_FOUND	NOT_FOUND	NOT_FOUND
chr20	8301521	8319163	del	17642	NOT_FOUND	NOT_FOUND	NOT_FOUND
chr20	9014784	9031099	del	16315	NOT_FOUND	NOT_FOUND	NOT_FOUND
chr20	9655308	9664127	del	8819	NOT_FOUND	NOT_FOUND	NOT_FOUND
chr20	11726826	11740373	del	13547	NOT_FOUND	NOT_FOUND	NOT_FOUND
chr20	12266037	12332581	del	66544	NOT_FOUND	NOT_FOUND	NOT_FOUND
chr20	13453133	13473863	del	20730	NOT_FOUND	NOT_FOUND	NOT_FOUND
chr20	13829514	13847783	del	18269	SGTB	SGTB	SGTB
chr20	16112468	16120614	del	8146	NOT_FOUND	NOT_FOUND	NOT_FOUND
chr20	16435434	16497740	del	62306	NOT_FOUND	NOT_FOUND	NOT_FOUND
chr20	17543539	17573874	del	30335	NOT_FOUND	NOT_FOUND	NOT_FOUND
chr20	17866279	17886312	del	20033	NOT_FOUND	NOT_FOUND	NOT_FOUND
chr20	18406489	18513522	del	107033	ELOVL7,ERCC8	ELOVL7,ERCC8	ELOVL7,ERCC8
chr20	18564605	18599766	del	35161	DEPDC1B	DEPDC1B	DEPDC1B
chr20	18898858	18902993	del	4135	NOT_FOUND	NOT_FOUND	NOT_FOUND
chr20	19231361	19236699	del	5338	NOT_FOUND	NOT_FOUND	NOT_FOUND
chr20	19658737	19670534	del	11797	NOT_FOUND	NOT_FOUND	NOT_FOUND
chr20	22641142	22708634	del	67492	NOT_FOUND	NOT_FOUND	NOT_FOUND
chr20	23958645	23964582	del	5937	CDC20B,MIR449C	CDC20B,MIR449C	CDC20B,MIR449C
chr20	23986029	24129333	del	143304	CDC20B,GZMA,GZMK,gzmA	CDC20B,GZMA,GZMK,gzmA	CDC20B,GZMA,GZMK,gzmA
chr20	26955400	27051502	del	96102	NOT_FOUND	NOT_FOUND	NOT_FOUND
chr20	27975575	28036093	del	60518	NOT_FOUND	NOT_FOUND	NOT_FOUND
chr20	29429684	29476745	del	47061	HCN1	HCN1	HCN1
chr20	29717135	29738124	del	20989	NOT_FOUND	NOT_FOUND	NOT_FOUND
chr20	29904003	29927258	del	23255	NOT_FOUND	NOT_FOUND	NOT_FOUND
chr20	29976916	30008191	del	31275	NOT_FOUND	NOT_FOUND	NOT_FOUND
chr20	30294580	30308634	del	14054	NOT_FOUND	NOT_FOUND	NOT_FOUND
chr20	30957595	30992559	del	34964	NOT_FOUND	NOT_FOUND	NOT_FOUND
chr20	32201998	32236401	del	34403	NOT_FOUND	NOT_FOUND	NOT_FOUND
chr20	32857681	32899800	del	42119	NOT_FOUND	NOT_FOUND	NOT_FOUND
chr20	33264725	33272879	del	8154	NOT_FOUND	NOT_FOUND	NOT_FOUND
chr20	33326750	33336375	del	9625	C6	C6	C6
chr20	33362302	33372168	del	9866	C6	C6	C6
chr20	34284118	34367833	del	83715	NOT_FOUND	NOT_FOUND	NOT_FOUND
chr20	34550537	34559974	del	9437	NOT_FOUND	NOT_FOUND	NOT_FOUND
chr20	34614945	34621058	del	6113	NOT_FOUND	NOT_FOUND	NOT_FOUND
chr20	34703574	34762111	del	58537	NOT_FOUND	NOT_FOUND	NOT_FOUND
chr20	35818351	35874119	del	55768	NOT_FOUND	NOT_FOUND	NOT_FOUND
chr20	36765629	36774103	del	8474	WDR70	WDR70	NOT_FOUND
chr20	37147944	37167562	del	19618	NOT_FOUND	NOT_FOUND	NOT_FOUND
chr20	37516674	37589328	del	72654	NOT_FOUND	NOT_FOUND	NOT_FOUND
chr20	37708943	37714652	del	5709	NOT_FOUND	NOT_FOUND	NOT_FOUND
chr20	38956615	38979771	del	23156	NOT_FOUND	NOT_FOUND	NOT_FOUND
chr20	40866028	41008154	del	142126	NPR3	NPR3	NPR3
chr20	41500548	41514347	del	13799	GOLPH3	GOLPH3	NOT_FOUND
chr20	43071653	43081692	del	10039	NOT_FOUND	NOT_FOUND	NOT_FOUND
chr20	43268117	43289855	del	21738	NOT_FOUND	NOT_FOUND	NOT_FOUND
chr20	43412108	43436953	del	24845	NOT_FOUND	NOT_FOUND	NOT_FOUND
chr20	43561775	43596871	del	35096	NOT_FOUND	NOT_FOUND	NOT_FOUND
chr20	43642111	43690226	del	48115	NOT_FOUND	NOT_FOUND	NOT_FOUND
chr20	43963943	44186119	del	222176	NOT_FOUND	NOT_FOUND	NOT_FOUND
chr20	44445895	44481198	del	35303	NOT_FOUND	NOT_FOUND	NOT_FOUND
chr20	44506242	44521210	del	14968	NOT_FOUND	NOT_FOUND	NOT_FOUND
chr20	44867899	44926196	del	58297	NOT_FOUND	NOT_FOUND	NOT_FOUND
chr20	45069600	45086531	del	16931	NOT_FOUND	NOT_FOUND	NOT_FOUND
chr20	45113028	45148862	del	35834	NOT_FOUND	NOT_FOUND	NOT_FOUND
chr20	45910295	45939414	del	29119	NOT_FOUND	NOT_FOUND	NOT_FOUND
chr20	45985255	45990206	del	4951	NOT_FOUND	NOT_FOUND	NOT_FOUND
chr20	46053490	46062115	del	8625	NOT_FOUND	NOT_FOUND	NOT_FOUND
chr20	46065168	46080951	del	15783	NOT_FOUND	NOT_FOUND	NOT_FOUND
chr20	46332518	46344264	del	11746	NOT_FOUND	NOT_FOUND	NOT_FOUND
chr20	46855466	46932356	del	76890	NOT_FOUND	NOT_FOUND	NOT_FOUND
chr20	47046446	47116159	del	69713	NOT_FOUND	NOT_FOUND	NOT_FOUND
chr20	47163115	47169145	del	6030	NOT_FOUND	NOT_FOUND	NOT_FOUND
chr20	47299949	47355749	del	55800	NOT_FOUND	NOT_FOUND	NOT_FOUND
chr20	47581612	47588442	del	6830	NOT_FOUND	NOT_FOUND	NOT_FOUND
chr20	47934253	48014263	del	80010	NOT_FOUND	NOT_FOUND	NOT_FOUND
chr20	48566077	48576269	del	10192	NOT_FOUND	NOT_FOUND	NOT_FOUND
chr20	49631380	49657118	del	25738	NOT_FOUND	NOT_FOUND	NOT_FOUND
chr20	49996809	50035737	del	38928	NOT_FOUND	NOT_FOUND	NOT_FOUND
chr20	50326959	50399812	del	72853	NOT_FOUND	NOT_FOUND	NOT_FOUND
chr20	50574674	50600241	del	25567	NOT_FOUND	NOT_FOUND	NOT_FOUND
chr20	50765805	50769971	del	4166	NOT_FOUND	NOT_FOUND	NOT_FOUND
chr20	50988361	50999239	del	10878	NOT_FOUND	NOT_FOUND	NOT_FOUND
chr20	51044020	51113846	del	69826	NOT_FOUND	NOT_FOUND	NOT_FOUND
chr20	51129015	51136760	del	7745	NOT_FOUND	NOT_FOUND	NOT_FOUND
chr20	51684385	51783835	del	99450	NOT_FOUND	NOT_FOUND	NOT_FOUND
chr20	52137742	52191921	del	54179	NOT_FOUND	NOT_FOUND	NOT_FOUND
chr20	52358753	52611562	del	252809	NOT_FOUND	NOT_FOUND	NOT_FOUND
chr20	53082479	53115549	del	33070	NOT_FOUND	NOT_FOUND	NOT_FOUND
chr20	53474672	53479046	del	4374	CDH18	NOT_FOUND	NOT_FOUND
chr20	53643833	53686277	del	42444	CDH18	CDH18	NOT_FOUND
chr20	53977253	53993205	del	15952	CDH18	CDH18	NOT_FOUND
chr20	54118859	54138097	del	19238	NOT_FOUND	NOT_FOUND	NOT_FOUND
chr20	54548594	54606819	del	58225	NOT_FOUND	NOT_FOUND	NOT_FOUND
chr20	54908983	55066879	del	157896	NOT_FOUND	NOT_FOUND	NOT_FOUND
chr20	55173184	55260777	del	87593	NOT_FOUND	NOT_FOUND	NOT_FOUND
chr20	57359137	57367035	del	7898	NOT_FOUND	NOT_FOUND	NOT_FOUND
chr20	57402265	57407175	del	4910	NOT_FOUND	NOT_FOUND	NOT_FOUND
chr20	57504332	57540780	del	36448	NOT_FOUND	NOT_FOUND	NOT_FOUND
chr20	57975104	58002823	del	27719	NOT_FOUND	NOT_FOUND	NOT_FOUND
chr20	58008864	58038430	del	29566	NOT_FOUND	NOT_FOUND	NOT_FOUND
chr20	58727598	58738447	del	10849	TRIO	TRIO	TRIO
chr20	59822470	59856776	del	34306	NOT_FOUND	NOT_FOUND	NOT_FOUND
chr20	60542012	60561996	del	19984	NOT_FOUND	NOT_FOUND	NOT_FOUND
chr20	61379281	61384749	del	5468	NOT_FOUND	NOT_FOUND	NOT_FOUND
chr20	61439906	61448246	del	8340	NOT_FOUND	NOT_FOUND	NOT_FOUND
chr20	62460002	62467603	del	7601	NOT_FOUND	NOT_FOUND	NOT_FOUND
chr20	63429347	63514309	del	84962	NOT_FOUND	NOT_FOUND	NOT_FOUND
chr20	64774262	64778742	del	4480	NOT_FOUND	NOT_FOUND	NOT_FOUND
chr20	65053956	65067807	del	13851	NOT_FOUND	NOT_FOUND	NOT_FOUND
chr20	65832981	65852075	del	19094	NOT_FOUND	NOT_FOUND	NOT_FOUND
chr20	67783453	67870623	del	87170	NOT_FOUND	NOT_FOUND	NOT_FOUND
chr20	68445684	68475467	del	29783	NOT_FOUND	NOT_FOUND	NOT_FOUND
chr20	68887974	68912429	del	24455	NOT_FOUND	NOT_FOUND	NOT_FOUND
chr20	69433386	69485961	del	52575	NOT_FOUND	NOT_FOUND	NOT_FOUND
chr20	69627130	69685920	del	58790	NOT_FOUND	NOT_FOUND	NOT_FOUND
chr20	69999453	70022130	del	22677	NOT_FOUND	NOT_FOUND	NOT_FOUND
chr20	70032050	70041235	del	9185	NOT_FOUND	NOT_FOUND	NOT_FOUND
chr20	70190041	70304204	del	114163	NOT_FOUND	NOT_FOUND	NOT_FOUND
chr20	70324893	70341807	del	16914	NOT_FOUND	NOT_FOUND	NOT_FOUND
chr20	70481609	70534328	del	52719	NOT_FOUND	NOT_FOUND	NOT_FOUND
chr20	71014152	71030290	del	16138	NOT_FOUND	NOT_FOUND	NOT_FOUND
chr20	71114595	71433871	del	319276	CLPTM1L,LPCAT1,SLC6A18,TERT	CLPTM1L,LPCAT1,SLC6A18,TERT	CLPTM1L,LPCAT1,SLC6A18,TERT
chr20	71528865	71571246	del	42381	BRD9,TPPP	BRD9,TPPP	BRD9,TPPP
chr20	71982051	71992748	del	10697	NOT_FOUND	NOT_FOUND	NOT_FOUND
chr21	552613	599530	del	46917	NOT_FOUND	NOT_FOUND	NOT_FOUND
chr21	1205800	1274497	del	68697	NOT_FOUND	NOT_FOUND	NOT_FOUND
chr21	1567077	1662836	del	95759	NOT_FOUND	NOT_FOUND	NOT_FOUND
chr21	2818664	2874311	del	55647	NOT_FOUND	NOT_FOUND	NOT_FOUND
chr21	3212942	3238870	del	25928	NOT_FOUND	NOT_FOUND	NOT_FOUND
chr21	3270403	3277564	del	7161	NOT_FOUND	NOT_FOUND	NOT_FOUND
chr21	3781995	3843947	del	61952	NOT_FOUND	NOT_FOUND	NOT_FOUND
chr21	3882864	3887470	del	4606	NOT_FOUND	NOT_FOUND	NOT_FOUND
chr21	5588795	5826817	del	238022	LRRK1,MIR2362	LRRK1,MIR2362	LRRK1,MIR2362
chr21	5951507	6015796	del	64289	NOT_FOUND	NOT_FOUND	NOT_FOUND
chr21	6581811	6665118	del	83307	NOT_FOUND	NOT_FOUND	NOT_FOUND
chr21	7352022	7400647	del	48625	NOT_FOUND	NOT_FOUND	NOT_FOUND
chr21	7691930	7736744	del	44814	TTC23	TTC23	TTC23
chr21	7762475	7806044	del	43569	SYNM,TTC23	SYNM,TTC23	SYNM,TTC23
chr21	8165634	8272750	del	107116	IGF1R	IGF1R	IGF1R
chr21	9280609	9383878	del	103269	NOT_FOUND	NOT_FOUND	NOT_FOUND
chr21	10756581	10812420	del	55839	NR2F2	NR2F2	NR2F2
chr21	11066720	11101132	del	34412	NOT_FOUND	NOT_FOUND	NOT_FOUND
chr21	12262664	12273823	del	11159	NOT_FOUND	NOT_FOUND	NOT_FOUND
chr21	12285192	12309545	del	24353	NOT_FOUND	NOT_FOUND	NOT_FOUND
chr21	12806626	12814108	del	7482	NOT_FOUND	NOT_FOUND	NOT_FOUND
chr21	14511452	14520052	del	8600	NOT_FOUND	NOT_FOUND	NOT_FOUND
chr21	15296277	15374400	del	78123	SLCO3A1	SLCO3A1	NOT_FOUND
chr21	15614938	15643867	del	28929	NOT_FOUND	NOT_FOUND	NOT_FOUND
chr21	16673490	16676281	del	2791	NOT_FOUND	NOT_FOUND	NOT_FOUND
chr21	19972748	20164126	del	191378	LOC512440,LOC522763,LOC618633,MIR1179,MIR7-1	LOC512440,LOC522763,LOC618633,MIR1179,MIR7-1	LOC512440,LOC522763,LOC618633,MIR1179,MIR7-1
chr21	20326707	20335407	del	8700	NOT_FOUND	NOT_FOUND	NOT_FOUND
chr21	21140744	21149456	del	8712	FANCI,RLBP1	FANCI,RLBP1	FANCI
chr21	21482507	21514217	del	31710	PLIN1	PLIN1	PLIN1
chr21	21994654	22005638	del	10984	NOT_FOUND	NOT_FOUND	NOT_FOUND
chr21	22289994	22427343	del	137349	NOT_FOUND	NOT_FOUND	NOT_FOUND
chr21	22579881	22727089	del	147208	ZNF774,ZSCAN2	ZNF774,ZSCAN2	ZNF774,ZSCAN2
chr21	23773690	23780519	del	6829	NOT_FOUND	NOT_FOUND	NOT_FOUND
chr21	24188501	24213852	del	25351	NOT_FOUND	NOT_FOUND	NOT_FOUND
chr21	24636467	24680308	del	43841	NOT_FOUND	NOT_FOUND	NOT_FOUND
chr21	26016966	26023102	del	6136	NOT_FOUND	NOT_FOUND	NOT_FOUND
chr21	26119441	26146591	del	27150	NOT_FOUND	NOT_FOUND	NOT_FOUND
chr21	26684420	26715346	del	30926	NOT_FOUND	NOT_FOUND	NOT_FOUND
chr21	27506924	27520976	del	14052	NOT_FOUND	NOT_FOUND	NOT_FOUND
chr21	28125925	28235030	del	109105	KLF13	KLF13	KLF13
chr21	28602901	28642782	del	39881	APBA2	APBA2	APBA2
chr21	28781217	28857539	del	76322	NOT_FOUND	NOT_FOUND	NOT_FOUND
chr21	28993135	29005997	del	12862	NOT_FOUND	NOT_FOUND	NOT_FOUND
chr21	29443747	29552670	del	108923	NOT_FOUND	NOT_FOUND	NOT_FOUND
chr21	30878320	30909471	del	31151	NOT_FOUND	NOT_FOUND	NOT_FOUND
chr21	32632623	32702714	del	70091	PSTPIP1	PSTPIP1	PSTPIP1
chr21	33892255	33903030	del	10775	NOT_FOUND	NOT_FOUND	NOT_FOUND
chr21	34676326	34686946	del	10620	NOT_FOUND	NOT_FOUND	NOT_FOUND
chr21	34690439	34705301	del	14862	NOT_FOUND	NOT_FOUND	NOT_FOUND
chr21	35060025	35085782	del	25757	LOXL1	LOXL1	LOXL1
chr21	40832856	40837384	del	4528	NOT_FOUND	NOT_FOUND	NOT_FOUND
chr21	44160385	44190088	del	29703	NOT_FOUND	NOT_FOUND	NOT_FOUND
chr21	46007188	46088962	del	81774	NFKBIA	NFKBIA	NFKBIA
chr21	46613138	46639463	del	26325	NOT_FOUND	NOT_FOUND	NOT_FOUND
chr21	46850874	46861629	del	10755	NOT_FOUND	NOT_FOUND	NOT_FOUND
chr21	47109978	47142013	del	32035	NKX2-1	NKX2-1	NKX2-1
chr21	47857235	47865334	del	8099	NOT_FOUND	NOT_FOUND	NOT_FOUND
chr21	48889702	48966898	del	77196	NOT_FOUND	NOT_FOUND	NOT_FOUND
chr21	49017997	49021106	del	3109	NOT_FOUND	NOT_FOUND	NOT_FOUND
chr21	49249208	49309343	del	60135	NOT_FOUND	NOT_FOUND	NOT_FOUND
chr21	50040930	50047332	del	6402	NOT_FOUND	NOT_FOUND	NOT_FOUND
chr21	50144069	50162048	del	17979	NOT_FOUND	NOT_FOUND	NOT_FOUND
chr21	50307270	50632379	del	325109	MIR2365	MIR2365	MIR2365
chr21	50958955	51009703	del	50748	NOT_FOUND	NOT_FOUND	NOT_FOUND
chr21	51136678	51153015	del	16337	NOT_FOUND	NOT_FOUND	NOT_FOUND
chr21	51677918	51701770	del	23852	NOT_FOUND	NOT_FOUND	NOT_FOUND
chr21	51709327	51710644	del	1317	NOT_FOUND	NOT_FOUND	NOT_FOUND
chr21	51769198	51778042	del	8844	LRFN5	NOT_FOUND	LRFN5
chr21	52119520	52170750	del	51230	NOT_FOUND	NOT_FOUND	NOT_FOUND
chr21	52305970	52351014	del	45044	NOT_FOUND	NOT_FOUND	NOT_FOUND
chr21	52359318	52505118	del	145800	NOT_FOUND	NOT_FOUND	NOT_FOUND
chr21	52938578	52951159	del	12581	NOT_FOUND	NOT_FOUND	NOT_FOUND
chr21	52962847	53081508	del	118661	NOT_FOUND	NOT_FOUND	NOT_FOUND
chr21	53093082	53110268	del	17186	NOT_FOUND	NOT_FOUND	NOT_FOUND
chr21	53293514	53491255	del	197741	NOT_FOUND	NOT_FOUND	NOT_FOUND
chr21	53507509	53555870	del	48361	NOT_FOUND	NOT_FOUND	NOT_FOUND
chr21	53638341	53647303	del	8962	NOT_FOUND	NOT_FOUND	NOT_FOUND
chr21	53903359	54705189	del	801830	NOT_FOUND	NOT_FOUND	NOT_FOUND
chr21	54787247	54826066	del	38819	NOT_FOUND	NOT_FOUND	NOT_FOUND
chr21	54873678	54906552	del	32874	NOT_FOUND	NOT_FOUND	NOT_FOUND
chr21	54929122	54937737	del	8615	NOT_FOUND	NOT_FOUND	NOT_FOUND
chr21	55075461	55090378	del	14917	NOT_FOUND	NOT_FOUND	NOT_FOUND
chr21	55299382	55328515	del	29133	FKBP3,PRPF39	FKBP3,PRPF39	FKBP3,PRPF39
chr21	56047559	56071393	del	23834	FRMD5	FRMD5	FRMD5
chr21	56626990	56741767	del	114777	CCDC88C	CCDC88C	CCDC88C
chr21	58219233	58287757	del	68524	ITPK1	ITPK1	ITPK1
chr21	58930785	58971076	del	40291	PRIMA1	PRIMA1	PRIMA1
chr21	59065490	59077539	del	12049	NOT_FOUND	NOT_FOUND	NOT_FOUND
chr21	60630113	60641346	del	11233	NOT_FOUND	NOT_FOUND	NOT_FOUND
chr21	60939498	60963701	del	24203	SERPINA3,SERPINA3-6,SERPINA3-7	SERPINA3-6,SERPINA3-7	SERPINA3,SERPINA3-6,SERPINA3-7
chr21	62528341	62583307	del	54966	C21H14orf132	C21H14orf132	C21H14orf132
chr21	62934474	62959104	del	24630	AK7	AK7	AK7
chr21	66177498	66250349	del	72851	NOT_FOUND	NOT_FOUND	NOT_FOUND
chr21	68560693	68581785	del	21092	DYNC1H1,LOC786914	DYNC1H1,LOC786914	DYNC1H1,LOC786914
chr21	68846429	68899959	del	53530	TECPR2	TECPR2	TECPR2
chr21	69425981	69447938	del	21957	EXOC3L4	EXOC3L4	EXOC3L4
chr21	69897611	69994516	del	96905	KLC1,XRCC3,ZFYVE21	KLC1,XRCC3,ZFYVE21	KLC1,XRCC3,ZFYVE21
chr21	70202199	70409677	del	207478	ASPG	ASPG	ASPG
chr21	70420436	70453069	del	32633	NOT_FOUND	NOT_FOUND	NOT_FOUND
chr21	70691201	70733825	del	42624	C21H14orf180	C21H14orf180	C21H14orf180
chr21	70803573	70891033	del	87460	ADSSL1,AKT1,SIVA1	ADSSL1,AKT1,SIVA1	ADSSL1,AKT1,SIVA1
chr21	71047034	71296477	del	249443	BTBD6,C21H14orf79,NUDT14	BTBD6,NUDT14	BTBD6,C21H14orf79,NUDT14
chr21	71344796	71384115	del	39319	CRIP2,MTA1	CRIP2,MTA1	CRIP2,MTA1
chr21	71505398	71539342	del	33944	LOC524810	LOC524810	NOT_FOUND
chr22	2787125	2799252	del	12127	AZI2	NOT_FOUND	NOT_FOUND
chr22	2822129	2837434	del	15305	NOT_FOUND	NOT_FOUND	NOT_FOUND
chr22	3111042	3130628	del	19586	NOT_FOUND	NOT_FOUND	NOT_FOUND
chr22	3213064	3231735	del	18671	NOT_FOUND	NOT_FOUND	NOT_FOUND
chr22	3416439	3446260	del	29821	NOT_FOUND	NOT_FOUND	NOT_FOUND
chr22	5665486	5674700	del	9214	NOT_FOUND	NOT_FOUND	NOT_FOUND
chr22	5771050	5791099	del	20049	NOT_FOUND	NOT_FOUND	NOT_FOUND
chr22	6165107	6185872	del	20765	STT3B	STT3B	STT3B
chr22	7044472	7110935	del	66463	DYNC1LI1	DYNC1LI1	DYNC1LI1
chr22	7695664	8599954	del	904290	CLASP2,FBXL2	CLASP2,FBXL2	CLASP2,FBXL2
chr22	9165638	9446629	del	280991	NOT_FOUND	NOT_FOUND	NOT_FOUND
chr22	10114380	10136098	del	21718	NOT_FOUND	NOT_FOUND	NOT_FOUND
chr22	10153965	10170302	del	16337	STAC	STAC	STAC
chr22	10563792	10565550	del	1758	MLH1	MLH1	NOT_FOUND
chr22	11003692	11066494	del	62802	ITGA9	ITGA9	ITGA9
chr22	11609275	11626192	del	16917	ACAA1,DLEC1	ACAA1,DLEC1	ACAA1,DLEC1
chr22	13511925	13555581	del	43656	NOT_FOUND	NOT_FOUND	NOT_FOUND
chr22	14663736	14703304	del	39568	NOT_FOUND	NOT_FOUND	NOT_FOUND
chr22	16021859	16024708	del	2849	ANO10	ANO10	NOT_FOUND
chr22	18399995	18409213	del	9218	NOT_FOUND	NOT_FOUND	NOT_FOUND
chr22	18519497	18550924	del	31427	NOT_FOUND	NOT_FOUND	NOT_FOUND
chr22	18669614	18701754	del	32140	GRM7	NOT_FOUND	GRM7
chr22	18706679	18771047	del	64368	GRM7	GRM7	GRM7
chr22	18777748	18832402	del	54654	GRM7	GRM7	NOT_FOUND
chr22	19435871	19453953	del	18082	GRM7	GRM7	NOT_FOUND
chr22	19862683	19887271	del	24588	NOT_FOUND	NOT_FOUND	NOT_FOUND
chr22	20277510	20331448	del	53938	NOT_FOUND	NOT_FOUND	NOT_FOUND
chr22	20718929	20759301	del	40372	NOT_FOUND	NOT_FOUND	NOT_FOUND
chr22	22127501	22331350	del	203849	NOT_FOUND	NOT_FOUND	NOT_FOUND
chr22	22393672	22397859	del	4187	NOT_FOUND	NOT_FOUND	NOT_FOUND
chr22	22888039	22894597	del	6558	NOT_FOUND	NOT_FOUND	NOT_FOUND
chr22	24013922	24035920	del	21998	NOT_FOUND	NOT_FOUND	NOT_FOUND
chr22	24418453	24456309	del	37856	NOT_FOUND	NOT_FOUND	NOT_FOUND
chr22	24582003	24587841	del	5838	NOT_FOUND	NOT_FOUND	NOT_FOUND
chr22	25289722	25296055	del	6333	CNTN6	CNTN6	NOT_FOUND
[truncated: 1,778 more rows]

## Sheet: dup-region
CHR	START	END	TYPE	LENGTH	GENE	CDS	EXON
chr1	16947	127885	dup	110938	NOT_FOUND	NOT_FOUND	NOT_FOUND
chr1	3734487	3761969	dup	27482	NOT_FOUND	NOT_FOUND	NOT_FOUND
chr1	4145943	4219292	dup	73349	NOT_FOUND	NOT_FOUND	NOT_FOUND
chr1	4648383	4654050	dup	5667	NOT_FOUND	NOT_FOUND	NOT_FOUND
chr1	5922083	5953771	dup	31688	NOT_FOUND	NOT_FOUND	NOT_FOUND
chr1	6005078	6027058	dup	21980	NOT_FOUND	NOT_FOUND	NOT_FOUND
chr1	6667087	6688819	dup	21732	NOT_FOUND	NOT_FOUND	NOT_FOUND
chr1	7862063	7873127	dup	11064	NOT_FOUND	NOT_FOUND	NOT_FOUND
chr1	11813423	11845279	dup	31856	NOT_FOUND	NOT_FOUND	NOT_FOUND
chr1	12507797	12517363	dup	9566	NOT_FOUND	NOT_FOUND	NOT_FOUND
chr1	13568146	13590723	dup	22577	NOT_FOUND	NOT_FOUND	NOT_FOUND
chr1	13610104	13626418	dup	16314	NOT_FOUND	NOT_FOUND	NOT_FOUND
chr1	13854309	13891660	dup	37351	NOT_FOUND	NOT_FOUND	NOT_FOUND
chr1	14162487	14261731	dup	99244	NOT_FOUND	NOT_FOUND	NOT_FOUND
chr1	14285610	14287780	dup	2170	NOT_FOUND	NOT_FOUND	NOT_FOUND
chr1	15891860	15911954	dup	20094	NOT_FOUND	NOT_FOUND	NOT_FOUND
chr1	15985548	15996851	dup	11303	NOT_FOUND	NOT_FOUND	NOT_FOUND
chr1	16021282	16023240	dup	1958	NOT_FOUND	NOT_FOUND	NOT_FOUND
chr1	16437362	16440440	dup	3078	NOT_FOUND	NOT_FOUND	NOT_FOUND
chr1	23489264	23899868	dup	410604	NOT_FOUND	NOT_FOUND	NOT_FOUND
chr1	24001042	24030686	dup	29644	NOT_FOUND	NOT_FOUND	NOT_FOUND
chr1	25089304	25094177	dup	4873	NOT_FOUND	NOT_FOUND	NOT_FOUND
chr1	27602670	27626324	dup	23654	NOT_FOUND	NOT_FOUND	NOT_FOUND
chr1	27804263	27812674	dup	8411	NOT_FOUND	NOT_FOUND	NOT_FOUND
chr1	28420812	28422821	dup	2009	NOT_FOUND	NOT_FOUND	NOT_FOUND
chr1	28913936	28915088	dup	1152	GBE1	GBE1	NOT_FOUND
chr1	30176086	30185657	dup	9571	NOT_FOUND	NOT_FOUND	NOT_FOUND
chr1	30657013	30659912	dup	2899	NOT_FOUND	NOT_FOUND	NOT_FOUND
chr1	32486191	32496028	dup	9837	NOT_FOUND	NOT_FOUND	NOT_FOUND
chr1	33170457	33184883	dup	14426	NOT_FOUND	NOT_FOUND	NOT_FOUND
chr1	33957395	33974420	dup	17025	NOT_FOUND	NOT_FOUND	NOT_FOUND
chr1	37302581	37313169	dup	10588	NOT_FOUND	NOT_FOUND	NOT_FOUND
chr1	38624975	38700827	dup	75852	NOT_FOUND	NOT_FOUND	NOT_FOUND
chr1	42190693	42201197	dup	10504	NOT_FOUND	NOT_FOUND	NOT_FOUND
chr1	45002577	45042789	dup	40212	PRDM9	PRDM9	PRDM9
chr1	45172930	45214460	dup	41530	NOT_FOUND	NOT_FOUND	NOT_FOUND
chr1	50610120	50616366	dup	6246	NOT_FOUND	NOT_FOUND	NOT_FOUND
chr1	51042849	51050648	dup	7799	NOT_FOUND	NOT_FOUND	NOT_FOUND
chr1	54815396	54820856	dup	5460	NOT_FOUND	NOT_FOUND	NOT_FOUND
chr1	54979945	55015634	dup	35689	NOT_FOUND	NOT_FOUND	NOT_FOUND
chr1	57514310	57525419	dup	11109	NOT_FOUND	NOT_FOUND	NOT_FOUND
chr1	59096289	59148547	dup	52258	NOT_FOUND	NOT_FOUND	NOT_FOUND
chr1	62165206	62171526	dup	6320	LOC538060	LOC538060	LOC538060
chr1	63575356	63584228	dup	8872	NOT_FOUND	NOT_FOUND	NOT_FOUND
chr1	64406327	64410528	dup	4201	IGSF11	IGSF11	NOT_FOUND
chr1	66485264	66551714	dup	66450	STXBP5L	STXBP5L	STXBP5L
chr1	66660994	66662602	dup	1608	NOT_FOUND	NOT_FOUND	NOT_FOUND
chr1	68661496	68673514	dup	12018	MYLK	MYLK	MYLK
chr1	69205418	69219486	dup	14068	KALRN	KALRN	NOT_FOUND
chr1	72426808	72453928	dup	27120	NOT_FOUND	NOT_FOUND	NOT_FOUND
chr1	73253992	73273238	dup	19246	NOT_FOUND	NOT_FOUND	NOT_FOUND
chr1	73671201	73726034	dup	54833	ATP13A3	ATP13A3	ATP13A3
chr1	74387065	74459840	dup	72775	OPA1	OPA1	OPA1
chr1	76054352	76132274	dup	77922	NOT_FOUND	NOT_FOUND	NOT_FOUND
chr1	80912609	80919477	dup	6868	NOT_FOUND	NOT_FOUND	NOT_FOUND
chr1	81321199	81356123	dup	34924	NOT_FOUND	NOT_FOUND	NOT_FOUND
chr1	84253021	84259079	dup	6058	NOT_FOUND	NOT_FOUND	NOT_FOUND
chr1	85004247	85016955	dup	12708	NOT_FOUND	NOT_FOUND	NOT_FOUND
chr1	89256632	89264133	dup	7501	NOT_FOUND	NOT_FOUND	NOT_FOUND
chr1	91894770	91904464	dup	9694	NOT_FOUND	NOT_FOUND	NOT_FOUND
chr1	92999178	93050016	dup	50838	NOT_FOUND	NOT_FOUND	NOT_FOUND
chr1	93324003	93436345	dup	112342	NOT_FOUND	NOT_FOUND	NOT_FOUND
chr1	93730576	93819471	dup	88895	NLGN1	NLGN1	NOT_FOUND
chr1	94763208	94780111	dup	16903	NOT_FOUND	NOT_FOUND	NOT_FOUND
chr1	95633781	95643754	dup	9973	NCEH1	NCEH1	NCEH1
chr1	95793312	95798781	dup	5469	GHSR	GHSR	GHSR
chr1	96242848	96269602	dup	26754	NOT_FOUND	NOT_FOUND	NOT_FOUND
chr1	97614545	97642612	dup	28067	NOT_FOUND	NOT_FOUND	NOT_FOUND
chr1	98472421	98506487	dup	34066	NOT_FOUND	NOT_FOUND	NOT_FOUND
chr1	101306706	101312588	dup	5882	NOT_FOUND	NOT_FOUND	NOT_FOUND
chr1	101396108	101442485	dup	46377	NOT_FOUND	NOT_FOUND	NOT_FOUND
chr1	103158887	103168693	dup	9806	SI	SI	SI
chr1	104585984	104607581	dup	21597	NOT_FOUND	NOT_FOUND	NOT_FOUND
chr1	106910962	106925482	dup	14520	NOT_FOUND	NOT_FOUND	NOT_FOUND
chr1	112961101	112974568	dup	13467	NOT_FOUND	NOT_FOUND	NOT_FOUND
chr1	113219085	113244208	dup	25123	NOT_FOUND	NOT_FOUND	NOT_FOUND
chr1	115711167	115718107	dup	6940	NOT_FOUND	NOT_FOUND	NOT_FOUND
chr1	120029579	120032627	dup	3048	HLTF	HLTF	HLTF
chr1	124142939	124168801	dup	25862	NOT_FOUND	NOT_FOUND	NOT_FOUND
chr1	128419073	128427500	dup	8427	RASA2	RASA2	RASA2
chr1	130068523	130074095	dup	5572	CLSTN2	CLSTN2	NOT_FOUND
chr1	140578655	140582190	dup	3535	NOT_FOUND	NOT_FOUND	NOT_FOUND
chr1	140908032	140936407	dup	28375	HMGN1,LOC534913	HMGN1,LOC534913	HMGN1,LOC534913
chr1	141253492	141287102	dup	33610	NOT_FOUND	NOT_FOUND	NOT_FOUND
chr1	142396392	142407968	dup	11576	NOT_FOUND	NOT_FOUND	NOT_FOUND
chr1	142540283	142543854	dup	3571	NOT_FOUND	NOT_FOUND	NOT_FOUND
chr1	142743508	142774981	dup	31473	NOT_FOUND	NOT_FOUND	NOT_FOUND
chr1	146464733	146466380	dup	1647	NOT_FOUND	NOT_FOUND	NOT_FOUND
chr1	147087695	147115879	dup	28184	NOT_FOUND	NOT_FOUND	NOT_FOUND
chr1	148510695	148512609	dup	1914	NOT_FOUND	NOT_FOUND	NOT_FOUND
chr1	148562140	148566789	dup	4649	NOT_FOUND	NOT_FOUND	NOT_FOUND
chr1	151504317	151536942	dup	32625	NOT_FOUND	NOT_FOUND	NOT_FOUND
chr1	153744408	153769935	dup	25527	NOT_FOUND	NOT_FOUND	NOT_FOUND
chr1	153896033	153903316	dup	7283	NOT_FOUND	NOT_FOUND	NOT_FOUND
chr10	89350	181662	dup	92312	NOT_FOUND	NOT_FOUND	NOT_FOUND
chr10	226390	238014	dup	11624	NOT_FOUND	NOT_FOUND	NOT_FOUND
chr10	281477	316793	dup	35316	NOT_FOUND	NOT_FOUND	NOT_FOUND
chr10	767012	779261	dup	12249	MCC	MCC	NOT_FOUND
chr10	1005812	1044509	dup	38697	REEP5	REEP5	REEP5
chr10	3816282	3871643	dup	55361	NOT_FOUND	NOT_FOUND	NOT_FOUND
chr10	5050469	5068848	dup	18379	NOT_FOUND	NOT_FOUND	NOT_FOUND
chr10	5480939	5507683	dup	26744	NOT_FOUND	NOT_FOUND	NOT_FOUND
chr10	6229952	6242129	dup	12177	NOT_FOUND	NOT_FOUND	NOT_FOUND
chr10	6282055	6296418	dup	14363	NOT_FOUND	NOT_FOUND	NOT_FOUND
chr10	6600944	6618384	dup	17440	NOT_FOUND	NOT_FOUND	NOT_FOUND
chr10	7344600	7355387	dup	10787	SV2C	SV2C	NOT_FOUND
chr10	7912889	7919943	dup	7054	NOT_FOUND	NOT_FOUND	NOT_FOUND
chr10	10568848	10590763	dup	21915	PAPD4	PAPD4	PAPD4
chr10	15226746	15241322	dup	14576	NOT_FOUND	NOT_FOUND	NOT_FOUND
chr10	15720839	15724104	dup	3265	NOT_FOUND	NOT_FOUND	NOT_FOUND
chr10	17754672	17799843	dup	45171	LRRC49	LRRC49	LRRC49
chr10	18456782	18461890	dup	5108	THSD4	THSD4	NOT_FOUND
chr10	22199693	25327628	dup	3127935	NOT_FOUND	NOT_FOUND	NOT_FOUND
chr10	25439642	25549886	dup	110244	NOT_FOUND	NOT_FOUND	NOT_FOUND
chr10	25638425	25641423	dup	2998	NOT_FOUND	NOT_FOUND	NOT_FOUND
chr10	26896185	26910951	dup	14766	NOT_FOUND	NOT_FOUND	NOT_FOUND
chr10	27368613	27387673	dup	19060	NOT_FOUND	NOT_FOUND	NOT_FOUND
chr10	27748032	27771128	dup	23096	NOT_FOUND	NOT_FOUND	NOT_FOUND
chr10	28134809	28147620	dup	12811	NOT_FOUND	NOT_FOUND	NOT_FOUND
chr10	33042660	33071680	dup	29020	NOT_FOUND	NOT_FOUND	NOT_FOUND
chr10	33086339	33098354	dup	12015	NOT_FOUND	NOT_FOUND	NOT_FOUND
chr10	37450952	37454086	dup	3134	EHD4	EHD4	NOT_FOUND
chr10	37471285	37501063	dup	29778	EHD4	EHD4	EHD4
chr10	38282914	38309784	dup	26870	UBR1	UBR1	UBR1
chr10	39289233	39295647	dup	6414	NOT_FOUND	NOT_FOUND	NOT_FOUND
chr10	41570170	41596729	dup	26559	NOT_FOUND	NOT_FOUND	NOT_FOUND
chr10	41783386	41804629	dup	21243	NOT_FOUND	NOT_FOUND	NOT_FOUND
chr10	42117387	42129647	dup	12260	NOT_FOUND	NOT_FOUND	NOT_FOUND
chr10	51750350	51751852	dup	1502	NOT_FOUND	NOT_FOUND	NOT_FOUND
chr10	54243593	54336300	dup	92707	RFX7	RFX7	RFX7
chr10	54549252	54649455	dup	100203	NOT_FOUND	NOT_FOUND	NOT_FOUND
chr10	58423179	58447567	dup	24388	NOT_FOUND	NOT_FOUND	NOT_FOUND
chr10	59787468	59796533	dup	9065	NOT_FOUND	NOT_FOUND	NOT_FOUND
chr10	60195930	60201542	dup	5612	NOT_FOUND	NOT_FOUND	NOT_FOUND
chr10	63939052	63947314	dup	8262	NOT_FOUND	NOT_FOUND	NOT_FOUND
chr10	65905907	65954019	dup	48112	DDHD1	DDHD1	DDHD1
chr10	66789452	66797926	dup	8474	NOT_FOUND	NOT_FOUND	NOT_FOUND
chr10	68148124	68150780	dup	2656	NOT_FOUND	NOT_FOUND	NOT_FOUND
chr10	70801482	70878349	dup	76867	ARID4A,PSMA3	ARID4A,PSMA3	ARID4A,PSMA3
chr10	76828054	76843669	dup	15615	NOT_FOUND	NOT_FOUND	NOT_FOUND
chr10	78880133	78905418	dup	25285	C10H14orf53	C10H14orf53	C10H14orf53
chr10	79247605	79312084	dup	64479	NOT_FOUND	NOT_FOUND	NOT_FOUND
chr10	87230272	87316438	dup	86166	ARHGEF12	ARHGEF12	ARHGEF12
chr10	87356306	87360700	dup	4394	NOT_FOUND	NOT_FOUND	NOT_FOUND
chr10	94063355	94076830	dup	13475	NOT_FOUND	NOT_FOUND	NOT_FOUND
chr10	96721102	96810648	dup	89546	NOT_FOUND	NOT_FOUND	NOT_FOUND
chr10	96922581	97388091	dup	465510	NOT_FOUND	NOT_FOUND	NOT_FOUND
chr10	98870883	98880486	dup	9603	NOT_FOUND	NOT_FOUND	NOT_FOUND
chr10	101705094	101788511	dup	83417	NOT_FOUND	NOT_FOUND	NOT_FOUND
chr11	198524	206165	dup	7641	NOT_FOUND	NOT_FOUND	NOT_FOUND
chr11	1437454	1450472	dup	13018	NOT_FOUND	NOT_FOUND	NOT_FOUND
chr11	1706353	1711888	dup	5535	NPHP1	NPHP1	NPHP1
chr11	2105571	2108830	dup	3259	NOT_FOUND	NOT_FOUND	NOT_FOUND
chr11	9593287	9613668	dup	20381	NOT_FOUND	NOT_FOUND	NOT_FOUND
chr11	11252902	11262024	dup	9122	NOT_FOUND	NOT_FOUND	NOT_FOUND
chr11	13153579	13234389	dup	80810	ZNF638	ZNF638	ZNF638
chr11	15646499	15659492	dup	12993	NOT_FOUND	NOT_FOUND	NOT_FOUND
chr11	16150516	16212386	dup	61870	FAM98A	FAM98A	FAM98A
chr11	21689694	21700397	dup	10703	MAP4K3	MAP4K3	NOT_FOUND
chr11	25071976	25109277	dup	37301	MTA3	MTA3	MTA3
chr11	29345633	29360628	dup	14995	TTC7A	TTC7A	TTC7A
chr11	32173828	32275673	dup	101845	NRXN1	NRXN1	NOT_FOUND
chr11	33399419	33410702	dup	11283	NOT_FOUND	NOT_FOUND	NOT_FOUND
chr11	35647900	35726217	dup	78317	NOT_FOUND	NOT_FOUND	NOT_FOUND
chr11	36861712	36869041	dup	7329	ACYP2	ACYP2	ACYP2
chr11	38782895	38786310	dup	3415	CCDC85A	CCDC85A	NOT_FOUND
chr11	39167440	39177211	dup	9771	NOT_FOUND	NOT_FOUND	NOT_FOUND
chr11	39297601	39318042	dup	20441	NOT_FOUND	NOT_FOUND	NOT_FOUND
chr11	39880479	39917946	dup	37467	NOT_FOUND	NOT_FOUND	NOT_FOUND
chr11	44723154	44730405	dup	7251	SULT1C4	SULT1C4	SULT1C4
chr11	47034705	47059328	dup	24623	NOT_FOUND	NOT_FOUND	NOT_FOUND
chr11	47097519	47102447	dup	4928	NOT_FOUND	NOT_FOUND	NOT_FOUND
chr11	47275276	47283116	dup	7840	NOT_FOUND	NOT_FOUND	NOT_FOUND
chr11	48089766	48102734	dup	12968	NOT_FOUND	NOT_FOUND	NOT_FOUND
chr11	49066004	49093033	dup	27029	NOT_FOUND	NOT_FOUND	NOT_FOUND
chr11	52664705	52679301	dup	14596	NOT_FOUND	NOT_FOUND	NOT_FOUND
chr11	54156651	54193489	dup	36838	NOT_FOUND	NOT_FOUND	NOT_FOUND
chr11	55729819	55753242	dup	23423	CTNNA2	CTNNA2	NOT_FOUND
chr11	55899462	55905582	dup	6120	CTNNA2	CTNNA2	NOT_FOUND
chr11	56419017	56459164	dup	40147	NOT_FOUND	NOT_FOUND	NOT_FOUND
chr11	56867488	56872863	dup	5375	NOT_FOUND	NOT_FOUND	NOT_FOUND
chr11	57385118	57398248	dup	13130	NOT_FOUND	NOT_FOUND	NOT_FOUND
chr11	58070065	58099805	dup	29740	NOT_FOUND	NOT_FOUND	NOT_FOUND
chr11	58365380	58385876	dup	20496	NOT_FOUND	NOT_FOUND	NOT_FOUND
chr11	59093179	59113420	dup	20241	NOT_FOUND	NOT_FOUND	NOT_FOUND
chr11	59447084	59562771	dup	115687	NOT_FOUND	NOT_FOUND	NOT_FOUND
chr11	59622185	59701968	dup	79783	NOT_FOUND	NOT_FOUND	NOT_FOUND
chr11	59809617	59895590	dup	85973	NOT_FOUND	NOT_FOUND	NOT_FOUND
chr11	63616984	63631142	dup	14158	NOT_FOUND	NOT_FOUND	NOT_FOUND
chr11	67794296	67805289	dup	10993	NOT_FOUND	NOT_FOUND	NOT_FOUND
chr11	68086873	68090360	dup	3487	ANXA4	NOT_FOUND	NOT_FOUND
chr11	69269945	69305123	dup	35178	NOT_FOUND	NOT_FOUND	NOT_FOUND
chr11	72820358	72845351	dup	24993	NOT_FOUND	NOT_FOUND	NOT_FOUND
chr11	73295899	73300627	dup	4728	NOT_FOUND	NOT_FOUND	NOT_FOUND
chr11	73310364	73314538	dup	4174	NOT_FOUND	NOT_FOUND	NOT_FOUND
chr11	75154319	75238305	dup	83986	ATAD2B	ATAD2B	ATAD2B
chr11	77924661	77949057	dup	24396	NOT_FOUND	NOT_FOUND	NOT_FOUND
chr11	78039791	78089467	dup	49676	NOT_FOUND	NOT_FOUND	NOT_FOUND
chr11	78563902	78588911	dup	25009	NOT_FOUND	NOT_FOUND	NOT_FOUND
chr11	80317142	80322247	dup	5105	NOT_FOUND	NOT_FOUND	NOT_FOUND
chr11	81202439	81237224	dup	34785	VSNL1	NOT_FOUND	VSNL1
chr11	82236437	82277476	dup	41039	NOT_FOUND	NOT_FOUND	NOT_FOUND
chr11	82861102	82866751	dup	5649	NOT_FOUND	NOT_FOUND	NOT_FOUND
chr11	83737492	83746503	dup	9011	NOT_FOUND	NOT_FOUND	NOT_FOUND
chr11	83998081	84056957	dup	58876	NOT_FOUND	NOT_FOUND	NOT_FOUND
chr11	84885911	84894895	dup	8984	NOT_FOUND	NOT_FOUND	NOT_FOUND
chr11	86500741	86550150	dup	49409	ROCK2	ROCK2	ROCK2
chr11	86597865	86610032	dup	12167	PQLC3	PQLC3	PQLC3
chr11	88051889	88053850	dup	1961	NOT_FOUND	NOT_FOUND	NOT_FOUND
chr11	91758458	91786602	dup	28144	NOT_FOUND	NOT_FOUND	NOT_FOUND
chr11	93428561	93467609	dup	39048	NOT_FOUND	NOT_FOUND	NOT_FOUND
chr11	93527989	93571781	dup	43792	NOT_FOUND	NOT_FOUND	NOT_FOUND
chr11	93896609	93931927	dup	35318	NOT_FOUND	NOT_FOUND	NOT_FOUND
chr11	96825109	96838479	dup	13370	NOT_FOUND	NOT_FOUND	NOT_FOUND
chr11	97364554	97382650	dup	18096	NOT_FOUND	NOT_FOUND	NOT_FOUND
chr11	103633696	103692898	dup	59202	NOT_FOUND	NOT_FOUND	NOT_FOUND
chr11	103821456	103866708	dup	45252	NOT_FOUND	NOT_FOUND	NOT_FOUND
chr11	104043185	104060225	dup	17040	NOT_FOUND	NOT_FOUND	NOT_FOUND
chr11	104202344	104296141	dup	93797	ABO,SURF6	ABO	ABO,SURF6
chr11	105870348	105888506	dup	18158	CYSRT1,NDOR1	CYSRT1,NDOR1	CYSRT1,NDOR1
chr11	106321415	106357327	dup	35912	EDF1,MAMDC4,PHPT1,RABL6	EDF1,MAMDC4,PHPT1,RABL6	EDF1,MAMDC4,PHPT1,RABL6
chr11	106388215	106403460	dup	15245	NOT_FOUND	NOT_FOUND	NOT_FOUND
chr11	106759467	106766467	dup	7000	NOT_FOUND	NOT_FOUND	NOT_FOUND
chr11	107233255	107243892	dup	10637	NOT_FOUND	NOT_FOUND	NOT_FOUND
chr12	76236	111930	dup	35694	NOT_FOUND	NOT_FOUND	NOT_FOUND
chr12	613262	631466	dup	18204	NOT_FOUND	NOT_FOUND	NOT_FOUND
chr12	717729	727221	dup	9492	NOT_FOUND	NOT_FOUND	NOT_FOUND
chr12	934425	947661	dup	13236	NOT_FOUND	NOT_FOUND	NOT_FOUND
chr12	1570237	1579468	dup	9231	TDRD3	TDRD3	TDRD3
chr12	2186924	2202713	dup	15789	DIAPH3	DIAPH3	NOT_FOUND
chr12	3276793	3485892	dup	209099	NOT_FOUND	NOT_FOUND	NOT_FOUND
chr12	3623408	3638420	dup	15012	NOT_FOUND	NOT_FOUND	NOT_FOUND
chr12	3674632	3679081	dup	4449	NOT_FOUND	NOT_FOUND	NOT_FOUND
chr12	4791955	4794003	dup	2048	NOT_FOUND	NOT_FOUND	NOT_FOUND
chr12	6264391	6293867	dup	29476	NOT_FOUND	NOT_FOUND	NOT_FOUND
chr12	6827782	6829783	dup	2001	NOT_FOUND	NOT_FOUND	NOT_FOUND
chr12	7475353	7495766	dup	20413	NOT_FOUND	NOT_FOUND	NOT_FOUND
chr12	9318404	9329498	dup	11094	NOT_FOUND	NOT_FOUND	NOT_FOUND
chr12	9945582	9947384	dup	1802	NOT_FOUND	NOT_FOUND	NOT_FOUND
chr12	10953922	10976999	dup	23077	NOT_FOUND	NOT_FOUND	NOT_FOUND
chr12	15350401	15363762	dup	13361	GTF2F2	GTF2F2	GTF2F2
chr12	19561278	19617170	dup	55892	KCNRG,MIR15A,MIR16A	KCNRG,MIR15A,MIR16A	KCNRG,MIR15A,MIR16A
chr12	21811248	21854629	dup	43381	SLC25A15,TSPYL5	SLC25A15,TSPYL5	SLC25A15,TSPYL5
chr12	24404082	24438709	dup	34627	NOT_FOUND	NOT_FOUND	NOT_FOUND
chr12	26245726	26316053	dup	70327	NOT_FOUND	NOT_FOUND	NOT_FOUND
chr12	27625624	27643161	dup	17537	NOT_FOUND	NOT_FOUND	NOT_FOUND
chr12	32054331	32218347	dup	164016	NOT_FOUND	NOT_FOUND	NOT_FOUND
chr12	36866277	36886833	dup	20556	NOT_FOUND	NOT_FOUND	NOT_FOUND
chr12	37571146	37594269	dup	23123	NOT_FOUND	NOT_FOUND	NOT_FOUND
chr12	39734679	39760293	dup	25614	NOT_FOUND	NOT_FOUND	NOT_FOUND
chr12	40803728	40830795	dup	27067	NOT_FOUND	NOT_FOUND	NOT_FOUND
chr12	41117011	41133473	dup	16462	NOT_FOUND	NOT_FOUND	NOT_FOUND
chr12	41361392	41388758	dup	27366	NOT_FOUND	NOT_FOUND	NOT_FOUND
chr12	54618799	54763668	dup	144869	NOT_FOUND	NOT_FOUND	NOT_FOUND
chr12	57150425	57180949	dup	30524	NOT_FOUND	NOT_FOUND	NOT_FOUND
chr12	57781443	57795111	dup	13668	NOT_FOUND	NOT_FOUND	NOT_FOUND
chr12	58016557	58019193	dup	2636	NOT_FOUND	NOT_FOUND	NOT_FOUND
chr12	58102464	58110510	dup	8046	NOT_FOUND	NOT_FOUND	NOT_FOUND
chr12	59239590	59246481	dup	6891	NOT_FOUND	NOT_FOUND	NOT_FOUND
chr12	59642562	59674820	dup	32258	NOT_FOUND	NOT_FOUND	NOT_FOUND
chr12	60013718	60021273	dup	7555	NOT_FOUND	NOT_FOUND	NOT_FOUND
chr12	61846247	61861424	dup	15177	NOT_FOUND	NOT_FOUND	NOT_FOUND
chr12	62093270	62148122	dup	54852	NOT_FOUND	NOT_FOUND	NOT_FOUND
chr12	62182226	62209996	dup	27770	NOT_FOUND	NOT_FOUND	NOT_FOUND
chr12	62219127	62233824	dup	14697	NOT_FOUND	NOT_FOUND	NOT_FOUND
chr12	63157108	63165290	dup	8182	NOT_FOUND	NOT_FOUND	NOT_FOUND
chr12	63829910	63843842	dup	13932	NOT_FOUND	NOT_FOUND	NOT_FOUND
chr12	64248798	64265529	dup	16731	NOT_FOUND	NOT_FOUND	NOT_FOUND
chr12	65393400	65415610	dup	22210	NOT_FOUND	NOT_FOUND	NOT_FOUND
chr12	69128132	69567868	dup	439736	DCT	DCT	DCT
chr12	70357278	72123747	dup	1766469	NOT_FOUND	NOT_FOUND	NOT_FOUND
chr12	72501540	76756892	dup	4255352	MIR3141	MIR3141	MIR3141
chr12	77926010	77934708	dup	8698	HS6ST3	HS6ST3	NOT_FOUND
chr12	78494480	78499919	dup	5439	NOT_FOUND	NOT_FOUND	NOT_FOUND
chr12	80521512	80529120	dup	7608	CLYBL	CLYBL	NOT_FOUND
chr12	83892407	83896774	dup	4367	NOT_FOUND	NOT_FOUND	NOT_FOUND
chr12	84025152	84059899	dup	34747	NOT_FOUND	NOT_FOUND	NOT_FOUND
chr12	87320416	87321613	dup	1197	FAM155A	FAM155A	NOT_FOUND
chr12	87498535	87503547	dup	5012	NOT_FOUND	NOT_FOUND	NOT_FOUND
chr12	89072411	89163505	dup	91094	NOT_FOUND	NOT_FOUND	NOT_FOUND
chr12	90089604	90107365	dup	17761	NOT_FOUND	NOT_FOUND	NOT_FOUND
chr13	13712	33877	dup	20165	NOT_FOUND	NOT_FOUND	NOT_FOUND
chr13	185760	193443	dup	7683	NOT_FOUND	NOT_FOUND	NOT_FOUND
chr13	317777	359378	dup	41601	NOT_FOUND	NOT_FOUND	NOT_FOUND
chr13	4330570	4360924	dup	30354	NOT_FOUND	NOT_FOUND	NOT_FOUND
chr13	10190008	10224339	dup	34331	NOT_FOUND	NOT_FOUND	NOT_FOUND
chr13	11033588	11378528	dup	344940	NOT_FOUND	NOT_FOUND	NOT_FOUND
chr13	11516469	11591522	dup	75053	CCDC3	CCDC3	CCDC3
chr13	12544693	12820186	dup	275493	ECHDC3,USP6NL	ECHDC3,USP6NL	ECHDC3,USP6NL
chr13	15724889	15758804	dup	33915	NOT_FOUND	NOT_FOUND	NOT_FOUND
chr13	20358711	20396211	dup	37500	NOT_FOUND	NOT_FOUND	NOT_FOUND
chr13	22226720	22251169	dup	24449	NOT_FOUND	NOT_FOUND	NOT_FOUND
chr13	25794202	25826993	dup	32791	NOT_FOUND	NOT_FOUND	NOT_FOUND
chr13	26350571	26356929	dup	6358	GPR158	GPR158	NOT_FOUND
chr13	27370894	27379995	dup	9101	NOT_FOUND	NOT_FOUND	NOT_FOUND
chr13	31518479	31522736	dup	4257	RSU1	RSU1	NOT_FOUND
chr13	37435737	37458688	dup	22951	NOT_FOUND	NOT_FOUND	NOT_FOUND
chr13	43643509	43817076	dup	173567	LOC782061,LOC785762	LOC782061,LOC785762	LOC782061,LOC785762
chr13	43884430	43940108	dup	55678	AKR1C3	AKR1C3	AKR1C3
chr13	43993491	44016403	dup	22912	LOC527068	LOC527068	LOC527068
chr13	48025165	48034974	dup	9809	NOT_FOUND	NOT_FOUND	NOT_FOUND
chr13	48669600	48684980	dup	15380	NOT_FOUND	NOT_FOUND	NOT_FOUND
chr13	50295975	50422248	dup	126273	UBE2D3	UBE2D3	UBE2D3
chr13	50558651	50572189	dup	13538	NOT_FOUND	NOT_FOUND	NOT_FOUND
chr13	53664498	53668547	dup	4049	NOT_FOUND	NOT_FOUND	NOT_FOUND
chr13	53846444	53869069	dup	22625	NOT_FOUND	NOT_FOUND	NOT_FOUND
chr13	53928852	53932754	dup	3902	SIRPB1	SIRPB1	SIRPB1
chr13	57143088	57198685	dup	55597	NOT_FOUND	NOT_FOUND	NOT_FOUND
chr13	57935031	57968691	dup	33660	NOT_FOUND	NOT_FOUND	NOT_FOUND
chr13	60407758	60430191	dup	22433	NOT_FOUND	NOT_FOUND	NOT_FOUND
chr13	61562252	61570585	dup	8333	DEFB122A	DEFB122A	DEFB122A
chr13	63146420	63150346	dup	3926	NOT_FOUND	NOT_FOUND	NOT_FOUND
chr13	63778954	63796005	dup	17051	ZNF341	ZNF341	ZNF341
chr13	65319385	65459663	dup	140278	ERGIC3,GDF5,UQCC	ERGIC3,GDF5,UQCC	ERGIC3,GDF5,UQCC
chr13	73549035	73551488	dup	2453	HNF4A	HNF4A	NOT_FOUND
chr13	73670780	73686946	dup	16166	PKIG	NOT_FOUND	NOT_FOUND
chr13	74667261	74675560	dup	8299	NOT_FOUND	NOT_FOUND	NOT_FOUND
chr13	75577924	75607478	dup	29554	NOT_FOUND	NOT_FOUND	NOT_FOUND
chr13	75936084	75963085	dup	27001	NOT_FOUND	NOT_FOUND	NOT_FOUND
chr13	77022083	77027700	dup	5617	NOT_FOUND	NOT_FOUND	NOT_FOUND
chr13	77689236	77694310	dup	5074	NOT_FOUND	NOT_FOUND	NOT_FOUND
chr13	79619352	79642928	dup	23576	NOT_FOUND	NOT_FOUND	NOT_FOUND
chr13	82592282	82617403	dup	25121	NOT_FOUND	NOT_FOUND	NOT_FOUND
chr13	82940768	82993805	dup	53037	NOT_FOUND	NOT_FOUND	NOT_FOUND
chr14	313792	1139087	dup	825295	NOT_FOUND	NOT_FOUND	NOT_FOUND
chr14	1308359	1385301	dup	76942	NOT_FOUND	NOT_FOUND	NOT_FOUND
chr14	2022413	2046297	dup	23884	NOT_FOUND	NOT_FOUND	NOT_FOUND
chr14	2801950	2837860	dup	35910	LY6D,LYNX1	LY6D,LYNX1	LY6D,LYNX1
chr14	4792813	4816501	dup	23688	NOT_FOUND	NOT_FOUND	NOT_FOUND
chr14	4896563	4927116	dup	30553	NOT_FOUND	NOT_FOUND	NOT_FOUND
chr14	7064389	7066315	dup	1926	NOT_FOUND	NOT_FOUND	NOT_FOUND
chr14	9550213	9593225	dup	43012	PHF20L1	PHF20L1	PHF20L1
chr14	17277673	17288504	dup	10831	TMEM65	TMEM65	TMEM65
chr14	28638161	28639819	dup	1658	CLVS1	CLVS1	NOT_FOUND
chr14	31063415	31078343	dup	14928	NOT_FOUND	NOT_FOUND	NOT_FOUND
chr14	32298526	32304518	dup	5992	NOT_FOUND	NOT_FOUND	NOT_FOUND
chr14	32569930	32580994	dup	11064	NOT_FOUND	NOT_FOUND	NOT_FOUND
chr14	34396341	34427334	dup	30993	NOT_FOUND	NOT_FOUND	NOT_FOUND
chr14	38430432	38434396	dup	3964	KCNB2	KCNB2	NOT_FOUND
chr14	38608386	38614280	dup	5894	NOT_FOUND	NOT_FOUND	NOT_FOUND
chr14	40638841	40654346	dup	15505	NOT_FOUND	NOT_FOUND	NOT_FOUND
chr14	41054963	41074802	dup	19839	NOT_FOUND	NOT_FOUND	NOT_FOUND
chr14	42527577	42532940	dup	5363	NOT_FOUND	NOT_FOUND	NOT_FOUND
chr14	47324798	47338421	dup	13623	NOT_FOUND	NOT_FOUND	NOT_FOUND
chr14	48739507	48754624	dup	15117	NOT_FOUND	NOT_FOUND	NOT_FOUND
chr14	52949506	52971237	dup	21731	CSMD3	CSMD3	CSMD3
chr14	52989072	53003780	dup	14708	NOT_FOUND	NOT_FOUND	NOT_FOUND
chr14	53542741	53564782	dup	22041	NOT_FOUND	NOT_FOUND	NOT_FOUND
chr14	54108047	54126508	dup	18461	NOT_FOUND	NOT_FOUND	NOT_FOUND
chr14	54812900	54833610	dup	20710	NOT_FOUND	NOT_FOUND	NOT_FOUND
chr14	55379866	55395856	dup	15990	NOT_FOUND	NOT_FOUND	NOT_FOUND
chr14	55712008	55790823	dup	78815	NOT_FOUND	NOT_FOUND	NOT_FOUND
chr14	64328894	64410485	dup	81591	NOT_FOUND	NOT_FOUND	NOT_FOUND
chr14	66997150	67003836	dup	6686	NOT_FOUND	NOT_FOUND	NOT_FOUND
chr14	67012847	67030078	dup	17231	NOT_FOUND	NOT_FOUND	NOT_FOUND
chr14	68801665	68810768	dup	9103	MTDH	MTDH	MTDH
chr14	72895296	72900273	dup	4977	FAM92A	FAM92A	FAM92A
chr14	73736433	73755259	dup	18826	NOT_FOUND	NOT_FOUND	NOT_FOUND
chr14	74514434	74535091	dup	20657	NOT_FOUND	NOT_FOUND	NOT_FOUND
chr14	75090034	75124238	dup	34204	NOT_FOUND	NOT_FOUND	NOT_FOUND
chr14	75515843	75527879	dup	12036	SLC26A7	SLC26A7	SLC26A7
chr14	78258781	78262779	dup	3998	NOT_FOUND	NOT_FOUND	NOT_FOUND
chr14	78815916	78906384	dup	90468	WWP1	NOT_FOUND	WWP1
chr14	78951892	78984106	dup	32214	ATP6V0D2,MIR2311	ATP6V0D2,MIR2311	ATP6V0D2,MIR2311
chr14	79395427	79401035	dup	5608	NOT_FOUND	NOT_FOUND	NOT_FOUND
chr14	79490690	79628846	dup	138156	CA1	CA1	CA1
chr14	81556177	81588344	dup	32167	NOT_FOUND	NOT_FOUND	NOT_FOUND
chr14	82809363	82830740	dup	21377	NOT_FOUND	NOT_FOUND	NOT_FOUND
chr14	84548983	84583584	dup	34601	NOT_FOUND	NOT_FOUND	NOT_FOUND
chr15	80300	373904	dup	293604	NOT_FOUND	NOT_FOUND	NOT_FOUND
chr15	547375	787417	dup	240042	NOT_FOUND	NOT_FOUND	NOT_FOUND
chr15	956291	1026545	dup	70254	NOT_FOUND	NOT_FOUND	NOT_FOUND
chr15	1149458	1163776	dup	14318	NOT_FOUND	NOT_FOUND	NOT_FOUND
chr15	1341474	1403386	dup	61912	NOT_FOUND	NOT_FOUND	NOT_FOUND
chr15	2547001	2576339	dup	29338	GRIA4	GRIA4	NOT_FOUND
chr15	3259079	3292877	dup	33798	NOT_FOUND	NOT_FOUND	NOT_FOUND
chr15	4385206	4395956	dup	10750	NOT_FOUND	NOT_FOUND	NOT_FOUND
chr15	6044465	6094175	dup	49710	NOT_FOUND	NOT_FOUND	NOT_FOUND
chr15	6152061	6157034	dup	4973	NOT_FOUND	NOT_FOUND	NOT_FOUND
chr15	6492652	6505254	dup	12602	NOT_FOUND	NOT_FOUND	NOT_FOUND
chr15	6637559	6648462	dup	10903	BIRC3	BIRC3	BIRC3
chr15	9789047	9792023	dup	2976	CNTN5	CNTN5	NOT_FOUND
chr15	10792635	10810594	dup	17959	NOT_FOUND	NOT_FOUND	NOT_FOUND
chr15	11434360	11450411	dup	16051	NOT_FOUND	NOT_FOUND	NOT_FOUND
chr15	11608759	11629694	dup	20935	NOT_FOUND	NOT_FOUND	NOT_FOUND
chr15	12101063	12106125	dup	5062	NOT_FOUND	NOT_FOUND	NOT_FOUND
chr15	12853373	12868856	dup	15483	NOT_FOUND	NOT_FOUND	NOT_FOUND
chr15	13631935	13646661	dup	14726	NOT_FOUND	NOT_FOUND	NOT_FOUND
chr15	13728086	13757575	dup	29489	NOT_FOUND	NOT_FOUND	NOT_FOUND
chr15	14347268	14406536	dup	59268	MAML2	MAML2	NOT_FOUND
chr15	15016788	15048553	dup	31765	NOT_FOUND	NOT_FOUND	NOT_FOUND
chr15	15666467	15673384	dup	6917	NOT_FOUND	NOT_FOUND	NOT_FOUND
chr15	16386470	16388272	dup	1802	NOT_FOUND	NOT_FOUND	NOT_FOUND
chr15	17766335	17780167	dup	13832	RAB39A	RAB39A	NOT_FOUND
chr15	19288970	19306800	dup	17830	NOT_FOUND	NOT_FOUND	NOT_FOUND
chr15	20563376	20574161	dup	10785	NOT_FOUND	NOT_FOUND	NOT_FOUND
chr15	21251960	21261636	dup	9676	NOT_FOUND	NOT_FOUND	NOT_FOUND
chr15	21542915	21554802	dup	11887	NOT_FOUND	NOT_FOUND	NOT_FOUND
chr15	23244006	23245817	dup	1811	NOT_FOUND	NOT_FOUND	NOT_FOUND
chr15	26317907	26550309	dup	232402	CADM1	CADM1	CADM1
chr15	29419378	29427085	dup	7707	UPK2	NOT_FOUND	NOT_FOUND
chr15	30327435	30412222	dup	84787	NOT_FOUND	NOT_FOUND	NOT_FOUND
chr15	31034097	31036378	dup	2281	NOT_FOUND	NOT_FOUND	NOT_FOUND
chr15	32861621	32892206	dup	30585	NOT_FOUND	NOT_FOUND	NOT_FOUND
chr15	34382512	34438087	dup	55575	NOT_FOUND	NOT_FOUND	NOT_FOUND
chr15	37145704	37175814	dup	30110	NOT_FOUND	NOT_FOUND	NOT_FOUND
chr15	37382568	37390475	dup	7907	NOT_FOUND	NOT_FOUND	NOT_FOUND
chr15	45546094	45554117	dup	8023	NOT_FOUND	NOT_FOUND	NOT_FOUND
chr15	46539222	46776660	dup	237438	LOC100125776,LOC530354	LOC100125776,LOC530354	LOC100125776,LOC530354
chr15	46805089	46987386	dup	182297	LOC506989	LOC506989	LOC506989
chr15	47819771	48094043	dup	274272	LOC618803	LOC618803	LOC618803
chr15	48418581	48494296	dup	75715	LOC616948,TRIM5	LOC616948,TRIM5	LOC616948,TRIM5
chr15	48714334	48722772	dup	8438	NOT_FOUND	NOT_FOUND	NOT_FOUND
chr15	48746942	48753727	dup	6785	NOT_FOUND	NOT_FOUND	NOT_FOUND
chr15	49096025	49163922	dup	67897	NOT_FOUND	NOT_FOUND	NOT_FOUND
chr15	49263390	49344597	dup	81207	NOT_FOUND	NOT_FOUND	NOT_FOUND
chr15	49440692	49453986	dup	13294	NOT_FOUND	NOT_FOUND	NOT_FOUND
chr15	49636346	49962447	dup	326101	LOC785144	LOC785144	LOC785144
chr15	49989664	50018652	dup	28988	NOT_FOUND	NOT_FOUND	NOT_FOUND
chr15	50381048	50430340	dup	49292	NOT_FOUND	NOT_FOUND	NOT_FOUND
chr15	50619664	50652851	dup	33187	LOC788703	LOC788703	LOC788703
chr15	50744716	50879753	dup	135037	NOT_FOUND	NOT_FOUND	NOT_FOUND
chr15	50889429	50908580	dup	19151	NOT_FOUND	NOT_FOUND	NOT_FOUND
chr15	51508519	51516836	dup	8317	NOT_FOUND	NOT_FOUND	NOT_FOUND
chr15	51571466	51574083	dup	2617	NOT_FOUND	NOT_FOUND	NOT_FOUND
chr15	52111223	52176798	dup	65575	NOT_FOUND	NOT_FOUND	NOT_FOUND
chr15	52200329	52235764	dup	35435	ART1	ART1	ART1
chr15	52754581	52852527	dup	97946	CLPB	CLPB	CLPB
chr15	55715810	55717194	dup	1384	NOT_FOUND	NOT_FOUND	NOT_FOUND
chr15	57126177	57143014	dup	16837	ACER3	ACER3	ACER3
chr15	68572091	68586715	dup	14624	NOT_FOUND	NOT_FOUND	NOT_FOUND
chr15	69468587	69471057	dup	2470	NOT_FOUND	NOT_FOUND	NOT_FOUND
chr15	70725250	70747191	dup	21941	NOT_FOUND	NOT_FOUND	NOT_FOUND
chr15	71908165	71909775	dup	1610	NOT_FOUND	NOT_FOUND	NOT_FOUND
chr15	75155892	75172376	dup	16484	ALX4,EXT2	ALX4,EXT2	NOT_FOUND
chr15	76445890	76452581	dup	6691	NOT_FOUND	NOT_FOUND	NOT_FOUND
chr15	76928076	77016877	dup	88801	PHF21A	PHF21A	PHF21A
chr15	77893073	78011469	dup	118396	NOT_FOUND	NOT_FOUND	NOT_FOUND
chr15	79071760	79074730	dup	2970	NOT_FOUND	NOT_FOUND	NOT_FOUND
chr15	79608073	79637627	dup	29554	NOT_FOUND	NOT_FOUND	NOT_FOUND
chr15	79777802	79782284	dup	4482	NOT_FOUND	NOT_FOUND	NOT_FOUND
chr15	79822896	79824570	dup	1674	NOT_FOUND	NOT_FOUND	NOT_FOUND
chr15	80055766	80120454	dup	64688	NOT_FOUND	NOT_FOUND	NOT_FOUND
chr15	80260269	80873701	dup	613432	NOT_FOUND	NOT_FOUND	NOT_FOUND
chr15	80892780	80921274	dup	28494	NOT_FOUND	NOT_FOUND	NOT_FOUND
chr15	80985972	81043410	dup	57438	NOT_FOUND	NOT_FOUND	NOT_FOUND
chr15	81090121	81113269	dup	23148	NOT_FOUND	NOT_FOUND	NOT_FOUND
chr15	81121829	81131105	dup	9276	NOT_FOUND	NOT_FOUND	NOT_FOUND
chr15	81301329	81318365	dup	17036	NOT_FOUND	NOT_FOUND	NOT_FOUND
chr15	81373129	81437542	dup	64413	NOT_FOUND	NOT_FOUND	NOT_FOUND
chr15	81478173	81493580	dup	15407	NOT_FOUND	NOT_FOUND	NOT_FOUND
chr15	82657598	82668033	dup	10435	NOT_FOUND	NOT_FOUND	NOT_FOUND
chr15	82740296	82754920	dup	14624	NOT_FOUND	NOT_FOUND	NOT_FOUND
chr15	83136314	83144172	dup	7858	NOT_FOUND	NOT_FOUND	NOT_FOUND
chr15	83423147	83491752	dup	68605	GAT,GLYAT	GAT,GLYAT	GAT,GLYAT
chr15	83676080	83731814	dup	55734	NOT_FOUND	NOT_FOUND	NOT_FOUND
chr15	83749213	83828090	dup	78877	LOC519282	LOC519282	LOC519282
chr15	84020270	84028674	dup	8404	NOT_FOUND	NOT_FOUND	NOT_FOUND
chr15	85143271	85276403	dup	133132	LOC100271685	LOC100271685	LOC100271685
chr16	24074	57148	dup	33074	NOT_FOUND	NOT_FOUND	NOT_FOUND
chr16	132486	143710	dup	11224	NOT_FOUND	NOT_FOUND	NOT_FOUND
chr16	1401499	1427648	dup	26149	ZC3H11A	ZC3H11A	ZC3H11A
chr16	5435173	5581530	dup	146357	CFH,LOC790886	CFH,LOC790886	CFH,LOC790886
chr16	5600428	5638287	dup	37859	CFH,LOC790886	CFH,LOC790886	NOT_FOUND
chr16	5645231	5768249	dup	123018	CFH,LOC790886	CFH,LOC790886	NOT_FOUND
chr16	5777715	5779371	dup	1656	CFH,LOC790886	CFH,LOC790886	NOT_FOUND
chr16	5796090	6152576	dup	356486	CFH,LOC790886	CFH,LOC790886	CFH,LOC790886
chr16	6165198	6191620	dup	26422	CFH	CFH	CFH
chr16	7102644	7705226	dup	602582	NOT_FOUND	NOT_FOUND	NOT_FOUND
chr16	7903186	7933735	dup	30549	NOT_FOUND	NOT_FOUND	NOT_FOUND
chr16	7961747	7979922	dup	18175	NOT_FOUND	NOT_FOUND	NOT_FOUND
chr16	8411635	8436149	dup	24514	NOT_FOUND	NOT_FOUND	NOT_FOUND
chr16	8605747	8623933	dup	18186	NOT_FOUND	NOT_FOUND	NOT_FOUND
chr16	8970589	8983892	dup	13303	NOT_FOUND	NOT_FOUND	NOT_FOUND
chr16	9329952	9455121	dup	125169	NOT_FOUND	NOT_FOUND	NOT_FOUND
chr16	10034761	10042687	dup	7926	NOT_FOUND	NOT_FOUND	NOT_FOUND
chr16	10493485	10499202	dup	5717	NOT_FOUND	NOT_FOUND	NOT_FOUND
chr16	10795023	10825578	dup	30555	NOT_FOUND	NOT_FOUND	NOT_FOUND
chr16	10983346	11006533	dup	23187	NOT_FOUND	NOT_FOUND	NOT_FOUND
chr16	11600674	11608557	dup	7883	NOT_FOUND	NOT_FOUND	NOT_FOUND
chr16	17001062	17103020	dup	101958	NOT_FOUND	NOT_FOUND	NOT_FOUND
chr16	20594542	20597712	dup	3170	NOT_FOUND	NOT_FOUND	NOT_FOUND
chr16	21448745	21453522	dup	4777	NOT_FOUND	NOT_FOUND	NOT_FOUND
chr16	21469268	21484485	dup	15217	NOT_FOUND	NOT_FOUND	NOT_FOUND
chr16	23974938	23985319	dup	10381	NOT_FOUND	NOT_FOUND	NOT_FOUND
chr16	24329554	24358069	dup	28515	RAB3GAP2	RAB3GAP2	RAB3GAP2
chr16	24469980	24481757	dup	11777	NOT_FOUND	NOT_FOUND	NOT_FOUND
chr16	28738118	28746053	dup	7935	NOT_FOUND	NOT_FOUND	NOT_FOUND
chr16	29047484	29069773	dup	22289	NOT_FOUND	NOT_FOUND	NOT_FOUND
chr16	29679054	29686429	dup	7375	NOT_FOUND	NOT_FOUND	NOT_FOUND
chr16	30890587	30902568	dup	11981	CDC42BPA	CDC42BPA	NOT_FOUND
chr16	32560995	32564071	dup	3076	NOT_FOUND	NOT_FOUND	NOT_FOUND
chr16	35780013	35796029	dup	16016	EXO1	EXO1	EXO1
chr16	36331136	36345617	dup	14481	RGS7	RGS7	NOT_FOUND
chr16	36594899	36598644	dup	3745	RGS7	RGS7	NOT_FOUND
chr16	38009452	38035788	dup	26336	F5	F5	F5
chr16	38375312	38396981	dup	21669	KIFAP3	KIFAP3	KIFAP3
chr16	40893300	40921411	dup	28111	NOT_FOUND	NOT_FOUND	NOT_FOUND
chr16	49041911	49176040	dup	134129	NOT_FOUND	NOT_FOUND	NOT_FOUND
chr16	49220483	49263211	dup	42728	TNNT2	TNNT2	TNNT2
chr16	49764170	49812502	dup	48332	NOT_FOUND	NOT_FOUND	NOT_FOUND
chr16	49984163	49995641	dup	11478	NOT_FOUND	NOT_FOUND	NOT_FOUND
chr16	50333763	50345517	dup	11754	NOT_FOUND	NOT_FOUND	NOT_FOUND
chr16	52746853	52758294	dup	11441	KLHL17,PERM1	KLHL17,PERM1	KLHL17,PERM1
chr16	52904722	52970615	dup	65893	NOT_FOUND	NOT_FOUND	NOT_FOUND
chr16	53520392	53530086	dup	9694	NOT_FOUND	NOT_FOUND	NOT_FOUND
chr16	56375341	56380853	dup	5512	NOT_FOUND	NOT_FOUND	NOT_FOUND
chr16	57975245	57982693	dup	7448	NOT_FOUND	NOT_FOUND	NOT_FOUND
chr16	60858715	60876387	dup	17672	NOT_FOUND	NOT_FOUND	NOT_FOUND
chr16	67844061	67875934	dup	31873	NOT_FOUND	NOT_FOUND	NOT_FOUND
chr16	70879606	70987618	dup	108012	GPR37L1,PTPN7	GPR37L1,PTPN7	GPR37L1,PTPN7
chr16	71713350	71740934	dup	27584	NOT_FOUND	NOT_FOUND	NOT_FOUND
chr16	72030538	72034368	dup	3830	NOT_FOUND	NOT_FOUND	NOT_FOUND
chr16	74147922	74149214	dup	1292	KCNH1	KCNH1	NOT_FOUND
chr16	75992340	77344952	dup	1352612	MIR6121,PLXNA2	MIR6121,PLXNA2	MIR6121,PLXNA2
chr16	77412560	77462116	dup	49556	NOT_FOUND	NOT_FOUND	NOT_FOUND
chr16	77588746	77594176	dup	5430	NOT_FOUND	NOT_FOUND	NOT_FOUND
chr16	79301770	79320157	dup	18387	NOT_FOUND	NOT_FOUND	NOT_FOUND
chr16	79886702	79891729	dup	5027	NOT_FOUND	NOT_FOUND	NOT_FOUND
chr17	2892	5375	dup	2483	NOT_FOUND	NOT_FOUND	NOT_FOUND
chr17	74064	93164	dup	19100	NOT_FOUND	NOT_FOUND	NOT_FOUND
chr17	2715724	2721147	dup	5423	NOT_FOUND	NOT_FOUND	NOT_FOUND
chr17	3319107	3363949	dup	44842	NOT_FOUND	NOT_FOUND	NOT_FOUND
chr17	3636206	3641364	dup	5158	NOT_FOUND	NOT_FOUND	NOT_FOUND
chr17	5537415	5543778	dup	6363	NOT_FOUND	NOT_FOUND	NOT_FOUND
chr17	8296375	8300400	dup	4025	NOT_FOUND	NOT_FOUND	NOT_FOUND
chr17	8800578	9011175	dup	210597	NOT_FOUND	NOT_FOUND	NOT_FOUND
chr17	9335069	9342156	dup	7087	NOT_FOUND	NOT_FOUND	NOT_FOUND
chr17	9875664	9882884	dup	7220	NR3C2	NR3C2	NOT_FOUND
chr17	14172206	14200125	dup	27919	NOT_FOUND	NOT_FOUND	NOT_FOUND
chr17	14231287	14243062	dup	11775	GYPA	GYPA	GYPA
chr17	15413734	15482962	dup	69228	NOT_FOUND	NOT_FOUND	NOT_FOUND
chr17	16572611	16575958	dup	3347	NOT_FOUND	NOT_FOUND	NOT_FOUND
chr17	24557832	24591655	dup	33823	NOT_FOUND	NOT_FOUND	NOT_FOUND
chr17	26570222	26582596	dup	12374	NOT_FOUND	NOT_FOUND	NOT_FOUND
chr17	27180228	27194271	dup	14043	NOT_FOUND	NOT_FOUND	NOT_FOUND
chr17	27307701	27311720	dup	4019	NOT_FOUND	NOT_FOUND	NOT_FOUND
chr17	33198514	33217042	dup	18528	NOT_FOUND	NOT_FOUND	NOT_FOUND
chr17	34568915	34581423	dup	12508	NOT_FOUND	NOT_FOUND	NOT_FOUND
chr17	37789574	37813845	dup	24271	FSTL5	FSTL5	FSTL5
chr17	38760037	38762823	dup	2786	NOT_FOUND	NOT_FOUND	NOT_FOUND
chr17	39313091	39325795	dup	12704	NOT_FOUND	NOT_FOUND	NOT_FOUND
chr17	41464310	41488377	dup	24067	NOT_FOUND	NOT_FOUND	NOT_FOUND
chr17	41656706	41676329	dup	19623	TMEM144	TMEM144	TMEM144
chr17	41949395	41981953	dup	32558	NOT_FOUND	NOT_FOUND	NOT_FOUND
chr17	43069432	43081321	dup	11889	GLRB	GLRB	NOT_FOUND
chr17	43711813	43716302	dup	4489	NOT_FOUND	NOT_FOUND	NOT_FOUND
chr17	44452186	44508361	dup	56175	GUCY1B3	GUCY1B3	GUCY1B3
chr17	45799736	45809903	dup	10167	NOT_FOUND	NOT_FOUND	NOT_FOUND
chr17	49343721	49360452	dup	16731	SLC15A4	SLC15A4	SLC15A4
chr17	49742155	49768974	dup	26819	NOT_FOUND	NOT_FOUND	NOT_FOUND
chr17	51115979	51433906	dup	317927	HSFY2,PRAME,ZNF280B	HSFY2,PRAME,ZNF280B	HSFY2,PRAME,ZNF280B
chr17	51599696	51790485	dup	190789	NOT_FOUND	NOT_FOUND	NOT_FOUND
chr17	53312843	53359862	dup	47019	NOT_FOUND	NOT_FOUND	NOT_FOUND
chr17	54316909	54337810	dup	20901	DDX55,TMED2	DDX55,TMED2	DDX55,TMED2
chr17	54669914	54679003	dup	9089	NOT_FOUND	NOT_FOUND	NOT_FOUND
chr17	63655359	63675023	dup	19664	OAS1X,OAS1Z	OAS1X,OAS1Z	OAS1X,OAS1Z
chr17	64006908	64011938	dup	5030	NOT_FOUND	NOT_FOUND	NOT_FOUND
chr17	64124694	64149244	dup	24550	NOT_FOUND	NOT_FOUND	NOT_FOUND
chr17	64730499	64741637	dup	11138	RAB35	RAB35	RAB35
chr17	71134105	71233023	dup	98918	MTMR3	MTMR3	MTMR3
chr17	71586511	71594278	dup	7767	SEC14L3	SEC14L3	SEC14L3
chr17	72843598	72968595	dup	124997	IGLL1,LOC100297192	IGLL1,LOC100297192	LOC100297192
chr17	73004371	73023888	dup	19517	IGLL1,LOC100297192,ZNF280A,ZNF280B	IGLL1,LOC100297192,ZNF280A	ZNF280A,ZNF280B
chr17	73080624	73110491	dup	29867	IGLL1,LOC100297192	IGLL1,LOC100297192	IGLL1
chr17	73275111	73332372	dup	57261	DDT,GSTT1,GSTT2,GSTT4	DDT,GSTT1,GSTT2,GSTT4	DDT,GSTT1,GSTT2,GSTT4
chr17	73874968	73917742	dup	42774	LOC531152	LOC531152	LOC531152
chr17	74441401	74464793	dup	23392	MED15,PRODH	MED15,PRODH	MED15,PRODH
chr17	75040075	75148791	dup	108716	NOT_FOUND	NOT_FOUND	NOT_FOUND
chr18	85883	246418	dup	160535	NOT_FOUND	NOT_FOUND	NOT_FOUND
chr18	2678688	2682111	dup	3423	CFDP1	CFDP1	NOT_FOUND
chr18	3078084	3080400	dup	2316	NOT_FOUND	NOT_FOUND	NOT_FOUND
chr18	5222767	5338906	dup	116139	CLEC3A,WWOX	CLEC3A,WWOX	CLEC3A,WWOX
chr18	6960441	6974822	dup	14381	NOT_FOUND	NOT_FOUND	NOT_FOUND
chr18	9118293	9133205	dup	14912	NOT_FOUND	NOT_FOUND	NOT_FOUND
chr18	13365474	13445868	dup	80394	BANP,CA5A,SLC7A5	BANP,CA5A,SLC7A5	BANP,CA5A,SLC7A5
chr18	15427949	15443221	dup	15272	DNAJA2	DNAJA2	DNAJA2
chr18	16334554	16339490	dup	4936	NOT_FOUND	NOT_FOUND	NOT_FOUND
chr18	16619737	16623373	dup	3636	NOT_FOUND	NOT_FOUND	NOT_FOUND
chr18	17743587	17760960	dup	17373	NOT_FOUND	NOT_FOUND	NOT_FOUND
chr18	18244376	18255558	dup	11182	ZNF423	ZNF423	NOT_FOUND
chr18	18288463	18315377	dup	26914	ZNF423	ZNF423	NOT_FOUND
chr18	18822010	18846818	dup	24808	BRD7	BRD7	BRD7
chr18	19200271	19212150	dup	11879	NOD2	NOD2	NOD2
chr18	24096065	24098377	dup	2312	LOC508916	LOC508916	LOC508916
chr18	25496290	25548077	dup	51787	CIAPIN1,COQ9,DOK4,POLR2C	CIAPIN1,COQ9,POLR2C	CIAPIN1,COQ9,DOK4,POLR2C
chr18	27914135	28375996	dup	461861	NOT_FOUND	NOT_FOUND	NOT_FOUND
chr18	28758215	28835299	dup	77084	NOT_FOUND	NOT_FOUND	NOT_FOUND
chr18	32106468	32115761	dup	9293	NOT_FOUND	NOT_FOUND	NOT_FOUND
chr18	33963054	33987501	dup	24447	NOT_FOUND	NOT_FOUND	NOT_FOUND
chr18	34171470	34190852	dup	19382	NOT_FOUND	NOT_FOUND	NOT_FOUND
chr18	40060721	40075299	dup	14578	NOT_FOUND	NOT_FOUND	NOT_FOUND
chr18	45168251	45189827	dup	21576	NOT_FOUND	NOT_FOUND	NOT_FOUND
chr18	45473922	45575927	dup	102005	NOT_FOUND	NOT_FOUND	NOT_FOUND
chr18	47826366	47878720	dup	52354	ZFP30	ZFP30	ZFP30
chr18	49534810	49547073	dup	12263	NOT_FOUND	NOT_FOUND	NOT_FOUND
chr18	49821251	49839220	dup	17969	NOT_FOUND	NOT_FOUND	NOT_FOUND
chr18	50260982	50262795	dup	1813	NOT_FOUND	NOT_FOUND	NOT_FOUND
chr18	50359956	50413922	dup	53966	NOT_FOUND	NOT_FOUND	NOT_FOUND
chr18	50884096	51002527	dup	118431	NOT_FOUND	NOT_FOUND	NOT_FOUND
chr18	51937216	51949989	dup	12773	BSP1	BSP1	BSP1
chr18	52520013	52546429	dup	26416	NOT_FOUND	NOT_FOUND	NOT_FOUND
chr18	56218041	56265935	dup	47894	NOT_FOUND	NOT_FOUND	NOT_FOUND
chr18	56509674	56518493	dup	8819	IRF3	IRF3	IRF3
chr18	56611355	56614405	dup	3050	AP2A1	AP2A1	AP2A1
chr18	56632508	56634969	dup	2461	MED25	MED25	MED25
chr18	57101952	57109425	dup	7473	LRRC4B	LRRC4B	LRRC4B
chr18	57787133	57796719	dup	9586	ETFB	ETFB	ETFB
chr18	58478126	58496609	dup	18483	NOT_FOUND	NOT_FOUND	NOT_FOUND
chr18	59086950	59103424	dup	16474	NOT_FOUND	NOT_FOUND	NOT_FOUND
chr18	59190507	59327463	dup	136956	NOT_FOUND	NOT_FOUND	NOT_FOUND
chr18	59438036	59459056	dup	21020	NOT_FOUND	NOT_FOUND	NOT_FOUND
chr18	59477386	59997689	dup	520303	MIR2887-1,MIR2887-2	MIR2887-1,MIR2887-2	MIR2887-1,MIR2887-2
chr18	60539885	60683611	dup	143726	NOT_FOUND	NOT_FOUND	NOT_FOUND
chr18	60718816	60756196	dup	37380	NOT_FOUND	NOT_FOUND	NOT_FOUND
chr18	60850765	60986166	dup	135401	NOT_FOUND	NOT_FOUND	NOT_FOUND
chr18	61226177	61241191	dup	15014	NOT_FOUND	NOT_FOUND	NOT_FOUND
chr18	61338985	61579258	dup	240273	MGC157082	NOT_FOUND	MGC157082
chr18	61638038	61835029	dup	196991	NOT_FOUND	NOT_FOUND	NOT_FOUND
chr18	61894649	61929947	dup	35298	NOT_FOUND	NOT_FOUND	NOT_FOUND
chr18	62164992	62195920	dup	30928	VSTM1	VSTM1	VSTM1
chr18	62955761	62963732	dup	7971	NOT_FOUND	NOT_FOUND	NOT_FOUND
chr18	63585365	63604493	dup	19128	NOT_FOUND	NOT_FOUND	NOT_FOUND
chr18	64242120	64250880	dup	8760	NOT_FOUND	NOT_FOUND	NOT_FOUND
chr18	64545513	64577452	dup	31939	NOT_FOUND	NOT_FOUND	NOT_FOUND
chr18	64750225	64760454	dup	10229	LOC512684	LOC512684	LOC512684
chr18	64938786	64951297	dup	12511	NOT_FOUND	NOT_FOUND	NOT_FOUND
chr18	65939957	65964030	dup	24073	CHMP2A,TRIM28	CHMP2A,TRIM28	CHMP2A,TRIM28
chr19	324344	451793	dup	127449	NOT_FOUND	NOT_FOUND	NOT_FOUND
chr19	920237	942500	dup	22263	CA10	CA10	NOT_FOUND
chr19	1762841	1781979	dup	19138	NOT_FOUND	NOT_FOUND	NOT_FOUND
chr19	2567386	2640080	dup	72694	NOT_FOUND	NOT_FOUND	NOT_FOUND
chr19	6363682	6394118	dup	30436	NOT_FOUND	NOT_FOUND	NOT_FOUND
chr19	6734622	6804173	dup	69551	NOT_FOUND	NOT_FOUND	NOT_FOUND
chr19	6960515	6966488	dup	5973	NOT_FOUND	NOT_FOUND	NOT_FOUND
chr19	9350340	9355948	dup	5608	NOT_FOUND	NOT_FOUND	NOT_FOUND
chr19	9820148	9836160	dup	16012	TEX14	TEX14	NOT_FOUND
chr19	9877661	9964662	dup	87001	NOT_FOUND	NOT_FOUND	NOT_FOUND
chr19	10896810	10907840	dup	11030	PTRH2,VMP1	NOT_FOUND	PTRH2,VMP1
chr19	12104942	12127726	dup	22784	NOT_FOUND	NOT_FOUND	NOT_FOUND
chr19	12679519	12683704	dup	4185	NOT_FOUND	NOT_FOUND	NOT_FOUND
chr19	18765828	18775014	dup	9186	NOT_FOUND	NOT_FOUND	NOT_FOUND
chr19	19131785	19181132	dup	49347	NF1	NF1	NF1
chr19	19830985	19842405	dup	11420	LOC783508,NOS2	LOC783508,NOS2	LOC783508
chr19	20234953	20280590	dup	45637	NLK	NLK	NLK
chr19	24006063	24055212	dup	49149	METTL16	METTL16	METTL16
chr19	24541541	24582735	dup	41194	NOT_FOUND	NOT_FOUND	NOT_FOUND
chr19	24786399	24823366	dup	36967	SPATA22	SPATA22	SPATA22
chr19	25421351	25460627	dup	39276	UBE2G1	UBE2G1	UBE2G1
chr19	25774323	25817788	dup	43465	SLC13A5	SLC13A5	SLC13A5
chr19	25991182	25994043	dup	2861	NOT_FOUND	NOT_FOUND	NOT_FOUND
chr19	26773941	26882895	dup	108954	RABEP1	RABEP1	RABEP1
chr19	30927024	31023752	dup	96728	DNAH9	DNAH9	DNAH9
chr19	33353122	33585902	dup	232780	CDRT4,PMP22,TEKT3,TVP23B	CDRT4,PMP22,TEKT3	CDRT4,PMP22,TEKT3,TVP23B
chr19	39073103	39134145	dup	61042	CDK5RAP3,COPZ2,MIR152,MIR2957	CDK5RAP3,COPZ2,MIR152,MIR2957	CDK5RAP3,COPZ2,MIR152,MIR2957
chr19	40692429	40696434	dup	4005	PGAP3,PNMT	PNMT	PGAP3,PNMT
chr19	41481600	41491388	dup	9788	SMARCE1	SMARCE1	SMARCE1
chr19	44836581	44902862	dup	66281	NOT_FOUND	NOT_FOUND	NOT_FOUND
chr19	46106414	46188043	dup	81629	NSF	NSF	NSF
chr19	48269124	48309588	dup	40464	TANC2	TANC2	TANC2
chr19	48866224	48895919	dup	29695	NOT_FOUND	NOT_FOUND	NOT_FOUND
chr19	50863908	50902591	dup	38683	LOC751574,MIR2345	LOC751574,MIR2345	LOC751574,MIR2345
chr19	50999227	51094962	dup	95735	SECTM1A	NOT_FOUND	SECTM1A
chr19	51417333	51427089	dup	9756	DUS1L,GPS1	DUS1L,GPS1	DUS1L,GPS1
chr19	52776058	52895540	dup	119482	NOT_FOUND	NOT_FOUND	NOT_FOUND
chr19	52924268	52933256	dup	8988	NOT_FOUND	NOT_FOUND	NOT_FOUND
chr19	54638582	54641015	dup	2433	NOT_FOUND	NOT_FOUND	NOT_FOUND
chr19	55907681	55908780	dup	1099	NOT_FOUND	NOT_FOUND	NOT_FOUND
chr19	56324710	56345621	dup	20911	FBF1	FBF1	FBF1
chr19	57480408	57496246	dup	15838	NOT_FOUND	NOT_FOUND	NOT_FOUND
chr19	57550420	57552335	dup	1915	NOT_FOUND	NOT_FOUND	NOT_FOUND
chr19	61804230	61811888	dup	7658	MAP2K6	MAP2K6	NOT_FOUND
chr19	63216002	63270842	dup	54840	APOH	APOH	APOH
chr19	63845142	63885146	dup	40004	NOT_FOUND	NOT_FOUND	NOT_FOUND
chr2	6889	40104	dup	33215	NOT_FOUND	NOT_FOUND	NOT_FOUND
chr2	314096	326887	dup	12791	NOT_FOUND	NOT_FOUND	NOT_FOUND
chr2	2303356	2309431	dup	6075	NOT_FOUND	NOT_FOUND	NOT_FOUND
chr2	6729013	6734250	dup	5237	SLC40A1	SLC40A1	NOT_FOUND
chr2	10924311	10931239	dup	6928	NOT_FOUND	NOT_FOUND	NOT_FOUND
chr2	13389356	13429123	dup	39767	NOT_FOUND	NOT_FOUND	NOT_FOUND
chr2	13547696	13570811	dup	23115	NOT_FOUND	NOT_FOUND	NOT_FOUND
chr2	13946301	13965091	dup	18790	NOT_FOUND	NOT_FOUND	NOT_FOUND
chr2	14087172	14111003	dup	23831	NOT_FOUND	NOT_FOUND	NOT_FOUND
chr2	19712333	19727820	dup	15487	NOT_FOUND	NOT_FOUND	NOT_FOUND
chr2	20032135	20063350	dup	31215	NOT_FOUND	NOT_FOUND	NOT_FOUND
chr2	21581966	21589888	dup	7922	NOT_FOUND	NOT_FOUND	NOT_FOUND
chr2	21859887	21871774	dup	11887	NOT_FOUND	NOT_FOUND	NOT_FOUND
chr2	26592749	26603686	dup	10937	METTL5,SSB	METTL5,SSB	METTL5,SSB
chr2	28242514	28246133	dup	3619	NOT_FOUND	NOT_FOUND	NOT_FOUND
chr2	28529643	28542007	dup	12364	NOT_FOUND	NOT_FOUND	NOT_FOUND
chr2	30558196	30559805	dup	1609	NOT_FOUND	NOT_FOUND	NOT_FOUND
chr2	31240056	31253680	dup	13624	NOT_FOUND	NOT_FOUND	NOT_FOUND
chr2	31985603	32007364	dup	21761	NOT_FOUND	NOT_FOUND	NOT_FOUND
chr2	32210370	32242081	dup	31711	NOT_FOUND	NOT_FOUND	NOT_FOUND
chr2	34139976	34175608	dup	35632	NOT_FOUND	NOT_FOUND	NOT_FOUND
chr2	36448282	36544222	dup	95940	PLA2R1	PLA2R1	PLA2R1
chr2	36578989	36660350	dup	81361	CD302,LY75	CD302,LY75	CD302,LY75
chr2	40254919	40273226	dup	18307	NOT_FOUND	NOT_FOUND	NOT_FOUND
chr2	40736357	40757819	dup	21462	NOT_FOUND	NOT_FOUND	NOT_FOUND
chr2	43672355	43686650	dup	14295	FMNL2	FMNL2	FMNL2
chr2	46655612	46664441	dup	8829	MMADHC	MMADHC	MMADHC
chr2	55587169	55604646	dup	17477	NOT_FOUND	NOT_FOUND	NOT_FOUND
chr2	56621688	56649576	dup	27888	NOT_FOUND	NOT_FOUND	NOT_FOUND
chr2	59205041	59207985	dup	2944	NOT_FOUND	NOT_FOUND	NOT_FOUND
chr2	59340005	59360602	dup	20597	NOT_FOUND	NOT_FOUND	NOT_FOUND
chr2	60559825	60562187	dup	2362	NOT_FOUND	NOT_FOUND	NOT_FOUND
chr2	60983934	60990142	dup	6208	NOT_FOUND	NOT_FOUND	NOT_FOUND
chr2	61044450	61082318	dup	37868	NOT_FOUND	NOT_FOUND	NOT_FOUND
chr2	61271737	61293335	dup	21598	NOT_FOUND	NOT_FOUND	NOT_FOUND
chr2	62000273	62046004	dup	45731	MIR128-1	MIR128-1	MIR128-1
chr2	63344610	63365578	dup	20968	MGAT5	MGAT5	MGAT5
chr2	63834656	64067466	dup	232810	NOT_FOUND	NOT_FOUND	NOT_FOUND
chr2	65308115	65405852	dup	97737	NOT_FOUND	NOT_FOUND	NOT_FOUND
chr2	65705183	65728539	dup	23356	SLC35F5	SLC35F5	SLC35F5
chr2	66405214	66426341	dup	21127	NOT_FOUND	NOT_FOUND	NOT_FOUND
chr2	68528961	68551901	dup	22940	NOT_FOUND	NOT_FOUND	NOT_FOUND
chr2	68598340	68657656	dup	59316	NOT_FOUND	NOT_FOUND	NOT_FOUND
chr2	68663128	68681157	dup	18029	NOT_FOUND	NOT_FOUND	NOT_FOUND
chr2	70156006	70163882	dup	7876	NOT_FOUND	NOT_FOUND	NOT_FOUND
chr2	71426210	71437784	dup	11574	STEAP3	NOT_FOUND	STEAP3
chr2	74904433	74942869	dup	38436	NOT_FOUND	NOT_FOUND	NOT_FOUND
chr2	75457980	75464316	dup	6336	NOT_FOUND	NOT_FOUND	NOT_FOUND
chr2	76735390	76759957	dup	24567	NOT_FOUND	NOT_FOUND	NOT_FOUND
chr2	77349130	77374677	dup	25547	NOT_FOUND	NOT_FOUND	NOT_FOUND
chr2	77620108	77632405	dup	12297	NOT_FOUND	NOT_FOUND	NOT_FOUND
chr2	77700900	77825757	dup	124857	NOT_FOUND	NOT_FOUND	NOT_FOUND
chr2	77977673	77989745	dup	12072	NOT_FOUND	NOT_FOUND	NOT_FOUND
chr2	78541457	78545093	dup	3636	NOT_FOUND	NOT_FOUND	NOT_FOUND
chr2	87183711	87210016	dup	26305	NOT_FOUND	NOT_FOUND	NOT_FOUND
chr2	89740273	89771938	dup	31665	AOX4	AOX4	AOX4
chr2	91891758	91982493	dup	90735	ABI2,CYP20A1	ABI2,CYP20A1	ABI2,CYP20A1
chr2	94197951	94220313	dup	22362	NOT_FOUND	NOT_FOUND	NOT_FOUND
chr2	94504163	94510932	dup	6769	NRP2	NRP2	NOT_FOUND
chr2	98480344	98518278	dup	37934	NOT_FOUND	NOT_FOUND	NOT_FOUND
chr2	99064877	99086526	dup	21649	NOT_FOUND	NOT_FOUND	NOT_FOUND
chr2	103731623	103777422	dup	45799	NOT_FOUND	NOT_FOUND	NOT_FOUND
chr2	104114017	104115719	dup	1702	NOT_FOUND	NOT_FOUND	NOT_FOUND
chr2	104727683	104735516	dup	7833	XRCC5	XRCC5	XRCC5
chr2	105200585	105211868	dup	11283	RPL37A	RPL37A	RPL37A
chr2	105725069	105731181	dup	6112	NOT_FOUND	NOT_FOUND	NOT_FOUND
chr2	107172337	107246975	dup	74638	USP37	USP37	USP37
chr2	108381341	108392216	dup	10875	NOT_FOUND	NOT_FOUND	NOT_FOUND
chr2	115930967	115939940	dup	8973	RHBDD1	NOT_FOUND	NOT_FOUND
chr2	119133169	119146299	dup	13130	NOT_FOUND	NOT_FOUND	NOT_FOUND
chr2	119664594	119665706	dup	1112	NOT_FOUND	NOT_FOUND	NOT_FOUND
chr2	119677136	119763999	dup	86863	HTR2B,PSMD1	HTR2B,PSMD1	HTR2B,PSMD1
chr2	120383739	120399864	dup	16125	NPPC	NPPC	NPPC
chr2	120439592	120628232	dup	188640	DIS3L2	DIS3L2	DIS3L2
chr2	123020081	123052441	dup	32360	NOT_FOUND	NOT_FOUND	NOT_FOUND
chr2	129096237	129121980	dup	25743	STPG1	STPG1	STPG1
chr2	131892063	131965870	dup	73807	NOT_FOUND	NOT_FOUND	NOT_FOUND
chr2	131977239	132008133	dup	30894	ECE1	ECE1	ECE1
chr2	133218586	133220453	dup	1867	NOT_FOUND	NOT_FOUND	NOT_FOUND
chr2	133347958	133356930	dup	8972	NOT_FOUND	NOT_FOUND	NOT_FOUND
chr2	134414991	134436406	dup	21415	NOT_FOUND	NOT_FOUND	NOT_FOUND
chr2	134625144	134626394	dup	1250	NOT_FOUND	NOT_FOUND	NOT_FOUND
chr2	136749793	136908437	dup	158644	NOT_FOUND	NOT_FOUND	NOT_FOUND
chr20	1439111	1446548	dup	7437	NOT_FOUND	NOT_FOUND	NOT_FOUND
chr20	2695880	2768949	dup	73069	NOT_FOUND	NOT_FOUND	NOT_FOUND
chr20	5087057	5096097	dup	9040	NOT_FOUND	NOT_FOUND	NOT_FOUND
chr20	6060697	6149049	dup	88352	NOT_FOUND	NOT_FOUND	NOT_FOUND
chr20	6250227	6252466	dup	2239	NOT_FOUND	NOT_FOUND	NOT_FOUND
chr20	6451813	6463416	dup	11603	NOT_FOUND	NOT_FOUND	NOT_FOUND
chr20	6658421	6660701	dup	2280	NOT_FOUND	NOT_FOUND	NOT_FOUND
chr20	6706574	6783377	dup	76803	GFM2,HEXB	GFM2,HEXB	GFM2,HEXB
chr20	8664370	8703472	dup	39102	TNPO1	TNPO1	TNPO1
chr20	10974062	10989293	dup	15231	NOT_FOUND	NOT_FOUND	NOT_FOUND
chr20	11641507	11653083	dup	11576	NOT_FOUND	NOT_FOUND	NOT_FOUND
chr20	13836500	13858852	dup	22352	SGTB,TRAPPC13	SGTB,TRAPPC13	SGTB,TRAPPC13
chr20	16192251	16229371	dup	37120	NOT_FOUND	NOT_FOUND	NOT_FOUND
chr20	19432565	19445178	dup	12613	NOT_FOUND	NOT_FOUND	NOT_FOUND
chr20	19746229	19753716	dup	7487	NOT_FOUND	NOT_FOUND	NOT_FOUND
chr20	21055027	21078971	dup	23944	NOT_FOUND	NOT_FOUND	NOT_FOUND
chr20	29717135	29740240	dup	23105	NOT_FOUND	NOT_FOUND	NOT_FOUND
chr20	29976916	29998448	dup	21532	NOT_FOUND	NOT_FOUND	NOT_FOUND
chr20	30026779	30044355	dup	17576	NOT_FOUND	NOT_FOUND	NOT_FOUND
chr20	35165411	35195949	dup	30538	NOT_FOUND	NOT_FOUND	NOT_FOUND
chr20	36922080	36926844	dup	4764	WDR70	WDR70	NOT_FOUND
chr20	37903761	37912080	dup	8319	NOT_FOUND	NOT_FOUND	NOT_FOUND
chr20	39350230	39388277	dup	38047	NOT_FOUND	NOT_FOUND	NOT_FOUND
chr20	45113028	45161353	dup	48325	NOT_FOUND	NOT_FOUND	NOT_FOUND
chr20	45459365	45487516	dup	28151	NOT_FOUND	NOT_FOUND	NOT_FOUND
chr20	45910295	45912894	dup	2599	NOT_FOUND	NOT_FOUND	NOT_FOUND
chr20	47357932	47362380	dup	4448	NOT_FOUND	NOT_FOUND	NOT_FOUND
chr20	48587305	48598061	dup	10756	NOT_FOUND	NOT_FOUND	NOT_FOUND
chr20	48621845	48630820	dup	8975	NOT_FOUND	NOT_FOUND	NOT_FOUND
chr20	51894493	51907687	dup	13194	NOT_FOUND	NOT_FOUND	NOT_FOUND
chr20	52802597	52885493	dup	82896	NOT_FOUND	NOT_FOUND	NOT_FOUND
chr20	59957296	60056989	dup	99693	NOT_FOUND	NOT_FOUND	NOT_FOUND
chr20	60227141	60236549	dup	9408	NOT_FOUND	NOT_FOUND	NOT_FOUND
chr20	60470161	60525562	dup	55401	NOT_FOUND	NOT_FOUND	NOT_FOUND
chr20	61435511	61458328	dup	22817	NOT_FOUND	NOT_FOUND	NOT_FOUND
chr20	61609342	61625257	dup	15915	NOT_FOUND	NOT_FOUND	NOT_FOUND
chr20	61764939	61779174	dup	14235	NOT_FOUND	NOT_FOUND	NOT_FOUND
chr20	62333145	62349844	dup	16699	NOT_FOUND	NOT_FOUND	NOT_FOUND
chr20	66783214	66789017	dup	5803	NOT_FOUND	NOT_FOUND	NOT_FOUND
chr20	67083845	67105870	dup	22025	NOT_FOUND	NOT_FOUND	NOT_FOUND
chr20	70000849	70015172	dup	14323	NOT_FOUND	NOT_FOUND	NOT_FOUND
chr20	70512385	70517316	dup	4931	NOT_FOUND	NOT_FOUND	NOT_FOUND
chr20	71971771	71992748	dup	20977	CCDC127	CCDC127	CCDC127
chr21	1382868	1507858	dup	124990	NOT_FOUND	NOT_FOUND	NOT_FOUND
chr21	1567077	1768768	dup	201691	NOT_FOUND	NOT_FOUND	NOT_FOUND
chr21	1900577	1977535	dup	76958	NOT_FOUND	NOT_FOUND	NOT_FOUND
chr21	3212942	3238870	dup	25928	NOT_FOUND	NOT_FOUND	NOT_FOUND
chr21	3684818	3696283	dup	11465	NOT_FOUND	NOT_FOUND	NOT_FOUND
chr21	4229224	4269007	dup	39783	NOT_FOUND	NOT_FOUND	NOT_FOUND
chr21	5297930	5306174	dup	8244	NOT_FOUND	NOT_FOUND	NOT_FOUND
chr21	6550276	6578367	dup	28091	NOT_FOUND	NOT_FOUND	NOT_FOUND
chr21	7056192	7154243	dup	98051	MEF2A	MEF2A	MEF2A
chr21	9207747	9211290	dup	3543	NOT_FOUND	NOT_FOUND	NOT_FOUND
chr21	10697581	10704734	dup	7153	NOT_FOUND	NOT_FOUND	NOT_FOUND
chr21	10943744	10959773	dup	16029	NOT_FOUND	NOT_FOUND	NOT_FOUND
chr21	14192680	14207056	dup	14376	NOT_FOUND	NOT_FOUND	NOT_FOUND
chr21	15546745	15590904	dup	44159	SLCO3A1	SLCO3A1	SLCO3A1
chr21	20056441	20164126	dup	107685	LOC512440,LOC522763,LOC618633	LOC512440,LOC522763,LOC618633	LOC512440,LOC522763,LOC618633
chr21	20210139	20232444	dup	22305	NOT_FOUND	NOT_FOUND	NOT_FOUND
chr21	20273347	20303428	dup	30081	NOT_FOUND	NOT_FOUND	NOT_FOUND
chr21	20342112	20361362	dup	19250	NOT_FOUND	NOT_FOUND	NOT_FOUND
chr21	20473772	20479564	dup	5792	NOT_FOUND	NOT_FOUND	NOT_FOUND
chr21	20493215	20510805	dup	17590	NOT_FOUND	NOT_FOUND	NOT_FOUND
chr21	20534012	20558489	dup	24477	NOT_FOUND	NOT_FOUND	NOT_FOUND
chr21	21127176	21189540	dup	62364	FANCI,MIR2363-1,MIR2363-2,RLBP1	FANCI,MIR2363-1,MIR2363-2,RLBP1	FANCI,MIR2363-1,MIR2363-2
chr21	26016966	26023102	dup	6136	NOT_FOUND	NOT_FOUND	NOT_FOUND
chr21	26377883	26402084	dup	24201	NOT_FOUND	NOT_FOUND	NOT_FOUND
chr21	27618212	27723737	dup	105525	NOT_FOUND	NOT_FOUND	NOT_FOUND
chr21	29871438	29884713	dup	13275	NOT_FOUND	NOT_FOUND	NOT_FOUND
chr21	33104821	33117124	dup	12303	HMG20A	NOT_FOUND	NOT_FOUND
chr21	34690439	34714488	dup	24049	NOT_FOUND	NOT_FOUND	NOT_FOUND
chr21	35162460	35189178	dup	26718	NOT_FOUND	NOT_FOUND	NOT_FOUND
chr21	35216674	35242705	dup	26031	NOT_FOUND	NOT_FOUND	NOT_FOUND
chr21	35251396	35258118	dup	6722	NOT_FOUND	NOT_FOUND	NOT_FOUND
chr21	37664945	37668744	dup	3799	NOT_FOUND	NOT_FOUND	NOT_FOUND
chr21	41649585	42092991	dup	443406	AP4S1,COCH,G2E3,SCFD1,STRN3	COCH,G2E3,SCFD1,STRN3	AP4S1,COCH,G2E3,SCFD1,STRN3
chr21	42483277	42491089	dup	7812	NUBPL	NUBPL	NOT_FOUND
chr21	43635656	43645163	dup	9507	NOT_FOUND	NOT_FOUND	NOT_FOUND
chr21	43659649	43772475	dup	112826	NOT_FOUND	NOT_FOUND	NOT_FOUND
chr21	44855564	44860089	dup	4525	NOT_FOUND	NOT_FOUND	NOT_FOUND
chr21	44962525	44984947	dup	22422	NOT_FOUND	NOT_FOUND	NOT_FOUND
chr21	46028567	46069814	dup	41247	NFKBIA	NFKBIA	NFKBIA
chr21	47800005	47857951	dup	57946	SLC25A21	SLC25A21	SLC25A21
chr21	52734525	52738071	dup	3546	NOT_FOUND	NOT_FOUND	NOT_FOUND
chr21	52993771	53012075	dup	18304	NOT_FOUND	NOT_FOUND	NOT_FOUND
chr21	53618522	53667103	dup	48581	NOT_FOUND	NOT_FOUND	NOT_FOUND
chr21	53674069	53679120	dup	5051	NOT_FOUND	NOT_FOUND	NOT_FOUND
chr21	54889728	54891923	dup	2195	NOT_FOUND	NOT_FOUND	NOT_FOUND
chr21	55151216	55165254	dup	14038	C21H14orf28	C21H14orf28	C21H14orf28
chr21	55496002	55508592	dup	12590	NOT_FOUND	NOT_FOUND	NOT_FOUND
chr21	59065490	59083454	dup	17964	NOT_FOUND	NOT_FOUND	NOT_FOUND
chr21	59276655	59291824	dup	15169	LOC514011	LOC514011	LOC514011
chr21	59329065	59345138	dup	16073	IFI27	IFI27	IFI27
chr21	59786318	59795488	dup	9170	SERPINA5	SERPINA5	SERPINA5
chr21	60474267	60664478	dup	190211	ERICH1	ERICH1	ERICH1
chr21	66704964	66724536	dup	19572	EVL,MIR342	EVL,MIR342	EVL,MIR342
chr21	67466109	67527724	dup	61615	NOT_FOUND	NOT_FOUND	NOT_FOUND
chr21	70257462	70263018	dup	5556	NOT_FOUND	NOT_FOUND	NOT_FOUND
chr21	70687439	70723994	dup	36555	C21H14orf180	C21H14orf180	C21H14orf180
chr21	70803573	70814197	dup	10624	NOT_FOUND	NOT_FOUND	NOT_FOUND
chr21	70882001	70896927	dup	14926	AKT1	AKT1	AKT1
chr21	70972726	70986083	dup	13357	NOT_FOUND	NOT_FOUND	NOT_FOUND
chr21	71505398	71573501	dup	68103	LOC524810	LOC524810	NOT_FOUND
chr22	54665	124158	dup	69493	NOT_FOUND	NOT_FOUND	NOT_FOUND
chr22	1282228	1284130	dup	1902	NOT_FOUND	NOT_FOUND	NOT_FOUND
chr22	1848428	1873263	dup	24835	SLC4A7	SLC4A7	NOT_FOUND
chr22	3742966	3907593	dup	164627	NOT_FOUND	NOT_FOUND	NOT_FOUND
chr22	3923608	4016517	dup	92909	NOT_FOUND	NOT_FOUND	NOT_FOUND
chr22	6245170	6304372	dup	59202	NOT_FOUND	NOT_FOUND	NOT_FOUND
chr22	6341245	6382460	dup	41215	NOT_FOUND	NOT_FOUND	NOT_FOUND
chr22	6431780	6458144	dup	26364	NOT_FOUND	NOT_FOUND	NOT_FOUND
chr22	6726855	6729322	dup	2467	GPD1L	GPD1L	GPD1L
chr22	7682432	7689053	dup	6621	FBXL2	FBXL2	FBXL2
chr22	8607753	8615407	dup	7654	NOT_FOUND	NOT_FOUND	NOT_FOUND
chr22	10114380	10146846	dup	32466	NOT_FOUND	NOT_FOUND	NOT_FOUND
chr22	13511925	13519684	dup	7759	NOT_FOUND	NOT_FOUND	NOT_FOUND
chr22	16597157	16628295	dup	31138	KIF15	KIF15	KIF15
chr22	20942351	20954608	dup	12257	NOT_FOUND	NOT_FOUND	NOT_FOUND
chr22	21059882	21149993	dup	90111	NOT_FOUND	NOT_FOUND	NOT_FOUND
chr22	21627742	21651300	dup	23558	ITPR1	ITPR1	ITPR1
chr22	21761904	21763604	dup	1700	ITPR1	ITPR1	NOT_FOUND
chr22	21848191	22193719	dup	345528	ITPR1,SETMAR,SUMF1	ITPR1,SETMAR,SUMF1	ITPR1,SETMAR,SUMF1
chr22	22888039	22894597	dup	6558	NOT_FOUND	NOT_FOUND	NOT_FOUND
chr22	24418453	24431416	dup	12963	NOT_FOUND	NOT_FOUND	NOT_FOUND
chr22	26828581	26838303	dup	9722	NOT_FOUND	NOT_FOUND	NOT_FOUND
chr22	27964524	27988210	dup	23686	NOT_FOUND	NOT_FOUND	NOT_FOUND
chr22	28835247	28839506	dup	4259	NOT_FOUND	NOT_FOUND	NOT_FOUND
chr22	29681060	29741110	dup	60050	NOT_FOUND	NOT_FOUND	NOT_FOUND
chr22	32985751	32991895	dup	6144	NOT_FOUND	NOT_FOUND	NOT_FOUND
chr22	36514503	36537737	dup	23234	NOT_FOUND	NOT_FOUND	NOT_FOUND
chr22	39427235	39430735	dup	3500	PTPRG	PTPRG	NOT_FOUND
chr22	41642224	41662222	dup	19998	FHIT	FHIT	NOT_FOUND
chr22	42369823	42380508	dup	10685	NOT_FOUND	NOT_FOUND	NOT_FOUND
chr22	42783999	42804984	dup	20985	NOT_FOUND	NOT_FOUND	NOT_FOUND
chr22	44595245	44599936	dup	4691	NOT_FOUND	NOT_FOUND	NOT_FOUND
chr22	48693906	48712118	dup	18212	NEK4,SPCS1	NEK4,SPCS1	NEK4,SPCS1
chr22	48737644	48810254	dup	72610	PBRM1	PBRM1	PBRM1
chr22	50434774	50441965	dup	7191	NOT_FOUND	NOT_FOUND	NOT_FOUND
chr22	50788488	50898814	dup	110326	RBM5	RBM5	RBM5
chr22	51889515	51903757	dup	14242	PFKFB4,UCN2	PFKFB4,UCN2	PFKFB4,UCN2
chr22	52301667	52340254	dup	38587	NOT_FOUND	NOT_FOUND	NOT_FOUND
chr22	52519424	52558049	dup	38625	NOT_FOUND	NOT_FOUND	NOT_FOUND
chr22	53592394	53596546	dup	4152	NOT_FOUND	NOT_FOUND	NOT_FOUND
chr22	53901381	53913233	dup	11852	NOT_FOUND	NOT_FOUND	NOT_FOUND
chr22	54307726	54319035	dup	11309	LIMD1	LIMD1	NOT_FOUND
chr22	56991337	57012725	dup	21388	CAND2	CAND2	CAND2
chr22	57797380	57812543	dup	15163	NOT_FOUND	NOT_FOUND	NOT_FOUND
chr22	58540057	58554829	dup	14772	NOT_FOUND	NOT_FOUND	NOT_FOUND
chr22	58901255	58903515	dup	2260	NOT_FOUND	NOT_FOUND	NOT_FOUND
chr22	60051359	60076126	dup	24767	EEFSEC	EEFSEC	EEFSEC
chr22	60305766	60327773	dup	22007	NOT_FOUND	NOT_FOUND	NOT_FOUND
chr23	10121	1659801	dup	1649680	NOT_FOUND	NOT_FOUND	NOT_FOUND
chr23	3943486	3966449	dup	22963	NOT_FOUND	NOT_FOUND	NOT_FOUND
chr23	3998049	4002875	dup	4826	NOT_FOUND	NOT_FOUND	NOT_FOUND
chr23	5683595	5724866	dup	41271	NOT_FOUND	NOT_FOUND	NOT_FOUND
chr23	6366885	6368590	dup	1705	NOT_FOUND	NOT_FOUND	NOT_FOUND
chr23	6999212	7083511	dup	84299	BOLA-DOB,BOLA-DYA,BOLA-DYB,TAP2	BOLA-DOB,BOLA-DYA,BOLA-DYB,TAP2	BOLA-DOB,BOLA-DYA,BOLA-DYB,TAP2
chr23	8332777	8340758	dup	7981	NUDT3	NUDT3	NOT_FOUND
chr23	8907511	8935759	dup	28248	NOT_FOUND	NOT_FOUND	NOT_FOUND
chr23	12671097	12696562	dup	25465	NOT_FOUND	NOT_FOUND	NOT_FOUND
chr23	16309434	16348232	dup	38798	UBR2	UBR2	UBR2
chr23	16784650	16802613	dup	17963	NOT_FOUND	NOT_FOUND	NOT_FOUND
chr23	17358665	17394297	dup	35632	NOT_FOUND	NOT_FOUND	NOT_FOUND
chr23	19498566	19503881	dup	5315	RCAN2	RCAN2	NOT_FOUND
chr23	20182060	20188092	dup	6032	NOT_FOUND	NOT_FOUND	NOT_FOUND
chr23	20320655	20337988	dup	17333	NOT_FOUND	NOT_FOUND	NOT_FOUND
chr23	20837051	20843832	dup	6781	NOT_FOUND	NOT_FOUND	NOT_FOUND
chr23	23971564	23999453	dup	27889	NOT_FOUND	NOT_FOUND	NOT_FOUND
chr23	24220927	24289782	dup	68855	NOT_FOUND	NOT_FOUND	NOT_FOUND
chr23	25315725	25447954	dup	132229	BOLA-DQA2,BOLA-DQA5,BOLA-DQB,LOC100848815	BOLA-DQA2,BOLA-DQA5,BOLA-DQB,LOC100848815	BOLA-DQA2,BOLA-DQA5,BOLA-DQB,LOC100848815
chr23	25669376	26583740	dup	914364	BLA-DQB	BLA-DQB	BLA-DQB
chr23	26845341	26895106	dup	49765	NOT_FOUND	NOT_FOUND	NOT_FOUND
chr23	26996541	27005424	dup	8883	NOTCH4,PBX2	NOTCH4,PBX2	NOTCH4,PBX2
chr23	27148192	27155608	dup	7416	NOT_FOUND	NOT_FOUND	NOT_FOUND
chr23	27575149	27614084	dup	38935	BOLA-N,DDX39B,MGC126945	BOLA-N,DDX39B,MGC126945	BOLA-N,DDX39B,MGC126945
chr23	27650286	27700720	dup	50434	BOLA-A,BoLA,MIC1,MIC2	BOLA-A,BoLA,MIC1,MIC2	BOLA-A,BoLA,MIC1,MIC2
chr23	27838172	27897569	dup	59397	LOC616942	LOC616942	LOC616942
chr23	28422804	28568611	dup	145807	BOLA,JSP.1	BOLA,JSP.1	BOLA,JSP.1
chr23	28571770	28576280	dup	4510	NOT_FOUND	NOT_FOUND	NOT_FOUND
chr23	28814362	28873605	dup	59243	NOT_FOUND	NOT_FOUND	NOT_FOUND
chr23	29010903	29123340	dup	112437	OR12D2	OR12D2	OR12D2
chr23	29263908	29320903	dup	56995	NOT_FOUND	NOT_FOUND	NOT_FOUND
chr23	29696718	29758775	dup	62057	NOT_FOUND	NOT_FOUND	NOT_FOUND
chr23	29766472	29808818	dup	42346	NOT_FOUND	NOT_FOUND	NOT_FOUND
chr23	30383571	30394954	dup	11383	NOT_FOUND	NOT_FOUND	NOT_FOUND
chr23	30848132	31017926	dup	169794	MIR7857,ZNF184,ZNF391	MIR7857,ZNF184,ZNF391	MIR7857,ZNF184,ZNF391
chr23	31112602	31115556	dup	2954	HIST1H2BN	HIST1H2BN	HIST1H2BN
chr23	32707352	32710838	dup	3486	FAM65B	NOT_FOUND	NOT_FOUND
chr23	32915910	32988154	dup	72244	ALDH5A1,GPLD1	ALDH5A1,GPLD1	ALDH5A1,GPLD1
chr23	33678411	33693002	dup	14591	NOT_FOUND	NOT_FOUND	NOT_FOUND
chr23	34140013	34180126	dup	40113	NOT_FOUND	NOT_FOUND	NOT_FOUND
chr23	34575024	34907428	dup	332404	LOC100298767,PRP-VII,PRP14,PRP2,PRP3,PRP9	LOC100298767,PRP-VII,PRP14,PRP2,PRP3,PRP9	LOC100298767,PRP-VII,PRP14,PRP2,PRP3,PRP9
chr23	35005034	35020303	dup	15269	NOT_FOUND	NOT_FOUND	NOT_FOUND
chr23	35550388	35584577	dup	34189	NOT_FOUND	NOT_FOUND	NOT_FOUND
chr23	35678087	35725328	dup	47241	NOT_FOUND	NOT_FOUND	NOT_FOUND
chr23	38999824	39051363	dup	51539	RNF144B	RNF144B	RNF144B
chr23	39088431	39123379	dup	34948	NOT_FOUND	NOT_FOUND	NOT_FOUND
chr23	41216547	41228721	dup	12174	NOT_FOUND	NOT_FOUND	NOT_FOUND
chr23	43471404	43499998	dup	28594	PHACTR1	PHACTR1	NOT_FOUND
chr23	43511953	43517459	dup	5506	PHACTR1	PHACTR1	NOT_FOUND
chr23	44121535	44126121	dup	4586	NOT_FOUND	NOT_FOUND	NOT_FOUND
chr23	48171208	48226819	dup	55611	NOT_FOUND	NOT_FOUND	NOT_FOUND
chr23	49693606	49702075	dup	8469	NOT_FOUND	NOT_FOUND	NOT_FOUND
chr23	51008151	51037536	dup	29385	NOT_FOUND	NOT_FOUND	NOT_FOUND
chr23	52070025	52132243	dup	62218	NOT_FOUND	NOT_FOUND	NOT_FOUND
chr23	52236121	52243745	dup	7624	NOT_FOUND	NOT_FOUND	NOT_FOUND
chr23	52263461	52320267	dup	56806	NOT_FOUND	NOT_FOUND	NOT_FOUND
chr23	52363277	52465632	dup	102355	NOT_FOUND	NOT_FOUND	NOT_FOUND
chr24	627830	658329	dup	30499	PARD6G	PARD6G	PARD6G
chr24	2478775	2519127	dup	40352	MBP	MBP	MBP
chr24	6895604	6925491	dup	29887	NOT_FOUND	NOT_FOUND	NOT_FOUND
chr24	8512093	8562806	dup	50713	NOT_FOUND	NOT_FOUND	NOT_FOUND
chr24	8965012	8990573	dup	25561	NOT_FOUND	NOT_FOUND	NOT_FOUND
chr24	10481474	10494723	dup	13249	NOT_FOUND	NOT_FOUND	NOT_FOUND
chr24	12910425	12960448	dup	50023	SYT4	SYT4	SYT4
chr24	16918099	16932516	dup	14417	NOT_FOUND	NOT_FOUND	NOT_FOUND
chr24	17682734	18090860	dup	408126	NOT_FOUND	NOT_FOUND	NOT_FOUND
chr24	18967255	19016492	dup	49237	NOT_FOUND	NOT_FOUND	NOT_FOUND
chr24	19160706	19184653	dup	23947	NOT_FOUND	NOT_FOUND	NOT_FOUND
chr24	20636764	20642251	dup	5487	TPGS2	TPGS2	TPGS2
chr24	27090210	27174826	dup	84616	NOT_FOUND	NOT_FOUND	NOT_FOUND
chr24	27611507	27617180	dup	5673	NOT_FOUND	NOT_FOUND	NOT_FOUND
chr24	28081071	28117099	dup	36028	NOT_FOUND	NOT_FOUND	NOT_FOUND
chr24	33208258	33221162	dup	12904	NOT_FOUND	NOT_FOUND	NOT_FOUND
chr24	35955426	35961660	dup	6234	ENOSF1	ENOSF1	ENOSF1
chr24	36300836	36312811	dup	11975	NOT_FOUND	NOT_FOUND	NOT_FOUND
chr24	37876869	37880841	dup	3972	MYL12B	MYL12B	NOT_FOUND
chr24	38262053	38274051	dup	11998	DLGAP1	DLGAP1	NOT_FOUND
chr24	41398453	41423370	dup	24917	NOT_FOUND	NOT_FOUND	NOT_FOUND
chr24	42618235	42623754	dup	5519	NAPG	NAPG	NAPG
chr24	43149962	43201048	dup	51086	CHMP1B,GNAL,IMPA2,MPPE1	CHMP1B,GNAL,IMPA2,MPPE1	CHMP1B,GNAL,IMPA2,MPPE1
chr24	43354910	43402173	dup	47263	NOT_FOUND	NOT_FOUND	NOT_FOUND
chr24	43972907	44025116	dup	52209	MC2R,MC5R	MC2R,MC5R	MC2R,MC5R
chr24	44577074	44592126	dup	15052	NOT_FOUND	NOT_FOUND	NOT_FOUND
chr24	50913444	50916800	dup	3356	ME2	ME2	NOT_FOUND
chr24	51258325	51266562	dup	8237	NOT_FOUND	NOT_FOUND	NOT_FOUND
chr24	52699594	52719672	dup	20078	NOT_FOUND	NOT_FOUND	NOT_FOUND
chr24	53123543	53132975	dup	9432	NOT_FOUND	NOT_FOUND	NOT_FOUND
chr24	55969681	56006856	dup	37175	NOT_FOUND	NOT_FOUND	NOT_FOUND
chr24	60298391	60321645	dup	23254	NOT_FOUND	NOT_FOUND	NOT_FOUND
chr24	61809382	61848805	dup	39423	NOT_FOUND	NOT_FOUND	NOT_FOUND
chr24	62324679	62333249	dup	8570	NOT_FOUND	NOT_FOUND	NOT_FOUND
chr24	62411069	62536997	dup	125928	LOC511106,SERPINB7	LOC511106,SERPINB7	LOC511106,SERPINB7
chr24	62585927	62608951	dup	23024	SERPINB2	SERPINB2	SERPINB2
chr25	25945	45134	dup	19189	NOT_FOUND	NOT_FOUND	NOT_FOUND
chr25	695654	703653	dup	7999	NOT_FOUND	NOT_FOUND	NOT_FOUND
chr25	708438	750136	dup	41698	LMF1	LMF1	LMF1
chr25	1401564	1465970	dup	64406	NOT_FOUND	NOT_FOUND	NOT_FOUND
chr25	3519791	3536406	dup	16615	CORO7,VASN	CORO7,VASN	CORO7,VASN
chr25	7378019	7388001	dup	9982	NOT_FOUND	NOT_FOUND	NOT_FOUND
chr25	9305480	9334184	dup	28704	EMP2	EMP2	EMP2
chr25	9350368	9363138	dup	12770	EMP2	EMP2	EMP2
chr25	9615561	9664651	dup	49090	NOT_FOUND	NOT_FOUND	NOT_FOUND
chr25	13974399	13991913	dup	17514	C25H16orf45	C25H16orf45	NOT_FOUND
chr25	14803662	14821070	dup	17408	NOT_FOUND	NOT_FOUND	NOT_FOUND
chr25	15134840	15153705	dup	18865	NOT_FOUND	NOT_FOUND	NOT_FOUND
chr25	16159909	16166447	dup	6538	NOT_FOUND	NOT_FOUND	NOT_FOUND
chr25	17378393	17419772	dup	41379	C25H16orf62,KNOP1	C25H16orf62,KNOP1	C25H16orf62,KNOP1
chr25	18666885	18674448	dup	7563	ERI2,MGC134577	ERI2,MGC134577	ERI2,MGC134577
chr25	19988541	19995956	dup	7415	NOT_FOUND	NOT_FOUND	NOT_FOUND
chr25	23453274	23456471	dup	3197	NOT_FOUND	NOT_FOUND	NOT_FOUND
chr25	24505225	24506555	dup	1330	NOT_FOUND	NOT_FOUND	NOT_FOUND
chr25	28186209	28227061	dup	40852	NOT_FOUND	NOT_FOUND	NOT_FOUND
chr25	31252739	31256562	dup	3823	NOT_FOUND	NOT_FOUND	NOT_FOUND
chr25	32082993	32086215	dup	3222	NOT_FOUND	NOT_FOUND	NOT_FOUND
chr25	33320312	33345774	dup	25462	GTF2I	GTF2I	GTF2I
chr25	35270564	35303082	dup	32518	MIR2388	MIR2388	MIR2388
chr25	36110341	36119122	dup	8781	NOT_FOUND	NOT_FOUND	NOT_FOUND
chr25	37121234	37134329	dup	13095	CYP3A4	CYP3A4	CYP3A4
chr25	37739562	37746768	dup	7206	NOT_FOUND	NOT_FOUND	NOT_FOUND
chr25	38222690	38254618	dup	31928	NOT_FOUND	NOT_FOUND	NOT_FOUND
chr25	38732545	38786885	dup	54340	NOT_FOUND	NOT_FOUND	NOT_FOUND
chr25	41745404	41781061	dup	35657	MAD1L1	MAD1L1	MAD1L1
chr25	42786653	42879707	dup	93054	NOT_FOUND	NOT_FOUND	NOT_FOUND
chr26	18457	418732	dup	400275	NOT_FOUND	NOT_FOUND	NOT_FOUND
chr26	1237986	1269847	dup	31861	NOT_FOUND	NOT_FOUND	NOT_FOUND
chr26	1526271	1538336	dup	12065	NOT_FOUND	NOT_FOUND	NOT_FOUND
chr26	1865042	1874883	dup	9841	NOT_FOUND	NOT_FOUND	NOT_FOUND
chr26	2876276	2912638	dup	36362	NOT_FOUND	NOT_FOUND	NOT_FOUND
chr26	2949615	2957258	dup	7643	NOT_FOUND	NOT_FOUND	NOT_FOUND
chr26	3212852	3271491	dup	58639	NOT_FOUND	NOT_FOUND	NOT_FOUND
chr26	5298978	5304848	dup	5870	NOT_FOUND	NOT_FOUND	NOT_FOUND
chr26	6052622	6078560	dup	25938	NOT_FOUND	NOT_FOUND	NOT_FOUND
chr26	6798521	6802752	dup	4231	NOT_FOUND	NOT_FOUND	NOT_FOUND
chr26	6866858	7182287	dup	315429	PRKG1	PRKG1	PRKG1
chr26	7448053	7454465	dup	6412	PRKG1	PRKG1	NOT_FOUND
chr26	9835677	9844860	dup	9183	NOT_FOUND	NOT_FOUND	NOT_FOUND
chr26	11188585	11196338	dup	7753	NOT_FOUND	NOT_FOUND	NOT_FOUND
chr26	11527496	11530661	dup	3165	NOT_FOUND	NOT_FOUND	NOT_FOUND
chr26	12295284	12303908	dup	8624	NOT_FOUND	NOT_FOUND	NOT_FOUND
chr26	16431410	16452465	dup	21055	NOT_FOUND	NOT_FOUND	NOT_FOUND
chr26	17419332	17430759	dup	11427	BLNK	BLNK	BLNK
chr26	19822204	19831612	dup	9408	NOT_FOUND	NOT_FOUND	NOT_FOUND
chr26	19992240	20268711	dup	276471	CNNM1	CNNM1	CNNM1
chr26	23633113	23690266	dup	57153	NOT_FOUND	NOT_FOUND	NOT_FOUND
chr26	25037902	25051986	dup	14084	CFAP43	CFAP43	CFAP43
chr26	25256245	25259279	dup	3034	NOT_FOUND	NOT_FOUND	NOT_FOUND
chr26	25501890	25503803	dup	1913	SORCS3	SORCS3	NOT_FOUND
chr26	25719640	25757447	dup	37807	SORCS3	SORCS3	NOT_FOUND
chr26	27738232	27815546	dup	77314	SORCS1	SORCS1	SORCS1
chr26	29313469	29317256	dup	3787	NOT_FOUND	NOT_FOUND	NOT_FOUND
chr26	30348910	30401474	dup	52564	NOT_FOUND	NOT_FOUND	NOT_FOUND
chr26	32245717	33016839	dup	771122	GPAM	GPAM	GPAM
chr26	34296519	34299839	dup	3320	NOT_FOUND	NOT_FOUND	NOT_FOUND
chr26	34671883	34684912	dup	13029	NOT_FOUND	NOT_FOUND	NOT_FOUND
chr26	34748400	34796155	dup	47755	NOT_FOUND	NOT_FOUND	NOT_FOUND
chr26	35401666	35407670	dup	6004	NOT_FOUND	NOT_FOUND	NOT_FOUND
chr26	37301677	37305928	dup	4251	PNLIP	PNLIP	PNLIP
chr26	39398281	39414190	dup	15909	NOT_FOUND	NOT_FOUND	NOT_FOUND
chr26	40562020	40566096	dup	4076	NOT_FOUND	NOT_FOUND	NOT_FOUND
chr26	40707768	40723977	dup	16209	NOT_FOUND	NOT_FOUND	NOT_FOUND
chr26	44563398	44594786	dup	31388	NOT_FOUND	NOT_FOUND	NOT_FOUND
chr26	47577204	47580734	dup	3530	NOT_FOUND	NOT_FOUND	NOT_FOUND
chr26	50354981	50359661	dup	4680	NOT_FOUND	NOT_FOUND	NOT_FOUND
chr26	50490840	50504201	dup	13361	NOT_FOUND	NOT_FOUND	NOT_FOUND
chr26	50866198	51021993	dup	155795	ADGRA1	ADGRA1	ADGRA1
chr26	51436176	51443018	dup	6842	NOT_FOUND	NOT_FOUND	NOT_FOUND
chr27	3339845	3343936	dup	4091	NOT_FOUND	NOT_FOUND	NOT_FOUND
chr27	4845275	4862264	dup	16989	NOT_FOUND	NOT_FOUND	NOT_FOUND
chr27	5356926	6189168	dup	832242	DEFB,DEFB1,DEFB4A,DEFB5,EBD	DEFB,DEFB1,DEFB4A,DEFB5,EBD	DEFB,DEFB1,DEFB4A,DEFB5,EBD
chr27	9582186	9599780	dup	17594	NOT_FOUND	NOT_FOUND	NOT_FOUND
chr27	14351068	14354770	dup	3702	NOT_FOUND	NOT_FOUND	NOT_FOUND
chr27	14655250	14742440	dup	87190	ANKRD37,C27H4orf47,SNX25,UFSP2	ANKRD37,C27H4orf47,SNX25,UFSP2	ANKRD37,C27H4orf47,SNX25,UFSP2
chr27	16169830	16181458	dup	11628	NOT_FOUND	NOT_FOUND	NOT_FOUND
chr27	16419764	16426408	dup	6644	NOT_FOUND	NOT_FOUND	NOT_FOUND
chr27	17425003	17436876	dup	11873	NOT_FOUND	NOT_FOUND	NOT_FOUND
chr27	18225043	18235364	dup	10321	NOT_FOUND	NOT_FOUND	NOT_FOUND
chr27	18689766	18740236	dup	50470	MTUS1,PDGFRL	MTUS1,PDGFRL	MTUS1,PDGFRL
chr27	19502717	19506424	dup	3707	NOT_FOUND	NOT_FOUND	NOT_FOUND
chr27	20049646	20056924	dup	7278	MSR1	MSR1	MSR1
chr27	24697828	24704734	dup	6906	TNKS	TNKS	NOT_FOUND
chr27	26576946	26630880	dup	53934	NOT_FOUND	NOT_FOUND	NOT_FOUND
chr27	27775493	27786005	dup	10512	NRG1	NRG1	NOT_FOUND
chr27	32694082	32710854	dup	16772	NOT_FOUND	NOT_FOUND	NOT_FOUND
chr27	34833992	34844945	dup	10953	NOT_FOUND	NOT_FOUND	NOT_FOUND
chr27	34982569	34985568	dup	2999	NOT_FOUND	NOT_FOUND	NOT_FOUND
chr27	35108990	35113540	dup	4550	NOT_FOUND	NOT_FOUND	NOT_FOUND
chr27	35759290	35800684	dup	41394	NOT_FOUND	NOT_FOUND	NOT_FOUND
chr27	35936818	35946625	dup	9807	SFRP1	SFRP1	SFRP1
chr27	38109791	38292753	dup	182962	NOT_FOUND	NOT_FOUND	NOT_FOUND
chr27	38334720	38341226	dup	6506	NOT_FOUND	NOT_FOUND	NOT_FOUND
chr27	38362880	38407303	dup	44423	NOT_FOUND	NOT_FOUND	NOT_FOUND
chr27	41545505	41557296	dup	11791	NOT_FOUND	NOT_FOUND	NOT_FOUND
chr27	43901931	43905902	dup	3971	NOT_FOUND	NOT_FOUND	NOT_FOUND
chr28	65065	75716	dup	10651	NOT_FOUND	NOT_FOUND	NOT_FOUND
chr28	1023280	1038371	dup	15091	NOT_FOUND	NOT_FOUND	NOT_FOUND
chr28	1689914	1751899	dup	61985	NOT_FOUND	NOT_FOUND	NOT_FOUND
chr28	2116842	2121413	dup	4571	NOT_FOUND	NOT_FOUND	NOT_FOUND
chr28	2275570	2300752	dup	25182	NOT_FOUND	NOT_FOUND	NOT_FOUND
chr28	2403958	2443471	dup	39513	NOT_FOUND	NOT_FOUND	NOT_FOUND
chr28	2468624	2893694	dup	425070	NOT_FOUND	NOT_FOUND	NOT_FOUND
chr28	4139738	4179007	dup	39269	NOT_FOUND	NOT_FOUND	NOT_FOUND
chr28	4638738	4644991	dup	6253	NOT_FOUND	NOT_FOUND	NOT_FOUND
chr28	7279640	7307749	dup	28109	NOT_FOUND	NOT_FOUND	NOT_FOUND
chr28	10760635	10774825	dup	14190	NOT_FOUND	NOT_FOUND	NOT_FOUND
chr28	14526058	14538162	dup	12104	NOT_FOUND	NOT_FOUND	NOT_FOUND
chr28	17272168	17284331	dup	12163	NOT_FOUND	NOT_FOUND	NOT_FOUND
chr28	19509353	19643454	dup	134101	JMJD1C,MIR1296	JMJD1C,MIR1296	JMJD1C,MIR1296
chr28	21991716	22031642	dup	39926	NOT_FOUND	NOT_FOUND	NOT_FOUND
chr28	23335572	23358296	dup	22724	CTNNA3	CTNNA3	NOT_FOUND
chr28	24478116	24483517	dup	5401	NOT_FOUND	NOT_FOUND	NOT_FOUND
chr28	26513742	26546208	dup	32466	AIFM2,SAR1A	AIFM2,SAR1A	AIFM2,SAR1A
chr28	26831145	26839732	dup	8587	NOT_FOUND	NOT_FOUND	NOT_FOUND
chr28	29247528	29270333	dup	22805	P4HA1	P4HA1	P4HA1
chr28	30293690	30331971	dup	38281	ADK	ADK	NOT_FOUND
chr28	30349580	30386898	dup	37318	ADK	ADK	ADK
chr28	35465802	35526141	dup	60339	NOT_FOUND	NOT_FOUND	NOT_FOUND
chr28	35600692	35632236	dup	31544	CGN1	CGN1	CGN1
chr28	35727926	35783632	dup	55706	NOT_FOUND	NOT_FOUND	NOT_FOUND
chr28	38332463	38339404	dup	6941	NRG3	NRG3	NOT_FOUND
chr28	38749772	38757102	dup	7330	NOT_FOUND	NOT_FOUND	NOT_FOUND
chr28	40654966	40894699	dup	239733	NOT_FOUND	NOT_FOUND	NOT_FOUND
chr28	40906604	41125553	dup	218949	NOT_FOUND	NOT_FOUND	NOT_FOUND
chr28	41467348	41472306	dup	4958	NOT_FOUND	NOT_FOUND	NOT_FOUND
chr28	42283918	42285329	dup	1411	NOT_FOUND	NOT_FOUND	NOT_FOUND
chr28	43011355	43021239	dup	9884	NOT_FOUND	NOT_FOUND	NOT_FOUND
chr28	43916806	43924903	dup	8097	NOT_FOUND	NOT_FOUND	NOT_FOUND
chr28	45673478	45686562	dup	13084	NOT_FOUND	NOT_FOUND	NOT_FOUND
chr28	46044620	46081900	dup	37280	TFAM	TFAM	TFAM
chr29	323185	376652	dup	53467	NOT_FOUND	NOT_FOUND	NOT_FOUND
chr29	4525995	4529657	dup	3662	NOT_FOUND	NOT_FOUND	NOT_FOUND
chr29	5155732	5446333	dup	290601	TRIM64,TRIM77	TRIM64,TRIM77	TRIM64,TRIM77
chr29	11930159	11932564	dup	2405	NOT_FOUND	NOT_FOUND	NOT_FOUND
chr29	12108158	12116754	dup	8596	NOT_FOUND	NOT_FOUND	NOT_FOUND
chr29	14210342	14239868	dup	29526	NOT_FOUND	NOT_FOUND	NOT_FOUND
chr29	14341946	14363189	dup	21243	NOT_FOUND	NOT_FOUND	NOT_FOUND
chr29	16802505	16806789	dup	4284	NOT_FOUND	NOT_FOUND	NOT_FOUND
chr29	19202756	19214812	dup	12056	NOT_FOUND	NOT_FOUND	NOT_FOUND
chr29	19661149	19672005	dup	10856	NOT_FOUND	NOT_FOUND	NOT_FOUND
chr29	19811305	19841139	dup	29834	NOT_FOUND	NOT_FOUND	NOT_FOUND
chr29	19846069	19855031	dup	8962	NOT_FOUND	NOT_FOUND	NOT_FOUND
chr29	19869555	20316317	dup	446762	LUZP2	LUZP2	LUZP2
chr29	20852895	20994301	dup	141406	NOT_FOUND	NOT_FOUND	NOT_FOUND
chr29	21608543	21611292	dup	2749	NOT_FOUND	NOT_FOUND	NOT_FOUND
chr29	21726102	21737779	dup	11677	NOT_FOUND	NOT_FOUND	NOT_FOUND
chr29	25056769	25071194	dup	14425	NOT_FOUND	NOT_FOUND	NOT_FOUND
chr29	27051774	27057102	dup	5328	NOT_FOUND	NOT_FOUND	NOT_FOUND
chr29	27074985	27078348	dup	3363	NOT_FOUND	NOT_FOUND	NOT_FOUND
chr29	27757297	27776072	dup	18775	LOC787625	LOC787625	LOC787625
chr29	28345613	28354480	dup	8867	NOT_FOUND	NOT_FOUND	NOT_FOUND
chr29	29240741	29243576	dup	2835	PKNOX2	PKNOX2	PKNOX2
chr29	29895275	29905475	dup	10200	NOT_FOUND	NOT_FOUND	NOT_FOUND
chr29	31284551	31298053	dup	13502	NOT_FOUND	NOT_FOUND	NOT_FOUND
chr29	31801615	31813486	dup	11871	NOT_FOUND	NOT_FOUND	NOT_FOUND
chr29	36459203	36484348	dup	25145	NOT_FOUND	NOT_FOUND	NOT_FOUND
chr29	37213731	37404822	dup	191091	MIR584-7	MIR584-7	MIR584-7
chr29	38412665	38420300	dup	7635	NOT_FOUND	NOT_FOUND	NOT_FOUND
chr29	38445262	38459739	dup	14477	NOT_FOUND	NOT_FOUND	NOT_FOUND
chr29	38584926	38629958	dup	45032	NOT_FOUND	NOT_FOUND	NOT_FOUND
chr29	38653064	38920839	dup	267775	PAG14,PAG15,PAG4	PAG14,PAG15,PAG4	PAG14,PAG15,PAG4
chr29	38983875	39804741	dup	820866	MGC157405,MGC157408,PAG1,PAG16,PAG17,PAG19,PAG20,PAG21	MGC157405,MGC157408,PAG1,PAG16,PAG17,PAG19,PAG20,PAG21	MGC157405,MGC157408,PAG1,PAG16,PAG17,PAG19,PAG20,PAG21
chr29	40057762	40085902	dup	28140	PAG6	PAG6	PAG6
chr29	40398682	40400317	dup	1635	NOT_FOUND	NOT_FOUND	NOT_FOUND
chr29	42401230	42567601	dup	166371	LOC618367	LOC618367	LOC618367
chr29	44273061	44277703	dup	4642	NOT_FOUND	NOT_FOUND	NOT_FOUND
chr29	45070539	45080080	dup	9541	NOT_FOUND	NOT_FOUND	NOT_FOUND
chr29	45378286	45419131	dup	40845	NOT_FOUND	NOT_FOUND	NOT_FOUND
chr29	45750857	45813076	dup	62219	NOT_FOUND	NOT_FOUND	NOT_FOUND
chr29	46697505	46837463	dup	139958	CPT1A,GAL,MTL5,PPP6R3	CPT1A,GAL,MTL5,PPP6R3	CPT1A,GAL,MTL5,PPP6R3
chr29	47023568	47071538	dup	47970	TPCN2	TPCN2	TPCN2
chr29	48040766	48113302	dup	72536	PPFIA1	PPFIA1	PPFIA1
chr29	48381541	48388695	dup	7154	NOT_FOUND	NOT_FOUND	NOT_FOUND
chr29	48859275	48908319	dup	49044	NOT_FOUND	NOT_FOUND	NOT_FOUND
chr29	49570064	49670579	dup	100515	KCNQ1	KCNQ1	KCNQ1
chr29	50376722	50410316	dup	33594	AP2A2	AP2A2	AP2A2
chr3	505899	540869	dup	34970	GPR161	NOT_FOUND	NOT_FOUND
chr3	672753	787371	dup	114618	DCAF6,MPC2	DCAF6,MPC2	DCAF6,MPC2
chr3	1683043	1687675	dup	4632	DUSP27	DUSP27	DUSP27
chr3	6488828	6495486	dup	6658	NOT_FOUND	NOT_FOUND	NOT_FOUND
chr3	7633249	7663313	dup	30064	NOT_FOUND	NOT_FOUND	NOT_FOUND
chr3	8635643	8682290	dup	46647	NOT_FOUND	NOT_FOUND	NOT_FOUND
chr3	11847333	11891102	dup	43769	CD1B	CD1B	CD1B
chr3	12018190	12124072	dup	105882	CD1D	CD1D	CD1D
chr3	13339669	13361772	dup	22103	NOT_FOUND	NOT_FOUND	NOT_FOUND
chr3	13442537	13448997	dup	6460	NOT_FOUND	NOT_FOUND	NOT_FOUND
chr3	13657562	13671276	dup	13714	NOT_FOUND	NOT_FOUND	NOT_FOUND
chr3	15187300	15347004	dup	159704	ASH1L	ASH1L	ASH1L
chr3	17169810	17172200	dup	2390	NOT_FOUND	NOT_FOUND	NOT_FOUND
chr3	17681439	17750585	dup	69146	NOT_FOUND	NOT_FOUND	NOT_FOUND
chr3	19623906	19709147	dup	85241	LYSMD1,PIP5K1A,SCNM1,TMOD4,TNFAIP8L2,VPS72	LYSMD1,PIP5K1A,SCNM1,TMOD4,TNFAIP8L2,VPS72	LYSMD1,PIP5K1A,SCNM1,TMOD4,TNFAIP8L2,VPS72
chr3	20796670	20823338	dup	26668	H2B	H2B	H2B
chr3	20952889	21004447	dup	51558	MGC134040	MGC134040	MGC134040
chr3	21066806	21071654	dup	4848	NOT_FOUND	NOT_FOUND	NOT_FOUND
chr3	21217250	21313585	dup	96335	NOT_FOUND	NOT_FOUND	NOT_FOUND
chr3	23098959	23112143	dup	13184	NOT_FOUND	NOT_FOUND	NOT_FOUND
chr3	27989886	27997941	dup	8055	NOT_FOUND	NOT_FOUND	NOT_FOUND
chr3	29581953	29601595	dup	19642	NOT_FOUND	NOT_FOUND	NOT_FOUND
chr3	31714769	31716987	dup	2218	NOT_FOUND	NOT_FOUND	NOT_FOUND
chr3	33578557	33588082	dup	9525	NOT_FOUND	NOT_FOUND	NOT_FOUND
chr3	34623530	34737820	dup	114290	STXBP3	STXBP3	STXBP3
chr3	39758246	39807559	dup	49313	NOT_FOUND	NOT_FOUND	NOT_FOUND
chr3	40164886	40171638	dup	6752	NOT_FOUND	NOT_FOUND	NOT_FOUND
chr3	40808791	40813921	dup	5130	NOT_FOUND	NOT_FOUND	NOT_FOUND
chr3	42713794	42734062	dup	20268	VCAM1	VCAM1	VCAM1
chr3	43727486	43737193	dup	9707	PALMD	PALMD	NOT_FOUND
chr3	52174323	52220336	dup	46013	HFM1	HFM1	HFM1
chr3	53304120	53308403	dup	4283	NOT_FOUND	NOT_FOUND	NOT_FOUND
chr3	54139668	54168725	dup	29057	NOT_FOUND	NOT_FOUND	NOT_FOUND
chr3	54251564	54260566	dup	9002	GBP5	GBP5	GBP5
chr3	54316049	54339808	dup	23759	LOC512486	LOC512486	LOC512486
chr3	54346596	55017187	dup	670591	GBP4,GBP6	GBP4,GBP6	GBP4,GBP6
chr3	59710502	59814640	dup	104138	CTBS,GNG5,RPF1	CTBS,GNG5,RPF1	CTBS,GNG5,RPF1
chr3	60330296	60339986	dup	9690	NOT_FOUND	NOT_FOUND	NOT_FOUND
chr3	61555537	61558956	dup	3419	NOT_FOUND	NOT_FOUND	NOT_FOUND
chr3	65136665	65169175	dup	32510	NOT_FOUND	NOT_FOUND	NOT_FOUND
chr3	72206833	72248876	dup	42043	NOT_FOUND	NOT_FOUND	NOT_FOUND
chr3	73482318	73529818	dup	47500	NEGR1	NEGR1	NOT_FOUND
chr3	77426665	77430436	dup	3771	WLS	WLS	NOT_FOUND
chr3	80390670	80403968	dup	13298	NOT_FOUND	NOT_FOUND	NOT_FOUND
chr3	84660496	84670226	dup	9730	NOT_FOUND	NOT_FOUND	NOT_FOUND
chr3	85645454	85661876	dup	16422	NOT_FOUND	NOT_FOUND	NOT_FOUND
chr3	86267513	86274268	dup	6755	C3H1orf87	C3H1orf87	NOT_FOUND
chr3	89775141	89800838	dup	25697	C8A,C8B	C8A,C8B	C8A,C8B
chr3	90937865	90944315	dup	6450	NOT_FOUND	NOT_FOUND	NOT_FOUND
chr3	92748494	92770810	dup	22316	TMEM59	TMEM59	TMEM59
chr3	93804369	93822599	dup	18230	NOT_FOUND	NOT_FOUND	NOT_FOUND
chr3	93914456	94006679	dup	92223	SCP2	SCP2	SCP2
chr3	94583211	94613585	dup	30374	NOT_FOUND	NOT_FOUND	NOT_FOUND
chr3	98949209	98952564	dup	3355	NOT_FOUND	NOT_FOUND	NOT_FOUND
chr3	99686644	99700116	dup	13472	GSR	GSR	GSR
chr3	99811044	99858530	dup	47486	CYP4A11	CYP4A11	CYP4A11
chr3	100834285	100907242	dup	72957	NOT_FOUND	NOT_FOUND	NOT_FOUND
chr3	102462589	102467721	dup	5132	NOT_FOUND	NOT_FOUND	NOT_FOUND
chr3	103336589	103343063	dup	6474	TMEM125	TMEM125	TMEM125
chr3	103426304	103436553	dup	10249	EBNA1BP2,FAM183A	EBNA1BP2,FAM183A	EBNA1BP2,FAM183A
chr3	103635317	103680170	dup	44853	NOT_FOUND	NOT_FOUND	NOT_FOUND
chr3	104041156	104048383	dup	7227	NOT_FOUND	NOT_FOUND	NOT_FOUND
chr3	105652360	105720505	dup	68145	SCMH1	SCMH1	SCMH1
chr3	108893521	108900884	dup	7363	GNL2	GNL2	GNL2
chr3	111086111	111120332	dup	34221	NOT_FOUND	NOT_FOUND	NOT_FOUND
chr3	111590547	111618384	dup	27837	NOT_FOUND	NOT_FOUND	NOT_FOUND
chr3	113124504	113154064	dup	29560	GIGYF2,KCNJ13	GIGYF2,KCNJ13	GIGYF2,KCNJ13
chr3	113772181	113786118	dup	13937	DGKD	DGKD	DGKD
chr3	115914735	115928671	dup	13936	NOT_FOUND	NOT_FOUND	NOT_FOUND
chr3	116447268	116448759	dup	1491	IQCA1	IQCA1	IQCA1
chr3	118608493	118612469	dup	3976	NOT_FOUND	NOT_FOUND	NOT_FOUND
chr3	119625433	119633493	dup	8060	NOT_FOUND	NOT_FOUND	NOT_FOUND
chr3	119892764	119945565	dup	52801	NOT_FOUND	NOT_FOUND	NOT_FOUND
chr3	120883492	120891162	dup	7670	NOT_FOUND	NOT_FOUND	NOT_FOUND
chr4	1062	923590	dup	922528	VSTM2A	VSTM2A	VSTM2A
chr4	971123	985653	dup	14530	NOT_FOUND	NOT_FOUND	NOT_FOUND
chr4	1047205	1431540	dup	384335	NOT_FOUND	NOT_FOUND	NOT_FOUND
chr4	2051347	2066285	dup	14938	NOT_FOUND	NOT_FOUND	NOT_FOUND
chr4	2567651	2569596	dup	1945	NOT_FOUND	NOT_FOUND	NOT_FOUND
chr4	2691013	2695963	dup	4950	NOT_FOUND	NOT_FOUND	NOT_FOUND
chr4	6638999	6648624	dup	9625	NOT_FOUND	NOT_FOUND	NOT_FOUND
chr4	9139732	9157466	dup	17734	NOT_FOUND	NOT_FOUND	NOT_FOUND
chr4	12890972	12900402	dup	9430	NOT_FOUND	NOT_FOUND	NOT_FOUND
chr4	13603900	13615401	dup	11501	NOT_FOUND	NOT_FOUND	NOT_FOUND
chr4	15357662	15359535	dup	1873	NOT_FOUND	NOT_FOUND	NOT_FOUND
chr4	21127694	21156574	dup	28880	NOT_FOUND	NOT_FOUND	NOT_FOUND
chr4	23357408	23376985	dup	19577	NOT_FOUND	NOT_FOUND	NOT_FOUND
chr4	23760228	23774504	dup	14276	AGMO	AGMO	AGMO
chr4	27936886	27948969	dup	12083	NOT_FOUND	NOT_FOUND	NOT_FOUND
chr4	29416159	29437533	dup	21374	NOT_FOUND	NOT_FOUND	NOT_FOUND
chr4	32546186	32583788	dup	37602	NOT_FOUND	NOT_FOUND	NOT_FOUND
chr4	33002790	33127117	dup	124327	NOT_FOUND	NOT_FOUND	NOT_FOUND
chr4	35633627	35642516	dup	8889	SEMA3D	NOT_FOUND	NOT_FOUND
chr4	39748902	39827558	dup	78656	NOT_FOUND	NOT_FOUND	NOT_FOUND
chr4	41831450	41835524	dup	4074	NOT_FOUND	NOT_FOUND	NOT_FOUND
chr4	45054839	45072215	dup	17376	RELN	RELN	NOT_FOUND
chr4	46526535	46553374	dup	26839	KMT2E	KMT2E	KMT2E
chr4	46975403	46982930	dup	7527	ATXN7L1	ATXN7L1	ATXN7L1
chr4	47531838	47539595	dup	7757	NOT_FOUND	NOT_FOUND	NOT_FOUND
chr4	50580483	50586421	dup	5938	NOT_FOUND	NOT_FOUND	NOT_FOUND
chr4	50775023	50816295	dup	41272	TARP	TARP	TARP
chr4	54061520	54064049	dup	2529	NOT_FOUND	NOT_FOUND	NOT_FOUND
chr4	55073896	55090504	dup	16608	NOT_FOUND	NOT_FOUND	NOT_FOUND
chr4	55272324	55280715	dup	8391	NOT_FOUND	NOT_FOUND	NOT_FOUND
chr4	57268038	57273673	dup	5635	NOT_FOUND	NOT_FOUND	NOT_FOUND
chr4	57716679	57723685	dup	7006	NOT_FOUND	NOT_FOUND	NOT_FOUND
chr4	60022235	60027345	dup	5110	NOT_FOUND	NOT_FOUND	NOT_FOUND
chr4	62439435	62458442	dup	19007	NOT_FOUND	NOT_FOUND	NOT_FOUND
chr4	66017706	66027971	dup	10265	NOT_FOUND	NOT_FOUND	NOT_FOUND
chr4	66368850	66398178	dup	29328	ZNRF2	ZNRF2	ZNRF2
chr4	66414077	66421522	dup	7445	ZNRF2	ZNRF2	NOT_FOUND
chr4	66876892	66885840	dup	8948	NOT_FOUND	NOT_FOUND	NOT_FOUND
chr4	73008036	73017887	dup	9851	NOT_FOUND	NOT_FOUND	NOT_FOUND
chr4	73516701	73518942	dup	2241	ZNF804B	ZNF804B	NOT_FOUND
chr4	75028395	75104623	dup	76228	GTPBP10	GTPBP10	NOT_FOUND
chr4	76360463	76371304	dup	10841	NOT_FOUND	NOT_FOUND	NOT_FOUND
chr4	78476506	78480321	dup	3815	NOT_FOUND	NOT_FOUND	NOT_FOUND
chr4	83271369	83288934	dup	17565	NOT_FOUND	NOT_FOUND	NOT_FOUND
chr4	83409962	83468395	dup	58433	NOT_FOUND	NOT_FOUND	NOT_FOUND
chr4	83805354	83827491	dup	22137	NOT_FOUND	NOT_FOUND	NOT_FOUND
chr4	85615679	85724408	dup	108729	KCND2	KCND2	NOT_FOUND
chr4	85755722	85923262	dup	167540	KCND2	KCND2	NOT_FOUND
chr4	86936737	86956475	dup	19738	NOT_FOUND	NOT_FOUND	NOT_FOUND
chr4	87442198	87451125	dup	8927	NOT_FOUND	NOT_FOUND	NOT_FOUND
chr4	90407999	90415012	dup	7013	NOT_FOUND	NOT_FOUND	NOT_FOUND
chr4	91223145	91230427	dup	7282	NOT_FOUND	NOT_FOUND	NOT_FOUND
chr4	92050389	92056593	dup	6204	GRM8	GRM8	NOT_FOUND
chr4	93730099	93747453	dup	17354	TNPO3	TNPO3	TNPO3
chr4	94418847	94430136	dup	11289	NOT_FOUND	NOT_FOUND	NOT_FOUND
chr4	98320944	98324929	dup	3985	EXOC4	EXOC4	NOT_FOUND
chr4	98987734	98996207	dup	8473	NOT_FOUND	NOT_FOUND	NOT_FOUND
chr4	99775747	99923879	dup	148132	LOC514257	LOC514257	LOC514257
chr4	102594492	102649829	dup	55337	AKR1D1	AKR1D1	AKR1D1
chr4	102688144	102717989	dup	29845	NOT_FOUND	NOT_FOUND	NOT_FOUND
chr4	104143651	104149860	dup	6209	TBXAS1	TBXAS1	NOT_FOUND
chr4	105994555	106144801	dup	150246	CLEC5A	CLEC5A	CLEC5A
chr4	106395416	106497211	dup	101795	NOT_FOUND	NOT_FOUND	NOT_FOUND
chr4	106623242	106765834	dup	142592	LOC509513	LOC509513	LOC509513
chr4	107212512	107253901	dup	41389	NOT_FOUND	NOT_FOUND	NOT_FOUND
chr4	108116035	108122632	dup	6597	NOT_FOUND	NOT_FOUND	NOT_FOUND
chr4	108141346	108171759	dup	30413	NOT_FOUND	NOT_FOUND	NOT_FOUND
chr4	108220194	108281700	dup	61506	NOT_FOUND	NOT_FOUND	NOT_FOUND
chr4	108339047	108347592	dup	8545	NOT_FOUND	NOT_FOUND	NOT_FOUND
chr4	109085439	109098126	dup	12687	NOT_FOUND	NOT_FOUND	NOT_FOUND
chr4	111661186	111663882	dup	2696	NOT_FOUND	NOT_FOUND	NOT_FOUND
chr4	112422989	112426902	dup	3913	NOT_FOUND	NOT_FOUND	NOT_FOUND
chr4	112441656	112445556	dup	3900	NOT_FOUND	NOT_FOUND	NOT_FOUND
chr4	113646992	113795368	dup	148376	GIMAP7,LOC511617	GIMAP7,LOC511617	GIMAP7,LOC511617
chr4	113907621	114054220	dup	146599	GIMAP7,LOC512867	GIMAP7,LOC512867	GIMAP7,LOC512867
chr4	116097559	116160769	dup	63210	NOT_FOUND	NOT_FOUND	NOT_FOUND
chr4	116957858	116962080	dup	4222	DPP6	NOT_FOUND	NOT_FOUND
chr4	117388257	117391601	dup	3344	DPP6	DPP6	NOT_FOUND
chr4	118495624	118499730	dup	4106	NOT_FOUND	NOT_FOUND	NOT_FOUND
chr5	25906	83233	dup	57327	NOT_FOUND	NOT_FOUND	NOT_FOUND
chr5	108421	140740	dup	32319	NOT_FOUND	NOT_FOUND	NOT_FOUND
chr5	214612	251403	dup	36791	NOT_FOUND	NOT_FOUND	NOT_FOUND
chr5	1374641	1377250	dup	2609	RAB21	RAB21	NOT_FOUND
chr5	3434356	3436776	dup	2420	NOT_FOUND	NOT_FOUND	NOT_FOUND
chr5	3594378	3847567	dup	253189	NOT_FOUND	NOT_FOUND	NOT_FOUND
chr5	8267834	8287698	dup	19864	NOT_FOUND	NOT_FOUND	NOT_FOUND
chr5	9766289	9933020	dup	166731	NOT_FOUND	NOT_FOUND	NOT_FOUND
chr5	11755431	11801540	dup	46109	NOT_FOUND	NOT_FOUND	NOT_FOUND
chr5	13341574	13362021	dup	20447	NOT_FOUND	NOT_FOUND	NOT_FOUND
chr5	14044364	14058195	dup	13831	NOT_FOUND	NOT_FOUND	NOT_FOUND
chr5	15375788	15391716	dup	15928	NOT_FOUND	NOT_FOUND	NOT_FOUND
chr5	17787729	17796335	dup	8606	NOT_FOUND	NOT_FOUND	NOT_FOUND
chr5	18692674	18774570	dup	81896	NOT_FOUND	NOT_FOUND	NOT_FOUND
chr5	23318907	23345660	dup	26753	NOT_FOUND	NOT_FOUND	NOT_FOUND
chr5	23927513	23935728	dup	8215	NOT_FOUND	NOT_FOUND	NOT_FOUND
chr5	24116488	24131469	dup	14981	PLXNC1	PLXNC1	NOT_FOUND
chr5	25487353	25506845	dup	19492	NOT_FOUND	NOT_FOUND	NOT_FOUND
chr5	27142582	27295602	dup	153020	KRT18,KRT4,KRT78,KRT79,KRT8	KRT18,KRT4,KRT78,KRT79,KRT8	KRT18,KRT4,KRT78,KRT79,KRT8
chr5	28118531	28120980	dup	2449	NOT_FOUND	NOT_FOUND	NOT_FOUND
chr5	31153273	31164990	dup	11717	ADCY6	ADCY6	ADCY6
chr5	31905683	31918396	dup	12713	NOT_FOUND	NOT_FOUND	NOT_FOUND
chr5	34480376	34496348	dup	15972	SCAF11	NOT_FOUND	SCAF11
chr5	37349865	37373636	dup	23771	NOT_FOUND	NOT_FOUND	NOT_FOUND
chr5	38572582	38586509	dup	13927	ZCRB1	ZCRB1	ZCRB1
chr5	41476949	41570700	dup	93751	SLC2A13	SLC2A13	SLC2A13
chr5	41728084	41778933	dup	50849	NOT_FOUND	NOT_FOUND	NOT_FOUND
chr5	41982095	41983818	dup	1723	KIF21A	KIF21A	NOT_FOUND
chr5	42196029	42197319	dup	1290	NOT_FOUND	NOT_FOUND	NOT_FOUND
chr5	43576199	43584823	dup	8624	NOT_FOUND	NOT_FOUND	NOT_FOUND
chr5	44417351	44503597	dup	86246	LOC781146	LOC781146	LOC781146
chr5	44705963	44723725	dup	17762	LYZ	LYZ	LYZ
chr5	44913823	44926855	dup	13032	NOT_FOUND	NOT_FOUND	NOT_FOUND
chr5	47424328	47446929	dup	22601	NOT_FOUND	NOT_FOUND	NOT_FOUND
chr5	53108521	53317799	dup	209278	NOT_FOUND	NOT_FOUND	NOT_FOUND
chr5	54019549	54056545	dup	36996	SLC16A7	SLC16A7	SLC16A7
chr5	56201336	56213959	dup	12623	ARHGEF25,DTX3	ARHGEF25,DTX3	ARHGEF25,DTX3
chr5	57993463	58039918	dup	46455	NOT_FOUND	NOT_FOUND	NOT_FOUND
chr5	58961352	59268092	dup	306740	NOT_FOUND	NOT_FOUND	NOT_FOUND
chr5	59560497	59598727	dup	38230	NOT_FOUND	NOT_FOUND	NOT_FOUND
chr5	59721116	59751254	dup	30138	NOT_FOUND	NOT_FOUND	NOT_FOUND
chr5	59844248	59920279	dup	76031	NOT_FOUND	NOT_FOUND	NOT_FOUND
chr5	63426863	63433183	dup	6320	ANKS1B	ANKS1B	NOT_FOUND
chr5	65533053	65550477	dup	17424	NOT_FOUND	NOT_FOUND	NOT_FOUND
chr5	65706399	65711532	dup	5133	NOT_FOUND	NOT_FOUND	NOT_FOUND
chr5	67948150	67962828	dup	14678	C5H12orf73,HSP90B1	C5H12orf73,HSP90B1	C5H12orf73,HSP90B1
chr5	68967048	68976336	dup	9288	NOT_FOUND	NOT_FOUND	NOT_FOUND
chr5	69640585	69660475	dup	19890	NOT_FOUND	NOT_FOUND	NOT_FOUND
chr5	71741315	71750901	dup	9586	SYN3	SYN3	NOT_FOUND
chr5	74856308	74880537	dup	24229	NOT_FOUND	NOT_FOUND	NOT_FOUND
chr5	74927498	75060837	dup	133339	APOL3,LOC510193	APOL3,LOC510193	APOL3,LOC510193
chr5	78401358	78422560	dup	21202	NOT_FOUND	NOT_FOUND	NOT_FOUND
chr5	79874371	79891798	dup	17427	NOT_FOUND	NOT_FOUND	NOT_FOUND
chr5	83094988	83107072	dup	12084	NOT_FOUND	NOT_FOUND	NOT_FOUND
chr5	84642697	84678158	dup	35461	NOT_FOUND	NOT_FOUND	NOT_FOUND
chr5	87143910	87146239	dup	2329	NOT_FOUND	NOT_FOUND	NOT_FOUND
chr5	88125679	88158602	dup	32923	C2CD5	C2CD5	C2CD5
chr5	94037544	94040980	dup	3436	NOT_FOUND	NOT_FOUND	NOT_FOUND
chr5	94068514	94089800	dup	21286	NOT_FOUND	NOT_FOUND	NOT_FOUND
chr5	95854075	95885236	dup	31161	ATF7IP	ATF7IP	ATF7IP
chr5	98728734	98757984	dup	29250	NOT_FOUND	NOT_FOUND	NOT_FOUND
chr5	99558052	99825480	dup	267428	KLRC1,LOC100336869,LOC100847738	KLRC1,LOC100336869,LOC100847738	KLRC1,LOC100336869,LOC100847738
chr5	100302471	100308072	dup	5601	CLEC1A	CLEC1A	NOT_FOUND
chr5	100588164	100642451	dup	54287	NOT_FOUND	NOT_FOUND	NOT_FOUND
chr5	100940967	100974547	dup	33580	KLRB1	KLRB1	KLRB1
chr5	102375978	102601337	dup	225359	WC-7	WC-7	WC-7
chr5	102642652	102667403	dup	24751	NOT_FOUND	NOT_FOUND	NOT_FOUND
chr5	103110521	103456921	dup	346400	CD163L1,WC1-8,WC1.3	CD163L1,WC1-8,WC1.3	CD163L1,WC1-8,WC1.3
chr5	103653222	103722388	dup	69166	C1RL	C1RL	C1RL
chr5	105408238	105416121	dup	7883	NOT_FOUND	NOT_FOUND	NOT_FOUND
chr5	107238359	107255845	dup	17486	NOT_FOUND	NOT_FOUND	NOT_FOUND
chr5	108120416	108144739	dup	24323	NOT_FOUND	NOT_FOUND	NOT_FOUND
chr5	110668507	110777659	dup	109152	DDX17,DMC1,KDELR3	DDX17,DMC1,KDELR3	DDX17,DMC1,KDELR3
chr5	111879381	111883027	dup	3646	NOT_FOUND	NOT_FOUND	NOT_FOUND
chr5	113035668	113040432	dup	4764	NOT_FOUND	NOT_FOUND	NOT_FOUND
chr5	113275693	113292343	dup	16650	MEI1	MEI1	MEI1
chr5	113611955	113624581	dup	12626	CYP2D14,MGC127055	CYP2D14,MGC127055	CYP2D14,MGC127055
chr5	114722859	114885730	dup	162871	NOT_FOUND	NOT_FOUND	NOT_FOUND
chr5	115024645	115081601	dup	56956	NOT_FOUND	NOT_FOUND	NOT_FOUND
chr5	115452207	115458848	dup	6641	NOT_FOUND	NOT_FOUND	NOT_FOUND
chr5	116908736	116915398	dup	6662	NOT_FOUND	NOT_FOUND	NOT_FOUND
chr5	117102295	117108148	dup	5853	NOT_FOUND	NOT_FOUND	NOT_FOUND
chr5	117194638	117196868	dup	2230	PPARA	PPARA	PPARA
chr5	117281795	117665872	dup	384077	TTC38	TTC38	TTC38
chr5	117688762	117712518	dup	23756	GTSE1	GTSE1	NOT_FOUND
chr5	118120746	118127379	dup	6633	TBC1D22A	TBC1D22A	NOT_FOUND
chr5	118506606	118521984	dup	15378	NOT_FOUND	NOT_FOUND	NOT_FOUND
chr5	118541433	118557483	dup	16050	NOT_FOUND	NOT_FOUND	NOT_FOUND
chr5	119323885	119327772	dup	3887	NOT_FOUND	NOT_FOUND	NOT_FOUND
chr6	372225	1025545	dup	653320	NOT_FOUND	NOT_FOUND	NOT_FOUND
chr6	1176957	1294965	dup	118008	NOT_FOUND	NOT_FOUND	NOT_FOUND
chr6	3190744	3217181	dup	26437	NOT_FOUND	NOT_FOUND	NOT_FOUND
chr6	4553543	4557501	dup	3958	PRDM5	PRDM5	NOT_FOUND
chr6	5288155	5298300	dup	10145	NOT_FOUND	NOT_FOUND	NOT_FOUND
chr6	6860870	6900553	dup	39683	PDE5A	PDE5A	PDE5A
chr6	7141648	7172627	dup	30979	NOT_FOUND	NOT_FOUND	NOT_FOUND
chr6	7828955	7840878	dup	11923	METTL14	METTL14	METTL14
chr6	7852787	7861603	dup	8816	NOT_FOUND	NOT_FOUND	NOT_FOUND
chr6	8514737	8518111	dup	3374	NOT_FOUND	NOT_FOUND	NOT_FOUND
chr6	9736332	9984923	dup	248591	NOT_FOUND	NOT_FOUND	NOT_FOUND
chr6	10509304	10513332	dup	4028	NOT_FOUND	NOT_FOUND	NOT_FOUND
chr6	11714324	11721455	dup	7131	NDST4	NDST4	NOT_FOUND
chr6	15912003	15916959	dup	4956	NOT_FOUND	NOT_FOUND	NOT_FOUND
chr6	16671507	16741884	dup	70377	LRIT3,RRH	LRIT3,RRH	LRIT3,RRH
chr6	18524613	18539479	dup	14866	CYP2U1	CYP2U1	CYP2U1
chr6	19609941	19621013	dup	11072	NOT_FOUND	NOT_FOUND	NOT_FOUND
chr6	21883598	21887276	dup	3678	NOT_FOUND	NOT_FOUND	NOT_FOUND
chr6	25778059	25781298	dup	3239	NOT_FOUND	NOT_FOUND	NOT_FOUND
chr6	27956249	27970286	dup	14037	NOT_FOUND	NOT_FOUND	NOT_FOUND
chr6	28989049	28994000	dup	4951	NOT_FOUND	NOT_FOUND	NOT_FOUND
chr6	29426479	29461483	dup	35004	NOT_FOUND	NOT_FOUND	NOT_FOUND
chr6	36478801	36507250	dup	28449	NOT_FOUND	NOT_FOUND	NOT_FOUND
chr6	38447022	38455242	dup	8220	NOT_FOUND	NOT_FOUND	NOT_FOUND
chr6	38837159	38869785	dup	32626	LCORL	LCORL	LCORL
chr6	40271130	40272128	dup	998	NOT_FOUND	NOT_FOUND	NOT_FOUND
chr6	40657347	40676355	dup	19008	NOT_FOUND	NOT_FOUND	NOT_FOUND
chr6	42395490	42488862	dup	93372	NOT_FOUND	NOT_FOUND	NOT_FOUND
chr6	48841785	48847179	dup	5394	NOT_FOUND	NOT_FOUND	NOT_FOUND
chr6	49114629	49124157	dup	9528	NOT_FOUND	NOT_FOUND	NOT_FOUND
chr6	50089507	50097847	dup	8340	NOT_FOUND	NOT_FOUND	NOT_FOUND
chr6	50955055	50971524	dup	16469	NOT_FOUND	NOT_FOUND	NOT_FOUND
chr6	51083676	51119010	dup	35334	NOT_FOUND	NOT_FOUND	NOT_FOUND
chr6	51439843	51616712	dup	176869	PCDH7	PCDH7	PCDH7
chr6	52123497	52127785	dup	4288	NOT_FOUND	NOT_FOUND	NOT_FOUND
chr6	52484971	52493924	dup	8953	NOT_FOUND	NOT_FOUND	NOT_FOUND
chr6	52909974	52916857	dup	6883	NOT_FOUND	NOT_FOUND	NOT_FOUND
chr6	53271127	53330075	dup	58948	NOT_FOUND	NOT_FOUND	NOT_FOUND
chr6	54071242	54096370	dup	25128	NOT_FOUND	NOT_FOUND	NOT_FOUND
chr6	56114195	56124881	dup	10686	NOT_FOUND	NOT_FOUND	NOT_FOUND
chr6	56452079	56469978	dup	17899	NOT_FOUND	NOT_FOUND	NOT_FOUND
chr6	56605349	56620012	dup	14663	NOT_FOUND	NOT_FOUND	NOT_FOUND
chr6	59247721	59267778	dup	20057	NOT_FOUND	NOT_FOUND	NOT_FOUND
chr6	60157922	60184753	dup	26831	KLB	KLB	KLB
chr6	60742798	60860213	dup	117415	RHOH	NOT_FOUND	RHOH
chr6	66823592	66826527	dup	2935	NOT_FOUND	NOT_FOUND	NOT_FOUND
chr6	68316330	68327026	dup	10696	CNGA1	CNGA1	CNGA1
chr6	71630923	72128229	dup	497306	KIT	KIT	KIT
chr6	73395362	73440145	dup	44783	NOT_FOUND	NOT_FOUND	NOT_FOUND
chr6	73998870	74001735	dup	2865	NOT_FOUND	NOT_FOUND	NOT_FOUND
chr6	76218134	76228364	dup	10230	NOT_FOUND	NOT_FOUND	NOT_FOUND
chr6	79876077	79982917	dup	106840	NOT_FOUND	NOT_FOUND	NOT_FOUND
chr6	80655810	80658733	dup	2923	NOT_FOUND	NOT_FOUND	NOT_FOUND
chr6	81435738	81446292	dup	10554	NOT_FOUND	NOT_FOUND	NOT_FOUND
chr6	81530606	81562733	dup	32127	TECRL	TECRL	TECRL
chr6	82480080	82481697	dup	1617	NOT_FOUND	NOT_FOUND	NOT_FOUND
chr6	86053293	86101702	dup	48409	NOT_FOUND	NOT_FOUND	NOT_FOUND
chr6	86136385	86150255	dup	13870	NOT_FOUND	NOT_FOUND	NOT_FOUND
chr6	86253147	86256252	dup	3105	NOT_FOUND	NOT_FOUND	NOT_FOUND
chr6	87291769	87296185	dup	4416	NOT_FOUND	NOT_FOUND	NOT_FOUND
chr6	88677866	88692558	dup	14692	NOT_FOUND	NOT_FOUND	NOT_FOUND
chr6	96055154	96059367	dup	4213	NOT_FOUND	NOT_FOUND	NOT_FOUND
chr6	96602679	96608753	dup	6074	NOT_FOUND	NOT_FOUND	NOT_FOUND
chr6	104946022	104949881	dup	3859	NOT_FOUND	NOT_FOUND	NOT_FOUND
chr6	108719728	108805685	dup	85957	FGFRL1,PIGG	FGFRL1,PIGG	PIGG
chr6	110845737	110851705	dup	5968	NOT_FOUND	NOT_FOUND	NOT_FOUND
chr6	111956255	111971234	dup	14979	NOT_FOUND	NOT_FOUND	NOT_FOUND
chr6	114983420	115027464	dup	44044	NOT_FOUND	NOT_FOUND	NOT_FOUND
chr6	119198290	119235390	dup	37100	NOT_FOUND	NOT_FOUND	NOT_FOUND
chr7	6698584	6718398	dup	19814	NOT_FOUND	NOT_FOUND	NOT_FOUND
chr7	8207142	8250202	dup	43060	NOT_FOUND	NOT_FOUND	NOT_FOUND
chr7	8316576	8352508	dup	35932	NOT_FOUND	NOT_FOUND	NOT_FOUND
chr7	9269619	9272322	dup	2703	NOT_FOUND	NOT_FOUND	NOT_FOUND
chr7	9293835	11345336	dup	2051501	NOT_FOUND	NOT_FOUND	NOT_FOUND
chr7	11426899	11437899	dup	11000	NOT_FOUND	NOT_FOUND	NOT_FOUND
chr7	11841154	11876291	dup	35137	NOT_FOUND	NOT_FOUND	NOT_FOUND
chr7	12046900	12149599	dup	102699	NOT_FOUND	NOT_FOUND	NOT_FOUND
chr7	12929362	12942939	dup	13577	C7H19orf53,CCDC130,MRI1	CCDC130,MRI1	C7H19orf53,CCDC130,MRI1
chr7	13437667	13441350	dup	3683	CACNA1A	CACNA1A	CACNA1A
chr7	14265466	14270828	dup	5362	NOT_FOUND	NOT_FOUND	NOT_FOUND
chr7	14634128	14637583	dup	3455	NOT_FOUND	NOT_FOUND	NOT_FOUND
chr7	14806354	14843094	dup	36740	NOT_FOUND	NOT_FOUND	NOT_FOUND
chr7	14988283	15028580	dup	40297	NOT_FOUND	NOT_FOUND	NOT_FOUND
chr7	15676705	15718585	dup	41880	OLFM2	OLFM2	NOT_FOUND
chr7	18518171	18566035	dup	47864	NOT_FOUND	NOT_FOUND	NOT_FOUND
chr7	18590181	18608340	dup	18159	NOT_FOUND	NOT_FOUND	NOT_FOUND
chr7	22040880	22114622	dup	73742	ZNF554,ZNF555	ZNF554,ZNF555	ZNF554,ZNF555
chr7	23924069	24014128	dup	90059	NOT_FOUND	NOT_FOUND	NOT_FOUND
chr7	24591305	24608698	dup	17393	NOT_FOUND	NOT_FOUND	NOT_FOUND
chr7	29631728	29638310	dup	6582	NOT_FOUND	NOT_FOUND	NOT_FOUND
chr7	29657271	29682967	dup	25696	NOT_FOUND	NOT_FOUND	NOT_FOUND
chr7	29992959	30017311	dup	24352	NOT_FOUND	NOT_FOUND	NOT_FOUND
chr7	30054181	30066784	dup	12603	NOT_FOUND	NOT_FOUND	NOT_FOUND
chr7	33446585	33463735	dup	17150	NOT_FOUND	NOT_FOUND	NOT_FOUND
chr7	34173601	34202425	dup	28824	NOT_FOUND	NOT_FOUND	NOT_FOUND
chr7	35987904	36084763	dup	96859	NOT_FOUND	NOT_FOUND	NOT_FOUND
chr7	36402293	36413229	dup	10936	NOT_FOUND	NOT_FOUND	NOT_FOUND
chr7	37078980	37081199	dup	2219	NOT_FOUND	NOT_FOUND	NOT_FOUND
chr7	39706515	39707997	dup	1482	HK3	HK3	NOT_FOUND
chr7	40252757	40268714	dup	15957	F12,PFN3,SLC34A1	F12,PFN3	F12,PFN3,SLC34A1
chr7	40612158	40633196	dup	21038	NOT_FOUND	NOT_FOUND	NOT_FOUND
chr7	41464283	41469486	dup	5203	NOT_FOUND	NOT_FOUND	NOT_FOUND
chr7	41570985	41578270	dup	7285	NOT_FOUND	NOT_FOUND	NOT_FOUND
chr7	42435053	42440064	dup	5011	NOT_FOUND	NOT_FOUND	NOT_FOUND
chr7	42745346	42794656	dup	49310	NOT_FOUND	NOT_FOUND	NOT_FOUND
chr7	43292715	43334237	dup	41522	NOT_FOUND	NOT_FOUND	NOT_FOUND
chr7	43487164	43498441	dup	11277	NOT_FOUND	NOT_FOUND	NOT_FOUND
chr7	44437375	44444959	dup	7584	NOT_FOUND	NOT_FOUND	NOT_FOUND
chr7	46080925	46145403	dup	64478	AFF4	AFF4	AFF4
chr7	49780507	49849778	dup	69271	NOT_FOUND	NOT_FOUND	NOT_FOUND
chr7	52416391	52452169	dup	35778	UBE2D2	UBE2D2	UBE2D2
chr7	53022509	53035752	dup	13243	NOT_FOUND	NOT_FOUND	NOT_FOUND
chr7	53941891	53947702	dup	5811	NOT_FOUND	NOT_FOUND	NOT_FOUND
chr7	53976282	53979659	dup	3377	NOT_FOUND	NOT_FOUND	NOT_FOUND
chr7	54929093	55037685	dup	108592	NOT_FOUND	NOT_FOUND	NOT_FOUND
chr7	55530536	55593223	dup	62687	FGF1	NOT_FOUND	NOT_FOUND
chr7	57920424	57924055	dup	3631	NOT_FOUND	NOT_FOUND	NOT_FOUND
chr7	61740831	61743075	dup	2244	NOT_FOUND	NOT_FOUND	NOT_FOUND
chr7	62796624	62831426	dup	34802	MIR143,MIR145	MIR143,MIR145	MIR143,MIR145
chr7	65086737	65098028	dup	11291	GLRA1	GLRA1	NOT_FOUND
chr7	65970873	65981850	dup	10977	NOT_FOUND	NOT_FOUND	NOT_FOUND
chr7	66506943	66536588	dup	29645	NOT_FOUND	NOT_FOUND	NOT_FOUND
chr7	67684942	67693101	dup	8159	NOT_FOUND	NOT_FOUND	NOT_FOUND
chr7	70175641	70267774	dup	92133	HAVCR1	HAVCR1	HAVCR1
chr7	70326992	70335600	dup	8608	TIMD4	TIMD4	NOT_FOUND
chr7	70586211	70611040	dup	24829	NOT_FOUND	NOT_FOUND	NOT_FOUND
chr7	70614678	70638297	dup	23619	NOT_FOUND	NOT_FOUND	NOT_FOUND
chr7	70669704	70719059	dup	49355	NOT_FOUND	NOT_FOUND	NOT_FOUND
chr7	70771345	70779399	dup	8054	NOT_FOUND	NOT_FOUND	NOT_FOUND
chr7	74244793	74255065	dup	10272	NOT_FOUND	NOT_FOUND	NOT_FOUND
chr7	74763286	74791473	dup	28187	NOT_FOUND	NOT_FOUND	NOT_FOUND
chr7	76479787	76497957	dup	18170	NOT_FOUND	NOT_FOUND	NOT_FOUND
chr7	76752019	76756800	dup	4781	NOT_FOUND	NOT_FOUND	NOT_FOUND
chr7	78623925	78679883	dup	55958	NOT_FOUND	NOT_FOUND	NOT_FOUND
chr7	80536411	80588610	dup	52199	NOT_FOUND	NOT_FOUND	NOT_FOUND
chr7	82889789	82910294	dup	20505	ZFYVE16	ZFYVE16	ZFYVE16
chr7	83717140	83826481	dup	109341	SSBP2	SSBP2	SSBP2
chr7	87561559	87612652	dup	51093	NOT_FOUND	NOT_FOUND	NOT_FOUND
chr7	87648796	87659006	dup	10210	NOT_FOUND	NOT_FOUND	NOT_FOUND
chr7	87829179	87847882	dup	18703	NOT_FOUND	NOT_FOUND	NOT_FOUND
chr7	88547173	88553909	dup	6736	NOT_FOUND	NOT_FOUND	NOT_FOUND
chr7	97994590	98006383	dup	11793	NOT_FOUND	NOT_FOUND	NOT_FOUND
chr7	99675319	99937740	dup	262421	NOT_FOUND	NOT_FOUND	NOT_FOUND
chr7	100041017	100052329	dup	11312	NOT_FOUND	NOT_FOUND	NOT_FOUND
chr7	107272791	107276398	dup	3607	NOT_FOUND	NOT_FOUND	NOT_FOUND
chr7	108286985	108294528	dup	7543	NOT_FOUND	NOT_FOUND	NOT_FOUND
chr7	108505097	108530765	dup	25668	NOT_FOUND	NOT_FOUND	NOT_FOUND
chr7	112594442	112610067	dup	15625	NOT_FOUND	NOT_FOUND	NOT_FOUND
chr8	490731	513075	dup	22344	ANXA10	ANXA10	NOT_FOUND
chr8	550540	573592	dup	23052	NOT_FOUND	NOT_FOUND	NOT_FOUND
chr8	1726561	1729374	dup	2813	NOT_FOUND	NOT_FOUND	NOT_FOUND
chr8	3083095	3088536	dup	5441	NOT_FOUND	NOT_FOUND	NOT_FOUND
chr8	6713584	6720508	dup	6924	NOT_FOUND	NOT_FOUND	NOT_FOUND
chr8	7838344	7868097	dup	29753	MTMR9	MTMR9	MTMR9
chr8	10022447	10027557	dup	5110	FZD3	FZD3	NOT_FOUND
chr8	10100095	10122720	dup	22625	FBXO16	FBXO16	FBXO16
chr8	12429997	12498395	dup	68398	NOT_FOUND	NOT_FOUND	NOT_FOUND
chr8	21438037	21449755	dup	11718	NOT_FOUND	NOT_FOUND	NOT_FOUND
chr8	22730131	22733480	dup	3349	NOT_FOUND	NOT_FOUND	NOT_FOUND
chr8	22932796	23078877	dup	146081	IFNAC,IFNAH	IFNAC,IFNAH	IFNAC,IFNAH
chr8	23118922	23127965	dup	9043	NOT_FOUND	NOT_FOUND	NOT_FOUND
chr8	23185471	23232277	dup	46806	IFNB1	IFNB1	IFNB1
chr8	24980583	25015548	dup	34965	NOT_FOUND	NOT_FOUND	NOT_FOUND
chr8	25991764	26004340	dup	12576	NOT_FOUND	NOT_FOUND	NOT_FOUND
chr8	34925692	34940869	dup	15177	NOT_FOUND	NOT_FOUND	NOT_FOUND
chr8	35297412	35302407	dup	4995	NOT_FOUND	NOT_FOUND	NOT_FOUND
chr8	35661041	35677766	dup	16725	NOT_FOUND	NOT_FOUND	NOT_FOUND
chr8	36225625	36231624	dup	5999	NOT_FOUND	NOT_FOUND	NOT_FOUND
chr8	36660461	36687139	dup	26678	NOT_FOUND	NOT_FOUND	NOT_FOUND
chr8	39003227	39029952	dup	26725	NOT_FOUND	NOT_FOUND	NOT_FOUND
chr8	44023099	44149520	dup	126421	NOT_FOUND	NOT_FOUND	NOT_FOUND
chr8	46105276	46119159	dup	13883	NOT_FOUND	NOT_FOUND	NOT_FOUND
chr8	46729375	46736750	dup	7375	NOT_FOUND	NOT_FOUND	NOT_FOUND
chr8	47209745	47220029	dup	10284	NOT_FOUND	NOT_FOUND	NOT_FOUND
chr8	50416609	50465188	dup	48579	NOT_FOUND	NOT_FOUND	NOT_FOUND
chr8	51375084	51383062	dup	7978	NOT_FOUND	NOT_FOUND	NOT_FOUND
chr8	55918884	55925775	dup	6891	TLE4	TLE4	TLE4
chr8	60486328	60563152	dup	76824	NOT_FOUND	NOT_FOUND	NOT_FOUND
chr8	61614265	61667640	dup	53375	ZCCHC7	ZCCHC7	ZCCHC7
chr8	61722264	61805658	dup	83394	ZCCHC7	ZCCHC7	NOT_FOUND
chr8	62932110	62953884	dup	21774	LOC507550	LOC507550	LOC507550
chr8	65850278	65922211	dup	71933	NOT_FOUND	NOT_FOUND	NOT_FOUND
chr8	65969365	65972503	dup	3138	NOT_FOUND	NOT_FOUND	NOT_FOUND
chr8	66096735	66127435	dup	30700	NOT_FOUND	NOT_FOUND	NOT_FOUND
chr8	69163595	69176265	dup	12670	NOT_FOUND	NOT_FOUND	NOT_FOUND
chr8	69747766	69801993	dup	54227	XPO7	XPO7	XPO7
chr8	70104705	70118638	dup	13933	NOT_FOUND	NOT_FOUND	NOT_FOUND
chr8	70283610	70347299	dup	63689	PPP3CC	PPP3CC	PPP3CC
chr8	72249607	72305062	dup	55455	NOT_FOUND	NOT_FOUND	NOT_FOUND
chr8	81636843	81642522	dup	5679	NOT_FOUND	NOT_FOUND	NOT_FOUND
chr8	82535020	82537055	dup	2035	NOT_FOUND	NOT_FOUND	NOT_FOUND
chr8	84550953	84584680	dup	33727	HABP4	HABP4	HABP4
chr8	88170752	88175677	dup	4925	NOT_FOUND	NOT_FOUND	NOT_FOUND
chr8	90135103	90151297	dup	16194	SEMA4D	NOT_FOUND	SEMA4D
chr8	91534350	91559681	dup	25331	NOT_FOUND	NOT_FOUND	NOT_FOUND
chr8	91700529	91711136	dup	10607	NOT_FOUND	NOT_FOUND	NOT_FOUND
chr8	93154633	93156158	dup	1525	NOT_FOUND	NOT_FOUND	NOT_FOUND
chr8	95942602	95966003	dup	23401	NOT_FOUND	NOT_FOUND	NOT_FOUND
chr8	96129918	96181815	dup	51897	NOT_FOUND	NOT_FOUND	NOT_FOUND
chr8	97371842	97380054	dup	8212	NOT_FOUND	NOT_FOUND	NOT_FOUND
chr8	99435720	99478818	dup	43098	NOT_FOUND	NOT_FOUND	NOT_FOUND
chr8	99522503	99593130	dup	70627	NOT_FOUND	NOT_FOUND	NOT_FOUND
chr8	100884182	100890952	dup	6770	NOT_FOUND	NOT_FOUND	NOT_FOUND
chr8	101529840	101530385	dup	545	TXNDC8	TXNDC8	NOT_FOUND
chr8	102902814	102947998	dup	45184	NOT_FOUND	NOT_FOUND	NOT_FOUND
chr8	105168710	105226498	dup	57788	COL27A1,ORM1	COL27A1,ORM1	COL27A1,ORM1
chr8	105256615	105273649	dup	17034	COL27A1	COL27A1	COL27A1
chr8	105322285	105364427	dup	42142	NOT_FOUND	NOT_FOUND	NOT_FOUND
chr8	106167544	106179752	dup	12208	NOT_FOUND	NOT_FOUND	NOT_FOUND
chr8	109639442	109672618	dup	33176	NOT_FOUND	NOT_FOUND	NOT_FOUND
chr9	102325	118355	dup	16030	NOT_FOUND	NOT_FOUND	NOT_FOUND
chr9	2106456	2355048	dup	248592	NOT_FOUND	NOT_FOUND	NOT_FOUND
chr9	2611482	2626145	dup	14663	NOT_FOUND	NOT_FOUND	NOT_FOUND
chr9	2688360	2760007	dup	71647	NOT_FOUND	NOT_FOUND	NOT_FOUND
chr9	3337249	3347894	dup	10645	NOT_FOUND	NOT_FOUND	NOT_FOUND
chr9	3671485	3675597	dup	4112	NOT_FOUND	NOT_FOUND	NOT_FOUND
chr9	3919639	3929157	dup	9518	NOT_FOUND	NOT_FOUND	NOT_FOUND
chr9	4046694	4050528	dup	3834	NOT_FOUND	NOT_FOUND	NOT_FOUND
chr9	4881416	4909296	dup	27880	NOT_FOUND	NOT_FOUND	NOT_FOUND
chr9	5465850	5489326	dup	23476	NOT_FOUND	NOT_FOUND	NOT_FOUND
chr9	5610931	5619077	dup	8146	NOT_FOUND	NOT_FOUND	NOT_FOUND
chr9	6964612	6977472	dup	12860	NOT_FOUND	NOT_FOUND	NOT_FOUND
chr9	7245015	7248228	dup	3213	NOT_FOUND	NOT_FOUND	NOT_FOUND
chr9	11050130	11088966	dup	38836	NOT_FOUND	NOT_FOUND	NOT_FOUND
chr9	12893878	12905791	dup	11913	NOT_FOUND	NOT_FOUND	NOT_FOUND
chr9	13911998	13937504	dup	25506	NOT_FOUND	NOT_FOUND	NOT_FOUND
chr9	13975440	13992239	dup	16799	NOT_FOUND	NOT_FOUND	NOT_FOUND
chr9	15480271	15511313	dup	31042	SENP6	SENP6	SENP6
chr9	16785653	16952295	dup	166642	NOT_FOUND	NOT_FOUND	NOT_FOUND
chr9	20266777	20276106	dup	9329	BCKDHB	BCKDHB	NOT_FOUND
chr9	22790552	22796638	dup	6086	NOT_FOUND	NOT_FOUND	NOT_FOUND
chr9	25612879	25621473	dup	8594	TRMT11	TRMT11	TRMT11
chr9	28324294	28408912	dup	84618	NOT_FOUND	NOT_FOUND	NOT_FOUND
chr9	32760836	32775173	dup	14337	NOT_FOUND	NOT_FOUND	NOT_FOUND
chr9	37737067	37746262	dup	9195	NOT_FOUND	NOT_FOUND	NOT_FOUND
chr9	39533791	39673177	dup	139386	REV3L,SLC16A10	REV3L,SLC16A10	REV3L,SLC16A10
chr9	40765749	40866390	dup	100641	NOT_FOUND	NOT_FOUND	NOT_FOUND
chr9	44184228	44253692	dup	69464	ATG5	ATG5	ATG5
chr9	45316966	45470496	dup	153530	POPDC3	POPDC3	POPDC3
chr9	46136155	46167320	dup	31165	NOT_FOUND	NOT_FOUND	NOT_FOUND
chr9	47820212	47834062	dup	13850	NOT_FOUND	NOT_FOUND	NOT_FOUND
chr9	48153601	48198755	dup	45154	NOT_FOUND	NOT_FOUND	NOT_FOUND
chr9	48326417	48333701	dup	7284	NOT_FOUND	NOT_FOUND	NOT_FOUND
chr9	50983773	51017656	dup	33883	USP45	USP45	USP45
chr9	52267010	52270921	dup	3911	NOT_FOUND	NOT_FOUND	NOT_FOUND
chr9	55067728	55079788	dup	12060	NOT_FOUND	NOT_FOUND	NOT_FOUND
chr9	55458174	55471468	dup	13294	NOT_FOUND	NOT_FOUND	NOT_FOUND
chr9	55637401	55648561	dup	11160	NOT_FOUND	NOT_FOUND	NOT_FOUND
chr9	55955261	55996389	dup	41128	NOT_FOUND	NOT_FOUND	NOT_FOUND
chr9	56322379	56329174	dup	6795	NOT_FOUND	NOT_FOUND	NOT_FOUND
chr9	57961111	57970391	dup	9280	NOT_FOUND	NOT_FOUND	NOT_FOUND
chr9	58628668	58650104	dup	21436	NOT_FOUND	NOT_FOUND	NOT_FOUND
chr9	59029050	59040661	dup	11611	NOT_FOUND	NOT_FOUND	NOT_FOUND
chr9	59395034	59397357	dup	2323	NOT_FOUND	NOT_FOUND	NOT_FOUND
chr9	61813916	61832077	dup	18161	NOT_FOUND	NOT_FOUND	NOT_FOUND
chr9	64386540	64412428	dup	25888	NOT_FOUND	NOT_FOUND	NOT_FOUND
chr9	64755113	64823583	dup	68470	SNX14	SNX14	SNX14
chr9	65082718	65089028	dup	6310	NOT_FOUND	NOT_FOUND	NOT_FOUND
chr9	67265899	67290873	dup	24974	PTPRK	PTPRK	PTPRK
chr9	67906137	67996463	dup	90326	NOT_FOUND	NOT_FOUND	NOT_FOUND
chr9	69527371	69536017	dup	8646	NOT_FOUND	NOT_FOUND	NOT_FOUND
chr9	70291171	70442420	dup	151249	AKAP7	AKAP7	AKAP7
chr9	70917073	70925473	dup	8400	NOT_FOUND	NOT_FOUND	NOT_FOUND
chr9	71491558	71528610	dup	37052	TAAR6	TAAR6	TAAR6
chr9	71601685	71639962	dup	38277	NOT_FOUND	NOT_FOUND	NOT_FOUND
chr9	71701917	71723332	dup	21415	NOT_FOUND	NOT_FOUND	NOT_FOUND
chr9	75702241	75714163	dup	11922	MAP3K5	MAP3K5	NOT_FOUND
chr9	78546875	78582831	dup	35956	NOT_FOUND	NOT_FOUND	NOT_FOUND
chr9	79736610	79785113	dup	48503	NOT_FOUND	NOT_FOUND	NOT_FOUND
chr9	80542869	80610715	dup	67846	NOT_FOUND	NOT_FOUND	NOT_FOUND
chr9	83882754	83906698	dup	23944	NOT_FOUND	NOT_FOUND	NOT_FOUND
chr9	88547900	88563215	dup	15315	NOT_FOUND	NOT_FOUND	NOT_FOUND
chr9	88607238	88629695	dup	22457	IYD	IYD	IYD
chr9	89217421	89223294	dup	5873	MTHFD1L	MTHFD1L	NOT_FOUND
chr9	90021151	90034007	dup	12856	ESR1	ESR1	NOT_FOUND
chr9	91200875	91338306	dup	137431	RGS17	NOT_FOUND	NOT_FOUND
chr9	94234081	94247342	dup	13261	NOT_FOUND	NOT_FOUND	NOT_FOUND
chr9	95958491	96033669	dup	75178	NOT_FOUND	NOT_FOUND	NOT_FOUND
chr9	96873562	96881891	dup	8329	NOT_FOUND	NOT_FOUND	NOT_FOUND
chr9	97044082	97046810	dup	2728	NOT_FOUND	NOT_FOUND	NOT_FOUND
chr9	97337473	97345709	dup	8236	NOT_FOUND	NOT_FOUND	NOT_FOUND
chr9	100282999	100315938	dup	32939	NOT_FOUND	NOT_FOUND	NOT_FOUND
chr9	100800026	100807135	dup	7109	NOT_FOUND	NOT_FOUND	NOT_FOUND
chr9	101683163	101687104	dup	3941	NOT_FOUND	NOT_FOUND	NOT_FOUND
chr9	103346507	103352771	dup	6264	NOT_FOUND	NOT_FOUND	NOT_FOUND
chr9	104021585	104050068	dup	28483	LOC788572	LOC788572	LOC788572
chr9	104830890	104832804	dup	1914	NOT_FOUND	NOT_FOUND	NOT_FOUND
chr9	105587941	105630727	dup	42786	FAM120B	FAM120B	FAM120B
