# Supplementary material for: Probe-based association analysis identifies several deletions associated with average daily gain in beef cattle
Source: BMC Genomics. 2019 Jan 10;20:31. doi: 10.1186/s12864-018-5403-5 (PMC6327516; doi:10.1186/s12864-018-5403-5)
Supplement: Supplementary file 3 — Gene ontology (GO) enrichment using DAVID for CNVs. (XLSX 233 kb) [file 12864_2018_5403_MOESM3_ESM.xlsx]

## Sheet: Deletion
Annotation Cluster 1	Enrichment Score: 3.045844032406938
Category	Term	Count	%	PValue	Genes	List Total	Pop Hits	Pop Total	Fold Enrichment	Bonferroni	Benjamini	FDR
INTERPRO	IPR003597:Immunoglobulin C1-set	27	1.41956	2.79175e-10	BOLA, BLA-DQB, LOC100297192, CD1A, SIRPA, SIRPB1, BOLA-DQA2, BOLA-DOB, MIC1, MIC2, CD80, TARP, BOLA-DQA5, IGLL1, JSP.1, BOLA-DQB, BOLA-DYA, LOC509513, BOLA-DRB3, LOC524810, BOLA-DYB, LOC100848815	1687	66	16802	4.07442	6.636e-07	6.636e-07	4.89668e-07
SMART	SM00407:IGc1	27	1.41956	9.7033e-10	BOLA, BLA-DQB, LOC100297192, CD1A, SIRPA, SIRPB1, BOLA-DQA2, BOLA-DOB, MIC1, MIC2, CD80, TARP, BOLA-DQA5, IGLL1, JSP.1, BOLA-DQB, BOLA-DYA, LOC509513, BOLA-DRB3, LOC524810, BOLA-DYB, LOC100848815	951	65	8740	3.81752	4.29856e-07	4.29856e-07	1.37352e-06
INTERPRO	IPR003006:Immunoglobulin/major histocompatibility complex, conserved site	20	1.05152	2.00348e-07	BOLA, LOC100297192, BLA-DQB, BCAN, SIRPB1, BOLA-DQA2, BOLA-DOB, BOLA-DQA5, IGLL1, BOLA-DQB, JSP.1, BOLA-DYA, BOLA-DRB3, LOC524810, LOC100848815, BOLA-DYB	1687	51	16802	3.90576	0.000476114	0.000238086	0.000351406
INTERPRO	IPR011162:MHC classes I/II-like antigen recognition protein	19	0.998948	1.46061e-05	BOLA-DQA2, BOLA-DOB, BOLA, MIC1, MIC2, BOLA-DQA5, BLA-DQB, BOLA-DQB, JSP.1, CD1A, BOLA-DYA, BOLA-DRB3, BOLA-DYB, LOC100848815	1687	60	16802	3.1539	0.0341231	0.00864217	0.0256157
KEGG_PATHWAY	bta05416:Viral myocarditis	20	1.05152	1.52933e-05	ACTB, ITGAL, ICAM1, BOLA, PRF1, BLA-DQB, BOLA-DQA2, BOLA-DOB, CD80, BOLA-DQA5, SGCD, BOLA-DQB, JSP.1, LOC509513, BOLA-DRB3, LOC524810, LOC100848815, SGCB, BOLA-DYB	725	69	7583	3.03168	0.00427299	0.00213878	0.0202194
KEGG_PATHWAY	bta04940:Type I diabetes mellitus	17	0.893796	1.56215e-05	PRF1, BOLA, BLA-DQB, BOLA-DQA2, BOLA-DOB, CD80, CPE, BOLA-DQA5, INS, JSP.1, BOLA-DQB, LOC509513, GAD1, BOLA-DRB3, LOC100848815, BOLA-DYB	725	52	7583	3.41939	0.0043645	0.00145696	0.0206533
KEGG_PATHWAY	bta05332:Graft-versus-host disease	14	0.736067	9.13623e-05	BOLA-DQA2, BOLA-DOB, BOLA, PRF1, CD80, BOLA-DQA5, BLA-DQB, BOLA-DQB, JSP.1, LOC509513, BOLA-DRB3, BOLA-DYB, LOC100848815	725	42	7583	3.48644	0.0252582	0.00364799	0.120735
KEGG_PATHWAY	bta05330:Allograft rejection	15	0.788644	0.000130211	BOLA-DQA2, BOLA-DOB, BOLA, PRF1, CD80, BOLA-DQA5, BLA-DQB, BOLA-DQB, JSP.1, LOC509513, BOLA-DRB3, LOC524810, BOLA-DYB, LOC100848815	725	49	7583	3.20183	0.0358047	0.00404308	0.172033
UP_KEYWORDS	MHC II	9	0.473186	0.000154842	BOLA-DQA2, BOLA-DOB, BOLA-DQA5, BLA-DQB, BOLA-DQB, BOLA-DYA, BOLA-DRB3, BOLA-DYB, LOC100848815	1756	18	17808	5.07062	0.0571468	0.0117	0.214149
INTERPRO	IPR014745:MHC class II, alpha/beta chain, N-terminal	9	0.473186	0.000175758	BOLA-DQA2, BOLA-DOB, BOLA-DQA5, BLA-DQB, BOLA-DQB, BOLA-DYA, BOLA-DRB3, BOLA-DYB, LOC100848815	1687	18	16802	4.97985	0.341515	0.0801667	0.307829
KEGG_PATHWAY	bta05152:Tuberculosis	34	1.78759	0.000188464	IFNAC, RAB5C, BLA-DQB, CAMK2G, AKT1, IL10RB, IL10RA, RHOA, CAMK2B, NOS2, BOLA-DRB3, LOC100848815, CARD9, CEBPG, CREBBP, MRC2, RAF1, MAPK11, ARHGEF12, TRADD, LSP1, BOLA-DQA2, MAPK1, BOLA-DOB, MAPK12, BOLA-DQA5, MAPK14, RAB5A, RIPK2, CALM3, BOLA-DQB, LOC524810, CALM2, BOLA-DYB	725	181	7583	1.96473	0.0514066	0.00478624	0.248908
GOTERM_BP_DIRECT	GO:0002504~antigen processing and presentation of peptide or polysaccharide antigen via MHC class II	9	0.473186	0.000204689	BOLA-DQA2, BOLA-DOB, BOLA-DQA5, BLA-DQB, BOLA-DQB, BOLA-DYA, BOLA-DRB3, BOLA-DYB, LOC100848815	1419	18	13824	4.87104	0.512632	0.512632	0.374368
GOTERM_CC_DIRECT	GO:0042613~MHC class II protein complex	9	0.473186	0.00025576	BOLA-DQA2, BOLA-DOB, BOLA-DQA5, BLA-DQB, BOLA-DQB, BOLA-DYA, BOLA-DRB3, BOLA-DYB, LOC100848815	1535	19	15461	4.7711	0.151444	0.0788289	0.380558
KEGG_PATHWAY	bta05320:Autoimmune thyroid disease	16	0.84122	0.000464469	BOLA-DQA2, BOLA-DOB, IFNAC, BOLA, PRF1, CD80, BOLA-DQA5, BLA-DQB, BOLA-DQB, JSP.1, LOC509513, BOLA-DRB3, LOC524810, BOLA-DYB, LOC100848815	725	61	7583	2.74343	0.121976	0.00995638	0.612397
UP_KEYWORDS	Immunity	29	1.52471	0.00190362	GPR183, S100A8, C6, BLA-DQB, S100A9, IL34, ATG5, CFH, NRROS, BOLA-DRB3, LOC100848815, BOLA, MSRB1, MARCH8, S100A12, BOLA-DQA2, BOLA-DOB, CHID1, IRF5, BOLA-DQA5, RIPK2, BOLA-DQB, JSP.1, BOLA-DYA, BOLA-DYB	1756	160	17808	1.8381	0.515223	0.0585545	2.60338
KEGG_PATHWAY	bta05140:Leishmaniasis	16	0.84122	0.00244669	BLA-DQB, NFKBIA, MAPK11, ITGA4, BOLA-DQA2, BOLA-DOB, MAPK1, MAPK12, BOLA-DQA5, MAPK14, BOLA-DQB, NOS2, BOLA-DRB3, LOC524810, LOC100848815, BOLA-DYB	725	71	7583	2.35703	0.496369	0.0270635	3.18717
KEGG_PATHWAY	bta04145:Phagosome	28	1.47213	0.00254525	DYNC1LI1, RAB7B, RAB5C, BLA-DQB, ITGB5, SFTPA1, DYNC1H1, BOLA-DRB3, THBS2, SEC61A1, LOC100848815, ACTB, BOLA, MRC2, ATP6V1F, BOLA-DQA2, BOLA-DOB, ATP6V1C2, TFRC, BOLA-DQA5, ITGA5, CL43, RAB5A, BOLA-DQB, JSP.1, LOC524810, BOLA-DYB	725	161	7583	1.81901	0.510112	0.0270722	3.31357
KEGG_PATHWAY	bta04514:Cell adhesion molecules (CAMs)	27	1.41956	0.00275578	ITGAL, BLA-DQB, LRRC4B, CLDN10, PDCD1, ITGB8, CD2, LOC509513, BOLA-DRB3, NEGR1, LOC100848815, F11R, BOLA, ICAM1, NLGN1, NRXN1, ITGA4, BOLA-DQA2, BOLA-DOB, ITGA9, CD80, BOLA-DQA5, CNTN1, BOLA-DQB, JSP.1, BOLA-DYB	725	154	7583	1.83378	0.538228	0.0282123	3.58305
KEGG_PATHWAY	bta05150:Staphylococcus aureus infection	14	0.736067	0.00316367	ITGAL, ICAM1, BLA-DQB, PLG, BOLA-DQA2, BOLA-DOB, BOLA-DQA5, CFH, BOLA-DQB, LOC509513, BOLA-DRB3, LOC524810, LOC100848815, BOLA-DYB	725	59	7583	2.48187	0.588206	0.0311901	4.10319
KEGG_PATHWAY	bta05145:Toxoplasmosis	22	1.15668	0.00487665	BLA-DQB, NFKBIA, MAPK11, BCL2L1, BIRC3, AKT1, BOLA-DQA2, BOLA-DOB, MAPK1, MAPK12, BOLA-DQA5, IL10RB, MAPK14, IL10RA, BOLA-DQB, ALOX5, NOS2, LAMC1, BOLA-DRB3, MAP2K6, LOC100848815, BOLA-DYB	725	121	7583	1.90169	0.745589	0.0431943	6.25938
KEGG_PATHWAY	bta05310:Asthma	10	0.525762	0.00674558	BOLA-DQA2, BOLA-DOB, BOLA-DQA5, BLA-DQB, BOLA-DQB, LOC509513, BOLA-DRB3, LOC524810, BOLA-DYB, LOC100848815	725	37	7583	2.82684	0.849706	0.0575042	8.56068
KEGG_PATHWAY	bta05164:Influenza A	28	1.47213	0.00697489	IFNAC, OAS1X, BLA-DQB, NFKBIA, ATF2, AKT1, PRSS2, BOLA-DRB3, MAP2K6, LOC100848815, ACTB, ICAM1, TMPRSS2, MAP2K2, CREBBP, RAF1, MAPK11, NXF1, PLG, BOLA-DQA2, MAPK1, BOLA-DOB, IKBKE, MAPK12, BOLA-DQA5, MAPK14, BOLA-DQB, BOLA-DYB	725	173	7583	1.69284	0.859115	0.0576592	8.83942
INTERPRO	IPR000353:MHC class II, beta chain, N-terminal	5	0.262881	0.0129218	BOLA-DOB, BLA-DQB, BOLA-DQB, BOLA-DRB3, BOLA-DYB	1687	10	16802	4.97985	1	0.855173	20.3974
KEGG_PATHWAY	bta04672:Intestinal immune network for IgA production	12	0.630915	0.0134325	BOLA-DQA2, BOLA-DOB, CD80, BOLA-DQA5, BLA-DQB, BOLA-DQB, ITGA4, LOC509513, BOLA-DRB3, LOC524810, BOLA-DYB, LOC100848815	725	55	7583	2.28203	0.977328	0.102542	16.3738
SMART	SM00921:SM00921	5	0.262881	0.0170196	BOLA-DOB, BLA-DQB, BOLA-DQB, BOLA-DRB3, BOLA-DYB	951	10	8740	4.59516	0.999502	0.781488	21.572
KEGG_PATHWAY	bta05323:Rheumatoid arthritis	17	0.893796	0.017135	ITGAL, ICAM1, BLA-DQB, MMP3, ATP6V1F, BOLA-DQA2, ATP6V1C2, BOLA-DOB, TNFSF11, CD80, BOLA-DQA5, BOLA-DQB, LOC509513, BOLA-DRB3, LOC524810, LOC100848815, BOLA-DYB	725	95	7583	1.87167	0.992088	0.119576	20.4296
INTERPRO	IPR001003:MHC class II, alpha chain, N-terminal	4	0.210305	0.0383966	BOLA-DQA2, BOLA-DQA5, BOLA-DYA, LOC100848815	1687	8	16802	4.97985	1	0.950321	49.6786
SMART	SM00920:SM00920	4	0.210305	0.0471805	BOLA-DQA2, BOLA-DQA5, BOLA-DYA, LOC100848815	951	8	8740	4.59516	1	0.857209	49.5464
KEGG_PATHWAY	bta05166:HTLV-I infection	35	1.84017	0.0534427	E2F1, ITGAL, TLN1, ADCY1, BLA-DQB, NFKBIA, TRRAP, BCL2L1, CDC16, ATF2, AKT1, WNT1, CDKN2B, RANBP1, LOC509513, BOLA-DRB3, TERT, APC, LOC100848815, ICAM1, BOLA, VAC14, SLC25A4, CREBBP, ANAPC4, DVL1, BOLA-DQA2, BOLA-DOB, SLC25A31, BOLA-DQA5, WNT11, BOLA-DQB, JSP.1, BOLA-DYB	725	269	7583	1.36088	1	0.236469	51.6267
KEGG_PATHWAY	bta04612:Antigen processing and presentation	12	0.630915	0.0983696	BOLA-DQA2, BOLA, BOLA-DOB, BOLA-DQA5, BLA-DQB, BOLA-DQB, JSP.1, LOC509513, BOLA-DRB3, BOLA-DYB, LOC100848815	725	75	7583	1.67349	1	0.313773	74.5685
GOTERM_BP_DIRECT	GO:0006955~immune response	29	1.52471	0.110934	SBSPON, BOLA, PRG3, OAS1X, BLA-DQB, C6, SUSD2, TNFRSF4, SECTM1A, BOLA-DQA2, IGF1R, BOLA-DOB, LOC751574, TNFSF11, BOLA-DQA5, TNFRSF18, NRROS, IGLL1, JSP.1, BOLA-DQB, BOLA-DYA, BOLA-DRB3, BOLA-DYB, LOC100848815	1419	215	13824	1.31405	1	0.999644	88.4026
KEGG_PATHWAY	bta05168:Herpes simplex infection	22	1.15668	0.270696	BOLA, IFNAC, MCRS1, OAS1X, BLA-DQB, CREBBP, NFKBIA, NXF1, TAF6L, PPP1CB, BOLA-DQA2, BOLA-DOB, IKBKE, GTF2I, BOLA-DQA5, PER2, BOLA-DQB, JSP.1, BOLA-DRB3, LOC100848815, BOLA-DYB	725	190	7583	1.21108	1	0.515422	98.4607
KEGG_PATHWAY	bta05321:Inflammatory bowel disease (IBD)	9	0.473186	0.351385	BOLA-DQA2, BOLA-DOB, BOLA-DQA5, BLA-DQB, BOLA-DQB, LOC509513, BOLA-DRB3, BOLA-DYB, LOC100848815	725	70	7583	1.34477	1	0.584544	99.6734
KEGG_PATHWAY	bta05322:Systemic lupus erythematosus	15	0.788644	0.815037	BOLA-DQA2, BOLA-DOB, CD80, BOLA-DQA5, BLA-DQB, C6, SNRPD3, H2AFY2, BOLA-DQB, LOC509513, BOLA-DRB3, LOC524810, C8G, BOLA-DYB, LOC100848815	725	178	7583	0.881403	1	0.894615	100
Annotation Cluster 2	Enrichment Score: 2.742124863671399
Category	Term	Count	%	PValue	Genes	List Total	Pop Hits	Pop Total	Fold Enrichment	Bonferroni	Benjamini	FDR
KEGG_PATHWAY	bta04713:Circadian entrainment	21	1.1041	0.000697948	PRKCA, ADCY1, NOS1AP, CAMK2G, GNG13, GRIA4, ITPR3, PRKG1, GNG8, RPS6KA5, MAPK1, KCNJ9, GRIA1, PER2, GUCY1A2, CALM3, GNG2, CAMK2B, PLCB1, PLCB2, CALM2	725	97	7583	2.26439	0.177571	0.0114338	0.918926
KEGG_PATHWAY	bta04724:Glutamatergic synapse	22	1.15668	0.00209099	PRKCA, DLGAP1, ADCY1, GRIK1, GRIK2, GNG13, GRIA4, ITPR3, HOMER1, GRM1, ITPR2, GNG8, MAPK1, GRM3, GRIA1, GRM8, GLS, GRM7, GNG2, PLCB1, PLCB2, PLA2G4B	725	113	7583	2.03633	0.443501	0.0241246	2.72972
KEGG_PATHWAY	bta04723:Retrograde endocannabinoid signaling	20	1.05152	0.00406865	GABRG1, PRKCA, ADCY1, GABRB2, GNG13, MAPK11, GRIA4, ITPR3, GRM1, ITPR2, GNG8, MAPK1, DAGLA, KCNJ9, MAPK12, GRIA1, MAPK14, GNG2, PLCB1, PLCB2	725	104	7583	2.01141	0.680675	0.0373367	5.24797
Annotation Cluster 3	Enrichment Score: 2.6180058844325
Category	Term	Count	%	PValue	Genes	List Total	Pop Hits	Pop Total	Fold Enrichment	Bonferroni	Benjamini	FDR
INTERPRO	IPR024066:Regulator of G-protein signaling, domain 1	9	0.473186	0.000890425	RGS11, RGS3, RGS4, RGS5, RGS7, RGS18, AXIN2, RGS14, AXIN1	1687	22	16802	4.07442	0.879666	0.26103	1.55034
INTERPRO	IPR016137:Regulator of G protein signalling superfamily	11	0.578339	0.0022284	RGS11, SNX14, RGS3, RGS4, RGS5, RGS7, RGS18, AXIN2, ARHGEF12, RGS14, AXIN1	1687	36	16802	3.04324	0.995022	0.382498	3.83736
SMART	SM00315:RGS	10	0.525762	0.0070533	RGS11, SNX14, RGS3, RGS4, RGS5, RGS7, RGS18, AXIN2, RGS14, AXIN1	951	33	8740	2.78495	0.95653	0.648388	9.53386
Annotation Cluster 4	Enrichment Score: 2.1355726817864022
Category	Term	Count	%	PValue	Genes	List Total	Pop Hits	Pop Total	Fold Enrichment	Bonferroni	Benjamini	FDR
KEGG_PATHWAY	bta04611:Platelet activation	29	1.52471	1.79015e-05	F2RL3, ADCY1, TLN1, COL2A1, PRKG1, AKT1, PTGIR, COL27A1, RASGRP1, RHOA, GUCY1A2, PPP1R12A, PLCB1, COL11A1, PLCB2, ACTB, STIM1, MAPK11, ARHGEF12, ITPR3, PPP1CB, ITPR2, MAPK1, MAPK12, MAPK14, TBXA2R, RAP1B, PLA2G4B, MYLK	725	127	7583	2.38835	0.00499991	0.00125233	0.0236674
KEGG_PATHWAY	bta04720:Long-term potentiation	18	0.946372	8.70808e-05	PRKCA, ADCY1, MAP2K2, CAMK2G, CREBBP, RAF1, ITPR3, PPP1CB, GRM1, ITPR2, MAPK1, GRIA1, CALM3, RAP1B, CAMK2B, PLCB1, PLCB2, CALM2	725	65	7583	2.89642	0.0240888	0.0040557	0.11508
KEGG_PATHWAY	bta04270:Vascular smooth muscle contraction	26	1.36698	0.000132443	ADCY1, GNA11, GNA12, PRKG1, EDNRA, PTGIR, RHOA, GUCY1A2, PPP1R12A, CALCRL, PLCB1, PLCB2, PRKCA, MAP2K2, RAF1, PRKCH, ITPR3, PRKCE, ARHGEF12, PPP1CB, ITPR2, MAPK1, CALM3, PLA2G4B, CALM2, MYLK	725	120	7583	2.26618	0.0364072	0.00370178	0.174979
KEGG_PATHWAY	bta04730:Long-term depression	16	0.84122	0.000314741	PRKCA, MAP2K2, GNA11, GNA12, RAF1, PRKG1, ITPR3, GRM1, ITPR2, IGF1R, MAPK1, GRIA1, GUCY1A2, PLCB1, PLA2G4B, PLCB2	725	59	7583	2.83642	0.0843687	0.00731821	0.415363
KEGG_PATHWAY	bta04750:Inflammatory mediator regulation of TRP channels	22	1.15668	0.00069277	PRKCA, ADCY1, CYP2C18, ALOX12E, TRPV2, CAMK2G, PRKCH, MAPK11, ITPR3, PRKCE, PPP1CB, ITPR2, MAPK12, MAPK14, CALM3, CAMK2B, PLCB1, PLCB2, PLA2G4B, CALM2, MAP2K6, ALOX12	725	104	7583	2.21255	0.176377	0.0120544	0.912138
KEGG_PATHWAY	bta04713:Circadian entrainment	21	1.1041	0.000697948	PRKCA, ADCY1, NOS1AP, CAMK2G, GNG13, GRIA4, ITPR3, PRKG1, GNG8, RPS6KA5, MAPK1, KCNJ9, GRIA1, PER2, GUCY1A2, CALM3, GNG2, CAMK2B, PLCB1, PLCB2, CALM2	725	97	7583	2.26439	0.177571	0.0114338	0.918926
KEGG_PATHWAY	bta04022:cGMP-PKG signaling pathway	30	1.57729	0.00102799	ADCY1, GNA11, GNA12, PRKG1, ADORA1, ATF2, AKT1, EDNRA, INS, PPP1R12A, RHOA, GUCY1A2, CREB3L1, PLCB1, PLCB2, SLC25A4, MAP2K2, RAF1, ITPR3, PRKCE, PPP1CB, ITPR2, MAPK1, SLC25A31, ATP2A3, GTF2I, PDE5A, CALM3, MYLK, CALM2	725	167	7583	1.87892	0.250228	0.0142962	1.35074
KEGG_PATHWAY	bta04925:Aldosterone synthesis and secretion	18	0.946372	0.00104299	PRKCA, ADCY1, CYP21A2, CAMK2G, GNA11, NR4A2, NR4A1, ITPR3, PRKCE, ITPR2, ATF2, DAGLA, CREB3L1, CALM3, CAMK2B, PLCB1, PLCB2, CALM2	725	79	7583	2.38313	0.253373	0.0138174	1.37032
KEGG_PATHWAY	bta04912:GnRH signaling pathway	19	0.998948	0.00105826	ADCY1, MAP2K2, CAMK2G, GNA11, RAF1, MAPK11, ITPR3, ITPR2, CDC42, MAPK1, MAPK12, MAPK14, CALM3, CAMK2B, PLCB1, PLCB2, PLA2G4B, CALM2, MAP2K6	725	86	7583	2.31078	0.256563	0.0133856	1.39026
KEGG_PATHWAY	bta04971:Gastric acid secretion	14	0.736067	0.0175416	PRKCA, ADCY1, CAMK2G, KCNJ10, ITPR3, ITPR2, CALM3, SLC4A2, CAMK2B, PLCB1, KCNQ1, PLCB2, CALM2, MYLK	725	72	7583	2.03375	0.992954	0.119317	20.8638
KEGG_PATHWAY	bta04725:Cholinergic synapse	18	0.946372	0.0310398	PRKCA, ADCY1, CAMK2G, GNA11, GNG13, ITPR3, ITPR2, GNG8, AKT1, MAPK1, CHRM4, CREB3L1, GNG2, CAMK2B, PLCB1, PLCB2, KCNQ1, CHRNA3	725	110	7583	1.71152	0.999854	0.17126	34.0929
KEGG_PATHWAY	bta04922:Glucagon signaling pathway	16	0.84122	0.034813	PPARA, CAMK2G, CREBBP, ITPR3, PCK2, ITPR2, ATF2, AKT1, CREB3L1, CALM3, CAMK2B, PLCB1, PLCB2, SIK2, CALM2, PYGB	725	95	7583	1.76157	0.999951	0.183294	37.4068
KEGG_PATHWAY	bta04915:Estrogen signaling pathway	16	0.84122	0.0442412	ADCY1, MAP2K2, GABBR1, RAF1, ITPR3, GRM1, ITPR2, ATF2, AKT1, MAPK1, KCNJ9, CREB3L1, CALM3, PLCB1, PLCB2, CALM2	725	98	7583	1.70764	0.999997	0.209135	45.0259
KEGG_PATHWAY	bta04916:Melanogenesis	16	0.84122	0.0477511	PRKCA, ADCY1, MAP2K2, CAMK2G, CREBBP, RAF1, DVL1, WNT1, MAPK1, CREB3L1, CALM3, CAMK2B, WNT11, PLCB1, PLCB2, CALM2	725	99	7583	1.69039	0.999999	0.220492	47.6362
KEGG_PATHWAY	bta04921:Oxytocin signaling pathway	22	1.15668	0.0560952	ACTB, PRKCA, ADCY1, CACNA2D1, MAP2K2, CAMK2G, RAF1, ITPR3, PPP1CB, ITPR2, MAPK1, KCNJ9, PPP1R12A, GUCY1A2, RHOA, CALM3, CAMK2B, PLCB1, PLCB2, PLA2G4B, MYLK, CALM2	725	153	7583	1.50395	1	0.239647	53.3886
KEGG_PATHWAY	bta04970:Salivary secretion	13	0.683491	0.0945007	PRKCA, ADCY1, LYZ1, GUCY1A2, CALM3, SLC4A2, VAMP2, ITPR3, PRKG1, PLCB1, PLCB2, CALM2, ITPR2	725	83	7583	1.63821	1	0.313131	73.0872
KEGG_PATHWAY	bta04972:Pancreatic secretion	14	0.736067	0.124155	PRKCA, CELA3B, ADCY1, LOC784768, ITPR3, ITPR2, ATP2A3, PRSS2, RHOA, SLC4A2, RAP1B, PLCB1, KCNQ1, PLCB2	725	96	7583	1.52532	1	0.344136	82.6719
KEGG_PATHWAY	bta04540:Gap junction	13	0.683491	0.138932	PRKCA, MAPK1, ADCY1, MAP2K2, GNA11, GUCY1A2, RAF1, ITPR3, PRKG1, PLCB1, PLCB2, GRM1, ITPR2	725	89	7583	1.52776	1	0.36571	86.163
KEGG_PATHWAY	bta04261:Adrenergic signaling in cardiomyocytes	19	0.998948	0.14208	ADCY1, CACNA2D1, CAMK2G, MAPK11, TPM2, PPP1CB, ATF2, AKT1, RPS6KA5, MAPK1, MAPK12, MAPK14, CREB3L1, CALM3, CAMK2B, PLCB1, PLCB2, KCNQ1, CALM2	725	144	7583	1.38005	1	0.369587	86.8171
KEGG_PATHWAY	bta04911:Insulin secretion	12	0.630915	0.155785	PRKCA, ADCY1, INS, GNA11, CAMK2G, CREB3L1, CAMK2B, VAMP2, ITPR3, PLCB1, PLCB2, ATF2	725	82	7583	1.53063	1	0.380576	89.3455
KEGG_PATHWAY	bta04918:Thyroid hormone synthesis	8	0.42061	0.49224	PRKCA, ADCY1, CREB3L1, ITPR3, PLCB1, PLCB2, ATF2, ITPR2	725	69	7583	1.21267	1	0.687836	99.9872
Annotation Cluster 5	Enrichment Score: 2.1117616621607884
Category	Term	Count	%	PValue	Genes	List Total	Pop Hits	Pop Total	Fold Enrichment	Bonferroni	Benjamini	FDR
INTERPRO	IPR010579:MHC class I, alpha chain, C-terminal	6	0.315457	0.00165384	BOLA, JSP.1	1687	10	16802	5.97582	0.980443	0.325271	2.86147
UP_KEYWORDS	MHC I	6	0.315457	0.00604687	BOLA, JSP.1	1756	13	17808	4.68057	0.90022	0.126787	8.05379
GOTERM_CC_DIRECT	GO:0042612~MHC class I protein complex	6	0.315457	0.00622145	BOLA, JSP.1	1535	13	15461	4.64876	0.981806	0.359293	8.88305
GOTERM_BP_DIRECT	GO:0002474~antigen processing and presentation of peptide antigen via MHC class I	6	0.315457	0.00717252	BOLA, JSP.1	1419	13	13824	4.49634	1	0.993621	12.3562
INTERPRO	IPR011161:MHC class I-like antigen recognition	10	0.525762	0.0213745	BOLA, MIC1, MIC2, JSP.1, CD1A	1687	42	16802	2.37136	1	0.882336	31.5433
INTERPRO	IPR001039:MHC class I, alpha chain, alpha1/alpha2	6	0.315457	0.0223844	BOLA, JSP.1	1687	17	16802	3.51519	1	0.873777	32.7719
Annotation Cluster 6	Enrichment Score: 1.9612903447079906
Category	Term	Count	%	PValue	Genes	List Total	Pop Hits	Pop Total	Fold Enrichment	Bonferroni	Benjamini	FDR
KEGG_PATHWAY	bta04510:Focal adhesion	36	1.89274	0.000594226	TLN1, PGF, ERBB2, BCAR1, ITGB5, COL2A1, PAK6, AKT1, IGF1R, CDC42, ITGB8, COL27A1, TNR, PPP1R12A, RHOA, COL6A2, COL6A1, ZYX, COL11A1, THBS2, PRKCA, ACTB, TNXB, MET, RAF1, ITGA4, FLNC, BIRC3, PPP1CB, MAPK1, ITGA9, ITGA5, RELN, RAP1B, LAMC1, MYLK	725	208	7583	1.81027	0.15332	0.0118177	0.78286
KEGG_PATHWAY	bta04512:ECM-receptor interaction	15	0.788644	0.0352002	TNXB, ITGB5, COL2A1, ITGA4, ITGA9, ITGA5, ITGB8, COL27A1, TNR, COL6A2, COL6A1, RELN, LAMC1, THBS2, COL11A1	725	87	7583	1.80333	0.999956	0.181821	37.7379
KEGG_PATHWAY	bta04151:PI3K-Akt signaling pathway	43	2.26078	0.0624644	IFNAC, FGFR3, PGF, FGF14, GNG13, ITGB5, LPAR3, COL2A1, FOXO3, BCL2L1, ATF2, AKT1, GNG8, IGF1R, ITGB8, INS, COL27A1, TNR, COL6A2, CREB3L1, COL6A1, GNG2, MLST8, COL11A1, THBS2, TNXB, MAP2K2, MET, PKN2, NR4A1, RAF1, FGF22, ITGA4, PCK2, RPTOR, EPHA2, DDIT4, MAPK1, ITGA9, ITGA5, RELN, LAMC1, LOC524810	725	347	7583	1.29611	1	0.256263	57.3801
Annotation Cluster 7	Enrichment Score: 1.894517223661193
Category	Term	Count	%	PValue	Genes	List Total	Pop Hits	Pop Total	Fold Enrichment	Bonferroni	Benjamini	FDR
UP_KEYWORDS	FAD	17	0.893796	0.00451726	CYB5R4, D2HGDH, PAOX, PYROXD2, PPOX, NDUFA10, ACOX3, IVD, L2HGDH, AOX1, TXNRD2, PRODH2, MICAL1, DPYD, NOS2, QSOX1, PRODH	1756	80	17808	2.15501	0.821014	0.108363	6.07544
UP_KEYWORDS	Flavoprotein	17	0.893796	0.00826324	CYB5R4, D2HGDH, PAOX, PYROXD2, PPOX, NDUFA10, ACOX3, IVD, L2HGDH, AOX1, TXNRD2, PRODH2, MICAL1, DPYD, NOS2, QSOX1, PRODH	1756	85	17808	2.02825	0.957279	0.145855	10.8519
INTERPRO	IPR023753:Pyridine nucleotide-disulphide oxidoreductase, FAD/NAD(P)-binding domain	11	0.578339	0.0555166	SQRDL, PAOX, AIFM3, L2HGDH, PYROXD2, TXNRD2, DMGDH, PPOX, MICAL1, DPYD, SARDH	1687	57	16802	1.92205	1	0.966432	63.2791
Annotation Cluster 8	Enrichment Score: 1.8220144738819106
Category	Term	Count	%	PValue	Genes	List Total	Pop Hits	Pop Total	Fold Enrichment	Bonferroni	Benjamini	FDR
INTERPRO	IPR013783:Immunoglobulin-like fold	94	4.94217	1.24322e-05	PLXNA4, PLXNA2, SORL1, FGFRL1, LRRC4B, BCAN, MOG, SIRPB1, PDCD1, CD96, MIC1, MIC2, CILP2, HMCN1, IGLL1, CSF2RB, UNC5D, SEMA3A, LOC509513, BOLA-DRB3, EBI3, USH2A, KIRREL3, VASN, ICAM1, F11R, PTPRK, BOLA, BSG, CNTN5, CNTN6, ICAM5, PLXNB2, MDGA1, NECTIN4, LRRC24, FLNC, SIRPA, TMEM106C, BOLA-DQA2, IGSF8, TARP, CD80, BOLA-DQA5, IGSF3, CNTN1, ROR2, JSP.1, BOLA-DQB, BOLA-DYA, LOC524810, KALRN, BOLA-DYB,…	1687	599	16802	1.56296	0.0291192	0.00980216	0.0218036
INTERPRO	IPR007110:Immunoglobulin-like domain	68	3.57518	0.000245627	FGFRL1, LRRC4B, BCAN, MOG, SIRPB1, PDCD1, CD96, MIC1, MIC2, CILP2, HMCN1, IGLL1, UNC5D, SEMA3A, LOC509513, BOLA-DRB3, KIRREL3, ICAM1, BOLA, PTPRK, F11R, BSG, CNTN5, CNTN6, ICAM5, MDGA1, NECTIN4, LRRC24, SIRPA, BOLA-DQA2, IGSF8, TARP, CD80, BOLA-DQA5, IGSF3, CNTN1, ROR2, JSP.1, BOLA-DQB, BOLA-DYA, LOC524810, BOLA-DYB, KALRN, WFIKKN1, FGFR3, BLA-DQB, MYOM2, MYBPH, CD2, LRFN5, LOC100848815, OBSCN, H…	1687	435	16802	1.55692	0.442296	0.0927353	0.42995
INTERPRO	IPR003599:Immunoglobulin subtype	47	2.47108	0.0143801	WFIKKN1, FGFR3, FGFRL1, LRRC4B, BCAN, MOG, PDCD1, SIRPB1, CD96, HMCN1, CILP2, MYOM2, MYBPH, IGLL1, UNC5D, SEMA3A, LRFN5, LOC509513, KIRREL3, ICAM1, OBSCN, F11R, PTPRK, BSG, HAVCR1, CNTN5, CNTN6, ICAM5, MDGA1, LOC100297192, TRIO, NECTIN4, MXRA8, MCAM, LRRC24, SIRPA, IGSF8, CD80, TARP, IGSF3, NPHS1, CNTN1, ROR2, MERTK, MYLK, LOC524810, KALRN	1687	331	16802	1.41422	1	0.852327	22.4351
SMART	SM00409:IG	47	2.47108	0.0479513	WFIKKN1, FGFR3, FGFRL1, LRRC4B, BCAN, MOG, PDCD1, SIRPB1, CD96, HMCN1, CILP2, MYOM2, MYBPH, IGLL1, UNC5D, SEMA3A, LRFN5, LOC509513, KIRREL3, ICAM1, OBSCN, F11R, PTPRK, BSG, HAVCR1, CNTN5, CNTN6, ICAM5, MDGA1, LOC100297192, TRIO, NECTIN4, MXRA8, MCAM, LRRC24, SIRPA, IGSF8, CD80, TARP, IGSF3, NPHS1, CNTN1, ROR2, MERTK, MYLK, LOC524810, KALRN	951	331	8740	1.30497	1	0.837008	50.1212
INTERPRO	IPR003598:Immunoglobulin subtype 2	27	1.41956	0.0516139	WFIKKN1, FGFR3, FGFRL1, LRRC4B, HMCN1, CILP2, MYOM2, MYBPH, UNC5D, LRFN5, KIRREL3, F11R, OBSCN, BSG, CNTN5, ICAM5, CNTN6, MDGA1, TRIO, NECTIN4, LRRC24, MCAM, NPHS1, ROR2, CNTN1, MYLK, KALRN	1687	186	16802	1.44576	1	0.969774	60.5248
SMART	SM00406:IGv	15	0.788644	0.0574776	F11R, FGFR3, LOC100297192, BCAN, MXRA8, MOG, SIRPA, SIRPB1, PDCD1, HMCN1, IGSF3, IGLL1, LOC509513, CD200, LOC524810	951	82	8740	1.68116	1	0.846356	56.7393
UP_KEYWORDS	Immunoglobulin domain	22	1.15668	0.0705864	ICAM1, F11R, OBSCN, BSG, FGFR3, LOC100297192, BCAN, MXRA8, NECTIN4, MCAM, MOG, SIRPA, SIRPB1, CD96, NPHS1, CNTN1, IGLL1, ROR2, MERTK, CD200, MYLK, LOC524810	1756	152	17808	1.46781	1	0.433164	63.7015
INTERPRO	IPR013098:Immunoglobulin I-set	18	0.946372	0.10247	OBSCN, PTPRK, FGFR3, CNTN6, FGFRL1, LRRC4B, TRIO, HMCN1, MYOM2, MYBPH, NPHS1, ROR2, CNTN1, UNC5D, LRFN5, MYLK, KIRREL3, KALRN	1687	122	16802	1.46946	1	0.979627	84.9862
SMART	SM00408:IGc2	27	1.41956	0.106776	WFIKKN1, FGFR3, FGFRL1, LRRC4B, HMCN1, CILP2, MYOM2, MYBPH, UNC5D, LRFN5, KIRREL3, F11R, OBSCN, BSG, CNTN5, ICAM5, CNTN6, MDGA1, TRIO, NECTIN4, LRRC24, MCAM, NPHS1, ROR2, CNTN1, MYLK, KALRN	951	186	8740	1.33408	1	0.92812	79.7774
INTERPRO	IPR013106:Immunoglobulin V-set	20	1.05152	0.124858	F11R, FGFR3, HAVCR1, LOC100297192, BCAN, MXRA8, NECTIN4, MOG, SIRPA, SIRPB1, PDCD1, IGSF8, HMCN1, TARP, CD80, IGSF3, IGLL1, LOC509513, CD200, LOC524810	1687	143	16802	1.39296	1	0.985402	90.3601
Annotation Cluster 9	Enrichment Score: 1.7260936350734706
Category	Term	Count	%	PValue	Genes	List Total	Pop Hits	Pop Total	Fold Enrichment	Bonferroni	Benjamini	FDR
UP_KEYWORDS	Cell junction	42	2.2082	0.00135867	LIMS2, GLRA1, GRIK1, GABRB2, GRIK2, WASF1, CLDN10, GJA4, GJC2, GJA5, ZFYVE21, COL17A1, SHARPIN, TMUB1, CHRNA3, LRRC7, GABRG1, F11R, TMEM204, BAIAP2L2, GJB6, NECTIN4, NRXN1, GRIA4, HOMER1, CDK5, GJB2, AJUBA, TNS1, CHRM4, ARF1, PKP1, GRIA1, ITGA5, TBCD, CYFIP1, RAP1B, VAMP2, TNK2, GRB7, DNM2	1756	257	17808	1.65732	0.403481	0.0557884	1.8646
GOTERM_CC_DIRECT	GO:0045211~postsynaptic membrane	19	0.998948	0.0100249	GRIK1, GLRA1, CLSTN2, GABRB2, GRIK2, GABBR1, GRIA4, HOMER1, CDK5, GRM3, CHRM4, ARF1, CADPS2, GRIA1, NSG1, TMUB1, LRRC7, CHRNA3, DNM2	1535	101	15461	1.89479	0.998448	0.416692	13.9451
UP_KEYWORDS	Postsynaptic cell membrane	14	0.736067	0.0161888	GLRA1, GRIK1, GABRB2, GRIK2, GRIA4, HOMER1, CDK5, CHRM4, ARF1, GRIA1, TMUB1, LRRC7, CHRNA3, DNM2	1756	69	17808	2.05764	0.997975	0.219705	20.2242
UP_KEYWORDS	Synapse	21	1.1041	0.0510251	GABRG1, GRIK1, GLRA1, GABRB2, GRIK2, WASF1, GRIA4, NRXN1, HOMER1, CDK5, CHRM4, ARF1, GRIA1, SHARPIN, CYFIP1, TMUB1, VAMP2, LRRC7, CHRNA3, DNM2	1756	138	17808	1.54323	1	0.399685	51.5698
GOTERM_CC_DIRECT	GO:0030054~cell junction	26	1.36698	0.208133	ABCA7, GRIK1, GLRA1, GRIK2, GABRB2, FER, HMCN1, SHARPIN, HOXC5, TMUB1, LRRC7, CHRNA3, SCAMP1, GABRG1, MCRS1, NRXN1, GRIA4, HOMER1, CDK5, CHRM4, GRIA1, CYFIP1, VAMP2, PUF60, DNM2	1535	212	15461	1.23528	1	0.875171	96.9146
Annotation Cluster 10	Enrichment Score: 1.60935314236474
Category	Term	Count	%	PValue	Genes	List Total	Pop Hits	Pop Total	Fold Enrichment	Bonferroni	Benjamini	FDR
UP_KEYWORDS	Kinase	71	3.73291	9.0419e-05	CDK18, FASTK, FER, PRKG1, PAK6, TPK1, AKT1, ADCK1, PACSIN2, ITPK1, SIK2, IP6K3, MAP2K6, PRKCA, PIK3C2G, CSNK1G1, STK25, PFKL, CSNK1G2, PI4KA, PFKP, PKN2, PRKCH, PRKCE, CDK5, STK3, GAK, NME4, MAPK1, NME2, ADK, PKLR, BMP2K, ROR2, RIPK2, KALRN, FGFR3, ERBB2, CAMK2G, PFKFB2, MKNK2, PRKDC, EPHB3, IGF1R, HK3, CAMK2B, UCK2, OBSCN, DGKQ, MAP2K2, NLK, MET, RAF1, MAPK11, EPHA1, EPHA2, EPHA3, RPS6KA5, IKBKE…	1756	452	17808	1.59298	0.0337772	0.0085534	0.125103
GOTERM_MF_DIRECT	GO:0005524~ATP binding	148	7.78128	0.00660409	KIFC2, XRCC3, ADCY1, IARS2, PRKG1, TPK1, DDX17, OPLAH, DHX38, MAT1A, DDX10, DDX20, EIF2B2, ITPK1, PMS1, MAP2K6, DHX32, HFM1, DDX39A, RET, DARS, STK25, CSNK1G1, MYH1, CSNK1G2, MYH2, RPS6KC1, UBE2J2, STK3, MAPK1, NME2, ATP9B, ATP2C1, ASCC3, FBXO18, BMP2K, HARS, ROR2, RIPK2, NEK9, CHORDC1, LRRK1, KALRN, NRBP2, ABCA7, FGFR3, PFKFB4, OAS1X, PFKFB2, ERBB2, FARS2, EPHB3, ABCA4, UHMK1, UBE2D2, ENTPD8, HA…	1298	1224	13095	1.21986	0.999436	0.917386	10.0852
UP_KEYWORDS	Nucleotide-binding	135	7.09779	0.0105313	KIFC2, SEPT5, FHIT, ADCY1, XRCC3, GNA11, GNA12, RAB1B, IARS2, PRKG1, TPK1, DDX17, OPLAH, DHX38, MTG1, MAT1A, RALB, RAB25, DDX10, ITPK1, SAR1A, MAP2K6, DHX32, GBP6, OPA1, STK25, CSNK1G1, MYH1, DARS, CSNK1G2, SUCLG1, MYH2, UBE2J2, MAPK1, NME2, RAB19, ATP9B, ATP2C1, ASCC3, REM2, PDE5A, HARS, RIPK2, ROR2, GBP4, KALRN, ABCA7, RAB7B, FGFR3, ERBB2, PFKFB2, EPHB3, UBE2D2, ENTPD8, HARS2, NAT10, OBSCN, ADS…	1756	1124	17808	1.21803	0.982103	0.167123	13.6333
INTERPRO	IPR011009:Protein kinase-like domain	67	3.52261	0.0124036	CDK18, FER, PRKG1, PAK6, AKT1, ADCK1, SIK2, ADCK5, MAP2K6, PRKCA, RET, PIK3C2G, CSNK1G1, STK25, CSNK1G2, PI4KA, PKN2, RPS6KC1, PRKCH, PKDCC, PRKCE, CDK5, STK3, GAK, MAPK1, KSR2, BMP2K, NEK9, ROR2, RIPK2, LRRK1, NRBP2, KALRN, MAP3K11, FGFR3, ERBB2, CAMK2G, MKNK2, PRKDC, TRRAP, EPHB3, UHMK1, IGF1R, CAMK2B, OBSCN, MAP2K2, NLK, MET, RAF1, TRIO, MAPK11, EPHA1, EPHA2, EPHA3, RPS6KA5, IKBKE, TEX14, EPHA…	1687	500	16802	1.3346	1	0.861634	19.6612
INTERPRO	IPR017441:Protein kinase, ATP binding site	49	2.57624	0.014389	FGFR3, CDK18, CAMK2G, ERBB2, MKNK2, FER, EPHB3, PRKG1, AKT1, PAK6, IGF1R, CAMK2B, SIK2, MAP2K6, PRKCA, OBSCN, RET, CSNK1G1, STK25, CSNK1G2, MAP2K2, NLK, MET, PKN2, PRKCH, RAF1, MAPK11, PRKCE, EPHA1, CDK5, EPHA2, STK3, EPHA3, RPS6KA5, IKBKE, MAPK1, EPHA7, MAPK12, GSK3A, ULK1, MAPK14, ROR2, TNK2, TSSK1B, MERTK, MYLK, MAP3K11, KALRN	1687	348	16802	1.40237	1	0.83687	22.4473
INTERPRO	IPR000719:Protein kinase, catalytic domain	62	3.25973	0.0156226	CDK18, FER, PRKG1, PAK6, AKT1, ADCK1, SIK2, MAP2K6, PRKCA, RET, STK25, CSNK1G1, CSNK1G2, PKN2, RPS6KC1, PRKCH, PKDCC, PRKCE, CDK5, STK3, GAK, MAPK1, KSR2, BMP2K, NEK9, ROR2, RIPK2, LRRK1, NRBP2, KALRN, MAP3K11, FGFR3, ERBB2, CAMK2G, MKNK2, EPHB3, UHMK1, IGF1R, CAMK2B, OBSCN, MAP2K2, NLK, MET, RAF1, TRIO, MAPK11, EPHA1, EPHA2, EPHA3, RPS6KA5, IKBKE, TEX14, EPHA7, MAPK12, ULK1, GSK3A, MAPK14, TSSK1…	1687	462	16802	1.33658	1	0.831748	24.1324
UP_KEYWORDS	ATP-binding	98	5.15247	0.0657742	KIFC2, ADCY1, XRCC3, CDK18, FER, IARS2, PRKG1, AKT1, TPK1, PAK6, DDX17, OPLAH, DHX38, MAT1A, ATP8B1, DDX10, ITPK1, DHX32, MAP2K6, PRKCA, CSNK1G1, PFKL, MYH1, STK25, DARS, CSNK1G2, MYH2, PI4KA, PKN2, PFKP, PRKCH, UBE2I, UBE2J2, PRKCE, MCM4, CDK5, EIF4A3, MAPK1, NME2, ATP9B, ATP2C1, ASCC3, HARS, ROR2, RIPK2, RUVBL1, DMC1, KALRN, ABCA7, FGFR3, CAMK2G, ERBB2, PFKFB2, MKNK2, PRKDC, EPHB3, IGF1R, CHD1L…	1756	848	17808	1.17198	1	0.437034	61.0114
UP_KEYWORDS	Serine/threonine-protein kinase	29	1.52471	0.0736565	CDK18, CAMK2G, MKNK2, PRKG1, AKT1, CAMK2B, MAP2K6, PRKCA, CSNK1G1, STK25, MAP2K2, CSNK1G2, NLK, PKN2, PRKCH, RAF1, MAPK11, PRKCE, CDK5, RPS6KA5, MAPK1, MAPK12, GSK3A, MAPK14, RIPK2, TNK2, TSSK1B, MYLK	1756	214	17808	1.37428	1	0.428284	65.3267
SMART	SM00220:S_TKc	43	2.26078	0.202104	CDK18, CAMK2G, MKNK2, PRKG1, UHMK1, AKT1, ADCK1, CAMK2B, SIK2, MAP2K6, PRKCA, OBSCN, STK25, CSNK1G1, CSNK1G2, MAP2K2, NLK, PKN2, PRKCH, TRIO, RPS6KC1, RAF1, MAPK11, PRKCE, CDK5, STK3, GAK, RPS6KA5, MAPK1, IKBKE, KSR2, MAPK12, GSK3A, ULK1, MAPK14, RIPK2, NEK9, TSSK1B, LRRK1, MYLK, KALRN, MAP3K11	951	338	8740	1.16918	1	0.951727	95.9071
INTERPRO	IPR008271:Serine/threonine-protein kinase, active site	33	1.73502	0.31826	CDK18, CAMK2G, MKNK2, PRKG1, AKT1, CAMK2B, SIK2, MAP2K6, PRKCA, OBSCN, CSNK1G1, MAP2K2, CSNK1G2, NLK, PKN2, PRKCH, TRIO, RAF1, PRKCE, CDK5, GAK, RPS6KA5, MAPK1, KSR2, GSK3A, ULK1, RIPK2, NEK9, TSSK1B, MYLK, KALRN, MAP3K11	1687	291	16802	1.12945	1	0.999231	99.8793
GOTERM_MF_DIRECT	GO:0004674~protein serine/threonine kinase activity	24	1.26183	0.362747	OBSCN, CDK18, CSNK1G1, CSNK1G2, FASTK, PKN2, PRKCH, TRIO, RPS6KC1, RAF1, PRKCE, CDK5, UHMK1, AKT1, MAPK1, ULK1, GSK3A, RIPK2, TNK2, TSSK1B, SIK2, NRBP2, MAP3K11	1298	213	13095	1.13674	1	0.999761	99.9275
Annotation Cluster 11	Enrichment Score: 1.5664381265229652
Category	Term	Count	%	PValue	Genes	List Total	Pop Hits	Pop Total	Fold Enrichment	Bonferroni	Benjamini	FDR
INTERPRO	IPR013032:EGF-like, conserved site	30	1.57729	0.00399967	PEAR1, NELL2, BCAN, MEGF10, HMCN1, FAT3, ITGB8, FAT1, TNR, FBN2, THBS2, VASN, F12, TNXB, F10, EGFL7, ADAM23, CELSR2, F7, PROC, NTN3, FBLN1, TMEM8A, DLL4, NOTCH4, RELN, LAMC1, PROS1, ADAM15, TLL1	1687	173	16802	1.72711	0.999927	0.519434	6.78804
SMART	SM00181:EGF	28	1.47213	0.00953733	PEAR1, NELL2, SORL1, BCAN, MEGF10, HMCN1, FAT3, TNR, FAT1, FBN2, THBS2, VASN, F12, TNXB, F10, EGFL7, ADGRE5, CELSR2, NRXN1, F7, PROC, FBLN1, DLL4, NOTCH4, RELN, LAMC1, PROS1, TLL1	951	156	8740	1.64955	0.985669	0.654004	12.6852
INTERPRO	IPR000742:Epidermal growth factor-like domain	31	1.62986	0.0135242	PEAR1, NELL2, SORL1, BCAN, MEGF10, HMCN1, FAT3, FAT1, TNR, FBN2, THBS2, VASN, F12, TNXB, F10, EGFL7, ADAM23, ADGRE5, CELSR2, F7, NRXN1, PROC, FBLN1, TMEM8A, DLL4, NOTCH4, RELN, LAMC1, PROS1, ADAM15, TLL1	1687	197	16802	1.56726	1	0.851014	21.2452
UP_KEYWORDS	EGF-like domain	23	1.20925	0.0136987	F12, F10, EGFL7, ADGRE5, C6, SORL1, NELL2, BCAN, CELSR2, F7, NRXN1, SSPO, PROC, FBLN1, HMCN1, FAT3, FAT1, DLL4, NOTCH4, FBN2, PROS1, THBS2, TLL1	1756	136	17808	1.71506	0.994708	0.196193	17.383
INTERPRO	IPR000152:EGF-type aspartate/asparagine hydroxylation site	16	0.84122	0.0337636	F10, ADGRE5, NELL2, CELSR2, NRXN1, F7, PROC, FBLN1, HMCN1, FAT3, DLL4, FAT1, NOTCH4, FBN2, PROS1, TLL1	1687	90	16802	1.77061	1	0.934218	45.2524
INTERPRO	IPR001881:EGF-like calcium-binding	18	0.946372	0.0507762	F12, F10, EGFL7, ADGRE5, NELL2, CELSR2, F7, PROC, FBLN1, HMCN1, FAT3, FAT1, DLL4, NOTCH4, FBN2, THBS2, PROS1, TLL1	1687	111	16802	1.61509	1	0.970959	59.9088
INTERPRO	IPR009030:Insulin-like growth factor binding protein, N-terminal	17	0.893796	0.0775129	ADGRE5, ERBB2, NELL2, CELSR2, EPHA1, EPHA2, EPHA3, IGF1R, EPHA7, FBLN1, HMCN1, DLL4, NOTCH4, FBN2, BRINP3, PROS1, CYR61	1687	109	16802	1.55335	1	0.97498	75.711
SMART	SM00179:EGF_CA	18	0.946372	0.0909437	F12, F10, EGFL7, ADGRE5, NELL2, CELSR2, F7, PROC, FBLN1, HMCN1, FAT3, FAT1, DLL4, NOTCH4, FBN2, THBS2, PROS1, TLL1	951	111	8740	1.49032	1	0.928636	74.0675
INTERPRO	IPR018097:EGF-like calcium-binding, conserved site	14	0.736067	0.0934451	F10, EGFL7, ADGRE5, NELL2, F7, PROC, FBLN1, HMCN1, FAT3, FAT1, NOTCH4, FBN2, PROS1, TLL1	1687	87	16802	1.60271	1	0.982057	82.1063
Annotation Cluster 12	Enrichment Score: 1.452183016767187
Category	Term	Count	%	PValue	Genes	List Total	Pop Hits	Pop Total	Fold Enrichment	Bonferroni	Benjamini	FDR
INTERPRO	IPR002219:Protein kinase C-like, phorbol ester/diacylglycerol binding	13	0.683491	0.0213619	PRKCA, PDZD8, DGKB, DGKQ, KSR2, STAC, RASGRP1, PRKCH, RAF1, DGKZ, PRKCE, UNC13C	1687	63	16802	2.05517	1	0.892647	31.5279
SMART	SM00109:C1	13	0.683491	0.0328141	PRKCA, PDZD8, DGKB, DGKQ, KSR2, STAC, RASGRP1, PRKCH, RAF1, DGKZ, PRKCE, UNC13C	951	62	8740	1.927	1	0.842379	37.6422
INTERPRO	IPR020454:Diacylglycerol/phorbol-ester binding	6	0.315457	0.0627698	PRKCA, RASGRP1, PRKCH, RAF1, PRKCE	1687	22	16802	2.71628	1	0.969866	67.9233
Annotation Cluster 13	Enrichment Score: 1.38970902342308
Category	Term	Count	%	PValue	Genes	List Total	Pop Hits	Pop Total	Fold Enrichment	Bonferroni	Benjamini	FDR
GOTERM_MF_DIRECT	GO:0005525~GTP binding	52	2.73396	0.00232152	SEPT5, RERGL, RAB7B, ATL1, RAB5C, GNA11, GNA12, LOC512486, LOC511617, RAB40C, RAB1B, BMS1, CDC42, MTG1, RASL10A, RAB29, RALB, RHOA, RAB24, RAB25, RAB6B, GUF1, EIF2B2, SAR1A, RHOG, EHD4, ADSSL1, GIMAP4, GBP6, OPA1, RABL6, LOC512867, GIMAP7, SUCLG1, IFI47, PCK2, RABL2B, GNAL, ARF1, RAB19, REM2, RAB5A, RHOT2, RAP1B, GBP4, EEFSEC, LRRK1, DNM2	1298	345	13095	1.5206	0.927491	0.730725	3.6603
UP_KEYWORDS	Prenylation	15	0.788644	0.00585	RAB7B, RAB5C, RAB1B, MIEN1, CDC42, PTGIR, RAB19, RAB5A, RHOA, RAB25, GNG2, RAP1B, RAB6B, DNAJA2, FBXL2	1756	68	17808	2.23704	0.892421	0.130073	7.80135
UP_SEQ_FEATURE	short sequence motif:Effector region	10	0.525762	0.0287548	CDC42, RAB7B, RAB19, RAB5C, RHOA, RAB5A, RAB1B, RAB6B, RAB25, RAP1B	664	42	6267	2.2472	1	0.999023	38.7877
UP_KEYWORDS	GTP-binding	33	1.73502	0.0338646	SEPT5, RERGL, RAB7B, RAB5C, ATL1, GNA11, GNA12, LOC512486, RAB1B, CDC42, MTG1, RASL10A, RHOA, RALB, RAB6B, RAB25, GUF1, SAR1A, GBP6, ADSSL1, OPA1, RABL6, SUCLG1, GNAL, ARF1, RAB19, REM2, RAB5A, RHOT2, RAP1B, GBP4, DNM2	1756	233	17808	1.43631	0.999998	0.319579	37.9321
UP_SEQ_FEATURE	lipid moiety-binding region:S-geranylgeranyl cysteine	11	0.578339	0.0339537	CDC42, RAB7B, RAB19, RAB5C, RHOA, RAB5A, RAB1B, RAB6B, RAB25, RAP1B, GNG2	664	50	6267	2.07642	1	0.99831	44.0724
INTERPRO	IPR001806:Small GTPase superfamily	20	1.05152	0.0497807	RERGL, RAB7B, RAB5C, RAB1B, RAB40C, RABL2B, CDC42, RAB19, RAB29, RASL10A, REM2, RALB, RAB5A, RHOA, RHOT2, RAB24, RAB25, RAP1B, RAB6B, RHOG	1687	127	16802	1.56846	1	0.97184	59.1648
GOTERM_MF_DIRECT	GO:0003924~GTPase activity	25	1.31441	0.0596092	GBP6, OPA1, ATL1, RAB5C, GNA11, LOC512486, GNA12, IFI47, BMS1, GNAL, CDC42, MTG1, RAB29, RALB, RAB5A, RHOA, RHOT2, GNG2, RAP1B, GUF1, GBP4, EEFSEC, RHOG, DNM2	1298	174	13095	1.44951	1	0.995192	62.6955
GOTERM_BP_DIRECT	GO:0007264~small GTPase mediated signal transduction	28	1.47213	0.0798453	RERGL, RAB7B, RALGPS2, RAB5C, RAB40C, RASGEF1A, RAB1B, RASGEF1C, CDC42, RAB29, RASL10A, ARHGAP1, RAB24, RAB25, RAB6B, RABL6, RAP1GDS1, DOCK7, RABL2B, ARHGAP30, ARHGAP31, PLCE1, ARF1, RAB19, REM2, RAB5A, RHOT2, LRRK1	1419	199	13824	1.37074	1	0.999542	78.2302
INTERPRO	IPR005225:Small GTP-binding protein domain	19	0.998948	0.254658	RAB7B, RAB5C, RAB1B, RAB40C, RABL2B, CDC42, ARF1, RAB19, RAB29, RALB, RAB5A, RHOA, RAB24, RAB25, RAP1B, RAB6B, GUF1, SAR1A, RHOG	1687	151	16802	1.25321	1	0.99782	99.423
UP_SEQ_FEATURE	nucleotide phosphate-binding region:GTP	20	1.05152	0.467797	SEPT5, RERGL, RAB7B, ADSSL1, RABL6, ATL1, RAB5C, GNA11, RAB1B, CDC42, ARF1, RAB19, MTG1, RHOA, RAB5A, RAB25, RAP1B, RAB6B, SAR1A, DNM2	664	173	6267	1.09113	1	1	99.9975
Annotation Cluster 14	Enrichment Score: 1.3478038738427085
Category	Term	Count	%	PValue	Genes	List Total	Pop Hits	Pop Total	Fold Enrichment	Bonferroni	Benjamini	FDR
INTERPRO	IPR000225:Armadillo	10	0.525762	0.024701	ARVCF, SPAG6, AP1B1, PKP1, ARMC7, KIFAP3, RAP1GDS1, RSPH14, ARMC4, APC	1687	43	16802	2.31621	1	0.88036	35.512
SMART	SM00185:ARM	10	0.525762	0.0291786	ARVCF, SPAG6, AP1B1, PKP1, ARMC7, KIFAP3, RAP1GDS1, RSPH14, ARMC4, APC	951	41	8740	2.24154	0.999998	0.88768	34.241
INTERPRO	IPR011989:Armadillo-like helical	26	1.36698	0.125548	CNOT9, AP1B1, XPO4, PRKDC, TRRAP, DNAJC13, KIFAP3, CLASP1, CLASP2, TNPO3, APC, AP3B1, VAC14, RAP1GDS1, ARMC4, IPO8, BRAT1, ELMO3, RPTOR, MROH1, ARVCF, PKP1, SPAG6, ARMC7, TBCD, RSPH14	1687	196	16802	1.32118	1	0.984944	90.4926
Annotation Cluster 15	Enrichment Score: 1.3317933096388324
Category	Term	Count	%	PValue	Genes	List Total	Pop Hits	Pop Total	Fold Enrichment	Bonferroni	Benjamini	FDR
GOTERM_MF_DIRECT	GO:0043140~ATP-dependent 3'-5' DNA helicase activity	4	0.210305	0.0154111	RECQL4, RECQL5, ASCC3, WRN	1298	6	13095	6.72573	1	0.970011	22.056
GOTERM_MF_DIRECT	GO:0009378~four-way junction helicase activity	3	0.157729	0.0800393	RECQL4, RECQL5, WRN	1298	5	13095	6.05316	1	0.992967	73.775
INTERPRO	IPR004589:DNA helicase, ATP-dependent, RecQ type	3	0.157729	0.0819378	RECQL4, RECQL5, WRN	1687	5	16802	5.97582	1	0.975146	77.6754
Annotation Cluster 16	Enrichment Score: 1.2891529133873818
Category	Term	Count	%	PValue	Genes	List Total	Pop Hits	Pop Total	Fold Enrichment	Bonferroni	Benjamini	FDR
INTERPRO	IPR001791:Laminin G domain	11	0.578339	0.0218002	COL18A1, FAT3, COL27A1, FAT1, NELL2, CELSR2, NRXN1, COL11A1, PROS1, THBS2, USH2A	1687	49	16802	2.23585	1	0.877015	32.0638
SMART	SM00282:LamG	9	0.473186	0.0361761	COL18A1, FAT3, FAT1, NELL2, CELSR2, NRXN1, COL11A1, PROS1, USH2A	951	36	8740	2.29758	1	0.836946	40.6413
INTERPRO	IPR013320:Concanavalin A-like lectin/glucanase, subgroup	24	1.26183	0.172052	COL18A1, NRP2, PTPRK, MAMDC4, TSPEAR, CLSTN2, MDGA1, NELL2, SPSB4, CELSR2, LMAN2, NRXN1, HNRNPU, TRIML1, TRIM5, FAT3, COL27A1, FAT1, ROR2, COL11A1, PROS1, THBS2, USH2A, FBXO45	1687	186	16802	1.28512	1	0.993171	96.3542
Annotation Cluster 17	Enrichment Score: 1.2132072646291985
Category	Term	Count	%	PValue	Genes	List Total	Pop Hits	Pop Total	Fold Enrichment	Bonferroni	Benjamini	FDR
UP_KEYWORDS	Tyrosine-protein kinase	14	0.736067	0.0225765	FGFR3, ERBB2, MET, FER, EPHB3, EPHA1, EPHA2, EPHA3, IGF1R, EPHA7, ROR2, TNK2, MERTK, MAP2K6	1756	72	17808	1.97191	0.99983	0.274856	27.1035
INTERPRO	IPR008266:Tyrosine-protein kinase, active site	15	0.788644	0.059561	OBSCN, RET, FGFR3, ERBB2, MET, FER, EPHB3, EPHA1, EPHA2, EPHA3, IGF1R, EPHA7, ROR2, TNK2, MERTK	1687	89	16802	1.6786	1	0.966446	65.9416
INTERPRO	IPR020635:Tyrosine-protein kinase, catalytic domain	13	0.683491	0.069513	RET, FGFR3, ERBB2, MET, FER, EPHB3, EPHA1, EPHA2, EPHA3, IGF1R, EPHA7, TNK2, MERTK	1687	75	16802	1.72635	1	0.973846	71.7392
GOTERM_MF_DIRECT	GO:0004713~protein tyrosine kinase activity	6	0.315457	0.0705532	IGF1R, RET, FGFR3, TNK2, MERTK, MAP2K6	1298	23	13095	2.63181	1	0.994274	69.0831
INTERPRO	IPR001245:Serine-threonine/tyrosine-protein kinase catalytic domain	20	1.05152	0.0727109	RET, FGFR3, ERBB2, MET, RAF1, FER, EPHB3, EPHA1, EPHA2, EPHA3, IGF1R, EPHA7, TEX14, KSR2, RIPK2, ROR2, TNK2, MERTK, MAP3K11	1687	133	16802	1.4977	1	0.972368	73.3952
SMART	SM00219:TyrKc	13	0.683491	0.109637	RET, FGFR3, ERBB2, MET, FER, EPHB3, EPHA1, EPHA2, EPHA3, IGF1R, EPHA7, TNK2, MERTK	951	75	8740	1.59299	1	0.91368	80.6752
Annotation Cluster 18	Enrichment Score: 1.1751517379075542
Category	Term	Count	%	PValue	Genes	List Total	Pop Hits	Pop Total	Fold Enrichment	Bonferroni	Benjamini	FDR
UP_SEQ_FEATURE	topological domain:Cytoplasmic	103	5.41535	0.0047921	ADCY1, GABRB2, SLC6A2, TSPAN8, ENPEP, MOG, ADORA1, AQP3, CLPTM1L, APP, PTGIR, PSENEN, PI16, CHRNA3, SCAMP4, F11R, TMEM204, STIM1, PNPLA2, UBE2J2, YIF1A, SIRPA, ATP9B, ATP2C1, VAMP2, EXT1, ITGAL, PAM, TMX1, C25H16ORF91, BLA-DQB, ITGB5, B3GNT9, CERS2, SERINC1, TTYH1, UPK1B, ENTPD8, TMED10, NRROS, LFNG, UPK2, SEC61A1, MET, SLC4A10, ITGA5, LAMP5, TBXA2R, FAM234A, RHOT2, CLCN7, GLRA1, ATL1, LTC4S, GJA…	664	760	6267	1.27913	0.999661	0.981578	7.76307
UP_SEQ_FEATURE	topological domain:Extracellular	74	3.89064	0.0146531	ADCY1, GLRA1, GABRB2, SLC6A2, TSPAN8, ENPEP, GJA4, MOG, ADORA1, GJA5, AQP3, EDNRA, CD96, CLPTM1L, APP, PTGIR, TMEM108, CALCRL, ABHD12, PI16, DPP6, CHRNA3, SLC22A1, ICAM1, F11R, KIAA1324L, TMEM204, ADGRE5, STIM1, NRXN1, NECTIN4, YIF1A, FSHR, SIRPA, GPR37L1, LRRC25, ATP9B, SGCB, GPR183, TMX1, ITGAL, C25H16ORF91, BLA-DQB, MFSD14B, ITGB5, CLDN10, GJC2, IGF1R, COL17A1, SERINC1, TTYH1, ENTPD8, TMED1, U…	664	540	6267	1.29339	1	0.997839	21.9895
UP_KEYWORDS	Glycoprotein	135	7.09779	0.0241618	GNPTG, ADCY1, GABRB2, SLC6A2, PGF, NELL2, TSPAN8, ENPEP, MOG, ADORA1, AQP3, CLPTM1L, PTGIR, ELOVL3, APOH, CFH, PI16, CHRNA3, F11R, F12, BSG, F10, TMEM201, OLFML2B, STIM1, PNPLA2, F7, SIRPA, SSPO, CD163L1, LYNX1, CPE, SERPINF1, F5, SERPINF2, MFAP2, EXT1, ITGAL, PAM, BLA-DQB, SERPINA3-7, SERPINA3-6, ITGB5, IL34, VIT, TIMP3, ACE, CERS2, ENTPD8, TTYH1, UPK1B, TMED10, NRROS, FGL2, ANGPTL1, LFNG, SDF4,…	1756	1157	17808	1.18329	0.999908	0.282467	28.7233
UP_SEQ_FEATURE	transmembrane region	148	7.78128	0.106914	ADCY1, QPCTL, GABRB2, SLC6A2, C21H14ORF180, DNAJB12, TSPAN8, ENPEP, ADORA1, MOG, ACBD5, TMEM141, AQP3, CLPTM1L, PTGIR, APP, DYSF, TECRL, TMUB1, ELOVL7, PSENEN, BRI3, SAYSD1, PI16, PQLC1, OMA1, SCAMP4, CHRNA3, F11R, SPTLC1, TMEM204, TMEM201, STIM1, TMEM126A, PNPLA2, UBE2J2, SIRPA, YIF1A, TMEM208, TMEM106C, LETM1, SLC25A31, ATP2C1, ATP9B, SURF4, TMEM184A, VAMP2, EXT1, TMX1, ITGAL, PAM, C25H16ORF91,…	664	1269	6267	1.10076	1	0.999971	85.0756
UP_SEQ_FEATURE	signal peptide	116	6.09884	0.197894	GNPTG, GABRB2, PGF, NELL2, MOG, APOH, CFH, PI16, BOLA-DRB3, PRLH, CHRNA3, F12, BOLA, F11R, F10, OLFML2B, STIM1, F7, SIRPA, SSPO, BOLA-DQA2, CHID1, ABHD17A, CD163L1, LYNX1, CPE, SERPINF1, F5, BOLA-DQA5, SERPINF2, MFAP2, BOLA-DYA, BOLA-DYB, IFNAC, PAM, ITGAL, TMX1, C25H16ORF91, BLA-DQB, ITGB5, IL34, VIT, TIMP3, MDK, INS, TMED10, NRROS, ANGPTL1, FGL2, MRPL58, SDF4, UPK2, BMP4, SBSPON, MLN, MET, CHI3…	664	1010	6267	1.084	1	0.999999	97.5514
UP_SEQ_FEATURE	glycosylation site:N-linked (GlcNAc...)	113	5.94111	0.213269	GNPTG, ADCY1, GABRB2, PGF, SLC6A2, NELL2, TSPAN8, ENPEP, MOG, ADORA1, AQP3, CLPTM1L, PTGIR, APOH, CFH, PI16, CHRNA3, F12, F11R, F10, TMEM201, OLFML2B, STIM1, TMEM126A, PNPLA2, F7, SIRPA, SSPO, CD163L1, CPE, SERPINF1, F5, SERPINF2, EXT1, ITGAL, PAM, BLA-DQB, ITGB5, IL34, VIT, TIMP3, CERS2, TTYH1, ENTPD8, NRROS, ANGPTL1, FGL2, SDF4, LFNG, UPK2, BMP4, SBSPON, MET, CHI3L1, SFRP1, ITGA5, LAMP5, TBXA2R…	664	988	6267	1.07948	1	0.999998	98.2318
UP_SEQ_FEATURE	disulfide bond	83	4.36383	0.776176	GLRA1, PGF, GABRB2, NELL2, BCAN, PRKG1, MOG, ADORA1, EDNRA, CD96, PTGIR, MAT1A, APOH, CFH, PRP1, DPP6, CHRNA3, PRP3, ICAM1, F11R, F12, CELA3B, KIAA1324L, F10, GZMA, ADGRE5, OLFML2B, F7, NRXN1, NECTIN4, FSHR, SIRPA, SSPO, GPR37L1, MIEN1, PROC, LYNX1, CD163L1, PTGDS, F5, SPADH2, SERPINF2, IGF2R, CNTN1, TXNRD2, MFAP2, PROS1, SGCB, PAM, GPR183, IFNAC, TMX1, ITGAL, C6, BLA-DQB, TIMM10, ITGB5, SFTPA1, …	664	830	6267	0.943825	1	1	100
Annotation Cluster 19	Enrichment Score: 1.1559651742050825
Category	Term	Count	%	PValue	Genes	List Total	Pop Hits	Pop Total	Fold Enrichment	Bonferroni	Benjamini	FDR
INTERPRO	IPR011993:Pleckstrin homology-like domain	55	2.89169	0.00612491	TLN1, ARHGAP15, AKT1, PLEKHB2, FRMD5, FRMD6, ARHGAP20, COL4A3BP, NECAP2, FRS3, RANBP1, PLCB1, FAM129A, PLCB2, ARHGEF4, DAB2IP, OSBP2, ARHGEF12, ELMO3, TNS1, SBF2, FRMD4A, ACAP2, WASL, KALRN, FGD2, PHLDB1, RALGPS2, GULP1, EPB41L4A, ASAP1, RDX, MTMR2, PLCL2, PLEKHG3, MTMR3, PLEKHO2, APBA2, TBC1D4, IQSEC1, ARHGEF10L, OBSCN, NGEF, ABR, OSBPL3, TRIO, ITPR3, HOMER1, PLEKHA3, CADPS2, RGS3, APBB2, GRB7, …	1687	382	16802	1.43399	1	0.647646	10.2157
INTERPRO	IPR001849:Pleckstrin homology domain	29	1.52471	0.193541	FGD2, PHLDB1, RALGPS2, ASAP1, ARHGAP15, PLCL2, AKT1, PLEKHB2, PLEKHG3, ARHGAP20, COL4A3BP, PLEKHO2, ARHGEF4, NGEF, OBSCN, DAB2IP, OSBP2, ABR, OSBPL3, TRIO, ARHGEF12, ELMO3, PLEKHA3, CADPS2, SBF2, ACAP2, GRB7, KALRN, DNM2	1687	235	16802	1.22907	1	0.994578	97.7014
SMART	SM00233:PH	28	1.47213	0.287231	FGD2, PHLDB1, RALGPS2, ASAP1, ARHGAP15, PLCL2, AKT1, PLEKHB2, PLEKHG3, ARHGAP20, COL4A3BP, PLEKHO2, ARHGEF4, NGEF, OBSCN, DAB2IP, OSBP2, ABR, OSBPL3, TRIO, ARHGEF12, PLEKHA3, CADPS2, SBF2, ACAP2, GRB7, KALRN, DNM2	951	221	8740	1.16439	1	0.961644	99.1712
Annotation Cluster 20	Enrichment Score: 1.1411767521893115
Category	Term	Count	%	PValue	Genes	List Total	Pop Hits	Pop Total	Fold Enrichment	Bonferroni	Benjamini	FDR
INTERPRO	IPR014768:GTPase-binding/formin homology 3	4	0.210305	0.0383966	FMNL3, DIAPH3, FHOD3, FHOD1	1687	8	16802	4.97985	1	0.950321	49.6786
INTERPRO	IPR015425:Actin-binding FH2	4	0.210305	0.0902353	FMNL3, DIAPH3, FHOD3, FHOD1	1687	11	16802	3.62171	1	0.980624	80.9619
SMART	SM00498:FH2	4	0.210305	0.108843	FMNL3, DIAPH3, FHOD3, FHOD1	951	11	8740	3.34194	1	0.922109	80.4299
Annotation Cluster 21	Enrichment Score: 1.0925103498898432
Category	Term	Count	%	PValue	Genes	List Total	Pop Hits	Pop Total	Fold Enrichment	Bonferroni	Benjamini	FDR
UP_SEQ_FEATURE	domain:ACB	4	0.210305	0.0297805	ACBD7, DBI, ACBD6, ACBD5	664	7	6267	5.39329	1	0.998135	39.8662
INTERPRO	IPR000582:Acyl-CoA-binding protein, ACBP	4	0.210305	0.0383966	ACBD7, DBI, ACBD6, ACBD5	1687	8	16802	4.97985	1	0.950321	49.6786
UP_KEYWORDS	Lipid-binding	12	0.630915	0.161475	UNC119, DYSF, PFN3, BAIAP2L2, PFN4, CYP21A2, ACBD7, DBI, GRB7, SCP2, ACBD6, ACBD5	1756	80	17808	1.52118	1	0.631692	91.267
GOTERM_MF_DIRECT	GO:0000062~fatty-acyl-CoA binding	5	0.262881	0.23101	IVD, ACBD7, ACBD6, ACBD5, ACOX3	1298	25	13095	2.01772	1	0.998415	98.5218
Annotation Cluster 22	Enrichment Score: 1.0806552292863347
Category	Term	Count	%	PValue	Genes	List Total	Pop Hits	Pop Total	Fold Enrichment	Bonferroni	Benjamini	FDR
UP_KEYWORDS	Proline metabolism	3	0.157729	0.0272107	ALDH4A1, PRODH2, PRODH	1756	3	17808	10.1412	0.999972	0.294921	31.7452
GOTERM_BP_DIRECT	GO:0010133~proline catabolic process to glutamate	3	0.157729	0.0293906	ALDH4A1, PRODH2, PRODH	1419	3	13824	9.74207	1	0.999072	42.1068
KEGG_PATHWAY	bta00330:Arginine and proline metabolism	5	0.262881	0.716285	PYCR2, ALDH4A1, PRODH2, NOS2, PRODH	725	50	7583	1.04593	1	0.83617	100
Annotation Cluster 23	Enrichment Score: 1.0653870809247596
Category	Term	Count	%	PValue	Genes	List Total	Pop Hits	Pop Total	Fold Enrichment	Bonferroni	Benjamini	FDR
KEGG_PATHWAY	bta01200:Carbon metabolism	18	0.946372	0.0286866	SHMT2, ME3, TALDO1, PFKL, AMT, SUCLG1, PFKP, ADH5, ECHS1, TKT, AGXT, SDHB, MUT, PKLR, PHGDH, GPT, GPT2, MDH1	725	109	7583	1.72723	0.999711	0.165652	31.9448
KEGG_PATHWAY	bta01230:Biosynthesis of amino acids	12	0.630915	0.0913814	BCAT1, SHMT2, PYCR2, TALDO1, PFKL, MAT1A, PKLR, PHGDH, PFKP, GPT, TKT, GPT2	725	74	7583	1.6961	1	0.307583	71.8352
KEGG_PATHWAY	bta01130:Biosynthesis of antibiotics	24	1.26183	0.24283	BCAT1, SHMT2, TALDO1, PFKL, AMT, SUCLG1, ADH5, PFKP, ECHS1, TKT, AK7, PCK2, AGXT, NME4, SDHB, ISYNA1, NME2, PYCR2, PKLR, PHGDH, BPNT1, MDH1, PRODH, ACAA1	725	206	7583	1.21856	1	0.489027	97.4727
Annotation Cluster 24	Enrichment Score: 1.0631667442409427
Category	Term	Count	%	PValue	Genes	List Total	Pop Hits	Pop Total	Fold Enrichment	Bonferroni	Benjamini	FDR
UP_SEQ_FEATURE	binding site:ATP	20	1.05152	0.0402488	PRKCA, CSNK1G1, STK25, MET, RAF1, PRKG1, CDK5, AKT1, IGF1R, EIF4A3, MAPK1, NME2, MAT1A, RIPK2, CAMK2B, TNK2, TSSK1B, ITPK1, MYLK, MAP2K6	664	118	6267	1.5997	1	0.998921	49.8972
UP_SEQ_FEATURE	domain:Protein kinase	16	0.84122	0.0627029	PRKCA, CSNK1G1, STK25, MET, RAF1, PRKG1, CDK5, AKT1, IGF1R, MAPK1, RIPK2, CAMK2B, TNK2, TSSK1B, MAP2K6, MYLK	664	93	6267	1.62379	1	0.999238	66.3565
UP_KEYWORDS	Serine/threonine-protein kinase	29	1.52471	0.0736565	CDK18, CAMK2G, MKNK2, PRKG1, AKT1, CAMK2B, MAP2K6, PRKCA, CSNK1G1, STK25, MAP2K2, CSNK1G2, NLK, PKN2, PRKCH, RAF1, MAPK11, PRKCE, CDK5, RPS6KA5, MAPK1, MAPK12, GSK3A, MAPK14, RIPK2, TNK2, TSSK1B, MYLK	1756	214	17808	1.37428	1	0.428284	65.3267
UP_SEQ_FEATURE	nucleotide phosphate-binding region:ATP	32	1.68244	0.113415	XRCC3, PFKFB2, PRKG1, AKT1, IGF1R, CHD1L, DHX38, DDX19A, MAT1A, CAMK2B, ITPK1, MAP2K6, PRKCA, PFKL, MYH1, CSNK1G1, STK25, MYO1D, MET, MYH2, RAF1, CDK5, EIF4A3, MAPK1, PSMC4, RIPK2, TOM1, TNK2, TSSK1B, CLCN7, GUK1, MYLK	664	235	6267	1.28521	1	0.999955	86.8017
UP_SEQ_FEATURE	active site:Proton acceptor	26	1.36698	0.229215	QPCTL, LTC4S, PRKG1, AKT1, IGF1R, CBR1, IVD, ALDH4A1, CAMK2B, BDH2, MAP2K6, PRKCA, CSNK1G1, PFKL, STK25, MET, RAF1, CDK5, MAPK1, RIPK2, TXNRD2, TNK2, TSSK1B, PHPT1, MYLK, MDH1	664	202	6267	1.21482	1	0.999999	98.7471
Annotation Cluster 25	Enrichment Score: 1.0581475452390878
Category	Term	Count	%	PValue	Genes	List Total	Pop Hits	Pop Total	Fold Enrichment	Bonferroni	Benjamini	FDR
UP_SEQ_FEATURE	domain:EGF-like 2	6	0.315457	0.021147	F12, F10, F7, NRXN1, SSPO, PROC	664	16	6267	3.53934	1	0.999182	30.2019
GOTERM_BP_DIRECT	GO:0007596~blood coagulation	11	0.578339	0.0322375	F2RL3, F12, F10, SERPINE2, F5, F7, ANXA5, PROS1, PLG, AP3B1, PROC	1419	51	13824	2.10123	1	0.99885	45.1402
UP_KEYWORDS	Blood coagulation	8	0.42061	0.0333218	F12, F10, F5, F7, ANXA5, PROS1, PLG, PROC	1756	32	17808	2.53531	0.999997	0.331313	37.4475
UP_KEYWORDS	Hemostasis	8	0.42061	0.0333218	F12, F10, F5, F7, ANXA5, PROS1, PLG, PROC	1756	32	17808	2.53531	0.999997	0.331313	37.4475
UP_SEQ_FEATURE	domain:Peptidase S1	9	0.473186	0.0548017	F12, CELA3B, F10, LOC618826, GZMA, PRSS2, F7, PLG, PROC	664	40	6267	2.12361	1	0.999595	61.2536
UP_SEQ_FEATURE	domain:Gla	4	0.210305	0.0803597	F10, F7, PROS1, PROC	664	10	6267	3.7753	1	0.999835	75.568
INTERPRO	IPR012224:Peptidase S1A, coagulation factor VII/IX/X/C/Z	3	0.157729	0.0819378	F10, F7, PROC	1687	5	16802	5.97582	1	0.975146	77.6754
UP_KEYWORDS	Gamma-carboxyglutamic acid	4	0.210305	0.08644	F10, F7, PROS1, PROC	1756	11	17808	3.68772	1	0.464538	71.3946
PIR_SUPERFAMILY	PIRSF001143:coagulation factor X	3	0.157729	0.0878848	F10, F7, PROC	160	5	1521	5.70375	0.999997	0.998402	66.2226
INTERPRO	IPR017857:Coagulation factor, subgroup, Gla domain	4	0.210305	0.111686	F10, F7, PROS1, PROC	1687	12	16802	3.3199	1	0.98103	87.4724
UP_KEYWORDS	Fibrinolysis	3	0.157729	0.146085	F12, PROS1, PLG	1756	7	17808	4.34624	1	0.602772	88.7666
INTERPRO	IPR000294:Gamma-carboxyglutamic acid-rich (GLA) domain	4	0.210305	0.159473	F10, F7, PROS1, PROC	1687	14	16802	2.84563	1	0.990837	95.2505
UP_KEYWORDS	Hydroxylation	8	0.42061	0.162814	COL17A1, F10, CL43, COL2A1, SFTPA1, COL11A1, PROS1, PROC	1756	46	17808	1.76369	1	0.629565	91.4581
KEGG_PATHWAY	bta04610:Complement and coagulation cascades	11	0.578339	0.164875	F12, F10, F5, SERPINF2, C6, CFH, F7, PROS1, PLG, PROC, C8G	725	74	7583	1.55476	1	0.390181	90.7664
SMART	SM00069:GLA	4	0.210305	0.188986	F10, F7, PROS1, PROC	951	14	8740	2.62581	1	0.944968	94.8444
GOTERM_BP_DIRECT	GO:0042730~fibrinolysis	3	0.157729	0.428611	F12, PROS1, PLG	1419	14	13824	2.08759	1	0.999997	99.9965
Annotation Cluster 26	Enrichment Score: 1.0480792657259363
Category	Term	Count	%	PValue	Genes	List Total	Pop Hits	Pop Total	Fold Enrichment	Bonferroni	Benjamini	FDR
GOTERM_MF_DIRECT	GO:0004707~MAP kinase activity	5	0.262881	0.0247711	MAPK1, MAPK12, NLK, MAPK14, MAPK11	1298	12	13095	4.20358	1	0.9825	33.1308
INTERPRO	IPR003527:Mitogen-activated protein (MAP) kinase, conserved site	5	0.262881	0.0258843	MAPK1, MAPK12, NLK, MAPK14, MAPK11	1687	12	16802	4.14987	1	0.883465	36.8707
INTERPRO	IPR008352:Mitogen-activated protein (MAP) kinase, p38	3	0.157729	0.0526157	MAPK12, MAPK14, MAPK11	1687	4	16802	7.46977	1	0.965987	61.2498
KEGG_PATHWAY	bta04621:NOD-like receptor signaling pathway	9	0.473186	0.11827	MAPK1, CARD9, MAPK12, MAPK14, PSTPIP1, RIPK2, NFKBIA, MAPK11, BIRC3	725	52	7583	1.81027	1	0.342668	81.0676
KEGG_PATHWAY	bta05133:Pertussis	10	0.525762	0.31259	MAPK1, MAPK12, ITGA5, MAPK14, RHOA, CALM3, MAPK11, SFTPA1, NOS2, CALM2	725	77	7583	1.35835	1	0.548455	99.2959
KEGG_PATHWAY	bta05014:Amyotrophic lateral sclerosis (ALS)	7	0.368034	0.412645	MAPK12, GRIA1, MAPK14, RAB5A, MAPK11, BCL2L1, MAP2K6	725	54	7583	1.35584	1	0.63959	99.912
Annotation Cluster 27	Enrichment Score: 1.0430173915273038
Category	Term	Count	%	PValue	Genes	List Total	Pop Hits	Pop Total	Fold Enrichment	Bonferroni	Benjamini	FDR
INTERPRO	IPR006195:Aminoacyl-tRNA synthetase, class II	6	0.315457	0.0223844	DARS, FARS2, HARS2, HARS, GARS, EPRS	1687	17	16802	3.51519	1	0.873777	32.7719
INTERPRO	IPR000738:WHEP-TRS	3	0.157729	0.0819378	HARS, GARS, EPRS	1687	5	16802	5.97582	1	0.975146	77.6754
SMART	SM00991:SM00991	3	0.157729	0.0944466	HARS, GARS, EPRS	951	5	8740	5.5142	1	0.924624	75.4466
KEGG_PATHWAY	bta00970:Aminoacyl-tRNA biosynthesis	8	0.42061	0.132737	DARS, FARS2, HARS2, HARS, GARS, EPRS, IARS2, GATB	725	45	7583	1.85943	1	0.361122	84.7872
INTERPRO	IPR009068:S15/NS1, RNA-binding	3	0.157729	0.150522	HARS, GARS, EPRS	1687	7	16802	4.26844	1	0.989558	94.2807
INTERPRO	IPR004154:Anticodon-binding	4	0.210305	0.159473	HARS2, HARS, GARS, EPRS	1687	14	16802	2.84563	1	0.990837	95.2505
Annotation Cluster 28	Enrichment Score: 1.0418663911079786
Category	Term	Count	%	PValue	Genes	List Total	Pop Hits	Pop Total	Fold Enrichment	Bonferroni	Benjamini	FDR
INTERPRO	IPR006222:Glycine cleavage T-protein, N-terminal	3	0.157729	0.0526157	AMT, DMGDH, SARDH	1687	4	16802	7.46977	1	0.965987	61.2498
INTERPRO	IPR013977:Glycine cleavage T-protein, C-terminal barrel	3	0.157729	0.0819378	AMT, DMGDH, SARDH	1687	5	16802	5.97582	1	0.975146	77.6754
INTERPRO	IPR027266:GTP-binding protein TrmE/Glycine cleavage system T protein, domain 1	3	0.157729	0.0819378	AMT, DMGDH, SARDH	1687	5	16802	5.97582	1	0.975146	77.6754
KEGG_PATHWAY	bta00260:Glycine, serine and threonine metabolism	7	0.368034	0.192509	SHMT2, AMT, BHMT, PHGDH, DMGDH, SARDH, AGXT	725	41	7583	1.78574	1	0.414071	94.0824
Annotation Cluster 29	Enrichment Score: 1.0364240320210028
Category	Term	Count	%	PValue	Genes	List Total	Pop Hits	Pop Total	Fold Enrichment	Bonferroni	Benjamini	FDR
SMART	SM00458:RICIN	7	0.368034	0.0324327	GALNT2, GALNT5, MRC2, GALNTL6, GALNT18, GALNT12, GALNT13	951	23	8740	2.79706	1	0.875885	37.2932
INTERPRO	IPR000772:Ricin B lectin domain	7	0.368034	0.0556256	GALNT2, GALNT5, MRC2, GALNTL6, GALNT18, GALNT12, GALNT13	1687	28	16802	2.48992	1	0.963778	63.3533
KEGG_PATHWAY	bta00512:Mucin type O-Glycan biosynthesis	7	0.368034	0.0788429	GALNT2, ST3GAL2, GALNT5, GALNTL6, GALNT18, GALNT12, GALNT13	725	32	7583	2.28797	1	0.290509	66.2396
INTERPRO	IPR001173:Glycosyl transferase, family 2	6	0.315457	0.0989579	GALNT2, GALNT5, GALNTL6, GALNT18, GALNT12, GALNT13	1687	25	16802	2.39033	1	0.981593	83.9218
UP_KEYWORDS	Lectin	12	0.630915	0.108819	GALNT2, BSG, GALNT5, GALNTL6, CL43, CHI3L1, BCAN, SFTPA1, GALNT18, ADGRL2, GALNT12, GALNT13	1756	74	17808	1.64452	1	0.5299	79.7076
GOTERM_MF_DIRECT	GO:0004653~polypeptide N-acetylgalactosaminyltransferase activity	3	0.157729	0.184024	GALNT2, GALNT5, GALNT13	1298	8	13095	3.78322	1	0.998301	96.1722
GOTERM_MF_DIRECT	GO:0030246~carbohydrate binding	13	0.683491	0.197234	GALNT2, GALNT5, SI, CHI3L1, BCAN, SFTPA1, GALNTL6, GAA, CNTN1, GALNT18, ADGRL2, GALNT12, GALNT13	1298	92	13095	1.42556	1	0.998773	97.054
Annotation Cluster 30	Enrichment Score: 0.9989129443946869
Category	Term	Count	%	PValue	Genes	List Total	Pop Hits	Pop Total	Fold Enrichment	Bonferroni	Benjamini	FDR
INTERPRO	IPR001827:Homeobox protein, antennapedia type, conserved site	5	0.262881	0.0690259	HOXA3, HOXA4, HOXA5, HOXD4, HOXC5	1687	16	16802	3.1124	1	0.975175	71.4786
INTERPRO	IPR020479:Homeodomain, metazoa	13	0.683491	0.0879995	EMX1, HOXD12, HOXD10, HOXD11, HOXA3, HOXC11, HOXA4, HOXA5, DLX5, HOXC5, HOXD4, HOXA10, NKX2-1	1687	78	16802	1.65995	1	0.979958	80.1244
GOTERM_BP_DIRECT	GO:0009952~anterior/posterior pattern specification	11	0.578339	0.16587	ARC, HOXA3, HOXC11, HOXA5, HOXD4, HOXC5, HOXA10, HOXA9, SCMH1, NR2F2, HOXD10	1419	69	13824	1.55308	1	0.999744	96.3956
Annotation Cluster 31	Enrichment Score: 0.9866630780086382
Category	Term	Count	%	PValue	Genes	List Total	Pop Hits	Pop Total	Fold Enrichment	Bonferroni	Benjamini	FDR
UP_KEYWORDS	Integrin	7	0.368034	0.0599691	ITGB3BP, ITGAL, ITGA9, ITGA5, ITGB8, ITGB5, ITGA4	1756	29	17808	2.44788	1	0.421036	57.5202
KEGG_PATHWAY	bta05414:Dilated cardiomyopathy	13	0.683491	0.115483	ACTB, CACNA2D1, ADCY1, LMNA, ITGB5, ITGA4, TPM2, ITGA9, ITGA5, ITGB8, SGCD, LOC524810, SGCB	725	86	7583	1.58106	1	0.34231	80.2607
KEGG_PATHWAY	bta05412:Arrhythmogenic right ventricular cardiomyopathy (ARVC)	11	0.578339	0.118395	ACTB, ITGA9, CACNA2D1, ITGA5, ITGB8, LMNA, ITGB5, SGCD, ITGA4, CTNNA3, SGCB	725	69	7583	1.66743	1	0.339724	81.1031
KEGG_PATHWAY	bta05410:Hypertrophic cardiomyopathy (HCM)	12	0.630915	0.137901	ACTB, ITGA9, ACE, CACNA2D1, ITGA5, ITGB8, LMNA, ITGB5, SGCD, ITGA4, TPM2, SGCB	725	80	7583	1.5689	1	0.369753	85.9424
Annotation Cluster 32	Enrichment Score: 0.985921117727341
Category	Term	Count	%	PValue	Genes	List Total	Pop Hits	Pop Total	Fold Enrichment	Bonferroni	Benjamini	FDR
SMART	SM00164:TBC	8	0.42061	0.0789288	TBC1D16, TBC1D24, TBC1D12, TBC1D10A, TBC1D5, TBC1D4, TBC1D22A, TBC1D9B	951	35	8740	2.10065	1	0.911802	68.7706
INTERPRO	IPR000195:Rab-GTPase-TBC domain	8	0.42061	0.0808915	TBC1D16, TBC1D24, TBC1D12, TBC1D10A, TBC1D5, TBC1D4, TBC1D22A, TBC1D9B	1687	38	16802	2.09678	1	0.977247	77.2249
GOTERM_MF_DIRECT	GO:0017137~Rab GTPase binding	11	0.578339	0.0824508	TBC1D16, TBC1D12, MLPH, TBC1D5, TBC1D4, MICAL1, GAS8, TBC1D22A, LLGL1, STXBP5L, TBC1D9B	1298	62	13095	1.78991	1	0.99223	74.8564
GOTERM_BP_DIRECT	GO:0090630~activation of GTPase activity	11	0.578339	0.0906893	TBC1D16, TBC1D12, RASGRP1, TBC1D5, TBC1D4, DOCK7, EPHA1, TBC1D22A, EPHA2, RHOG, TBC1D9B	1419	61	13824	1.75677	1	0.999493	82.4805
GOTERM_BP_DIRECT	GO:0031338~regulation of vesicle fusion	6	0.315457	0.246323	TBC1D16, TBC1D12, TBC1D5, TBC1D4, TBC1D22A, TBC1D9B	1419	33	13824	1.77129	1	0.999946	99.4379
Annotation Cluster 33	Enrichment Score: 0.9858194216358467
Category	Term	Count	%	PValue	Genes	List Total	Pop Hits	Pop Total	Fold Enrichment	Bonferroni	Benjamini	FDR
INTERPRO	IPR011641:Tyrosine-protein kinase ephrin type A/B receptor-like	6	0.315457	0.052693	EPHA7, KIAA1324L, EPHB3, EPHA1, EPHA2, EPHA3	1687	21	16802	2.84563	1	0.96309	61.3052
INTERPRO	IPR016257:Tyrosine-protein kinase, ephrin receptor	4	0.210305	0.07073	EPHA7, EPHB3, EPHA1, EPHA2	1687	10	16802	3.98388	1	0.973554	72.3805
INTERPRO	IPR001426:Tyrosine-protein kinase, receptor class V, conserved site	4	0.210305	0.07073	EPHA7, EPHB3, EPHA1, EPHA2	1687	10	16802	3.98388	1	0.973554	72.3805
PIR_SUPERFAMILY	PIRSF000666:tyrosine-protein kinase, ephrin receptor type	4	0.210305	0.0775816	EPHA7, EPHB3, EPHA1, EPHA2	160	10	1521	3.8025	0.999988	0.999988	61.4357
INTERPRO	IPR001090:Ephrin receptor ligand binding domain	4	0.210305	0.0902353	EPHA7, EPHB3, EPHA1, EPHA2	1687	11	16802	3.62171	1	0.980624	80.9619
SMART	SM00615:EPH_lbd	4	0.210305	0.108843	EPHA7, EPHB3, EPHA1, EPHA2	951	11	8740	3.34194	1	0.922109	80.4299
INTERPRO	IPR001660:Sterile alpha motif domain	13	0.683491	0.109255	PPFIBP1, STIM1, SGMS1, SAMSN1, EPHB3, EPHA1, SFMBT2, EPHA2, EPHA3, EPHA7, SCMH1, SEC23IP, SAMD4A	1687	81	16802	1.59847	1	0.983504	86.8573
INTERPRO	IPR008979:Galactose-binding domain-like	12	0.630915	0.111171	NRP2, EPHA7, MKLN1, F5, GUSB, HERC2, LAMC1, EPHB3, EPHA1, SSPO, BTBD9, EPHA2	1687	73	16802	1.63721	1	0.982749	87.3445
SMART	SM01411:SM01411	5	0.262881	0.1441	EPHA7, KIAA1324L, EPHB3, EPHA1, EPHA2	951	19	8740	2.41851	1	0.929435	88.9482
SMART	SM00454:SAM	12	0.630915	0.175935	EPHA7, PPFIBP1, STIM1, SCMH1, EPHB3, SAMSN1, SEC23IP, EPHA1, SFMBT2, EPHA2, SAMD4A, EPHA3	951	74	8740	1.49032	1	0.942585	93.5373
INTERPRO	IPR013761:Sterile alpha motif/pointed domain	14	0.736067	0.231547	ELF3, PPFIBP1, STIM1, SGMS1, EPHB3, SAMSN1, EPHA1, SFMBT2, EPHA2, EPHA3, EPHA7, SCMH1, SEC23IP, SAMD4A	1687	103	16802	1.35374	1	0.997123	99.0143
Annotation Cluster 34	Enrichment Score: 0.9789241101048585
Category	Term	Count	%	PValue	Genes	List Total	Pop Hits	Pop Total	Fold Enrichment	Bonferroni	Benjamini	FDR
INTERPRO	IPR000219:Dbl homology (DH) domain	12	0.630915	0.0522946	FGD2, ARHGEF4, NGEF, PLEKHG3, OBSCN, ABR, TRIO, ITPR3, ARHGEF12, ARHGEF10L, KALRN, ALS2CL	1687	64	16802	1.86744	1	0.968274	61.0188
GOTERM_MF_DIRECT	GO:0005089~Rho guanyl-nucleotide exchange factor activity	11	0.578339	0.0755195	FGD2, NGEF, PLEKHG3, OBSCN, ABR, TRIO, ITPR3, ARHGEF12, ARHGEF10L, KALRN, ALS2CL	1298	61	13095	1.81926	1	0.994565	71.6297
GOTERM_BP_DIRECT	GO:0035023~regulation of Rho protein signal transduction	12	0.630915	0.0995035	FGD2, ARHGEF4, NGEF, PLEKHG3, OBSCN, ABR, TRIO, ITPR3, ARHGEF12, ARHGEF10L, KALRN, ALS2CL	1419	70	13824	1.67007	1	0.999532	85.344
SMART	SM00325:RhoGEF	9	0.473186	0.308993	FGD2, ARHGEF4, NGEF, PLEKHG3, ABR, TRIO, ARHGEF12, ARHGEF10L, KALRN	951	59	8740	1.40191	1	0.964617	99.4656
Annotation Cluster 35	Enrichment Score: 0.9754862051986634
Category	Term	Count	%	PValue	Genes	List Total	Pop Hits	Pop Total	Fold Enrichment	Bonferroni	Benjamini	FDR
GOTERM_CC_DIRECT	GO:0005930~axoneme	12	0.630915	0.022794	DNAH9, ATG5, IFT57, KIFAP3, DNAAF1, MNS1, ARMC4, INPP5E, AMBRA1, CCDC183, GAS8, TMEM141	1535	57	15461	2.12049	1	0.560623	29.0858
GOTERM_BP_DIRECT	GO:0036158~outer dynein arm assembly	4	0.210305	0.141589	DNAAF1, ARMC4, CCDC183, TMEM141	1419	13	13824	2.99756	1	0.999623	93.9024
GOTERM_BP_DIRECT	GO:0003341~cilium movement	4	0.210305	0.367021	DNAAF1, ARMC4, CCDC183, TMEM141	1419	21	13824	1.85563	1	0.999992	99.977
Annotation Cluster 36	Enrichment Score: 0.9609655193874862
Category	Term	Count	%	PValue	Genes	List Total	Pop Hits	Pop Total	Fold Enrichment	Bonferroni	Benjamini	FDR
INTERPRO	IPR024066:Regulator of G-protein signaling, domain 1	9	0.473186	0.000890425	RGS11, RGS3, RGS4, RGS5, RGS7, RGS18, AXIN2, RGS14, AXIN1	1687	22	16802	4.07442	0.879666	0.26103	1.55034
UP_SEQ_FEATURE	domain:RGS	3	0.157729	0.481661	RGS4, RGS5, RGS7	664	15	6267	1.88765	1	1	99.9984
GOTERM_BP_DIRECT	GO:0009968~negative regulation of signal transduction	3	0.157729	0.532639	RGS4, RGS5, RGS7	1419	17	13824	1.71919	1	1	99.9999
UP_KEYWORDS	Signal transduction inhibitor	3	0.157729	0.627141	RGS4, RGS5, RGS7	1756	21	17808	1.44875	1	0.923292	99.9999
Annotation Cluster 37	Enrichment Score: 0.9087696816523481
Category	Term	Count	%	PValue	Genes	List Total	Pop Hits	Pop Total	Fold Enrichment	Bonferroni	Benjamini	FDR
INTERPRO	IPR022755:Zinc finger, double-stranded RNA binding	5	0.262881	0.0445455	ZNF804B, HIC2, ZMAT4, ZMAT2, ZNF638	1687	14	16802	3.55703	1	0.966118	55.0337
INTERPRO	IPR003604:Zinc finger, U1-type	6	0.315457	0.11292	ZMAT4, ZMAT2, ZNF385B, ZNF638, WBP4, ZNF385A	1687	26	16802	2.29839	1	0.980855	87.7742
SMART	SM00451:ZnF_U1	6	0.315457	0.14503	ZMAT4, ZMAT2, ZNF385B, ZNF638, WBP4, ZNF385A	951	26	8740	2.12084	1	0.92353	89.1169
GOTERM_MF_DIRECT	GO:0002039~p53 binding	4	0.210305	0.317606	ZMAT4, ZNF385B, CDK5, ZNF385A	1298	20	13095	2.01772	1	0.999608	99.7826
Annotation Cluster 38	Enrichment Score: 0.9086989518253598
Category	Term	Count	%	PValue	Genes	List Total	Pop Hits	Pop Total	Fold Enrichment	Bonferroni	Benjamini	FDR
GOTERM_CC_DIRECT	GO:0005922~connexon complex	5	0.262881	0.0959002	GJB6, GJA4, GJC2, GJA5, GJB2	1535	18	15461	2.79786	1	0.793741	77.7483
INTERPRO	IPR000500:Connexin	5	0.262881	0.0990574	GJB6, GJA4, GJC2, GJA5, GJB2	1687	18	16802	2.76658	1	0.980469	83.9529
INTERPRO	IPR019570:Gap junction protein, cysteine-rich domain	5	0.262881	0.0990574	GJB6, GJA4, GJC2, GJA5, GJB2	1687	18	16802	2.76658	1	0.980469	83.9529
INTERPRO	IPR013092:Connexin, N-terminal	5	0.262881	0.0990574	GJB6, GJA4, GJC2, GJA5, GJB2	1687	18	16802	2.76658	1	0.980469	83.9529
INTERPRO	IPR017990:Connexin, conserved site	5	0.262881	0.0990574	GJB6, GJA4, GJC2, GJA5, GJB2	1687	18	16802	2.76658	1	0.980469	83.9529
UP_KEYWORDS	Gap junction	5	0.262881	0.11031	GJB6, GJA4, GJC2, GJA5, GJB2	1756	19	17808	2.66874	1	0.528954	80.1726
SMART	SM00037:CNX	5	0.262881	0.123831	GJB6, GJA4, GJC2, GJA5, GJB2	951	18	8740	2.55287	1	0.921623	84.6072
SMART	SM01089:SM01089	5	0.262881	0.123831	GJB6, GJA4, GJC2, GJA5, GJB2	951	18	8740	2.55287	1	0.921623	84.6072
GOTERM_BP_DIRECT	GO:0007154~cell communication	4	0.210305	0.424686	GJB6, GJA4, GJC2, GJA5	1419	23	13824	1.69427	1	0.999997	99.996
Annotation Cluster 39	Enrichment Score: 0.8981928368492977
Category	Term	Count	%	PValue	Genes	List Total	Pop Hits	Pop Total	Fold Enrichment	Bonferroni	Benjamini	FDR
INTERPRO	IPR001828:Extracellular ligand-binding receptor	9	0.473186	0.0170838	GRM3, GRIK1, GRIA1, GRIK2, GRM7, GABBR1, GRIA4, NPR3, GRM1	1687	34	16802	2.63639	1	0.844604	26.0837
GOTERM_BP_DIRECT	GO:0051966~regulation of synaptic transmission, glutamatergic	5	0.262881	0.0737011	GRM3, SERPINE2, GRM7, GRM1, KALRN	1419	16	13824	3.0444	1	0.999428	75.407
GOTERM_CC_DIRECT	GO:0042734~presynaptic membrane	6	0.315457	0.108862	GRM3, CADPS2, GRIK2, GRM7, GABBR1, NRXN1	1535	26	15461	2.32438	1	0.806857	82.0577
INTERPRO	IPR017978:GPCR, family 3, C-terminal	5	0.262881	0.134078	GPR158, GRM3, GRM7, GABBR1, GRM1	1687	20	16802	2.48992	1	0.988252	91.9945
INTERPRO	IPR000162:GPCR, family 3, metabotropic glutamate receptor	3	0.157729	0.150522	GRM3, GRM7, GRM1	1687	7	16802	4.26844	1	0.989558	94.2807
INTERPRO	IPR017979:GPCR, family 3, conserved site	3	0.157729	0.226328	GRM3, GRM7, GRM1	1687	9	16802	3.3199	1	0.997	98.89
INTERPRO	IPR011500:GPCR, family 3, nine cysteines domain	3	0.157729	0.304115	GRM3, GRM7, GRM1	1687	11	16802	2.71628	1	0.999094	99.827
INTERPRO	IPR000337:GPCR, family 3	3	0.157729	0.3426	GRM3, GRM7, GRM1	1687	12	16802	2.48992	1	0.999413	99.9362
Annotation Cluster 40	Enrichment Score: 0.8924859702063448
Category	Term	Count	%	PValue	Genes	List Total	Pop Hits	Pop Total	Fold Enrichment	Bonferroni	Benjamini	FDR
INTERPRO	IPR015898:G-protein gamma-like domain	5	0.262881	0.0990574	GNG8, RGS11, GNG13, RGS7, GNG2	1687	18	16802	2.76658	1	0.980469	83.9529
SMART	SM00224:GGL	5	0.262881	0.123831	GNG8, RGS11, GNG13, RGS7, GNG2	951	18	8740	2.55287	1	0.921623	84.6072
GOTERM_CC_DIRECT	GO:0005834~heterotrimeric G-protein complex	6	0.315457	0.171327	GNG8, RGS11, GNA12, GNG13, RGS7, GNG2	1535	30	15461	2.01446	1	0.852671	93.9267
Annotation Cluster 41	Enrichment Score: 0.8821252301286929
Category	Term	Count	%	PValue	Genes	List Total	Pop Hits	Pop Total	Fold Enrichment	Bonferroni	Benjamini	FDR
INTERPRO	IPR023415:Low-density lipoprotein (LDL) receptor class A, conserved site	8	0.42061	0.0719252	TMPRSS2, DGCR2, MAMDC4, LRP10, C6, SORL1, SSPO, NETO1	1687	37	16802	2.15345	1	0.973243	72.997
INTERPRO	IPR002172:Low-density lipoprotein (LDL) receptor class A repeat	8	0.42061	0.17374	TMPRSS2, DGCR2, MAMDC4, LRP10, C6, SORL1, SSPO, NETO1	1687	46	16802	1.73212	1	0.99278	96.4825
SMART	SM00192:LDLa	8	0.42061	0.180652	TMPRSS2, DGCR2, MAMDC4, LRP10, C6, SORL1, SSPO, NETO1	951	43	8740	1.70983	1	0.941999	94.0416
Annotation Cluster 42	Enrichment Score: 0.8649248261941933
Category	Term	Count	%	PValue	Genes	List Total	Pop Hits	Pop Total	Fold Enrichment	Bonferroni	Benjamini	FDR
UP_SEQ_FEATURE	metal ion-binding site:Zinc 2	8	0.42061	0.0281948	HAGH, CPQ, ADH5, RAF1, HAGHL, CPSF3, CHORDC1, DNAJA2	664	29	6267	2.60366	1	0.999639	38.1913
UP_SEQ_FEATURE	metal ion-binding site:Zinc 1	7	0.368034	0.102444	HAGH, CPQ, RAF1, HAGHL, CPSF3, CHORDC1, DNAJA2	664	31	6267	2.13122	1	0.999974	83.768
SMART	SM00849:SM00849	3	0.157729	0.339672	HAGH, HAGHL, CPSF3	951	11	8740	2.50645	1	0.962488	99.719
INTERPRO	IPR001279:Beta-lactamase-like	4	0.210305	0.35366	HAGH, ELAC2, HAGHL, CPSF3	1687	21	16802	1.89708	1	0.99954	99.9526
Annotation Cluster 43	Enrichment Score: 0.8476886695237477
Category	Term	Count	%	PValue	Genes	List Total	Pop Hits	Pop Total	Fold Enrichment	Bonferroni	Benjamini	FDR
UP_KEYWORDS	Pyridoxal phosphate	11	0.578339	0.0286562	BCAT1, SHMT2, SPTLC1, SCLY, PHOSPHO2, FASN, GPT, KYAT3, GAD1, AGXT, PYGB	1756	52	17808	2.14526	0.999984	0.299808	33.1359
GOTERM_MF_DIRECT	GO:0030170~pyridoxal phosphate binding	10	0.525762	0.0979722	BCAT1, SHMT2, SPTLC1, THNSL2, GPT, KYAT3, GPT2, GAD1, AGXT, PYGB	1298	56	13095	1.80154	1	0.994965	80.8773
INTERPRO	IPR015422:Pyridoxal phosphate-dependent transferase, major region, subdomain 2	8	0.42061	0.111448	SHMT2, SPTLC1, SCLY, GPT, KYAT3, GPT2, GAD1, AGXT	1687	41	16802	1.94335	1	0.981911	87.4134
KEGG_PATHWAY	bta00250:Alanine, aspartate and glutamate metabolism	7	0.368034	0.123351	ADSSL1, GLS, ALDH4A1, GPT, GPT2, GAD1, AGXT	725	36	7583	2.03375	1	0.345377	82.4602
INTERPRO	IPR015424:Pyridoxal phosphate-dependent transferase	8	0.42061	0.160239	SHMT2, SPTLC1, SCLY, GPT, KYAT3, GPT2, GAD1, AGXT	1687	45	16802	1.77061	1	0.990573	95.3258
INTERPRO	IPR015421:Pyridoxal phosphate-dependent transferase, major region, subdomain 1	8	0.42061	0.160239	SHMT2, SPTLC1, SCLY, GPT, KYAT3, GPT2, GAD1, AGXT	1687	45	16802	1.77061	1	0.990573	95.3258
INTERPRO	IPR004839:Aminotransferase, class I/classII	4	0.210305	0.267901	SPTLC1, GPT, KYAT3, GPT2	1687	18	16802	2.21326	1	0.99813	99.5787
GOTERM_BP_DIRECT	GO:0009058~biosynthetic process	3	0.157729	0.622942	GPT, KYAT3, GPT2	1419	20	13824	1.46131	1	1	100
Annotation Cluster 44	Enrichment Score: 0.8232920275843203
Category	Term	Count	%	PValue	Genes	List Total	Pop Hits	Pop Total	Fold Enrichment	Bonferroni	Benjamini	FDR
UP_SEQ_FEATURE	domain:TSP type-1 3	3	0.157729	0.125768	C6, THBS2, SSPO	664	6	6267	4.71913	1	0.999961	89.5767
UP_SEQ_FEATURE	domain:TSP type-1 1	3	0.157729	0.164163	C6, THBS2, SSPO	664	7	6267	4.04497	1	0.999993	95.1036
UP_SEQ_FEATURE	domain:TSP type-1 2	3	0.157729	0.164163	C6, THBS2, SSPO	664	7	6267	4.04497	1	0.999993	95.1036
Annotation Cluster 45	Enrichment Score: 0.821235940793711
Category	Term	Count	%	PValue	Genes	List Total	Pop Hits	Pop Total	Fold Enrichment	Bonferroni	Benjamini	FDR
INTERPRO	IPR015919:Cadherin-like	13	0.683491	0.0815305	RET, CLSTN2, CDHR2, CELSR2, PCDHB11, CDH8, CDH13, CDH7, FAT3, CDH18, FAT1, FBN2, PCDHA13	1687	77	16802	1.68151	1	0.976332	77.501
GOTERM_BP_DIRECT	GO:0007156~homophilic cell adhesion via plasma membrane adhesion molecules	15	0.788644	0.119136	RET, CLSTN2, CDHR2, CELSR2, NECTIN4, PCDHB11, CDH8, CDH13, CDH7, FAT3, FAT1, CDH18, PCDHA13, CD200, KIRREL3	1419	97	13824	1.50651	1	0.999648	90.2139
INTERPRO	IPR002126:Cadherin	12	0.630915	0.119414	CDH8, CDH7, CDH13, RET, CLSTN2, FAT3, CDH18, FAT1, CDHR2, CELSR2, PCDHA13, PCDHB11	1687	74	16802	1.61509	1	0.983174	89.2526
INTERPRO	IPR020894:Cadherin conserved site	10	0.525762	0.253061	CDH8, CDH7, CDH13, FAT3, CDH18, FAT1, CDHR2, CELSR2, PCDHA13, PCDHB11	1687	69	16802	1.44343	1	0.99784	99.401
SMART	SM00112:CA	11	0.578339	0.266792	CDH8, CDH7, CDH13, CLSTN2, FAT3, CDH18, FAT1, CDHR2, CELSR2, PCDHA13, PCDHB11	951	73	8740	1.38484	1	0.962115	98.7633
Annotation Cluster 46	Enrichment Score: 0.8074523509913079
Category	Term	Count	%	PValue	Genes	List Total	Pop Hits	Pop Total	Fold Enrichment	Bonferroni	Benjamini	FDR
UP_KEYWORDS	ANK repeat	26	1.36698	0.103812	ESPNL, ANKRD34B, TONSL, TRPV2, NFKBIA, ASAP1, ASB13, ANKRD6, ACBD6, ASB17, MIB1, GABPB1, ANKRD29, TEX14, ANKRD13B, CDKN2B, PPP1R16A, NOTCH4, ACAP2, ASPG, PPP1R12A, DGKZ, ASB3, BARD1, ASB6	1756	195	17808	1.35216	1	0.524671	78.071
INTERPRO	IPR020683:Ankyrin repeat-containing domain	27	1.41956	0.153075	ESPNL, ANKRD34B, TRPV2, ASAP1, NFKBIA, ASB13, ANKRD6, ACBD6, ASB17, GABPB1, CDKN2B, PPP1R16A, ASPG, PPP1R12A, TONSL, MIB1, TEX14, ANKRD29, ANKRD13B, ACAP2, NOTCH4, DGKZ, ASB3, LRRK1, BARD1, ASB6	1687	210	16802	1.28053	1	0.989869	94.5749
INTERPRO	IPR002110:Ankyrin repeat	26	1.36698	0.159093	ESPNL, ANKRD34B, TONSL, TRPV2, NFKBIA, ASAP1, ASB13, ANKRD6, ACBD6, MIB1, GABPB1, ANKRD29, TEX14, ANKRD13B, CDKN2B, PPP1R16A, NOTCH4, ACAP2, ASPG, PPP1R12A, DGKZ, ASB3, LRRK1, BARD1, ASB6	1687	202	16802	1.28194	1	0.99121	95.2127
SMART	SM00248:ANK	26	1.36698	0.233017	ESPNL, ANKRD34B, TONSL, TRPV2, NFKBIA, ASAP1, ASB13, ANKRD6, ACBD6, MIB1, GABPB1, ANKRD29, TEX14, ANKRD13B, CDKN2B, PPP1R16A, NOTCH4, ACAP2, ASPG, PPP1R12A, DGKZ, ASB3, LRRK1, BARD1, ASB6	951	197	8740	1.21294	1	0.958261	97.6605
Annotation Cluster 47	Enrichment Score: 0.8035258920434843
Category	Term	Count	%	PValue	Genes	List Total	Pop Hits	Pop Total	Fold Enrichment	Bonferroni	Benjamini	FDR
INTERPRO	IPR001828:Extracellular ligand-binding receptor	9	0.473186	0.0170838	GRM3, GRIK1, GRIA1, GRIK2, GRM7, GABBR1, GRIA4, NPR3, GRM1	1687	34	16802	2.63639	1	0.844604	26.0837
UP_KEYWORDS	Ligand-gated ion channel	9	0.473186	0.124775	GLRA1, GRIK1, GRIA1, GABRB2, GRIK2, GRIA4, ITPR3, CHRNA3, ITPR2	1756	51	17808	1.78963	1	0.552408	84.198
GOTERM_MF_DIRECT	GO:0005234~extracellular-glutamate-gated ion channel activity	4	0.210305	0.206602	GRIK1, GRIA1, GRIK2, GRIA4	1298	16	13095	2.52215	1	0.998968	97.5597
INTERPRO	IPR019594:Glutamate receptor, L-glutamate/glycine-binding	4	0.210305	0.212163	GRIK1, GRIA1, GRIK2, GRIA4	1687	16	16802	2.48992	1	0.99614	98.4741
INTERPRO	IPR001320:Ionotropic glutamate receptor	4	0.210305	0.23976	GRIK1, GRIA1, GRIK2, GRIA4	1687	17	16802	2.34346	1	0.997324	99.1836
INTERPRO	IPR001508:NMDA receptor	4	0.210305	0.23976	GRIK1, GRIA1, GRIK2, GRIA4	1687	17	16802	2.34346	1	0.997324	99.1836
SMART	SM00918:SM00918	4	0.210305	0.248601	GRIK1, GRIA1, GRIK2, GRIA4	951	16	8740	2.29758	1	0.957804	98.2504
SMART	SM00079:PBPe	4	0.210305	0.279397	GRIK1, GRIA1, GRIK2, GRIA4	951	17	8740	2.16243	1	0.96308	99.0325
Annotation Cluster 48	Enrichment Score: 0.7928509956558968
Category	Term	Count	%	PValue	Genes	List Total	Pop Hits	Pop Total	Fold Enrichment	Bonferroni	Benjamini	FDR
UP_KEYWORDS	Integrin	7	0.368034	0.0599691	ITGB3BP, ITGAL, ITGA9, ITGA5, ITGB8, ITGB5, ITGA4	1756	29	17808	2.44788	1	0.421036	57.5202
GOTERM_BP_DIRECT	GO:0007229~integrin-mediated signaling pathway	12	0.630915	0.0652519	ITGB3BP, ITGAL, ITGA9, NME2, FUT8, ITGA5, ITGB8, BCAR1, ITGB5, ZYX, ITGA4, ADAM15	1419	65	13824	1.79854	1	0.999238	70.9555
GOTERM_CC_DIRECT	GO:0008305~integrin complex	5	0.262881	0.112388	ITGAL, ITGA9, ITGA5, ITGB5, ITGA4	1535	19	15461	2.65061	1	0.803778	83.0872
INTERPRO	IPR018184:Integrin alpha chain, C-terminal cytoplasmic region, conserved site	4	0.210305	0.185325	ITGAL, ITGA9, ITGA5, ITGA4	1687	15	16802	2.65592	1	0.994074	97.2541
INTERPRO	IPR000413:Integrin alpha chain	4	0.210305	0.212163	ITGAL, ITGA9, ITGA5, ITGA4	1687	16	16802	2.48992	1	0.99614	98.4741
INTERPRO	IPR013517:FG-GAP repeat	4	0.210305	0.212163	ITGAL, ITGA9, ITGA5, ITGA4	1687	16	16802	2.48992	1	0.99614	98.4741
INTERPRO	IPR013649:Integrin alpha-2	4	0.210305	0.23976	ITGAL, ITGA9, ITGA5, ITGA4	1687	17	16802	2.34346	1	0.997324	99.1836
INTERPRO	IPR013519:Integrin alpha beta-propellor	4	0.210305	0.267901	ITGAL, ITGA9, ITGA5, ITGA4	1687	18	16802	2.21326	1	0.99813	99.5787
SMART	SM00191:Int_alpha	4	0.210305	0.31051	ITGAL, ITGA9, ITGA5, ITGA4	951	18	8740	2.04229	1	0.962901	99.482
Annotation Cluster 49	Enrichment Score: 0.78873630631249
Category	Term	Count	%	PValue	Genes	List Total	Pop Hits	Pop Total	Fold Enrichment	Bonferroni	Benjamini	FDR
INTERPRO	IPR001158:DIX domain	3	0.157729	0.114916	AXIN2, AXIN1, DVL1	1687	6	16802	4.97985	1	0.981219	88.2478
SMART	SM00021:DAX	3	0.157729	0.131725	AXIN2, AXIN1, DVL1	951	6	8740	4.59516	1	0.926257	86.4579
KEGG_PATHWAY	bta05217:Basal cell carcinoma	8	0.42061	0.284279	BMP4, WNT1, WNT11, AXIN2, SUFU, AXIN1, DVL1, APC	725	56	7583	1.49419	1	0.521645	98.7995
Annotation Cluster 50	Enrichment Score: 0.7583991785346867
Category	Term	Count	%	PValue	Genes	List Total	Pop Hits	Pop Total	Fold Enrichment	Bonferroni	Benjamini	FDR
INTERPRO	IPR001978:Troponin	3	0.157729	0.114916	TNNT3, TNNT1, TNNI2	1687	6	16802	4.97985	1	0.981219	88.2478
GOTERM_CC_DIRECT	GO:0005861~troponin complex	3	0.157729	0.18454	TNNT3, TNNT1, TNNI2	1535	8	15461	3.77712	1	0.854274	95.2206
GOTERM_BP_DIRECT	GO:0003009~skeletal muscle contraction	4	0.210305	0.250226	TNNT3, TNNT1, HOMER1, TNNI2	1419	17	13824	2.29225	1	0.99994	99.489
Annotation Cluster 51	Enrichment Score: 0.7515226174509898
Category	Term	Count	%	PValue	Genes	List Total	Pop Hits	Pop Total	Fold Enrichment	Bonferroni	Benjamini	FDR
UP_KEYWORDS	Metal-binding	200	10.5152	0.0183371	ADCY1, QPCTL, ZNF389, S100A8, S100A9, UTRN, RORB, ZNF638, PGR, STAC, MAT1A, CYHR1, CYP2E1, NME2, LETM1, PGM5, F5, ATP2C1, BHMT, FDX1L, EXT1, UNC13C, CHORDC1, ASAP1, TRIML1, ACE, LHX3, LHX4, ZNF74, FAHD2A, LFNG, CRIP2, CREBBP, SMYD3, TREX1, TKT, U2AF1L4, ZSCAN2, TAX1BP1, PPA1, S100A12, TNK2, PLA2G4B, TLL1, NRP2, PPARA, GLRA1, CYP2C18, ALOX12E, ZMAT4, SOBP, KCNIP1, WBP4, PARN, SHARPIN, MICAL1, NOS2…	1756	1757	17808	1.15438	0.999118	0.236995	22.6023
UP_KEYWORDS	Zinc	111	5.83596	0.422387	MKRN1, ZNF389, QPCTL, S100A8, S100A9, UTRN, LNX2, RORB, ZNF638, ENPEP, MKRN2, PGR, STAC, CYHR1, OMA1, MTA3, MIB1, CPE, PDE5A, BHMT, RELN, CHORDC1, UNC13C, FGD2, PAM, ZFAND3, FBXO40, ASAP1, TIMP3, TRIML1, ACE, LHX3, LHX4, ZNF74, DNAJA2, CRIP2, CREBBP, NR4A2, SMYD3, NR4A1, ZSCAN2, U2AF1L4, TAX1BP1, S100A12, PDZD8, EBF1, TLL1, BMI1, PPARA, GLRA1, ZMAT4, SOBP, WBP4, ZFYVE21, TRIM5, SHARPIN, ZFYVE16, …	1756	1091	17808	1.03178	1	0.839507	99.9499
UP_KEYWORDS	Zinc-finger	71	3.73291	0.718441	MKRN1, BMI1, PPARA, ZNF389, ZMAT4, UTRN, LNX2, SOBP, RORB, ZNF638, ZFYVE21, WBP4, MKRN2, PGR, TRIM5, STAC, SHARPIN, ZFYVE16, YOD1, NR2F2, KDM5A, CYHR1, ZCCHC7, PRKCA, BRF2, MTA3, PRKCH, ZSWIM8, HERC2, PRKCE, GTF2B, RNF170, MIB1, ASH1L, FGD2, KMT2E, ZFAND3, THAP4, FBXO40, ASAP1, FHL2, TRIML1, ZNF804B, HIC2, SQSTM1, RASGRP1, ZSCAN26, ZNF74, TCEA2, USP33, DNAJA2, WDFY1, DGKQ, ZNF567, CREBBP, MEX3A, …	1756	753	17808	0.956212	1	0.951638	100
Annotation Cluster 52	Enrichment Score: 0.7317324327779748
Category	Term	Count	%	PValue	Genes	List Total	Pop Hits	Pop Total	Fold Enrichment	Bonferroni	Benjamini	FDR
INTERPRO	IPR015359:Phospholipase C, phosphoinositol-specific, EF-hand-like	4	0.210305	0.111686	PLCL2, PLCE1, PLCB1, PLCB2	1687	12	16802	3.3199	1	0.98103	87.4724
INTERPRO	IPR001711:Phospholipase C, phosphatidylinositol-specific, Y domain	4	0.210305	0.159473	PLCL2, PLCE1, PLCB1, PLCB2	1687	14	16802	2.84563	1	0.990837	95.2505
INTERPRO	IPR001192:Phosphoinositide phospholipase C	4	0.210305	0.159473	PLCL2, PLCE1, PLCB1, PLCB2	1687	14	16802	2.84563	1	0.990837	95.2505
GOTERM_MF_DIRECT	GO:0004435~phosphatidylinositol phospholipase C activity	4	0.210305	0.180303	PLCL2, PLCE1, PLCB1, PLCB2	1298	15	13095	2.69029	1	0.998361	95.8823
SMART	SM00149:PLCYc	4	0.210305	0.188986	PLCL2, PLCE1, PLCB1, PLCB2	951	14	8740	2.62581	1	0.944968	94.8444
INTERPRO	IPR017946:PLC-like phosphodiesterase, TIM beta/alpha-barrel domain	5	0.262881	0.215942	PLCL2, PLCE1, PLCB1, PLCB2, GDPD1	1687	24	16802	2.07494	1	0.996354	98.5975
INTERPRO	IPR000909:Phospholipase C, phosphatidylinositol-specific , X domain	4	0.210305	0.23976	PLCL2, PLCE1, PLCB1, PLCB2	1687	17	16802	2.34346	1	0.997324	99.1836
SMART	SM00148:PLCXc	4	0.210305	0.279397	PLCL2, PLCE1, PLCB1, PLCB2	951	17	8740	2.16243	1	0.96308	99.0325
Annotation Cluster 53	Enrichment Score: 0.7287367427136235
Category	Term	Count	%	PValue	Genes	List Total	Pop Hits	Pop Total	Fold Enrichment	Bonferroni	Benjamini	FDR
SMART	SM00800:uDENN	4	0.210305	0.133912	SBF2, DENND1A, DENND4A, ST5	951	12	8740	3.06344	1	0.921729	86.9329
INTERPRO	IPR005113:uDENN domain	4	0.210305	0.134846	SBF2, DENND1A, DENND4A, ST5	1687	13	16802	3.06452	1	0.987199	92.1181
INTERPRO	IPR001194:DENN domain	4	0.210305	0.159473	SBF2, DENND1A, DENND4A, ST5	1687	14	16802	2.84563	1	0.990837	95.2505
INTERPRO	IPR005112:dDENN domain	4	0.210305	0.159473	SBF2, DENND1A, DENND4A, ST5	1687	14	16802	2.84563	1	0.990837	95.2505
SMART	SM00801:dDENN	4	0.210305	0.188986	SBF2, DENND1A, DENND4A, ST5	951	14	8740	2.62581	1	0.944968	94.8444
SMART	SM00799:DENN	4	0.210305	0.188986	SBF2, DENND1A, DENND4A, ST5	951	14	8740	2.62581	1	0.944968	94.8444
GOTERM_MF_DIRECT	GO:0017112~Rab guanyl-nucleotide exchange factor activity	4	0.210305	0.483005	SBF2, DENND1A, DENND4A, ST5	1298	26	13095	1.55209	1	0.999886	99.9975
Annotation Cluster 54	Enrichment Score: 0.7175708149928698
Category	Term	Count	%	PValue	Genes	List Total	Pop Hits	Pop Total	Fold Enrichment	Bonferroni	Benjamini	FDR
UP_SEQ_FEATURE	domain:Peptidase S1	9	0.473186	0.0548017	F12, CELA3B, F10, LOC618826, GZMA, PRSS2, F7, PLG, PROC	664	40	6267	2.12361	1	0.999595	61.2536
UP_SEQ_FEATURE	active site:Charge relay system	13	0.683491	0.0562212	PREP, F12, F10, LOC618826, GZMA, F7, PLG, PROC, ABHD17A, TPP1, PRSS2, ABHD10, ABHD12	664	69	6267	1.77822	1	0.99939	62.221
UP_KEYWORDS	Zymogen	14	0.736067	0.0724674	F12, LOC618826, F10, GZMA, CPQ, PISD, F7, PLG, PROC, F5, CPE, TPP1, PRSS2, PROS1	1756	85	17808	1.67032	1	0.429086	64.7054
UP_KEYWORDS	Serine protease	16	0.84122	0.0853475	TMPRSS2, PREP, F12, CELA3B, LOC618826, F10, GZMA, CTRB1, F7, PLG, PROC, GZMK, TPP1, PRSS2, RELN	1756	104	17808	1.56019	1	0.466225	70.9174
UP_KEYWORDS	Protease	37	1.94532	0.206444	PREP, METAP1, CPQ, ENPEP, FAM63B, ACE, SERPINE2, TPP1, PRSS2, USP37, YOD1, USP33, OMA1, F12, TMPRSS2, CELA3B, CAPN5, F10, LOC618826, GZMA, CTRB1, USP1, PAG12, F7, PLG, PROC, GZMK, ATG4C, CPE, PSEN2, PSMA3, USP21, RELN, PMPCA, USP45, TLL1	1756	317	17808	1.18368	1	0.704885	95.9285
INTERPRO	IPR001314:Peptidase S1A, chymotrypsin-type	14	0.736067	0.242152	F12, TMPRSS2, CELA3B, F10, LOC618826, GZMA, CTRB1, F7, PLG, PROC, GZMK, PRSS2, C1RL	1687	104	16802	1.34073	1	0.997362	99.2275
GOTERM_BP_DIRECT	GO:0006508~proteolysis	22	1.15668	0.255145	PREP, F12, METAP1, CELA3B, F10, LOC618826, CAPN5, CPQ, MGC157408, MME, PAG12, ENPEP, PLG, PROC, CBLB, PGPEP1, TPP1, PRSS2, FGL2, RELN, DPP6, RNPEP	1419	175	13824	1.22472	1	0.999942	99.547
INTERPRO	IPR018114:Peptidase S1, trypsin family, active site	12	0.630915	0.329213	TMPRSS2, F12, CELA3B, GZMK, F10, LOC618826, GZMA, PRSS2, CTRB1, F7, PLG	1687	93	16802	1.28512	1	0.999325	99.9091
INTERPRO	IPR001254:Peptidase S1	14	0.736067	0.356389	F12, TMPRSS2, CELA3B, F10, LOC618826, GZMA, CTRB1, F7, PLG, PROC, GZMK, PRSS2, C1RL	1687	114	16802	1.22312	1	0.999548	99.956
GOTERM_MF_DIRECT	GO:0004252~serine-type endopeptidase activity	17	0.893796	0.437714	TMPRSS2, PREP, F12, CELA3B, LOC618826, F10, GZMA, CTRB1, F7, RHBDD1, PLG, PROC, GZMK, TPP1, PRSS2, C1RL	1298	152	13095	1.12833	1	0.999828	99.9903
INTERPRO	IPR009003:Trypsin-like cysteine/serine peptidase domain	14	0.736067	0.441036	F12, TMPRSS2, CELA3B, F10, LOC618826, GZMA, CTRB1, F7, PLG, PROC, GZMK, PRSS2, C1RL	1687	121	16802	1.15236	1	0.999907	99.9963
SMART	SM00020:Tryp_SPc	14	0.736067	0.445018	F12, TMPRSS2, CELA3B, F10, LOC618826, GZMA, CTRB1, F7, PLG, PROC, GZMK, PRSS2, C1RL	951	112	8740	1.14879	1	0.977186	99.976
Annotation Cluster 55	Enrichment Score: 0.716440600332882
Category	Term	Count	%	PValue	Genes	List Total	Pop Hits	Pop Total	Fold Enrichment	Bonferroni	Benjamini	FDR
GOTERM_BP_DIRECT	GO:0043967~histone H4 acetylation	6	0.315457	0.106312	ELP4, YEATS4, BEND3, NAA60, RUVBL1, TRRAP	1419	25	13824	2.3381	1	0.999564	87.2467
GOTERM_CC_DIRECT	GO:0035267~NuA4 histone acetyltransferase complex	4	0.210305	0.155608	ACTB, YEATS4, RUVBL1, TRRAP	1535	14	15461	2.8778	1	0.846213	91.9635
GOTERM_BP_DIRECT	GO:0043968~histone H2A acetylation	3	0.157729	0.428611	YEATS4, RUVBL1, TRRAP	1419	14	13824	2.08759	1	0.999997	99.9965
Annotation Cluster 56	Enrichment Score: 0.7085898711511723
Category	Term	Count	%	PValue	Genes	List Total	Pop Hits	Pop Total	Fold Enrichment	Bonferroni	Benjamini	FDR
INTERPRO	IPR020479:Homeodomain, metazoa	13	0.683491	0.0879995	EMX1, HOXD12, HOXD10, HOXD11, HOXA3, HOXC11, HOXA4, HOXA5, DLX5, HOXC5, HOXD4, HOXA10, NKX2-1	1687	78	16802	1.65995	1	0.979958	80.1244
UP_KEYWORDS	Homeobox	26	1.36698	0.103812	CDX2, CERS6, HOXD12, HOXD10, HOXD11, HOXA3, HOXA4, CERS2, HOXA5, LHX3, HOXC5, HOXA10, LHX4, NKX2-1, PITX3, PITX2, LBX1, EMX1, HOXC11, DLX5, HOXD4, CUX2, PBX3, PBX2, UNCX, PBX4	1756	195	17808	1.35216	1	0.524671	78.071
INTERPRO	IPR017970:Homeobox, conserved site	22	1.15668	0.110932	LBX1, CDX2, EMX1, HOXD12, HOXD10, HOXD11, HOXC11, HOXA3, HOXA4, HOXA5, DLX5, HOXD4, LHX3, HOXC5, LHX4, HOXA10, NKX2-1, CUX2, PITX3, PBX3, PBX2, PITX2	1687	158	16802	1.38679	1	0.983595	87.2847
INTERPRO	IPR001356:Homeodomain	26	1.36698	0.125548	CDX2, CERS6, HOXD12, HOXD10, HOXD11, HOXA3, HOXA4, CERS2, HOXA5, LHX3, HOXC5, HOXA10, LHX4, NKX2-1, PITX3, PITX2, LBX1, EMX1, HOXC11, DLX5, HOXD4, CUX2, PBX3, PBX2, UNCX, PBX4	1687	196	16802	1.32118	1	0.984944	90.4926
INTERPRO	IPR009057:Homeodomain-like	30	1.57729	0.30106	LCORL, CDX2, CERS6, HOXD12, HOXD10, HOXD11, HOXA3, HOXA4, CERS2, HOXA5, LHX3, HOXC5, LHX4, HOXA10, NKX2-1, PITX3, PITX2, LBX1, EMX1, MTA3, MTA1, HOXC11, DLX5, HOXD4, CUX2, PBX3, NCOR1, PBX2, UNCX, PBX4	1687	260	16802	1.1492	1	0.999069	99.8131
SMART	SM00389:HOX	24	1.26183	0.332503	LBX1, CDX2, EMX1, HOXD12, HOXD10, HOXD11, HOXC11, HOXA3, HOXA4, HOXA5, DLX5, HOXD4, LHX3, HOXC5, LHX4, HOXA10, NKX2-1, CUX2, PITX3, PBX3, PBX2, PITX2, PBX4, UNCX	951	191	8740	1.15481	1	0.963706	99.6726
UP_KEYWORDS	DNA-binding	72	3.78549	0.860653	E2F1, PPARA, XRCC3, E2F4, CDX2, ELF3, SURF6, ZMAT4, HSFY2, HOXD12, RORB, FOXO3, HOXD10, HOXD11, PGR, HSF2, HOXC5, HSF4, PITX3, NR2F2, TERT, PITX2, RBMS1, LBX1, EMX1, MTA3, FOXN1, GTF2IRD2, DMRT1, MCM4, HOXC11, GTF2I, HOXD4, MGA, EDF1, CUX2, NFE2L3, UNCX, TOP3B, THAP4, CERS6, FOXH1, HOXA3, HOXA4, HOXA5, CERS2, LHX3, LHX4, HOXA10, NKX2-1, TCEA2, ERF, FOXL2, ZNF567, TBX2, CEBPG, TBX4, MSH4, NR4A2, N…	1756	806	17808	0.905916	1	0.982924	100
Annotation Cluster 57	Enrichment Score: 0.6940584101591909
Category	Term	Count	%	PValue	Genes	List Total	Pop Hits	Pop Total	Fold Enrichment	Bonferroni	Benjamini	FDR
GOTERM_MF_DIRECT	GO:0017154~semaphorin receptor activity	5	0.262881	0.0247711	NRP2, PLXNA4, PLXNA2, PLXNB2, MET	1298	12	13095	4.20358	1	0.9825	33.1308
GOTERM_BP_DIRECT	GO:1902287~semaphorin-plexin signaling pathway involved in axon guidance	4	0.210305	0.117456	PLXNA4, PLXNA2, PLXNB2, SEMA3A	1419	12	13824	3.24736	1	0.999656	89.8661
GOTERM_BP_DIRECT	GO:0030334~regulation of cell migration	9	0.473186	0.135392	AJUBA, AKT1, PLXNA4, PLXNA2, PLXNB2, RHOA, LMNA, CDK5, PITX2	1419	50	13824	1.75357	1	0.999613	93.0435
INTERPRO	IPR002909:Cell surface receptor IPT/TIG	6	0.315457	0.143451	PLXNA4, PLXNA2, PLXNB2, EBF1, MET, EXOC2	1687	28	16802	2.13422	1	0.989956	93.3856
INTERPRO	IPR014756:Immunoglobulin E-set	14	0.736067	0.210924	UNC119, ARHGDIG, PLXNA4, PLXNA2, PLXNB2, MET, KCNJ10, FLNC, GBE1, KCNJ9, ASCC3, EBF1, TGM2, EXOC2	1687	101	16802	1.38055	1	0.996209	98.4315
GOTERM_CC_DIRECT	GO:0002116~semaphorin receptor complex	3	0.157729	0.222443	PLXNA4, PLXNA2, PLXNB2	1535	9	15461	3.35744	1	0.887273	97.649
INTERPRO	IPR013548:Plexin, cytoplasmic RasGAP domain	3	0.157729	0.226328	PLXNA4, PLXNA2, PLXNB2	1687	9	16802	3.3199	1	0.997	98.89
GOTERM_BP_DIRECT	GO:0021785~branchiomotor neuron axon guidance	3	0.157729	0.234029	PLXNA4, PLXNA2, SEMA3A	1419	9	13824	3.24736	1	0.999922	99.244
SMART	SM00429:IPT	5	0.262881	0.285648	PLXNA4, PLXNA2, PLXNB2, EBF1, MET	951	25	8740	1.83807	1	0.963537	99.1447
INTERPRO	IPR001627:Semaphorin/CD100 antigen	5	0.262881	0.331269	PLXNA4, PLXNA2, PLXNB2, MET, SEMA3A	1687	29	16802	1.71719	1	0.999325	99.9139
SMART	SM00630:Sema	5	0.262881	0.388612	PLXNA4, PLXNA2, PLXNB2, MET, SEMA3A	951	29	8740	1.58454	1	0.968563	99.9055
INTERPRO	IPR016201:Plexin-like fold	6	0.315457	0.41511	PLXNA4, ITGB8, PLXNB2, MET, ITGB5, SEMA3A	1687	42	16802	1.42281	1	0.999874	99.9918
SMART	SM00423:PSI	6	0.315457	0.442668	PLXNA4, ITGB8, PLXNB2, MET, ITGB5, SEMA3A	951	40	8740	1.37855	1	0.977818	99.9745
Annotation Cluster 58	Enrichment Score: 0.6907572834199543
Category	Term	Count	%	PValue	Genes	List Total	Pop Hits	Pop Total	Fold Enrichment	Bonferroni	Benjamini	FDR
INTERPRO	IPR011545:DNA/RNA helicase, DEAD/DEAH box type, N-terminal	12	0.630915	0.0474264	RECQL4, DDX39A, EIF4A3, DDX17, RECQL5, DHX38, DDX19A, ASCC3, WRN, DDX10, DDX20, HFM1	1687	63	16802	1.89708	1	0.969797	57.3534
INTERPRO	IPR014001:Helicase, superfamily 1/2, ATP-binding domain	16	0.84122	0.102062	RECQL4, DDX39A, RECQL5, WRN, HLTF, EIF4A3, DDX17, CHD1L, DHX38, ASCC3, DDX19A, DDX20, DDX10, DHX58, DHX32, HFM1	1687	105	16802	1.51767	1	0.98049	84.8661
INTERPRO	IPR001650:Helicase, C-terminal	15	0.788644	0.149048	RECQL4, DDX39A, RECQL5, WRN, HLTF, EIF4A3, DDX17, CHD1L, DHX38, ASCC3, DDX19A, DDX10, DDX20, DHX58, HFM1	1687	103	16802	1.45044	1	0.990169	94.1041
SMART	SM00490:HELICc	15	0.788644	0.225736	RECQL4, DDX39A, RECQL5, WRN, HLTF, EIF4A3, DDX17, CHD1L, DHX38, ASCC3, DDX19A, DDX10, DDX20, DHX58, HFM1	951	103	8740	1.3384	1	0.957074	97.3257
GOTERM_MF_DIRECT	GO:0004004~ATP-dependent RNA helicase activity	9	0.473186	0.226011	DDX39A, EIF4A3, DDX17, DHX38, DDX19A, HELB, DDX10, DDX20, DHX32	1298	59	13095	1.53894	1	0.998384	98.3599
UP_KEYWORDS	Helicase	9	0.473186	0.235899	EIF4A3, DDX17, CHD1L, DHX38, DDX19A, ASCC3, DDX10, RUVBL1, MCM4	1756	60	17808	1.52118	1	0.730391	97.5882
SMART	SM00487:DEXDc	15	0.788644	0.236704	RECQL4, DDX39A, RECQL5, WRN, HLTF, EIF4A3, DDX17, CHD1L, DHX38, ASCC3, DDX19A, DDX10, DDX20, DHX58, HFM1	951	104	8740	1.32553	1	0.957101	97.8148
INTERPRO	IPR014014:RNA helicase, DEAD-box type, Q motif	6	0.315457	0.311952	DDX39A, EIF4A3, DDX17, DDX19A, DDX10, DDX20	1687	37	16802	1.61509	1	0.999183	99.8581
GOTERM_BP_DIRECT	GO:0010501~RNA secondary structure unwinding	6	0.315457	0.392211	DDX39A, EIF4A3, DDX17, DDX19A, DDX10, DDX20	1419	40	13824	1.46131	1	0.999995	99.9891
INTERPRO	IPR000629:RNA helicase, ATP-dependent, DEAD-box, conserved site	4	0.210305	0.491983	EIF4A3, DDX17, DDX10, DDX20	1687	26	16802	1.53226	1	0.999957	99.9993
Annotation Cluster 59	Enrichment Score: 0.6831235760374815
Category	Term	Count	%	PValue	Genes	List Total	Pop Hits	Pop Total	Fold Enrichment	Bonferroni	Benjamini	FDR
GOTERM_MF_DIRECT	GO:0005201~extracellular matrix structural constituent	7	0.368034	0.154451	FBLN1, COL27A1, BCAN, COL2A1, FBN2, LAMC1, COL11A1	1298	37	13095	1.90865	1	0.996193	93.2233
INTERPRO	IPR000885:Fibrillar collagen, C-terminal	3	0.157729	0.226328	COL27A1, COL2A1, COL11A1	1687	9	16802	3.3199	1	0.997	98.89
SMART	SM00038:COLFI	3	0.157729	0.25533	COL27A1, COL2A1, COL11A1	951	9	8740	3.06344	1	0.958639	98.4596
Annotation Cluster 60	Enrichment Score: 0.6817833130098875
Category	Term	Count	%	PValue	Genes	List Total	Pop Hits	Pop Total	Fold Enrichment	Bonferroni	Benjamini	FDR
INTERPRO	IPR008936:Rho GTPase activation protein	13	0.683491	0.0947768	ARHGAP30, ARHGAP31, DAB2IP, PLXNA4, ABR, ARHGAP20, PLXNA2, PLXNB2, ARHGAP1, DEPDC1B, ARHGAP15, ARHGAP39, SRGAP1	1687	79	16802	1.63894	1	0.981896	82.5618
INTERPRO	IPR000198:Rho GTPase-activating protein domain	9	0.473186	0.22269	ARHGAP30, ARHGAP31, ABR, ARHGAP20, ARHGAP1, DEPDC1B, ARHGAP15, ARHGAP39, SRGAP1	1687	58	16802	1.54547	1	0.996842	98.7948
SMART	SM00324:RhoGAP	8	0.42061	0.426822	ARHGAP30, ARHGAP31, ABR, ARHGAP20, ARHGAP1, ARHGAP15, ARHGAP39, SRGAP1	951	57	8740	1.28987	1	0.974775	99.9621
Annotation Cluster 61	Enrichment Score: 0.6804326591202177
Category	Term	Count	%	PValue	Genes	List Total	Pop Hits	Pop Total	Fold Enrichment	Bonferroni	Benjamini	FDR
KEGG_PATHWAY	bta04914:Progesterone-mediated oocyte maturation	14	0.736067	0.0735171	AKT1, PGR, MAD1L1, MAPK1, IGF1R, ADCY1, CCNB2, MAPK12, INS, MAPK14, ANAPC4, RAF1, MAPK11, CDC16	725	88	7583	1.66398	1	0.283999	63.5656
KEGG_PATHWAY	bta04068:FoxO signaling pathway	19	0.998948	0.0766637	MAP2K2, NLK, CREBBP, RAF1, MAPK11, FOXO3, HOMER1, PCK2, GRM1, SOD2, AKT1, IGF1R, MAPK1, CCNB2, CDKN2B, MAPK12, INS, MAPK14	725	132	7583	1.50551	1	0.287078	65.1682
KEGG_PATHWAY	bta04370:VEGF signaling pathway	10	0.525762	0.105621	AKT1, PRKCA, CDC42, MAPK1, MAPK12, MAP2K2, MAPK14, RAF1, MAPK11, PLA2G4B	725	59	7583	1.77276	1	0.32341	77.1439
KEGG_PATHWAY	bta04660:T cell receptor signaling pathway	15	0.788644	0.146788	MAP2K2, NFKBIA, RAF1, MAPK11, PDCD1, AKT1, PAK6, CDC42, MAPK1, CBLB, MAPK12, RASGRP1, MAPK14, RHOA, LOC509513	725	108	7583	1.45268	1	0.373676	87.7423
KEGG_PATHWAY	bta04917:Prolactin signaling pathway	11	0.578339	0.164875	AKT1, MAPK1, TNFSF11, MAPK12, MAP2K2, INS, MAPK14, TH, RAF1, MAPK11, FOXO3	725	74	7583	1.55476	1	0.390181	90.7664
KEGG_PATHWAY	bta04664:Fc epsilon RI signaling pathway	10	0.525762	0.18584	AKT1, MAPK1, MAPK12, MAP2K2, MAPK14, RAF1, MAPK11, PLA2G4B, MAP2K6, LOC524810	725	67	7583	1.56109	1	0.407462	93.4026
KEGG_PATHWAY	bta04622:RIG-I-like receptor signaling pathway	10	0.525762	0.299012	IFNAC, IKBKE, MAPK12, ATG5, MAPK14, NFKBIA, MAPK11, DHX58, AZI2, TRADD	725	76	7583	1.37623	1	0.537504	99.0881
KEGG_PATHWAY	bta04620:Toll-like receptor signaling pathway	12	0.630915	0.420085	AKT1, IFNAC, MAPK1, IKBKE, IRF5, MAPK12, CD80, MAP2K2, MAPK14, NFKBIA, MAPK11, MAP2K6	725	105	7583	1.19535	1	0.645786	99.9257
KEGG_PATHWAY	bta05160:Hepatitis C	13	0.683491	0.626235	IFNAC, PPARA, OAS1X, NFKBIA, RAF1, MAPK11, CLDN10, TRADD, AKT1, IKBKE, MAPK1, MAPK12, MAPK14	725	133	7583	1.02234	1	0.77633	99.9998
KEGG_PATHWAY	bta04380:Osteoclast differentiation	12	0.630915	0.745073	AKT1, MAPK1, TNFSF11, MAPK12, SQSTM1, MAPK14, NFKBIA, FHL2, MAPK11, SIRPA, MAP2K6, SIRPB1	725	134	7583	0.936655	1	0.851024	100
Annotation Cluster 62	Enrichment Score: 0.6774469056982565
Category	Term	Count	%	PValue	Genes	List Total	Pop Hits	Pop Total	Fold Enrichment	Bonferroni	Benjamini	FDR
INTERPRO	IPR022353:Insulin, conserved site	3	0.157729	0.150522	INSL5, INS, IGF2	1687	7	16802	4.26844	1	0.989558	94.2807
INTERPRO	IPR016179:Insulin-like	3	0.157729	0.150522	INSL5, INS, IGF2	1687	7	16802	4.26844	1	0.989558	94.2807
SMART	SM00078:IlGF	3	0.157729	0.171603	INSL5, INS, IGF2	951	7	8740	3.93871	1	0.943633	93.0393
GOTERM_MF_DIRECT	GO:0005179~hormone activity	7	0.368034	0.501753	MLN, INSL5, INS, PRP1, IGF2, PRLH, PRP3	1298	57	13095	1.23895	1	0.999904	99.9986
Annotation Cluster 63	Enrichment Score: 0.6719278460248094
Category	Term	Count	%	PValue	Genes	List Total	Pop Hits	Pop Total	Fold Enrichment	Bonferroni	Benjamini	FDR
GOTERM_BP_DIRECT	GO:0006636~unsaturated fatty acid biosynthetic process	4	0.210305	0.0746253	ELOVL4, ELOVL3, DECR2, ELOVL7	1419	10	13824	3.89683	1	0.999363	75.8527
GOTERM_BP_DIRECT	GO:0035338~long-chain fatty-acyl-CoA biosynthetic process	3	0.157729	0.119334	ELOVL4, ELOVL3, ELOVL7	1419	6	13824	4.87104	1	0.999601	90.2541
GOTERM_BP_DIRECT	GO:0042761~very long-chain fatty acid biosynthetic process	4	0.210305	0.167187	TECRL, ELOVL4, ELOVL3, ELOVL7	1419	14	13824	2.78345	1	0.999735	96.4985
GOTERM_MF_DIRECT	GO:0102337~3-oxo-cerotoyl-CoA synthase activity	3	0.157729	0.184024	ELOVL4, ELOVL3, ELOVL7	1298	8	13095	3.78322	1	0.998301	96.1722
GOTERM_MF_DIRECT	GO:0009922~fatty acid elongase activity	3	0.157729	0.184024	ELOVL4, ELOVL3, ELOVL7	1298	8	13095	3.78322	1	0.998301	96.1722
GOTERM_MF_DIRECT	GO:0102336~3-oxo-arachidoyl-CoA synthase activity	3	0.157729	0.184024	ELOVL4, ELOVL3, ELOVL7	1298	8	13095	3.78322	1	0.998301	96.1722
GOTERM_MF_DIRECT	GO:0102338~3-oxo-lignoceronyl-CoA synthase activity	3	0.157729	0.184024	ELOVL4, ELOVL3, ELOVL7	1298	8	13095	3.78322	1	0.998301	96.1722
INTERPRO	IPR002076:GNS1/SUR4 membrane protein	3	0.157729	0.187897	ELOVL4, ELOVL3, ELOVL7	1687	8	16802	3.73488	1	0.99422	97.4022
GOTERM_BP_DIRECT	GO:0019367~fatty acid elongation, saturated fatty acid	3	0.157729	0.194561	ELOVL4, ELOVL3, ELOVL7	1419	8	13824	3.65328	1	0.999839	98.1019
GOTERM_BP_DIRECT	GO:0034626~fatty acid elongation, polyunsaturated fatty acid	3	0.157729	0.194561	ELOVL4, ELOVL3, ELOVL7	1419	8	13824	3.65328	1	0.999839	98.1019
GOTERM_BP_DIRECT	GO:0034625~fatty acid elongation, monounsaturated fatty acid	3	0.157729	0.194561	ELOVL4, ELOVL3, ELOVL7	1419	8	13824	3.65328	1	0.999839	98.1019
UP_KEYWORDS	Fatty acid biosynthesis	6	0.315457	0.338757	PTGDS, ELOVL4, ELOVL3, FA2H, FASN, ELOVL7	1756	39	17808	1.56019	1	0.802184	99.6741
GOTERM_BP_DIRECT	GO:0030148~sphingolipid biosynthetic process	3	0.157729	0.391265	ELOVL4, ELOVL3, ELOVL7	1419	13	13824	2.24817	1	0.999995	99.9888
KEGG_PATHWAY	bta00062:Fatty acid elongation	4	0.210305	0.458035	ELOVL4, ELOVL3, ECHS1, ELOVL7	725	26	7583	1.60912	1	0.666947	99.9696
UP_KEYWORDS	Fatty acid metabolism	7	0.368034	0.581278	PTGDS, ELOVL4, ELOVL3, FA2H, FASN, ECHS1, ELOVL7	1756	62	17808	1.14498	1	0.909024	99.9994
Annotation Cluster 64	Enrichment Score: 0.6696456400953628
Category	Term	Count	%	PValue	Genes	List Total	Pop Hits	Pop Total	Fold Enrichment	Bonferroni	Benjamini	FDR
UP_KEYWORDS	Transit peptide	43	2.26078	0.0578298	NDUFB5, D2HGDH, AMT, CYC1, ECHS1, SDHAF3, SLIRP, HIBADH, MNF1, FAHD1, MUT, MTG1, IVD, GPX4, HARS2, ALDH4A1, ABHD10, MRPL55, GUF1, NDUFS3, MRPL58, PDHX, OMA1, MRPL35, SHMT2, SUCLG1, MRRF, NDUFA10, SOD2, HAGH, SDHB, COQ3, PRELID1, MRPL22, LETM1, MRPL28, L2HGDH, TXNRD2, FDX1L, PMPCA, PRODH, MRPL44	1756	333	17808	1.30953	1	0.424264	56.1622
UP_KEYWORDS	Mitochondrion	68	3.57518	0.381881	D2HGDH, XRCC3, AMT, CYC1, PPOX, SLIRP, HIBADH, FAHD1, MTG1, GPX4, ABHD10, NDUFS3, ATP5H, OMA1, MRPL35, PRKCA, SLC25A4, SUCLG1, NDUFA13, TMEM126A, PISD, NDUFA10, DDIT4, HAGH, COQ3, LETM1, PYCR2, SLC25A31, CARD19, FDX1L, TXNRD2, PMPCA, MRPL44, PRODH, NDUFB5, TIMM10, ECHS1, SDHAF3, CHCHD6, MNF1, MUT, TOMM6, IVD, HARS2, ALDH4A1, MRPL55, OXCT2, GUF1, MRPL58, PDHX, SHMT2, IMMT, PRIMPOL, RAF1, MRRF, SOD…	1756	653	17808	1.05605	1	0.815972	99.8719
UP_SEQ_FEATURE	transit peptide:Mitochondrion	37	1.94532	0.443592	NDUFB5, D2HGDH, AMT, CYC1, ECHS1, SDHAF3, SLIRP, HIBADH, MUT, MTG1, IVD, GPX4, HARS2, ALDH4A1, MRPL55, ABHD10, NDUFS3, PDHX, OMA1, MRPL35, SHMT2, SUCLG1, MRRF, NDUFA10, SOD2, HAGH, SDHB, COQ3, PRELID1, MRPL22, LETM1, MRPL28, L2HGDH, TXNRD2, FDX1L, PMPCA, MRPL44	664	329	6267	1.06144	1	1	99.9948
Annotation Cluster 65	Enrichment Score: 0.6673680827964964
Category	Term	Count	%	PValue	Genes	List Total	Pop Hits	Pop Total	Fold Enrichment	Bonferroni	Benjamini	FDR
INTERPRO	IPR015943:WD40/YVTN repeat-like-containing domain	39	2.05047	0.0950844	TAF1C, PLXNA4, PLXNA2, KATNB1, LLGL1, STXBP5L, WDR74, ERCC8, WDR37, WDPCP, FBXW5, WDR53, NUP37, MLST8, SEMA3A, KIF21A, ARHGEF10L, WDR59, WDFY1, GNB1L, NBAS, IFT80, PLXNB2, MET, ANAPC4, TECPR2, CORO6, CDC20B, CORO7, WDR70, AMBRA1, EML6, RPTOR, EML4, SCAP, POC1B, WDR64, WDR24	1687	305	16802	1.27353	1	0.980903	82.6654
INTERPRO	IPR019775:WD40 repeat, conserved site	22	1.15668	0.100555	WDFY1, GNB1L, KATNB1, CORO6, CORO7, WDR70, AMBRA1, EML6, LLGL1, STXBP5L, SCAP, EML4, ERCC8, WDR37, POC1B, WDR53, WDR24, NUP37, MLST8, KIF21A, WDR59	1687	156	16802	1.40457	1	0.980475	84.4143
INTERPRO	IPR017986:WD40-repeat-containing domain	34	1.78759	0.150066	TAF1C, KATNB1, LLGL1, STXBP5L, WDR74, ERCC8, WDR37, WDPCP, FBXW5, WDR53, NUP37, MLST8, KIF21A, ARHGEF10L, WDR59, WDFY1, GNB1L, NBAS, IFT80, ANAPC4, TECPR2, CORO6, CORO7, CDC20B, WDR70, AMBRA1, EML6, RPTOR, EML4, SCAP, POC1B, WDR64, WDR24	1687	273	16802	1.2404	1	0.989959	94.2266
INTERPRO	IPR001680:WD40 repeat	28	1.47213	0.33245	KATNB1, LLGL1, STXBP5L, WDR74, ERCC8, WDR37, FBXW5, WDR53, NUP37, MLST8, KIF21A, WDR59, WDFY1, GNB1L, IFT80, CORO6, CORO7, CDC20B, AMBRA1, WDR70, EML6, RPTOR, EML4, SCAP, POC1B, WDR64, WDR24	1687	245	16802	1.13825	1	0.999309	99.9165
UP_KEYWORDS	WD repeat	14	0.736067	0.438611	WDFY1, KATNB1, CORO6, CDC20B, CORO7, WDR70, EML6, LLGL1, EML4, SCAP, WDR74, ERCC8, WDR53, MLST8	1756	123	17808	1.15429	1	0.841755	99.9662
SMART	SM00320:WD40	28	1.47213	0.47336	KATNB1, LLGL1, STXBP5L, WDR74, ERCC8, WDR37, FBXW5, WDR53, NUP37, MLST8, KIF21A, WDR59, WDFY1, GNB1L, IFT80, CORO6, CORO7, CDC20B, AMBRA1, WDR70, EML6, RPTOR, EML4, SCAP, POC1B, WDR64, WDR24	951	242	8740	1.06334	1	0.97848	99.9886
Annotation Cluster 66	Enrichment Score: 0.6661194325568934
Category	Term	Count	%	PValue	Genes	List Total	Pop Hits	Pop Total	Fold Enrichment	Bonferroni	Benjamini	FDR
KEGG_PATHWAY	bta05204:Chemical carcinogenesis	12	0.630915	0.0665265	UGT1A6, CBR1, GSTA3, CYP2C18, ADH4, ADH5, GSTT1, GSTT2, CYP2E1, KYAT3, UGT1A1	725	70	7583	1.79302	1	0.263589	59.7581
KEGG_PATHWAY	bta00982:Drug metabolism - cytochrome P450	10	0.525762	0.0972754	UGT1A6, GSTA3, ADH4, AOX1, ADH5, GSTT1, GSTT2, CYP2E1, UGT1A1	725	58	7583	1.80333	1	0.314107	74.1574
KEGG_PATHWAY	bta00980:Metabolism of xenobiotics by cytochrome P450	10	0.525762	0.105621	UGT1A6, CBR1, GSTA3, ADH4, ADH5, GSTT1, GSTT2, CYP2E1, UGT1A1	725	59	7583	1.77276	1	0.32341	77.1439
INTERPRO	IPR004046:Glutathione S-transferase, C-terminal	5	0.262881	0.173329	GSTA3, EPRS, GSTT1, GSTT2	1687	22	16802	2.26357	1	0.993071	96.4516
INTERPRO	IPR010987:Glutathione S-transferase, C-terminal-like	7	0.368034	0.192137	GSTA3, CLIC3, EPRS, GSTCD, GSTT1, GSTT2	1687	39	16802	1.78764	1	0.994638	97.6302
KEGG_PATHWAY	bta00480:Glutathione metabolism	8	0.42061	0.253735	GGT5, GSTA3, OPLAH, GPX4, GSTT1, GSTT2, GGT1	725	54	7583	1.54953	1	0.503621	97.9138
KEGG_PATHWAY	bta00830:Retinol metabolism	8	0.42061	0.299874	UGT1A6, DGAT1, CYP2C18, ADH4, AOX1, CYP26B1, ADH5, UGT1A1	725	57	7583	1.46797	1	0.535983	99.1028
INTERPRO	IPR004045:Glutathione S-transferase, N-terminal	5	0.262881	0.307633	GSTA3, CLIC3, GSTT1, GSTT2	1687	28	16802	1.77852	1	0.99913	99.8417
GOTERM_BP_DIRECT	GO:0006749~glutathione metabolic process	5	0.262881	0.346528	GGT5, GSTA3, OPLAH, GSTT1, GSTT2	1419	29	13824	1.67967	1	0.99999	99.9588
GOTERM_MF_DIRECT	GO:0004364~glutathione transferase activity	5	0.262881	0.369176	GSTA3, GSTT1, GSTT2, LTC4S	1298	31	13095	1.62719	1	0.999773	99.9384
INTERPRO	IPR012336:Thioredoxin-like fold	12	0.630915	0.690449	GLRX3, PDCL2, TMX1, GSTA3, CLIC3, PDIA2, GPX4, GSTT1, GSTT2, QSOX1, MIEN1	1687	122	16802	0.979642	1	0.999999	100
Annotation Cluster 67	Enrichment Score: 0.6604211453449355
Category	Term	Count	%	PValue	Genes	List Total	Pop Hits	Pop Total	Fold Enrichment	Bonferroni	Benjamini	FDR
INTERPRO	IPR001190:Speract/scavenger receptor	6	0.315457	0.194937	TMPRSS2, CD163L1, WC1-12, WC1-8, WC-7, WC1.3	1687	31	16802	1.92768	1	0.994518	97.7702
GOTERM_MF_DIRECT	GO:0005044~scavenger receptor activity	8	0.42061	0.207538	SBSPON, TMPRSS2, CD163L1, WC1-12, SUSD2, WC1-8, WC-7, WC1.3	1298	49	13095	1.64712	1	0.99881	97.6055
INTERPRO	IPR017448:Speract/scavenger receptor-related	6	0.315457	0.232318	TMPRSS2, CD163L1, WC1-12, WC1-8, WC-7, WC1.3	1687	33	16802	1.81085	1	0.997029	99.0315
SMART	SM00202:SR	6	0.315457	0.242794	TMPRSS2, CD163L1, WC1-12, WC1-8, WC-7, WC1.3	951	31	8740	1.77877	1	0.957539	98.049
Annotation Cluster 68	Enrichment Score: 0.6462033926119227
Category	Term	Count	%	PValue	Genes	List Total	Pop Hits	Pop Total	Fold Enrichment	Bonferroni	Benjamini	FDR
INTERPRO	IPR003116:Raf-like Ras-binding	3	0.157729	0.150522	RAF1, RGS14	1687	7	16802	4.26844	1	0.989558	94.2807
SMART	SM00455:RBD	3	0.157729	0.171603	RAF1, RGS14	951	7	8740	3.93871	1	0.943633	93.0393
GOTERM_MF_DIRECT	GO:0005057~receptor signaling protein activity	3	0.157729	0.44593	RAF1, RGS14	1298	15	13095	2.01772	1	0.999845	99.9923
Annotation Cluster 69	Enrichment Score: 0.6437865243906504
Category	Term	Count	%	PValue	Genes	List Total	Pop Hits	Pop Total	Fold Enrichment	Bonferroni	Benjamini	FDR
GOTERM_BP_DIRECT	GO:0008654~phospholipid biosynthetic process	5	0.262881	0.0599676	ISYNA1, LPCAT1, SERINC1, PISD, AGPAT2	1419	15	13824	3.24736	1	0.999281	67.7952
UP_KEYWORDS	Phospholipid biosynthesis	4	0.210305	0.314797	ISYNA1, SERINC1, PISD, AGPAT2	1756	20	17808	2.02825	1	0.793742	99.4665
UP_KEYWORDS	Lipid biosynthesis	11	0.578339	0.353394	ISYNA1, PTGDS, CERS2, ELOVL4, ELOVL3, SERINC1, FA2H, FASN, ELOVL7, PISD, AGPAT2	1756	87	17808	1.28222	1	0.80611	99.7609
UP_KEYWORDS	Phospholipid metabolism	4	0.210305	0.398701	ISYNA1, SERINC1, PISD, AGPAT2	1756	23	17808	1.76369	1	0.827473	99.9126
Annotation Cluster 70	Enrichment Score: 0.6423616519724128
Category	Term	Count	%	PValue	Genes	List Total	Pop Hits	Pop Total	Fold Enrichment	Bonferroni	Benjamini	FDR
KEGG_PATHWAY	bta05213:Endometrial cancer	11	0.578339	0.0205445	AKT1, MAPK1, MAP2K2, ERBB2, MLH1, RAF1, FOXO3, AXIN2, CTNNA3, AXIN1, APC	725	51	7583	2.25593	0.99701	0.135245	24.003
KEGG_PATHWAY	bta05223:Non-small cell lung cancer	10	0.525762	0.0817741	AKT1, PRKCA, E2F1, FHIT, MAPK1, MAP2K2, ERBB2, RAF1, FOXO3, EML4	725	56	7583	1.86773	1	0.292624	67.6328
KEGG_PATHWAY	bta05214:Glioma	11	0.578339	0.087238	AKT1, PRKCA, E2F1, IGF1R, MAPK1, MAP2K2, CAMK2G, RAF1, CALM3, CAMK2B, CALM2	725	65	7583	1.77004	1	0.302308	70.0888
KEGG_PATHWAY	bta04370:VEGF signaling pathway	10	0.525762	0.105621	AKT1, PRKCA, CDC42, MAPK1, MAPK12, MAP2K2, MAPK14, RAF1, MAPK11, PLA2G4B	725	59	7583	1.77276	1	0.32341	77.1439
KEGG_PATHWAY	bta04066:HIF-1 signaling pathway	14	0.736067	0.147263	AKT1, PRKCA, MAPK1, IGF1R, TFRC, MAP2K2, INS, CAMK2G, ERBB2, CREBBP, MKNK2, CAMK2B, NOS2, RBX1	725	99	7583	1.47909	1	0.371636	87.8321
KEGG_PATHWAY	bta05211:Renal cell carcinoma	10	0.525762	0.174594	AKT1, PAK6, CDC42, MAPK1, MAP2K2, CREBBP, MET, RAF1, RAP1B, RBX1	725	66	7583	1.58474	1	0.400513	92.0905
KEGG_PATHWAY	bta05219:Bladder cancer	7	0.368034	0.177629	RPS6KA5, E2F1, MAPK1, FGFR3, MAP2K2, ERBB2, RAF1	725	40	7583	1.83038	1	0.400557	92.4665
KEGG_PATHWAY	bta04012:ErbB signaling pathway	11	0.578339	0.303939	AKT1, PRKCA, PAK6, MAPK1, CBLB, NRG3, MAP2K2, CAMK2G, ERBB2, RAF1, CAMK2B	725	86	7583	1.33782	1	0.539029	99.1693
KEGG_PATHWAY	bta05215:Prostate cancer	11	0.578339	0.303939	AKT1, E2F1, IGF1R, MAPK1, MAP2K2, INS, ERBB2, CREBBP, RAF1, CREB3L1, NFKBIA	725	86	7583	1.33782	1	0.539029	99.1693
KEGG_PATHWAY	bta05218:Melanoma	9	0.473186	0.381311	AKT1, E2F1, IGF1R, MAPK1, MAP2K2, FGF14, MET, RAF1, FGF22	725	72	7583	1.30741	1	0.606876	99.8251
KEGG_PATHWAY	bta05220:Chronic myeloid leukemia	9	0.473186	0.396333	AKT1, E2F1, MAPK1, CBLB, MAP2K2, RAF1, NFKBIA, BCL2L1, RUNX1	725	73	7583	1.2895	1	0.622678	99.8736
KEGG_PATHWAY	bta05212:Pancreatic cancer	8	0.42061	0.428391	AKT1, E2F1, CDC42, MAPK1, ERBB2, RALB, RAF1, BCL2L1	725	65	7583	1.2873	1	0.647966	99.9386
KEGG_PATHWAY	bta05221:Acute myeloid leukemia	5	0.262881	0.795509	AKT1, MAPK1, MAP2K2, RAF1, RUNX1	725	56	7583	0.933867	1	0.883163	100
KEGG_PATHWAY	bta04662:B cell receptor signaling pathway	6	0.315457	0.811257	AKT1, MAPK1, MAP2K2, RAF1, NFKBIA, LOC524810	725	70	7583	0.896512	1	0.892879	100
KEGG_PATHWAY	bta05161:Hepatitis B	12	0.630915	0.848429	AKT1, PRKCA, E2F1, IFNAC, MAPK1, IKBKE, MAP2K2, CREBBP, RAF1, CREB3L1, NFKBIA, ATF2	725	148	7583	0.848052	1	0.913337	100
Annotation Cluster 71	Enrichment Score: 0.6359813549499155
Category	Term	Count	%	PValue	Genes	List Total	Pop Hits	Pop Total	Fold Enrichment	Bonferroni	Benjamini	FDR
GOTERM_BP_DIRECT	GO:0007189~adenylate cyclase-activating G-protein coupled receptor signaling pathway	8	0.42061	0.069913	PTGIR, ADCY1, UCN2, TBXA2R, CALCRL, NPR3, PTGFR, FSHR	1419	36	13824	2.1649	1	0.999304	73.4976
INTERPRO	IPR008365:Prostanoid receptor	3	0.157729	0.187897	PTGIR, TBXA2R, PTGFR	1687	8	16802	3.73488	1	0.99422	97.4022
GOTERM_BP_DIRECT	GO:0007204~positive regulation of cytosolic calcium ion concentration	4	0.210305	0.940976	PTGIR, TBXA2R, PTGFR, FKBP1B	1419	57	13824	0.683654	1	1	100
Annotation Cluster 72	Enrichment Score: 0.6303571875075155
Category	Term	Count	%	PValue	Genes	List Total	Pop Hits	Pop Total	Fold Enrichment	Bonferroni	Benjamini	FDR
UP_SEQ_FEATURE	repeat:HEAT 4	3	0.157729	0.204228	VAC14, TBCD, MROH1	664	8	6267	3.53934	1	0.999999	97.8571
UP_SEQ_FEATURE	repeat:HEAT 2	3	0.157729	0.24518	VAC14, TBCD, MROH1	664	9	6267	3.14608	1	0.999999	99.1189
UP_SEQ_FEATURE	repeat:HEAT 1	3	0.157729	0.24518	VAC14, TBCD, MROH1	664	9	6267	3.14608	1	0.999999	99.1189
UP_SEQ_FEATURE	repeat:HEAT 3	3	0.157729	0.24518	VAC14, TBCD, MROH1	664	9	6267	3.14608	1	0.999999	99.1189
Annotation Cluster 73	Enrichment Score: 0.6161393436141093
Category	Term	Count	%	PValue	Genes	List Total	Pop Hits	Pop Total	Fold Enrichment	Bonferroni	Benjamini	FDR
KEGG_PATHWAY	bta04621:NOD-like receptor signaling pathway	9	0.473186	0.11827	MAPK1, CARD9, MAPK12, MAPK14, PSTPIP1, RIPK2, NFKBIA, MAPK11, BIRC3	725	52	7583	1.81027	1	0.342668	81.0676
GOTERM_BP_DIRECT	GO:0031663~lipopolysaccharide-mediated signaling pathway	6	0.315457	0.153332	AKT1, MAPK1, MAPK14, RIPK2, NFKBIA, PRKCE	1419	28	13824	2.08759	1	0.999666	95.2625
GOTERM_BP_DIRECT	GO:0043330~response to exogenous dsRNA	5	0.262881	0.781758	IFNAC, MAPK1, CARD9, RIPK2, NFKBIA	1419	51	13824	0.955105	1	1	100
Annotation Cluster 74	Enrichment Score: 0.608357269802355
Category	Term	Count	%	PValue	Genes	List Total	Pop Hits	Pop Total	Fold Enrichment	Bonferroni	Benjamini	FDR
INTERPRO	IPR020833:Lipoxygenase, iron binding site	3	0.157729	0.150522	ALOX12E, ALOX5, ALOX12	1687	7	16802	4.26844	1	0.989558	94.2807
INTERPRO	IPR000907:Lipoxygenase	3	0.157729	0.150522	ALOX12E, ALOX5, ALOX12	1687	7	16802	4.26844	1	0.989558	94.2807
INTERPRO	IPR013819:Lipoxygenase, C-terminal	3	0.157729	0.150522	ALOX12E, ALOX5, ALOX12	1687	7	16802	4.26844	1	0.989558	94.2807
INTERPRO	IPR001885:Lipoxygenase, mammalian	3	0.157729	0.150522	ALOX12E, ALOX5, ALOX12	1687	7	16802	4.26844	1	0.989558	94.2807
SMART	SM00308:LH2	3	0.157729	0.459483	ALOX12E, ALOX5, ALOX12	951	14	8740	1.96936	1	0.979627	99.9835
UP_KEYWORDS	Dioxygenase	5	0.262881	0.479824	ALOX12E, ALOX5, ALKBH5, BBOX1, ALOX12	1756	36	17808	1.4085	1	0.860702	99.9882
INTERPRO	IPR001024:Lipoxygenase, LH2	3	0.157729	0.487248	ALOX12E, ALOX5, ALOX12	1687	16	16802	1.86744	1	0.999954	99.9992
Annotation Cluster 75	Enrichment Score: 0.6064211046412155
Category	Term	Count	%	PValue	Genes	List Total	Pop Hits	Pop Total	Fold Enrichment	Bonferroni	Benjamini	FDR
SMART	SM00008:HormR	6	0.315457	0.0966969	CRHR2, CELSR2, CALCRL, ADGRB1, ADGRL2, VIPR2	951	23	8740	2.39748	1	0.918151	76.2964
INTERPRO	IPR001879:GPCR, family 2, extracellular hormone receptor domain	6	0.315457	0.0989579	CRHR2, CELSR2, CALCRL, ADGRB1, ADGRL2, VIPR2	1687	25	16802	2.39033	1	0.981593	83.9218
INTERPRO	IPR000832:GPCR, family 2, secretin-like	8	0.42061	0.134753	CRHR2, ADGRE5, CELSR2, CALCRL, ADGRB1, ADGRL2, VIPR2, ADGRA1	1687	43	16802	1.85297	1	0.987855	92.1032
INTERPRO	IPR017983:GPCR, family 2, secretin-like, conserved site	6	0.315457	0.143451	CRHR2, ADGRE5, CALCRL, ADGRL2, VIPR2, ADGRA1	1687	28	16802	2.13422	1	0.989956	93.3856
INTERPRO	IPR017981:GPCR, family 2-like	8	0.42061	0.279626	CRHR2, ADGRE5, CELSR2, CALCRL, ADGRB1, ADGRL2, VIPR2, ADGRA1	1687	53	16802	1.50335	1	0.998492	99.6826
INTERPRO	IPR000203:GPS domain	4	0.210305	0.543198	ADGRE5, CELSR2, ADGRB1, ADGRL2	1687	28	16802	1.42281	1	0.99998	99.9999
SMART	SM00303:GPS	4	0.210305	0.574701	ADGRE5, CELSR2, ADGRB1, ADGRL2	951	27	8740	1.36153	1	0.989572	99.9994
GOTERM_BP_DIRECT	GO:0007166~cell surface receptor signaling pathway	13	0.683491	0.872066	VASN, CRHR2, CBLB, ADGRE5, TSPAN4, UPK1B, CELSR2, TSPAN8, CALCRL, ADGRB1, ADGRL2, VIPR2, ADGRA1	1419	153	13824	0.827758	1	1	100
Annotation Cluster 76	Enrichment Score: 0.5969336520307597
Category	Term	Count	%	PValue	Genes	List Total	Pop Hits	Pop Total	Fold Enrichment	Bonferroni	Benjamini	FDR
UP_KEYWORDS	Hydroxylation	8	0.42061	0.162814	COL17A1, F10, CL43, COL2A1, SFTPA1, COL11A1, PROS1, PROC	1756	46	17808	1.76369	1	0.629565	91.4581
UP_KEYWORDS	Collagen	9	0.473186	0.22211	COL18A1, COL17A1, CL43, COL6A2, COL2A1, SFTPA1, COL8A1, COL11A1, C1QTNF9	1756	59	17808	1.54697	1	0.715167	96.9106
GOTERM_CC_DIRECT	GO:0005581~collagen trimer	8	0.42061	0.335303	COL18A1, COL17A1, CL43, COL6A2, SFTPA1, COL8A1, COL11A1, C1QTNF9	1535	57	15461	1.41366	1	0.940361	99.773
INTERPRO	IPR008160:Collagen triple helix repeat	10	0.525762	0.337729	COL18A1, COL17A1, COL27A1, CL43, COL6A2, COL6A1, COL2A1, COL8A1, COL11A1, C1QTNF9	1687	75	16802	1.32796	1	0.999367	99.9274
Annotation Cluster 77	Enrichment Score: 0.5826973190105776
Category	Term	Count	%	PValue	Genes	List Total	Pop Hits	Pop Total	Fold Enrichment	Bonferroni	Benjamini	FDR
INTERPRO	IPR017853:Glycoside hydrolase, superfamily	8	0.42061	0.202122	CHID1, GBE1, GUSB, SI, CHI3L1, SLC3A2, GAA, FUCA2	1687	48	16802	1.65995	1	0.995333	98.0946
INTERPRO	IPR013781:Glycoside hydrolase, catalytic domain	6	0.315457	0.232318	CHID1, GBE1, GUSB, CHI3L1, SLC3A2, FUCA2	1687	33	16802	1.81085	1	0.997029	99.0315
INTERPRO	IPR013780:Glycosyl hydrolase, family 13, all-beta	3	0.157729	0.380374	GBE1, SLC3A2, FUCA2	1687	13	16802	2.29839	1	0.999737	99.9774
Annotation Cluster 78	Enrichment Score: 0.5744864077710704
Category	Term	Count	%	PValue	Genes	List Total	Pop Hits	Pop Total	Fold Enrichment	Bonferroni	Benjamini	FDR
SMART	SM00146:PI3Kc	4	0.210305	0.188986	PIK3C2G, PI4KA, PRKDC, TRRAP	951	14	8740	2.62581	1	0.944968	94.8444
INTERPRO	IPR000403:Phosphatidylinositol 3-/4-kinase, catalytic domain	4	0.210305	0.23976	PIK3C2G, PI4KA, PRKDC, TRRAP	1687	17	16802	2.34346	1	0.997324	99.1836
INTERPRO	IPR018936:Phosphatidylinositol 3/4-kinase, conserved site	3	0.157729	0.417191	PIK3C2G, PI4KA, PRKDC	1687	14	16802	2.13422	1	0.999873	99.9923
Annotation Cluster 79	Enrichment Score: 0.5367204281961241
Category	Term	Count	%	PValue	Genes	List Total	Pop Hits	Pop Total	Fold Enrichment	Bonferroni	Benjamini	FDR
UP_KEYWORDS	Glucose metabolism	3	0.157729	0.220158	AKT1, INS, IGF2	1756	9	17808	3.38041	1	0.716316	96.8015
UP_KEYWORDS	Carbohydrate metabolism	6	0.315457	0.318579	AKT1, GNPDA2, INS, IGF2, PPP1CB, PYGB	1756	38	17808	1.60125	1	0.787884	99.5059
GOTERM_BP_DIRECT	GO:0006006~glucose metabolic process	6	0.315457	0.349855	AKT1, INS, MAPK14, IGF2, BRAT1, OMA1	1419	38	13824	1.53822	1	0.99999	99.9625
Annotation Cluster 80	Enrichment Score: 0.5313773988530889
Category	Term	Count	%	PValue	Genes	List Total	Pop Hits	Pop Total	Fold Enrichment	Bonferroni	Benjamini	FDR
KEGG_PATHWAY	bta05010:Alzheimer's disease	24	1.26183	0.0817777	CDK5R1, NDUFB5, NDUFA4L2, COX7B2, CYC1, COX4I2, MME, NDUFA13, ITPR3, NDUFA10, CDK5, ITPR2, SDHB, MAPK1, APP, ATP2A3, PSEN2, CALM3, PSENEN, NDUFS3, PLCB1, PLCB2, ATP5H, CALM2	725	178	7583	1.41024	1	0.289128	67.6344
KEGG_PATHWAY	bta05016:Huntington's disease	23	1.20925	0.264125	POLR2G, DNAH9, NDUFB5, POLR2E, SLC25A4, NDUFA4L2, COX7B2, CREBBP, CYC1, COX4I2, NDUFA13, NDUFA10, SOD2, SDHB, SLC25A31, IFT57, TGM2, CREB3L1, NDUFS3, PLCB1, PLCB2, ATP5H	725	199	7583	1.20887	1	0.511111	98.2668
KEGG_PATHWAY	bta04932:Non-alcoholic fatty liver disease (NAFLD)	18	0.946372	0.358013	SREBF1, PPARA, NDUFB5, NDUFA4L2, COX7B2, CYC1, COX4I2, NDUFA13, CYP2E1, NDUFA10, AKT1, SDHB, CDC42, GSK3A, INS, PKLR, NDUFS3, MAP3K11	725	160	7583	1.17667	1	0.587853	99.7149
KEGG_PATHWAY	bta05012:Parkinson's disease	16	0.84122	0.486861	SEPT5, NDUFB5, SLC25A4, NDUFA4L2, COX7B2, TH, CYC1, COX4I2, NDUFA13, UBE2J2, NDUFA10, GNAL, SDHB, SLC25A31, NDUFS3, ATP5H	725	152	7583	1.10098	1	0.684374	99.9853
KEGG_PATHWAY	bta00190:Oxidative phosphorylation	14	0.736067	0.585282	NDUFB5, NDUFA4L2, COX7B2, CYC1, COX4I2, NDUFA13, NDUFA10, LHPP, ATP6V1F, PPA1, SDHB, ATP6V1C2, NDUFS3, ATP5H	725	140	7583	1.04593	1	0.747611	99.9991
Annotation Cluster 81	Enrichment Score: 0.5305818813021362
Category	Term	Count	%	PValue	Genes	List Total	Pop Hits	Pop Total	Fold Enrichment	Bonferroni	Benjamini	FDR
INTERPRO	IPR020843:Polyketide synthase, enoylreductase	4	0.210305	0.185325	TP53I3, ADH4, ADH5, FASN	1687	15	16802	2.65592	1	0.994074	97.2541
INTERPRO	IPR013149:Alcohol dehydrogenase, C-terminal	4	0.210305	0.185325	TP53I3, ADH4, ADH5, FASN	1687	15	16802	2.65592	1	0.994074	97.2541
SMART	SM00829:SM00829	4	0.210305	0.218373	TP53I3, ADH4, ADH5, FASN	951	15	8740	2.45075	1	0.95965	96.9423
INTERPRO	IPR011032:GroES-like	4	0.210305	0.325027	TP53I3, ADH4, ADH5, FASN	1687	20	16802	1.99194	1	0.999285	99.8987
INTERPRO	IPR013154:Alcohol dehydrogenase GroES-like	3	0.157729	0.487248	TP53I3, ADH4, ADH5	1687	16	16802	1.86744	1	0.999954	99.9992
INTERPRO	IPR002085:Alcohol dehydrogenase superfamily, zinc-type	3	0.157729	0.55179	TP53I3, ADH4, ADH5	1687	18	16802	1.65995	1	0.999984	99.9999
Annotation Cluster 82	Enrichment Score: 0.526513164843822
Category	Term	Count	%	PValue	Genes	List Total	Pop Hits	Pop Total	Fold Enrichment	Bonferroni	Benjamini	FDR
INTERPRO	IPR014352:FERM/acyl-CoA-binding protein, 3-helical bundle	10	0.525762	0.0586301	FRMD5, TLN1, FRMD6, FRMD4A, EPB41L4A, RDX, ACBD7, DBI, ACBD6, ACBD5	1687	50	16802	1.99194	1	0.967269	65.3454
INTERPRO	IPR019747:FERM conserved site	5	0.262881	0.173329	FRMD5, TLN1, FRMD4A, EPB41L4A, RDX	1687	22	16802	2.26357	1	0.993071	96.4516
GOTERM_BP_DIRECT	GO:0031032~actomyosin structure organization	5	0.262881	0.183243	F11R, FRMD5, FRMD6, EPB41L4A, CNN2	1419	22	13824	2.21411	1	0.999809	97.5489
INTERPRO	IPR018979:FERM, N-terminal	5	0.262881	0.238224	FRMD5, TLN1, FRMD6, FRMD4A, RDX	1687	25	16802	1.99194	1	0.997352	99.1542
INTERPRO	IPR018980:FERM, C-terminal PH-like domain	5	0.262881	0.261007	FRMD5, FRMD6, FRMD4A, EPB41L4A, RDX	1687	26	16802	1.91533	1	0.997966	99.5034
SMART	SM01196:SM01196	5	0.262881	0.311214	FRMD5, FRMD6, FRMD4A, EPB41L4A, RDX	951	26	8740	1.76737	1	0.960776	99.4894
GOTERM_MF_DIRECT	GO:0005200~structural constituent of cytoskeleton	7	0.368034	0.484057	TUBGCP3, FRMD5, TLN1, FRMD6, EPB41L4A, SYNM, TUBGCP2	1298	56	13095	1.26107	1	0.999877	99.9976
INTERPRO	IPR000299:FERM domain	6	0.315457	0.495967	FRMD5, TLN1, FRMD6, FRMD4A, EPB41L4A, RDX	1687	46	16802	1.29909	1	0.99996	99.9994
INTERPRO	IPR019749:Band 4.1 domain	6	0.315457	0.55372	FRMD5, TLN1, FRMD6, FRMD4A, EPB41L4A, RDX	1687	49	16802	1.21955	1	0.999984	99.9999
INTERPRO	IPR019748:FERM central domain	6	0.315457	0.55372	FRMD5, TLN1, FRMD6, FRMD4A, EPB41L4A, RDX	1687	49	16802	1.21955	1	0.999984	99.9999
SMART	SM00295:B41	6	0.315457	0.609128	FRMD5, TLN1, FRMD6, FRMD4A, EPB41L4A, RDX	951	48	8740	1.14879	1	0.991631	99.9998
Annotation Cluster 83	Enrichment Score: 0.5249469851238205
Category	Term	Count	%	PValue	Genes	List Total	Pop Hits	Pop Total	Fold Enrichment	Bonferroni	Benjamini	FDR
GOTERM_BP_DIRECT	GO:0006360~transcription from RNA polymerase I promoter	4	0.210305	0.167187	TAF1C, POLR2E, POLR1D, POLR1A	1419	14	13824	2.78345	1	0.999735	96.4985
UP_KEYWORDS	DNA-directed RNA polymerase	6	0.315457	0.167989	POLR2G, POLRMT, POLR2E, POLR1D, PRIMPOL, POLR1A	1756	30	17808	2.02825	1	0.636812	92.1608
GOTERM_MF_DIRECT	GO:0003899~DNA-directed RNA polymerase activity	5	0.262881	0.369176	POLR2G, POLRMT, POLR2E, POLR1D, POLR1A	1298	31	13095	1.62719	1	0.999773	99.9384
GOTERM_CC_DIRECT	GO:0005736~DNA-directed RNA polymerase I complex	3	0.157729	0.411391	POLR2E, POLR1D, POLR1A	1535	14	15461	2.15835	1	0.959642	99.9629
KEGG_PATHWAY	bta03020:RNA polymerase	4	0.210305	0.556279	POLR2G, POLR2E, POLR1D, POLR1A	725	30	7583	1.39457	1	0.727494	99.9978
Annotation Cluster 84	Enrichment Score: 0.5193646806897207
Category	Term	Count	%	PValue	Genes	List Total	Pop Hits	Pop Total	Fold Enrichment	Bonferroni	Benjamini	FDR
GOTERM_BP_DIRECT	GO:0008630~intrinsic apoptotic signaling pathway in response to DNA damage	8	0.42061	0.069913	E2F1, BAK1, IKBKE, BOK, MLH1, PRKDC, BCL2L1, EPHA2	1419	36	13824	2.1649	1	0.999304	73.4976
GOTERM_BP_DIRECT	GO:0097192~extrinsic apoptotic signaling pathway in absence of ligand	6	0.315457	0.121105	BAK1, GSK3A, BOK, MKNK2, FOXO3, BCL2L1	1419	26	13824	2.24817	1	0.999596	90.6069
INTERPRO	IPR026298:Blc2 family	3	0.157729	0.304115	BAK1, BOK, BCL2L1	1687	11	16802	2.71628	1	0.999094	99.827
INTERPRO	IPR002475:Bcl2-like	3	0.157729	0.380374	BAK1, BOK, BCL2L1	1687	13	16802	2.29839	1	0.999737	99.9774
GOTERM_MF_DIRECT	GO:0046982~protein heterodimerization activity	9	0.473186	0.870719	BAK1, BOK, CEBPG, NR4A2, NR4A1, BCL2L1, EXT1, USF1, FXR1	1298	111	13095	0.817994	1	1	100
GOTERM_CC_DIRECT	GO:0005741~mitochondrial outer membrane	6	0.315457	0.897358	BAK1, OPA1, BOK, WASF1, BCL2L1, ATF2	1535	78	15461	0.774793	1	0.999752	100
Annotation Cluster 85	Enrichment Score: 0.515827507351692
Category	Term	Count	%	PValue	Genes	List Total	Pop Hits	Pop Total	Fold Enrichment	Bonferroni	Benjamini	FDR
INTERPRO	IPR003938:Potassium channel, voltage-dependent, EAG/ELK/ERG	5	0.262881	0.0258843	HCN1, KCNH6, KCNH2, HCN3, KCNH3	1687	12	16802	4.14987	1	0.883465	36.8707
SMART	SM00100:cNMP	6	0.315457	0.221902	HCN1, KCNH6, KCNH2, PRKG1, HCN3, KCNH3	951	30	8740	1.83807	1	0.958236	97.1321
INTERPRO	IPR000595:Cyclic nucleotide-binding domain	6	0.315457	0.251722	HCN1, KCNH6, KCNH2, PRKG1, HCN3, KCNH3	1687	34	16802	1.75759	1	0.997876	99.3819
GOTERM_MF_DIRECT	GO:0005249~voltage-gated potassium channel activity	6	0.315457	0.302202	HCN1, KCNK5, KCNH6, KCNH2, HCN3, KCNH3	1298	37	13095	1.63599	1	0.999531	99.689
INTERPRO	IPR018490:Cyclic nucleotide-binding-like	6	0.315457	0.311952	HCN1, KCNH6, KCNH2, PRKG1, HCN3, KCNH3	1687	37	16802	1.61509	1	0.999183	99.8581
INTERPRO	IPR014710:RmlC-like jelly roll fold	6	0.315457	0.476088	HCN1, KCNH6, KCNH2, PRKG1, HCN3, KCNH3	1687	45	16802	1.32796	1	0.99994	99.9988
INTERPRO	IPR005821:Ion transport domain	11	0.578339	0.579608	HCN1, KCND2, KCNB1, TRPV2, KCNH6, SCN9A, ITPR3, KCNH2, HCN3, KCNH3, ITPR2	1687	102	16802	1.07408	1	0.999991	100
INTERPRO	IPR000014:PAS domain	3	0.157729	0.750752	KCNH6, KCNH2, KCNH3	1687	26	16802	1.1492	1	1	100
GOTERM_BP_DIRECT	GO:0042391~regulation of membrane potential	5	0.262881	0.806734	HCN1, KCNH6, KCNH2, HCN3, KCNH3	1419	53	13824	0.919063	1	1	100
Annotation Cluster 86	Enrichment Score: 0.5146350991509699
Category	Term	Count	%	PValue	Genes	List Total	Pop Hits	Pop Total	Fold Enrichment	Bonferroni	Benjamini	FDR
GOTERM_CC_DIRECT	GO:0031225~anchored component of membrane	6	0.315457	0.20676	SPRN, CDH13, GPC5, LY6D, LYNX1, CNTN1	1535	32	15461	1.88856	1	0.876863	96.8339
UP_SEQ_FEATURE	lipid moiety-binding region:GPI-anchor amidated serine	3	0.157729	0.327332	SPRN, LY6D, CNTN1	664	11	6267	2.57407	1	1	99.8732
UP_KEYWORDS	GPI-anchor	6	0.315457	0.338757	SPRN, CDH13, GPC5, LY6D, LYNX1, CNTN1	1756	39	17808	1.56019	1	0.802184	99.6741
UP_SEQ_FEATURE	propeptide:Removed in mature form	12	0.630915	0.381168	SPRN, CDC42, CDH13, PTGIR, LY6D, LYNX1, TPP1, RHOA, CNTN1, RAB25, RAP1B, GNG2	664	92	6267	1.23108	1	1	99.9688
Annotation Cluster 87	Enrichment Score: 0.5091183707397011
Category	Term	Count	%	PValue	Genes	List Total	Pop Hits	Pop Total	Fold Enrichment	Bonferroni	Benjamini	FDR
UP_SEQ_FEATURE	domain:2Fe-2S ferredoxin-type	3	0.157729	0.125768	SDHB, AOX1, FDX1L	664	6	6267	4.71913	1	0.999961	89.5767
INTERPRO	IPR001041:2Fe-2S ferredoxin-type domain	3	0.157729	0.187897	SDHB, AOX1, FDX1L	1687	8	16802	3.73488	1	0.99422	97.4022
GOTERM_MF_DIRECT	GO:0009055~electron carrier activity	7	0.368034	0.302254	GLRX3, SDHB, IVD, AOX1, CYC1, FDX1L, ACOX3	1298	46	13095	1.53522	1	0.99946	99.6893
GOTERM_MF_DIRECT	GO:0051537~2 iron, 2 sulfur cluster binding	4	0.210305	0.401915	SDHB, AIFM3, AOX1, FDX1L	1298	23	13095	1.75454	1	0.999718	99.9738
UP_KEYWORDS	Iron-sulfur	6	0.315457	0.439907	GLRX3, SDHB, AOX1, NARFL, FDX1L, DPYD	1756	44	17808	1.3829	1	0.840477	99.9673
INTERPRO	IPR012675:Beta-grasp domain	3	0.157729	0.452862	SDHB, AOX1, FDX1L	1687	15	16802	1.99194	1	0.99992	99.9975
UP_KEYWORDS	2Fe-2S	3	0.157729	0.47736	SDHB, AOX1, FDX1L	1756	16	17808	1.90148	1	0.863093	99.9874
Annotation Cluster 88	Enrichment Score: 0.503555744083276
Category	Term	Count	%	PValue	Genes	List Total	Pop Hits	Pop Total	Fold Enrichment	Bonferroni	Benjamini	FDR
GOTERM_BP_DIRECT	GO:0010880~regulation of release of sequestered calcium ion into cytosol by sarcoplasmic reticulum	3	0.157729	0.234029	CALM3, FKBP1B, CALM2	1419	9	13824	3.24736	1	0.999922	99.244
GOTERM_BP_DIRECT	GO:0060315~negative regulation of ryanodine-sensitive calcium-release channel activity	3	0.157729	0.27388	CALM3, FKBP1B, CALM2	1419	10	13824	2.92262	1	0.999967	99.716
GOTERM_BP_DIRECT	GO:0002027~regulation of heart rate	4	0.210305	0.367021	CALM3, SEMA3A, FKBP1B, CALM2	1419	21	13824	1.85563	1	0.999992	99.977
GOTERM_CC_DIRECT	GO:0034704~calcium channel complex	3	0.157729	0.411391	CALM3, FKBP1B, CALM2	1535	14	15461	2.15835	1	0.959642	99.9629
Annotation Cluster 89	Enrichment Score: 0.49687723580025556
Category	Term	Count	%	PValue	Genes	List Total	Pop Hits	Pop Total	Fold Enrichment	Bonferroni	Benjamini	FDR
GOTERM_CC_DIRECT	GO:0042583~chromaffin granule	4	0.210305	0.0687886	ARF1, SERPINA3-7, SERPINA3-6, SERPINA3	1535	10	15461	4.02893	1	0.709634	65.4351
INTERPRO	IPR023795:Protease inhibitor I4, serpin, conserved site	7	0.368034	0.176497	SERPINE2, SERPINF1, LOC511106, SERPINF2, SERPINA3-7, SERPINA3-6, SERPINA3	1687	38	16802	1.83468	1	0.99301	96.6827
INTERPRO	IPR023796:Serpin domain	7	0.368034	0.259264	SERPINE2, SERPINF1, LOC511106, SERPINF2, SERPINA3-7, SERPINA3-6, SERPINA3	1687	43	16802	1.62135	1	0.997977	99.4825
INTERPRO	IPR000215:Serpin family	7	0.368034	0.259264	SERPINE2, SERPINF1, LOC511106, SERPINF2, SERPINA3-7, SERPINA3-6, SERPINA3	1687	43	16802	1.62135	1	0.997977	99.4825
SMART	SM00093:SERPIN	7	0.368034	0.323278	SERPINE2, SERPINF1, LOC511106, SERPINF2, SERPINA3-7, SERPINA3-6, SERPINA3	951	43	8740	1.4961	1	0.964089	99.6024
GOTERM_MF_DIRECT	GO:0004867~serine-type endopeptidase inhibitor activity	10	0.525762	0.468839	WFIKKN1, APP, LOC777593, SERPINE2, SERPINF1, SERPINF2, SERPINA3-7, SERPINA3-6, SERPINA3, SPINK5	1298	85	13095	1.18689	1	0.999882	99.9961
GOTERM_BP_DIRECT	GO:0010951~negative regulation of endopeptidase activity	7	0.368034	0.572091	SERPINF1, SERPINF2, SERPINA3-7, SERPINA3-6, SERPINA3, SPOCK1, TIMP3	1419	59	13824	1.15584	1	1	100
UP_KEYWORDS	Serine protease inhibitor	4	0.210305	0.664706	SERPINF2, SERPINA3-7, SERPINA3-6, SERPINA3	1756	34	17808	1.19309	1	0.93607	100
UP_KEYWORDS	Protease inhibitor	6	0.315457	0.717255	SERPINF2, SERPINA3-7, SERPINA3-6, SERPINA3, PI16, TIMP3	1756	60	17808	1.01412	1	0.952074	100
Annotation Cluster 90	Enrichment Score: 0.4924597656288894
Category	Term	Count	%	PValue	Genes	List Total	Pop Hits	Pop Total	Fold Enrichment	Bonferroni	Benjamini	FDR
INTERPRO	IPR018957:Zinc finger, C3HC4 RING-type	5	0.262881	0.238224	MKRN1, LNX2, RNF170, MKRN2	1687	25	16802	1.99194	1	0.997352	99.1542
SMART	SM00356:ZnF_C3H1	7	0.368034	0.303376	MKRN1, MBNL2, MBNL1, UNK, U2AF1L4, MKRN2	951	42	8740	1.53172	1	0.964436	99.4007
INTERPRO	IPR000571:Zinc finger, CCCH-type	7	0.368034	0.460949	MKRN1, MBNL2, MBNL1, UNK, U2AF1L4, MKRN2	1687	54	16802	1.29107	1	0.999928	99.998
Annotation Cluster 91	Enrichment Score: 0.4915184002835102
Category	Term	Count	%	PValue	Genes	List Total	Pop Hits	Pop Total	Fold Enrichment	Bonferroni	Benjamini	FDR
INTERPRO	IPR002049:EGF-like, laminin	6	0.315457	0.232318	PEAR1, CELSR2, LAMC1, MEGF10, USH2A, NTN3	1687	33	16802	1.81085	1	0.997029	99.0315
SMART	SM00180:EGF_Lam	6	0.315457	0.242794	PEAR1, CELSR2, LAMC1, MEGF10, USH2A, NTN3	951	31	8740	1.77877	1	0.957539	98.049
INTERPRO	IPR008211:Laminin, N-terminal	3	0.157729	0.417191	LAMC1, USH2A, NTN3	1687	14	16802	2.13422	1	0.999873	99.9923
SMART	SM00136:LamNT	3	0.157729	0.459483	LAMC1, USH2A, NTN3	951	14	8740	1.96936	1	0.979627	99.9835
Annotation Cluster 92	Enrichment Score: 0.49044775166717564
Category	Term	Count	%	PValue	Genes	List Total	Pop Hits	Pop Total	Fold Enrichment	Bonferroni	Benjamini	FDR
GOTERM_BP_DIRECT	GO:1902476~chloride transmembrane transport	9	0.473186	0.17176	CLCN1, CLIC3, GLRA1, GABRB2, TTYH1, SLC4A2, LOC784768, CLCN7, SLC4A3	1419	53	13824	1.65431	1	0.999744	96.8345
UP_KEYWORDS	Chloride	6	0.315457	0.278741	CLCN1, GLRA1, GABRB2, TTYH1, LOC784768, CLCN7	1756	36	17808	1.69021	1	0.763974	98.915
UP_KEYWORDS	Chloride channel	4	0.210305	0.426128	GLRA1, GABRB2, TTYH1, LOC784768	1756	24	17808	1.69021	1	0.837852	99.9542
GOTERM_CC_DIRECT	GO:0034707~chloride channel complex	4	0.210305	0.535235	GLRA1, GABRB2, TTYH1, LOC784768	1535	28	15461	1.4389	1	0.980461	99.9989
Annotation Cluster 93	Enrichment Score: 0.4847206500902793
Category	Term	Count	%	PValue	Genes	List Total	Pop Hits	Pop Total	Fold Enrichment	Bonferroni	Benjamini	FDR
KEGG_PATHWAY	bta00860:Porphyrin and chlorophyll metabolism	6	0.315457	0.256848	UGT1A6, GUSB, UROS, EPRS, PPOX, UGT1A1	725	36	7583	1.74322	1	0.50266	98.026
KEGG_PATHWAY	bta00983:Drug metabolism - other enzymes	6	0.315457	0.256848	UGT1A6, UPB1, GUSB, UCK2, DPYD, UGT1A1	725	36	7583	1.74322	1	0.50266	98.026
KEGG_PATHWAY	bta00040:Pentose and glucuronate interconversions	4	0.210305	0.532704	UGT1A6, CRYL1, GUSB, UGT1A1	725	29	7583	1.44266	1	0.712273	99.9957
Annotation Cluster 94	Enrichment Score: 0.48272787499118835
Category	Term	Count	%	PValue	Genes	List Total	Pop Hits	Pop Total	Fold Enrichment	Bonferroni	Benjamini	FDR
INTERPRO	IPR013769:Band 3 cytoplasmic domain	3	0.157729	0.226328	SLC4A10, SLC4A2, SLC4A3	1687	9	16802	3.3199	1	0.997	98.89
INTERPRO	IPR011531:Bicarbonate transporter, C-terminal	3	0.157729	0.265227	SLC4A10, SLC4A2, SLC4A3	1687	10	16802	2.98791	1	0.998091	99.5509
INTERPRO	IPR003020:Bicarbonate transporter, eukaryotic	3	0.157729	0.265227	SLC4A10, SLC4A2, SLC4A3	1687	10	16802	2.98791	1	0.998091	99.5509
INTERPRO	IPR016152:Phosphotransferase/anion transporter	3	0.157729	0.265227	SLC4A10, SLC4A2, SLC4A3	1687	10	16802	2.98791	1	0.998091	99.5509
GOTERM_MF_DIRECT	GO:0008509~anion transmembrane transporter activity	3	0.157729	0.336618	SLC4A10, SLC4A2, SLC4A3	1298	12	13095	2.52215	1	0.999705	99.8618
GOTERM_BP_DIRECT	GO:0051453~regulation of intracellular pH	5	0.262881	0.46645	SLC9A9, SLC4A10, SLC9A5, SLC4A2, SLC4A3	1419	34	13824	1.43266	1	0.999999	99.999
GOTERM_MF_DIRECT	GO:0005452~inorganic anion exchanger activity	3	0.157729	0.63004	SLC4A10, SLC4A2, SLC4A3	1298	21	13095	1.44123	1	0.999979	100
Annotation Cluster 95	Enrichment Score: 0.4740255168109639
Category	Term	Count	%	PValue	Genes	List Total	Pop Hits	Pop Total	Fold Enrichment	Bonferroni	Benjamini	FDR
INTERPRO	IPR017892:Protein kinase, C-terminal	6	0.315457	0.143451	AKT1, RPS6KA5, PRKCA, PKN2, PRKCH, PRKCE	1687	28	16802	2.13422	1	0.989956	93.3856
SMART	SM00133:S_TK_X	7	0.368034	0.363544	AKT1, RPS6KA5, PRKCA, PKN2, PRKCH, PRKCE, PRKG1	951	45	8740	1.42961	1	0.96638	99.8332
INTERPRO	IPR000961:AGC-kinase, C-terminal	7	0.368034	0.442619	AKT1, RPS6KA5, PRKCA, PKN2, PRKCH, PRKCE, PRKG1	1687	53	16802	1.31543	1	0.999905	99.9965
UP_SEQ_FEATURE	domain:AGC-kinase C-terminal	3	0.157729	0.550312	AKT1, PRKCA, PRKG1	664	17	6267	1.66557	1	1	99.9999
Annotation Cluster 96	Enrichment Score: 0.45859406355118
Category	Term	Count	%	PValue	Genes	List Total	Pop Hits	Pop Total	Fold Enrichment	Bonferroni	Benjamini	FDR
KEGG_PATHWAY	bta00970:Aminoacyl-tRNA biosynthesis	8	0.42061	0.132737	DARS, FARS2, HARS2, HARS, GARS, EPRS, IARS2, GATB	725	45	7583	1.85943	1	0.361122	84.7872
UP_KEYWORDS	Aminoacyl-tRNA synthetase	5	0.262881	0.365559	DARS, FARS2, HARS2, HARS, IARS2	1756	31	17808	1.63568	1	0.81338	99.8162
UP_KEYWORDS	Ligase	11	0.578339	0.867498	ADSSL1, DARS, FARS2, SUCLG1, HARS2, HARS, UBE2I, UBE3D, MARCH8, IARS2, RNF170	1756	135	17808	0.826322	1	0.983546	100
Annotation Cluster 97	Enrichment Score: 0.4579917170435891
Category	Term	Count	%	PValue	Genes	List Total	Pop Hits	Pop Total	Fold Enrichment	Bonferroni	Benjamini	FDR
UP_KEYWORDS	Viral nucleoprotein	3	0.157729	0.258281	SNRPD3, HNRNPD, HNRNPU	1756	10	17808	3.04237	1	0.753823	98.4019
GOTERM_CC_DIRECT	GO:0019013~viral nucleocapsid	3	0.157729	0.260857	SNRPD3, HNRNPD, HNRNPU	1535	10	15461	3.02169	1	0.908893	98.8952
UP_KEYWORDS	Virion	3	0.157729	0.371577	SNRPD3, HNRNPD, HNRNPU	1756	13	17808	2.34028	1	0.810873	99.8389
GOTERM_CC_DIRECT	GO:0030529~intracellular ribonucleoprotein complex	7	0.368034	0.588153	SNRPD3, HNRNPD, EPRS, CPSF3, EEFSEC, HNRNPU, PUF60	1535	62	15461	1.1372	1	0.985738	99.9998
Annotation Cluster 98	Enrichment Score: 0.4474114224621714
Category	Term	Count	%	PValue	Genes	List Total	Pop Hits	Pop Total	Fold Enrichment	Bonferroni	Benjamini	FDR
UP_KEYWORDS	Annexin	3	0.157729	0.334335	ANXA9, ANXA10, ANXA5	1756	12	17808	2.53531	1	0.800296	99.6426
INTERPRO	IPR001464:Annexin	3	0.157729	0.3426	ANXA9, ANXA10, ANXA5	1687	12	16802	2.48992	1	0.999413	99.9362
INTERPRO	IPR018252:Annexin repeat, conserved site	3	0.157729	0.3426	ANXA9, ANXA10, ANXA5	1687	12	16802	2.48992	1	0.999413	99.9362
INTERPRO	IPR018502:Annexin repeat	3	0.157729	0.3426	ANXA9, ANXA10, ANXA5	1687	12	16802	2.48992	1	0.999413	99.9362
SMART	SM00335:ANX	3	0.157729	0.380824	ANXA9, ANXA10, ANXA5	951	12	8740	2.29758	1	0.967455	99.887
GOTERM_MF_DIRECT	GO:0005544~calcium-dependent phospholipid binding	6	0.315457	0.403888	DYSF, ANXA9, ANXA10, SYT10, C2CD5, ANXA5	1298	42	13095	1.44123	1	0.9997	99.9751
Annotation Cluster 99	Enrichment Score: 0.4335812437308814
Category	Term	Count	%	PValue	Genes	List Total	Pop Hits	Pop Total	Fold Enrichment	Bonferroni	Benjamini	FDR
INTERPRO	IPR013806:Kringle-like fold	5	0.262881	0.261007	F12, IGF2R, MRC2, ROR2, PLG	1687	26	16802	1.91533	1	0.997966	99.5034
INTERPRO	IPR000562:Fibronectin, type II, collagen-binding	3	0.157729	0.417191	F12, IGF2R, MRC2	1687	14	16802	2.13422	1	0.999873	99.9923
SMART	SM00059:FN2	3	0.157729	0.459483	F12, IGF2R, MRC2	951	14	8740	1.96936	1	0.979627	99.9835
Annotation Cluster 100	Enrichment Score: 0.4225350364890372
Category	Term	Count	%	PValue	Genes	List Total	Pop Hits	Pop Total	Fold Enrichment	Bonferroni	Benjamini	FDR
INTERPRO	IPR013806:Kringle-like fold	5	0.262881	0.261007	F12, IGF2R, MRC2, ROR2, PLG	1687	26	16802	1.91533	1	0.997966	99.5034
UP_KEYWORDS	Kringle	3	0.157729	0.407947	F12, ROR2, PLG	1756	14	17808	2.17312	1	0.831091	99.9294
INTERPRO	IPR000001:Kringle	3	0.157729	0.417191	F12, ROR2, PLG	1687	14	16802	2.13422	1	0.999873	99.9923
SMART	SM00130:KR	3	0.157729	0.459483	F12, ROR2, PLG	951	14	8740	1.96936	1	0.979627	99.9835
Annotation Cluster 101	Enrichment Score: 0.4076070863170121
Category	Term	Count	%	PValue	Genes	List Total	Pop Hits	Pop Total	Fold Enrichment	Bonferroni	Benjamini	FDR
UP_SEQ_FEATURE	metal ion-binding site:Iron-sulfur 2 (4Fe-4S)	3	0.157729	0.125768	SDHB, NARFL, DPYD	664	6	6267	4.71913	1	0.999961	89.5767
UP_KEYWORDS	Iron-sulfur	6	0.315457	0.439907	GLRX3, SDHB, AOX1, NARFL, FDX1L, DPYD	1756	44	17808	1.3829	1	0.840477	99.9673
GOTERM_MF_DIRECT	GO:0051539~4 iron, 4 sulfur cluster binding	4	0.210305	0.604907	SDHB, NARFL, DPYD, CDKAL1	1298	31	13095	1.30175	1	0.999972	100
UP_KEYWORDS	4Fe-4S	3	0.157729	0.699762	SDHB, NARFL, DPYD	1756	24	17808	1.26765	1	0.946647	100
Annotation Cluster 102	Enrichment Score: 0.3986409209081276
Category	Term	Count	%	PValue	Genes	List Total	Pop Hits	Pop Total	Fold Enrichment	Bonferroni	Benjamini	FDR
GOTERM_BP_DIRECT	GO:0000387~spliceosomal snRNP assembly	6	0.315457	0.0924684	SNRPD3, PRMT5, SNRPD2, LSM4, DDX20, GEMIN7	1419	24	13824	2.43552	1	0.999484	83.0979
INTERPRO	IPR001163:Ribonucleoprotein LSM domain	3	0.157729	0.610372	SNRPD3, SNRPD2, LSM4	1687	20	16802	1.49395	1	0.999994	100
SMART	SM00651:Sm	3	0.157729	0.656003	SNRPD3, SNRPD2, LSM4	951	20	8740	1.37855	1	0.994133	100
INTERPRO	IPR010920:Like-Sm (LSM) domain	3	0.157729	0.686978	SNRPD3, SNRPD2, LSM4	1687	23	16802	1.29909	1	0.999999	100
Annotation Cluster 103	Enrichment Score: 0.39747145542878287
Category	Term	Count	%	PValue	Genes	List Total	Pop Hits	Pop Total	Fold Enrichment	Bonferroni	Benjamini	FDR
KEGG_PATHWAY	bta05217:Basal cell carcinoma	8	0.42061	0.284279	BMP4, WNT1, WNT11, AXIN2, SUFU, AXIN1, DVL1, APC	725	56	7583	1.49419	1	0.521645	98.7995
GOTERM_CC_DIRECT	GO:0030877~beta-catenin destruction complex	3	0.157729	0.299307	AXIN2, AXIN1, APC	1535	11	15461	2.74699	1	0.929717	99.5018
KEGG_PATHWAY	bta05210:Colorectal cancer	8	0.42061	0.444495	AKT1, MAPK1, RHOA, MLH1, RAF1, AXIN2, AXIN1, APC	725	66	7583	1.2678	1	0.661399	99.9579
GOTERM_MF_DIRECT	GO:0008013~beta-catenin binding	3	0.157729	0.679807	AXIN2, AXIN1, APC	1298	23	13095	1.3159	1	0.999991	100
Annotation Cluster 104	Enrichment Score: 0.39666845200928125
Category	Term	Count	%	PValue	Genes	List Total	Pop Hits	Pop Total	Fold Enrichment	Bonferroni	Benjamini	FDR
INTERPRO	IPR003347:JmjC domain	5	0.262881	0.331269	JMJD7, HR, JMJD1C, KDM5A, PLA2G4B	1687	29	16802	1.71719	1	0.999325	99.9139
SMART	SM00558:JmjC	5	0.262881	0.336979	JMJD7, HR, JMJD1C, KDM5A, PLA2G4B	951	27	8740	1.70191	1	0.963484	99.7024
GOTERM_MF_DIRECT	GO:0031490~chromatin DNA binding	6	0.315457	0.578379	H2AFY2, HR, JMJD1C, FOXO3, KDM5A, PITX2	1298	51	13095	1.18689	1	0.999957	99.9999
Annotation Cluster 105	Enrichment Score: 0.3947117645633437
Category	Term	Count	%	PValue	Genes	List Total	Pop Hits	Pop Total	Fold Enrichment	Bonferroni	Benjamini	FDR
INTERPRO	IPR023578:Ras guanine nucleotide exchange factor, domain	5	0.262881	0.307633	RALGPS2, PLCE1, RASGRP1, RASGEF1A, RASGEF1C	1687	28	16802	1.77852	1	0.99913	99.8417
INTERPRO	IPR001895:Guanine-nucleotide dissociation stimulator CDC25	5	0.262881	0.307633	RALGPS2, PLCE1, RASGRP1, RASGEF1A, RASGEF1C	1687	28	16802	1.77852	1	0.99913	99.8417
SMART	SM00147:RasGEF	5	0.262881	0.336979	RALGPS2, PLCE1, RASGRP1, RASGEF1A, RASGEF1C	951	27	8740	1.70191	1	0.963484	99.7024
GOTERM_MF_DIRECT	GO:0005085~guanyl-nucleotide exchange factor activity	6	0.315457	0.522834	RALGPS2, PLCE1, LAMTOR2, DOCK7, RASGEF1C, EIF2B2	1298	48	13095	1.26107	1	0.999916	99.9993
INTERPRO	IPR000651:Ras-like guanine nucleotide exchange factor, N-terminal	3	0.157729	0.637394	RASGRP1, RASGEF1A, RASGEF1C	1687	21	16802	1.42281	1	0.999996	100
Annotation Cluster 106	Enrichment Score: 0.3943002577399909
Category	Term	Count	%	PValue	Genes	List Total	Pop Hits	Pop Total	Fold Enrichment	Bonferroni	Benjamini	FDR
INTERPRO	IPR018116:Somatotropin hormone, conserved site	4	0.210305	0.134846	LOC751563, PRP1, PRP-VII, PRP3	1687	13	16802	3.06452	1	0.987199	92.1181
INTERPRO	IPR001400:Somatotropin hormone	4	0.210305	0.159473	LOC751563, PRP1, PRP-VII, PRP3	1687	14	16802	2.84563	1	0.990837	95.2505
UP_KEYWORDS	Hormone	8	0.42061	0.52668	MLN, LOC751563, INS, PRP1, IGF2, PRP-VII, PRLH, PRP3	1756	69	17808	1.17579	1	0.889569	99.9968
INTERPRO	IPR012351:Four-helical cytokine, core	5	0.262881	0.965717	IFNAC, LOC751563, PRP1, PRP-VII, PRP3	1687	80	16802	0.622481	1	1	100
INTERPRO	IPR009079:Four-helical cytokine-like, core	5	0.262881	0.976284	IFNAC, LOC751563, PRP1, PRP-VII, PRP3	1687	85	16802	0.585864	1	1	100
Annotation Cluster 107	Enrichment Score: 0.39395142322797266
Category	Term	Count	%	PValue	Genes	List Total	Pop Hits	Pop Total	Fold Enrichment	Bonferroni	Benjamini	FDR
UP_KEYWORDS	Helicase	9	0.473186	0.235899	EIF4A3, DDX17, CHD1L, DHX38, DDX19A, ASCC3, DDX10, RUVBL1, MCM4	1756	60	17808	1.52118	1	0.730391	97.5882
UP_SEQ_FEATURE	domain:Helicase C-terminal	4	0.210305	0.501998	EIF4A3, CHD1L, DHX38, DDX19A	664	25	6267	1.51012	1	1	99.9992
UP_SEQ_FEATURE	domain:Helicase ATP-binding	4	0.210305	0.555542	EIF4A3, CHD1L, DHX38, DDX19A	664	27	6267	1.39826	1	1	99.9999
Annotation Cluster 108	Enrichment Score: 0.388921147051072
Category	Term	Count	%	PValue	Genes	List Total	Pop Hits	Pop Total	Fold Enrichment	Bonferroni	Benjamini	FDR
UP_SEQ_FEATURE	domain:Ig-like C2-type 3	3	0.157729	0.367615	ICAM1, CNTN1, MYLK	664	12	6267	2.35956	1	1	99.9551
UP_SEQ_FEATURE	domain:Ig-like C2-type 1	4	0.210305	0.416058	ICAM1, CNTN1, NECTIN4, MYLK	664	22	6267	1.71605	1	1	99.9883
UP_SEQ_FEATURE	domain:Ig-like C2-type 2	4	0.210305	0.445339	ICAM1, CNTN1, NECTIN4, MYLK	664	23	6267	1.64144	1	1	99.9951
Annotation Cluster 109	Enrichment Score: 0.3861657649392267
Category	Term	Count	%	PValue	Genes	List Total	Pop Hits	Pop Total	Fold Enrichment	Bonferroni	Benjamini	FDR
SMART	SM00165:UBA	5	0.262881	0.362816	TDRD3, CBLB, SQSTM1, UBQLN4, UBAC2	951	28	8740	1.64113	1	0.968012	99.8304
INTERPRO	IPR015940:Ubiquitin-associated/translation elongation factor EF1B, N-terminal, eukaryote	6	0.315457	0.41511	TDRD3, CBLB, SQSTM1, UBQLN4, SIK2, UBAC2	1687	42	16802	1.42281	1	0.999874	99.9918
INTERPRO	IPR009060:UBA-like	7	0.368034	0.460949	TDRD3, SQSTM1, UBQLN4, TNK2, NXF1, CUEDC1, UBAC2	1687	54	16802	1.29107	1	0.999928	99.998
Annotation Cluster 110	Enrichment Score: 0.38576456001875997
Category	Term	Count	%	PValue	Genes	List Total	Pop Hits	Pop Total	Fold Enrichment	Bonferroni	Benjamini	FDR
GOTERM_CC_DIRECT	GO:0019005~SCF ubiquitin ligase complex	7	0.368034	0.201051	FBXW5, FBXO18, CCNF, USP47, BTBD6, BTBD9, FBXL2	1535	40	15461	1.76265	1	0.872368	96.4767
INTERPRO	IPR001810:F-box domain, cyclin-like	8	0.42061	0.431028	FBXO40, FBXW5, FBXL8, FBXO18, CCNF, FBXL16, FBXO45, FBXL2	1687	62	16802	1.28512	1	0.99989	99.9949
SMART	SM00256:FBOX	5	0.262881	0.489389	FBXW5, FBXL8, FBXO18, CCNF, FBXL2	951	33	8740	1.39247	1	0.981129	99.9926
GOTERM_BP_DIRECT	GO:0031146~SCF-dependent proteasomal ubiquitin-dependent protein catabolic process	3	0.157729	0.675266	FBXW5, CCNF, FBXL2	1419	22	13824	1.32846	1	1	100
Annotation Cluster 111	Enrichment Score: 0.3825034121909665
Category	Term	Count	%	PValue	Genes	List Total	Pop Hits	Pop Total	Fold Enrichment	Bonferroni	Benjamini	FDR
UP_KEYWORDS	Isomerase	12	0.630915	0.191815	FUOM, PPIE, ISYNA1, MUT, PPIG, PTGDS, PDIA2, FKBP3, PPIL2, ITPK1, FKBP1B, TOP3B	1756	83	17808	1.4662	1	0.680119	94.7569
UP_KEYWORDS	Rotamase	5	0.262881	0.295931	PPIE, PPIG, FKBP3, PPIL2, FKBP1B	1756	28	17808	1.81093	1	0.776453	99.223
GOTERM_MF_DIRECT	GO:0003755~peptidyl-prolyl cis-trans isomerase activity	6	0.315457	0.383501	PPIE, PPIG, FKBP7, FKBP3, PPIL2, FKBP1B	1298	41	13095	1.47638	1	0.999745	99.9574
INTERPRO	IPR020892:Cyclophilin-type peptidyl-prolyl cis-trans isomerase, conserved site	3	0.157729	0.452862	PPIE, PPIG, PPIL2	1687	15	16802	1.99194	1	0.99992	99.9975
INTERPRO	IPR024936:Cyclophilin-type peptidyl-prolyl cis-trans isomerase	3	0.157729	0.520246	PPIE, PPIG, PPIL2	1687	17	16802	1.75759	1	0.999969	99.9997
INTERPRO	IPR002130:Cyclophilin-like peptidyl-prolyl cis-trans isomerase domain	3	0.157729	0.55179	PPIE, PPIG, PPIL2	1687	18	16802	1.65995	1	0.999984	99.9999
GOTERM_BP_DIRECT	GO:0000413~protein peptidyl-prolyl isomerization	3	0.157729	0.742486	PPIE, FKBP3, FKBP1B	1419	25	13824	1.16905	1	1	100
Annotation Cluster 112	Enrichment Score: 0.38011564627647504
Category	Term	Count	%	PValue	Genes	List Total	Pop Hits	Pop Total	Fold Enrichment	Bonferroni	Benjamini	FDR
INTERPRO	IPR019775:WD40 repeat, conserved site	22	1.15668	0.100555	WDFY1, GNB1L, KATNB1, CORO6, CORO7, WDR70, AMBRA1, EML6, LLGL1, STXBP5L, SCAP, EML4, ERCC8, WDR37, POC1B, WDR53, WDR24, NUP37, MLST8, KIF21A, WDR59	1687	156	16802	1.40457	1	0.980475	84.4143
UP_SEQ_FEATURE	repeat:WD 7	6	0.315457	0.39697	WDFY1, CORO7, WDR70, MLST8, LLGL1, SCAP	664	39	6267	1.45204	1	1	99.9798
UP_KEYWORDS	WD repeat	14	0.736067	0.438611	WDFY1, KATNB1, CORO6, CDC20B, CORO7, WDR70, EML6, LLGL1, EML4, SCAP, WDR74, ERCC8, WDR53, MLST8	1756	123	17808	1.15429	1	0.841755	99.9662
UP_SEQ_FEATURE	repeat:WD 5	9	0.473186	0.46502	WDR74, ERCC8, WDFY1, WDR53, CORO7, WDR70, MLST8, LLGL1, SCAP	664	70	6267	1.21349	1	1	99.9973
UP_SEQ_FEATURE	repeat:WD 6	7	0.368034	0.495452	WDR74, WDFY1, CORO7, WDR70, MLST8, LLGL1, SCAP	664	53	6267	1.24656	1	1	99.999
UP_SEQ_FEATURE	repeat:WD 3	9	0.473186	0.54599	WDR74, ERCC8, WDFY1, WDR53, CORO7, WDR70, MLST8, LLGL1, SCAP	664	75	6267	1.13259	1	1	99.9998
UP_SEQ_FEATURE	repeat:WD 4	9	0.473186	0.54599	WDR74, ERCC8, WDFY1, WDR53, CORO7, WDR70, MLST8, LLGL1, SCAP	664	75	6267	1.13259	1	1	99.9998
UP_SEQ_FEATURE	repeat:WD 1	9	0.473186	0.561615	WDR74, ERCC8, WDFY1, WDR53, CORO7, WDR70, MLST8, LLGL1, SCAP	664	76	6267	1.11769	1	1	99.9999
UP_SEQ_FEATURE	repeat:WD 2	9	0.473186	0.561615	WDR74, ERCC8, WDFY1, WDR53, CORO7, WDR70, MLST8, LLGL1, SCAP	664	76	6267	1.11769	1	1	99.9999
Annotation Cluster 113	Enrichment Score: 0.37523089845760893
Category	Term	Count	%	PValue	Genes	List Total	Pop Hits	Pop Total	Fold Enrichment	Bonferroni	Benjamini	FDR
UP_KEYWORDS	Transcription	75	3.94322	0.259879	E2F1, ITGB3BP, BMI1, FHIT, PPARA, CNOT9, E2F4, ZNF389, RORB, MED22, FOXO3, SLIRP, MAF1, PGR, GABPB1, MED29, PRMT5, NR2F2, MAP2K6, ELP4, BRF2, POLR1D, FOXN1, GTF2IRD2, DMRT1, POLR1A, HES6, GTF2B, NOC2L, GTF2I, ASCC3, PERM1, COMMD3, USP21, MGA, EDF1, CUX2, RUVBL1, WASL, NFE2L3, POLR2G, SBNO2, POLR2E, FHL2, TSC22D1, FOXH1, HOXA3, HOXA5, ZSCAN26, TCEA2, FOXL2, TBX2, ZNF567, NLK, CEBPG, PRIMPOL, MAML2…	1756	695	17808	1.09438	1	0.743699	98.4489
UP_KEYWORDS	Transcription regulation	66	3.47003	0.399426	E2F1, ITGB3BP, BMI1, FHIT, PPARA, CNOT9, E2F4, ZNF389, RORB, MED22, SLIRP, MAF1, PGR, GABPB1, MED29, PRMT5, NR2F2, MAP2K6, ELP4, BRF2, GTF2IRD2, DMRT1, HES6, GTF2B, NOC2L, GTF2I, ASCC3, PERM1, COMMD3, USP21, EDF1, MGA, WASL, RUVBL1, CUX2, NFE2L3, SBNO2, FHL2, TSC22D1, HOXA3, HOXA5, ZSCAN26, TCEA2, FOXL2, TBX2, ZNF567, NLK, CEBPG, TBX4, MAML2, NR4A2, NR4A1, PHF11, SNW1, MAFK, ZSCAN2, USF1, AJUBA, …	1756	638	17808	1.04909	1	0.825443	99.914
GOTERM_BP_DIRECT	GO:0006351~transcription, DNA-templated	59	3.102	0.721273	E2F1, ITGB3BP, BMI1, FHIT, CNOT9, E2F4, ZNF389, RORB, MED22, SLIRP, MAF1, PGR, GABPB1, MED29, NR2F2, MAP2K6, FOXN1, DMRT1, GTF2IRD2, HES6, NOC2L, GTF2I, ASCC3, PERM1, COMMD3, USP21, EDF1, MGA, WASL, RUVBL1, CUX2, NFE2L3, POLR2G, SBNO2, FHL2, TSC22D1, FOXH1, HOXA3, ZSCAN26, HOXA9, TCEA2, CREBZF, TBX2, ZNF567, NLK, CEBPG, TBX4, MAML2, NR4A2, PHF11, SNW1, ZSCAN2, AJUBA, IRF5, ID1, IFT57, URI1, PUF60	1419	603	13824	0.953204	1	1	100
Annotation Cluster 114	Enrichment Score: 0.3657286530701131
Category	Term	Count	%	PValue	Genes	List Total	Pop Hits	Pop Total	Fold Enrichment	Bonferroni	Benjamini	FDR
INTERPRO	IPR002017:Spectrin repeat	4	0.210305	0.296384	SYNE2, UTRN, TRIO, KALRN	1687	19	16802	2.09678	1	0.998998	99.79
INTERPRO	IPR018159:Spectrin/alpha-actinin	4	0.210305	0.491983	SYNE2, UTRN, TRIO, KALRN	1687	26	16802	1.53226	1	0.999957	99.9993
SMART	SM00150:SPEC	4	0.210305	0.548288	SYNE2, UTRN, TRIO, KALRN	951	26	8740	1.4139	1	0.987731	99.9987
Annotation Cluster 115	Enrichment Score: 0.3523951461850928
Category	Term	Count	%	PValue	Genes	List Total	Pop Hits	Pop Total	Fold Enrichment	Bonferroni	Benjamini	FDR
UP_KEYWORDS	Antiport	4	0.210305	0.231409	SLC9A9, SLC4A10, SLC9A5, CLCN7	1756	17	17808	2.38617	1	0.727165	97.3844
GOTERM_BP_DIRECT	GO:0051453~regulation of intracellular pH	5	0.262881	0.46645	SLC9A9, SLC4A10, SLC9A5, SLC4A2, SLC4A3	1419	34	13824	1.43266	1	0.999999	99.999
UP_KEYWORDS	Sodium	7	0.368034	0.54825	SLC9A9, SLC4A10, SLC9A5, SLC6A2, COMMD3, SCN9A, SCNN1B	1756	60	17808	1.18314	1	0.898487	99.9983
UP_KEYWORDS	Sodium transport	6	0.315457	0.658045	SLC9A9, SLC4A10, SLC9A5, COMMD3, SCN9A, SCNN1B	1756	56	17808	1.08656	1	0.934024	100
Annotation Cluster 116	Enrichment Score: 0.35049056406430235
Category	Term	Count	%	PValue	Genes	List Total	Pop Hits	Pop Total	Fold Enrichment	Bonferroni	Benjamini	FDR
GOTERM_MF_DIRECT	GO:0004879~RNA polymerase II transcription factor activity, ligand-activated sequence-specific DNA binding	5	0.262881	0.209206	PPARA, NR4A2, NR4A1, RORB, NR2F2	1298	24	13095	2.10179	1	0.998673	97.6851
GOTERM_BP_DIRECT	GO:0043401~steroid hormone mediated signaling pathway	4	0.210305	0.279189	BMP4, NR4A2, NR4A1, NR2F2	1419	18	13824	2.1649	1	0.999965	99.7517
GOTERM_BP_DIRECT	GO:0030522~intracellular receptor signaling pathway	3	0.157729	0.31362	NR4A2, NR4A1, NR2F2	1419	11	13824	2.65693	1	0.999983	99.8987
INTERPRO	IPR001628:Zinc finger, nuclear hormone receptor-type	6	0.315457	0.495967	PGR, PPARA, NR4A2, NR4A1, RORB, NR2F2	1687	46	16802	1.29909	1	0.99996	99.9994
INTERPRO	IPR001723:Steroid hormone receptor	6	0.315457	0.495967	PGR, PPARA, NR4A2, NR4A1, RORB, NR2F2	1687	46	16802	1.29909	1	0.99996	99.9994
INTERPRO	IPR013088:Zinc finger, NHR/GATA-type	7	0.368034	0.49711	PGR, PPARA, GATA2, NR4A2, NR4A1, RORB, NR2F2	1687	56	16802	1.24496	1	0.999958	99.9994
UP_SEQ_FEATURE	zinc finger region:NR C4-type	3	0.157729	0.516797	NR4A2, NR4A1, NR2F2	664	16	6267	1.76967	1	1	99.9995
UP_SEQ_FEATURE	DNA-binding region:Nuclear receptor	3	0.157729	0.516797	NR4A2, NR4A1, NR2F2	664	16	6267	1.76967	1	1	99.9995
INTERPRO	IPR000536:Nuclear hormone receptor, ligand-binding, core	6	0.315457	0.534816	PGR, PPARA, NR4A2, NR4A1, RORB, NR2F2	1687	48	16802	1.24496	1	0.999976	99.9999
GOTERM_MF_DIRECT	GO:0003707~steroid hormone receptor activity	6	0.315457	0.560239	PGR, PPARA, NR4A2, NR4A1, RORB, NR2F2	1298	50	13095	1.21063	1	0.999942	99.9998
SMART	SM00399:ZnF_C4	6	0.315457	0.570101	PGR, PPARA, NR4A2, NR4A1, RORB, NR2F2	951	46	8740	1.19874	1	0.989546	99.9994
SMART	SM00430:HOLI	6	0.315457	0.609128	PGR, PPARA, NR4A2, NR4A1, RORB, NR2F2	951	48	8740	1.14879	1	0.991631	99.9998
Annotation Cluster 117	Enrichment Score: 0.3409033367273408
Category	Term	Count	%	PValue	Genes	List Total	Pop Hits	Pop Total	Fold Enrichment	Bonferroni	Benjamini	FDR
GOTERM_CC_DIRECT	GO:0071013~catalytic step 2 spliceosome	11	0.578339	0.334102	EIF4A3, PPIE, NRDE2, DHX38, SNRPD3, SNRPD2, SNW1, SF3B6, DGCR14, HNRNPU, PRPF6	1535	85	15461	1.30348	1	0.941428	99.7668
UP_KEYWORDS	mRNA splicing	13	0.683491	0.363405	RBFOX1, SNRPD2, SNW1, U2AF1L4, PRPF6, PPIE, EIF4A3, DHX38, CLASRP, LSM4, THOC5, GEMIN7, PUF60	1756	107	17808	1.23211	1	0.814093	99.8074
UP_KEYWORDS	mRNA processing	15	0.788644	0.416379	RBFOX1, SNRPD2, SNW1, U2AF1L4, PRPF6, PPIE, EIF4A3, DHX38, CLASRP, LSM4, THOC5, CPSF3, GEMIN7, CPSF1, PUF60	1756	131	17808	1.16121	1	0.836493	99.9421
UP_KEYWORDS	Spliceosome	8	0.42061	0.428856	EIF4A3, PPIE, DHX38, SNRPD2, LSM4, SNW1, U2AF1L4, PRPF6	1756	63	17808	1.28778	1	0.83784	99.9571
KEGG_PATHWAY	bta03040:Spliceosome	14	0.736067	0.462169	EIF4A3, PPIE, DHX38, SNRPD3, ZMAT2, TRA2A, LSM4, SNRPD2, SNW1, SF3B6, U2AF1L4, PUF60, HNRNPU, PRPF6	725	129	7583	1.13512	1	0.669156	99.9726
GOTERM_BP_DIRECT	GO:0008380~RNA splicing	8	0.42061	0.505476	RBFOX1, EIF4A3, PPIE, CLASRP, MBNL1, THOC5, ZNF638, PUF60	1419	65	13824	1.19902	1	0.999999	99.9998
GOTERM_BP_DIRECT	GO:0006397~mRNA processing	8	0.42061	0.811157	RBFOX1, EIF4A3, PPIE, RBM23, CLASRP, THOC5, ALKBH5, PUF60	1419	88	13824	0.885643	1	1	100
Annotation Cluster 118	Enrichment Score: 0.3378701436663332
Category	Term	Count	%	PValue	Genes	List Total	Pop Hits	Pop Total	Fold Enrichment	Bonferroni	Benjamini	FDR
INTERPRO	IPR014715:Fibrinogen, alpha/beta/gamma chain, C-terminal globular, subdomain 2	4	0.210305	0.35366	TNXB, TNR, ANGPTL1, FGL2	1687	21	16802	1.89708	1	0.99954	99.9526
SMART	SM00186:FBG	4	0.210305	0.403586	TNXB, TNR, ANGPTL1, FGL2	951	21	8740	1.75054	1	0.972051	99.9335
INTERPRO	IPR020837:Fibrinogen, conserved site	3	0.157729	0.487248	TNXB, ANGPTL1, FGL2	1687	16	16802	1.86744	1	0.999954	99.9992
INTERPRO	IPR014716:Fibrinogen, alpha/beta/gamma chain, C-terminal globular, subdomain 1	4	0.210305	0.517959	TNXB, TNR, ANGPTL1, FGL2	1687	27	16802	1.47551	1	0.999969	99.9997
INTERPRO	IPR002181:Fibrinogen, alpha/beta/gamma chain, C-terminal globular domain	4	0.210305	0.567651	TNXB, TNR, ANGPTL1, FGL2	1687	29	16802	1.37375	1	0.999988	100
Annotation Cluster 119	Enrichment Score: 0.32836341855897766
Category	Term	Count	%	PValue	Genes	List Total	Pop Hits	Pop Total	Fold Enrichment	Bonferroni	Benjamini	FDR
GOTERM_BP_DIRECT	GO:0071108~protein K48-linked deubiquitination	4	0.210305	0.308434	USP37, YOD1, FAM63B, USP33	1419	19	13824	2.05096	1	0.999981	99.8837
UP_KEYWORDS	Thiol protease	9	0.473186	0.323713	CAPN5, ATG4C, USP1, USP21, USP37, YOD1, FAM63B, USP33, USP45	1756	66	17808	1.3829	1	0.790818	99.555
INTERPRO	IPR018200:Peptidase C19, ubiquitin carboxyl-terminal hydrolase 2, conserved site	6	0.315457	0.455957	USP1, USP47, USP21, USP37, USP33, USP45	1687	44	16802	1.35814	1	0.999922	99.9977
GOTERM_MF_DIRECT	GO:0004843~thiol-dependent ubiquitin-specific protease activity	8	0.42061	0.500166	USP1, USP47, USP21, USP37, YOD1, FAM63B, USP33, USP45	1298	67	13095	1.20461	1	0.99991	99.9985
GOTERM_MF_DIRECT	GO:0004197~cysteine-type endopeptidase activity	5	0.262881	0.527507	ATG4C, SFRP1, USP1, USP37, USP33	1298	38	13095	1.32745	1	0.999918	99.9994
INTERPRO	IPR001394:Peptidase C19, ubiquitin carboxyl-terminal hydrolase 2	6	0.315457	0.534816	USP1, USP47, USP21, USP37, USP33, USP45	1687	48	16802	1.24496	1	0.999976	99.9999
GOTERM_BP_DIRECT	GO:0006511~ubiquitin-dependent protein catabolic process	11	0.578339	0.56955	ADRM1, SQSTM1, USP1, PSMA3, USP47, USP21, USP37, RANBP1, USP33, USP45	1419	99	13824	1.08245	1	1	100
GOTERM_BP_DIRECT	GO:0016579~protein deubiquitination	6	0.315457	0.64531	USP1, USP47, USP21, YOD1, USP33, USP45	1419	53	13824	1.10288	1	1	100
Annotation Cluster 120	Enrichment Score: 0.3193703071874196
Category	Term	Count	%	PValue	Genes	List Total	Pop Hits	Pop Total	Fold Enrichment	Bonferroni	Benjamini	FDR
GOTERM_MF_DIRECT	GO:0004143~diacylglycerol kinase activity	3	0.157729	0.260189	DGKB, DGKQ, DGKZ	1298	10	13095	3.02658	1	0.998891	99.2053
SMART	SM00046:DAGKc	3	0.157729	0.420841	DGKB, DGKQ, DGKZ	951	13	8740	2.12084	1	0.974422	99.9561
INTERPRO	IPR001206:Diacylglycerol kinase, catalytic domain	3	0.157729	0.452862	DGKB, DGKQ, DGKZ	1687	15	16802	1.99194	1	0.99992	99.9975
INTERPRO	IPR016064:ATP-NAD kinase-like domain	3	0.157729	0.520246	DGKB, DGKQ, DGKZ	1687	17	16802	1.75759	1	0.999969	99.9997
KEGG_PATHWAY	bta00561:Glycerolipid metabolism	7	0.368034	0.565587	DGKB, DGKQ, DGAT1, DGKZ, PNPLA2, AGPAT2, LPIN3	725	63	7583	1.16215	1	0.734578	99.9984
KEGG_PATHWAY	bta00564:Glycerophospholipid metabolism	8	0.42061	0.831184	DGKB, DGKQ, LPCAT1, DGKZ, PISD, PLA2G4B, AGPAT2, LPIN3	725	97	7583	0.862624	1	0.902469	100
Annotation Cluster 121	Enrichment Score: 0.31667445125301097
Category	Term	Count	%	PValue	Genes	List Total	Pop Hits	Pop Total	Fold Enrichment	Bonferroni	Benjamini	FDR
UP_KEYWORDS	LIM domain	9	0.473186	0.338952	AJUBA, MICALL2, LIMS2, CRIP2, LHX3, LHX4, FHL2, MICAL1, ZYX	1756	67	17808	1.36225	1	0.799116	99.6754
INTERPRO	IPR001781:Zinc finger, LIM-type	9	0.473186	0.373348	AJUBA, MICALL2, LIMS2, CRIP2, LHX3, LHX4, FHL2, MICAL1, ZYX	1687	68	16802	1.31819	1	0.999699	99.9725
SMART	SM00132:LIM	9	0.473186	0.462817	AJUBA, MICALL2, LIMS2, CRIP2, LHX3, LHX4, FHL2, MICAL1, ZYX	951	68	8740	1.21637	1	0.979293	99.9849
UP_SEQ_FEATURE	domain:LIM zinc-binding 2	3	0.157729	0.66755	LIMS2, CRIP2, FHL2	664	21	6267	1.34832	1	1	100
UP_SEQ_FEATURE	domain:LIM zinc-binding 1	3	0.157729	0.66755	LIMS2, CRIP2, FHL2	664	21	6267	1.34832	1	1	100
Annotation Cluster 122	Enrichment Score: 0.3164498314626625
Category	Term	Count	%	PValue	Genes	List Total	Pop Hits	Pop Total	Fold Enrichment	Bonferroni	Benjamini	FDR
UP_SEQ_FEATURE	repeat:15	3	0.157729	0.204228	IGF2R, MYLK, KRTAP10-8	664	8	6267	3.53934	1	0.999999	97.8571
UP_SEQ_FEATURE	repeat:14	3	0.157729	0.204228	IGF2R, MYLK, KRTAP10-8	664	8	6267	3.53934	1	0.999999	97.8571
UP_SEQ_FEATURE	repeat:13	3	0.157729	0.286385	IGF2R, MYLK, KRTAP10-8	664	10	6267	2.83148	1	1	99.6573
UP_SEQ_FEATURE	repeat:12	3	0.157729	0.327332	IGF2R, MYLK, KRTAP10-8	664	11	6267	2.57407	1	1	99.8732
UP_SEQ_FEATURE	repeat:11	3	0.157729	0.367615	IGF2R, MYLK, KRTAP10-8	664	12	6267	2.35956	1	1	99.9551
UP_SEQ_FEATURE	repeat:9	3	0.157729	0.406915	IGF2R, MYLK, KRTAP10-8	664	13	6267	2.17806	1	1	99.9848
UP_SEQ_FEATURE	repeat:10	3	0.157729	0.444991	IGF2R, MYLK, KRTAP10-8	664	14	6267	2.02248	1	1	99.995
UP_SEQ_FEATURE	repeat:8	3	0.157729	0.612305	IGF2R, MYLK, KRTAP10-8	664	19	6267	1.49025	1	1	100
UP_SEQ_FEATURE	repeat:1	7	0.368034	0.620768	SNCG, BRF2, IGF2R, NDRG1, GTF2B, MYLK, KRTAP10-8	664	60	6267	1.10113	1	1	100
UP_SEQ_FEATURE	repeat:2	7	0.368034	0.637176	SNCG, BRF2, IGF2R, NDRG1, GTF2B, MYLK, KRTAP10-8	664	61	6267	1.08308	1	1	100
UP_SEQ_FEATURE	repeat:7	3	0.157729	0.66755	IGF2R, MYLK, KRTAP10-8	664	21	6267	1.34832	1	1	100
UP_SEQ_FEATURE	repeat:5	3	0.157729	0.716257	IGF2R, MYLK, KRTAP10-8	664	23	6267	1.23108	1	1	100
UP_SEQ_FEATURE	repeat:6	3	0.157729	0.716257	IGF2R, MYLK, KRTAP10-8	664	23	6267	1.23108	1	1	100
UP_SEQ_FEATURE	repeat:4	4	0.210305	0.858975	SNCG, IGF2R, MYLK, KRTAP10-8	664	44	6267	0.858023	1	1	100
UP_SEQ_FEATURE	repeat:3	3	0.157729	0.966219	IGF2R, MYLK, KRTAP10-8	664	47	6267	0.602442	1	1	100
Annotation Cluster 123	Enrichment Score: 0.3121524687149586
Category	Term	Count	%	PValue	Genes	List Total	Pop Hits	Pop Total	Fold Enrichment	Bonferroni	Benjamini	FDR
GOTERM_MF_DIRECT	GO:0035091~phosphatidylinositol binding	10	0.525762	0.26782	TUB, SNX29, PIK3C2G, SBF2, SNX14, RPS6KC1, ITPR3, HS1BP3, GRB7, ITPR2	1298	71	13095	1.42093	1	0.99885	99.3271
SMART	SM00312:PX	5	0.262881	0.625403	SNX29, PIK3C2G, SNX14, RPS6KC1, HS1BP3	951	39	8740	1.17825	1	0.992867	99.9999
INTERPRO	IPR001683:Phox homologous domain	5	0.262881	0.691097	SNX29, PIK3C2G, SNX14, RPS6KC1, HS1BP3	1687	46	16802	1.08258	1	0.999999	100
Annotation Cluster 124	Enrichment Score: 0.3049445786398665
Category	Term	Count	%	PValue	Genes	List Total	Pop Hits	Pop Total	Fold Enrichment	Bonferroni	Benjamini	FDR
UP_SEQ_FEATURE	binding site:NAD	5	0.262881	0.293489	CRYL1, PHGDH, BDH2, HIBADH, MDH1	664	26	6267	1.81505	1	1	99.7104
UP_SEQ_FEATURE	nucleotide phosphate-binding region:NAD	6	0.315457	0.621531	CRYL1, PHGDH, ALDH4A1, BDH2, HIBADH, MDH1	664	50	6267	1.13259	1	1	100
UP_KEYWORDS	NAD	12	0.630915	0.666979	CYB5R4, ISYNA1, CRYL1, PHGDH, ADH5, FASN, ALDH4A1, BDH2, AHCYL2, NDUFS3, HIBADH, MDH1	1756	122	17808	0.997498	1	0.93484	100
Annotation Cluster 125	Enrichment Score: 0.3005561017498472
Category	Term	Count	%	PValue	Genes	List Total	Pop Hits	Pop Total	Fold Enrichment	Bonferroni	Benjamini	FDR
UP_SEQ_FEATURE	region of interest:S-adenosyl-L-methionine binding	3	0.157729	0.327332	NTMT1, COMT, METTL15	664	11	6267	2.57407	1	1	99.8732
UP_SEQ_FEATURE	binding site:S-adenosyl-L-methionine	3	0.157729	0.516797	NTMT1, COMT, METTL15	664	16	6267	1.76967	1	1	99.9995
UP_KEYWORDS	S-adenosyl-L-methionine	9	0.473186	0.74135	COQ3, TRMT11, PRMT5, ASH1L, SETD6, NTMT1, COMT, METTL15, INMT	1756	96	17808	0.95074	1	0.954751	100
Annotation Cluster 126	Enrichment Score: 0.2995286738924493
Category	Term	Count	%	PValue	Genes	List Total	Pop Hits	Pop Total	Fold Enrichment	Bonferroni	Benjamini	FDR
INTERPRO	IPR001019:Guanine nucleotide binding protein (G-protein), alpha subunit	3	0.157729	0.487248	GNAL, GNA11, GNA12	1687	16	16802	1.86744	1	0.999954	99.9992
INTERPRO	IPR011025:G protein alpha subunit, helical insertion	3	0.157729	0.487248	GNAL, GNA11, GNA12	1687	16	16802	1.86744	1	0.999954	99.9992
SMART	SM00275:SM00275	3	0.157729	0.532003	GNAL, GNA11, GNA12	951	16	8740	1.72319	1	0.986599	99.9979
Annotation Cluster 127	Enrichment Score: 0.29116118282809395
Category	Term	Count	%	PValue	Genes	List Total	Pop Hits	Pop Total	Fold Enrichment	Bonferroni	Benjamini	FDR
INTERPRO	IPR000436:Sushi/SCR/CCP	7	0.368034	0.424167	LOC790886, C6, SUSD2, CFH, APOH, GABBR1, BCAN	1687	52	16802	1.34073	1	0.99989	99.9938
UP_KEYWORDS	Sushi	4	0.210305	0.453101	C6, CFH, APOH, BCAN	1756	25	17808	1.6226	1	0.845017	99.9765
SMART	SM00032:CCP	7	0.368034	0.464298	LOC790886, C6, SUSD2, CFH, APOH, GABBR1, BCAN	951	50	8740	1.28665	1	0.978516	99.9855
UP_SEQ_FEATURE	domain:Sushi 1	3	0.157729	0.612305	C6, CFH, APOH	664	19	6267	1.49025	1	1	100
UP_SEQ_FEATURE	domain:Sushi 2	3	0.157729	0.640764	C6, CFH, APOH	664	20	6267	1.41574	1	1	100
Annotation Cluster 128	Enrichment Score: 0.2878133646157413
Category	Term	Count	%	PValue	Genes	List Total	Pop Hits	Pop Total	Fold Enrichment	Bonferroni	Benjamini	FDR
GOTERM_CC_DIRECT	GO:0030992~intraciliary transport particle B	4	0.210305	0.262214	IFT80, IFT57, IFT81, IFT74	1535	18	15461	2.23829	1	0.907532	98.9251
GOTERM_BP_DIRECT	GO:0042073~intraciliary transport	3	0.157729	0.464706	IFT57, IFT81, IFT74	1419	15	13824	1.94841	1	0.999999	99.9989
GOTERM_CC_DIRECT	GO:0005929~cilium	8	0.42061	0.751196	TUB, IFT80, TTC21B, IFT57, STOML3, IFT81, IFT43, IFT74	1535	85	15461	0.947982	1	0.997083	100
GOTERM_BP_DIRECT	GO:0042384~cilium assembly	9	0.473186	0.771186	SNAP29, CEP162, POC1B, E2F4, IFT80, WDPCP, IFT57, IFT81, IFT74	1419	95	13824	0.922933	1	1	100
Annotation Cluster 129	Enrichment Score: 0.27858180020975465
Category	Term	Count	%	PValue	Genes	List Total	Pop Hits	Pop Total	Fold Enrichment	Bonferroni	Benjamini	FDR
INTERPRO	IPR019734:Tetratricopeptide repeat	14	0.736067	0.465257	TTC21B, TONSL, NOXA1, TTC23, TTC29, CDC16, KLC2, SGTB, STUB1, PEX5L, PRPF6, ST13, KLC1, TMTC1	1687	123	16802	1.13362	1	0.999932	99.9983
SMART	SM00028:TPR	14	0.736067	0.471428	TTC21B, TONSL, NOXA1, TTC23, TTC29, CDC16, KLC2, SGTB, STUB1, PEX5L, PRPF6, ST13, KLC1, TMTC1	951	114	8740	1.12864	1	0.979123	99.988
INTERPRO	IPR011990:Tetratricopeptide-like helical	20	1.05152	0.561302	TTC21B, TONSL, NOXA1, TTC23, CCNF, TTC38, TTC29, PRPF39, SMYD4, CDC16, TRRAP, KLC2, SGTB, STUB1, PEX5L, PRPF6, ST13, NRDE2, KLC1, TMTC1	1687	192	16802	1.03747	1	0.999986	99.9999
INTERPRO	IPR013026:Tetratricopeptide repeat-containing domain	12	0.630915	0.624264	ST13, TTC21B, KLC1, NOXA1, TMTC1, TTC29, CDC16, KLC2, PEX5L, STUB1, SGTB, PRPF6	1687	116	16802	1.03031	1	0.999995	100
Annotation Cluster 130	Enrichment Score: 0.27664697835941005
Category	Term	Count	%	PValue	Genes	List Total	Pop Hits	Pop Total	Fold Enrichment	Bonferroni	Benjamini	FDR
INTERPRO	IPR001699:Transcription factor, T-box	3	0.157729	0.487248	TBX2, TBX4, MGA	1687	16	16802	1.86744	1	0.999954	99.9992
INTERPRO	IPR018186:Transcription factor, T-box, conserved site	3	0.157729	0.487248	TBX2, TBX4, MGA	1687	16	16802	1.86744	1	0.999954	99.9992
SMART	SM00425:TBOX	3	0.157729	0.532003	TBX2, TBX4, MGA	951	16	8740	1.72319	1	0.986599	99.9979
INTERPRO	IPR008967:p53-like transcription factor, DNA-binding	5	0.262881	0.619438	TBX2, TBX4, MGA, RUNX1, RUNX3	1687	42	16802	1.18568	1	0.999995	100
Annotation Cluster 131	Enrichment Score: 0.27545064457450624
Category	Term	Count	%	PValue	Genes	List Total	Pop Hits	Pop Total	Fold Enrichment	Bonferroni	Benjamini	FDR
UP_KEYWORDS	SH3 domain	16	0.84122	0.351989	ARHGEF4, BAIAP2L2, FUT8, NOXA1, HCLS1, BCAR1, BAIAP2, TRIO, ASAP1, STAC, PACSIN2, PSTPIP1, TNK2, SRGAP1, SH3GL2, KALRN	1756	135	17808	1.20192	1	0.807685	99.7536
INTERPRO	IPR001452:Src homology-3 domain	20	1.05152	0.625844	ARHGEF4, NGEF, BAIAP2L2, FUT8, NOXA1, HCLS1, BCAR1, BAIAP2, TRIO, ASAP1, SAMSN1, STAC, PACSIN2, PSTPIP1, TNK2, BIN1, SRGAP1, SH3GL2, KALRN, MAP3K11	1687	199	16802	1.00097	1	0.999995	100
SMART	SM00326:SH3	20	1.05152	0.677101	ARHGEF4, NGEF, BAIAP2L2, FUT8, NOXA1, HCLS1, BCAR1, BAIAP2, TRIO, ASAP1, SAMSN1, STAC, PACSIN2, PSTPIP1, TNK2, BIN1, SRGAP1, SH3GL2, KALRN, MAP3K11	951	189	8740	0.972521	1	0.995143	100
Annotation Cluster 132	Enrichment Score: 0.27364948582894144
Category	Term	Count	%	PValue	Genes	List Total	Pop Hits	Pop Total	Fold Enrichment	Bonferroni	Benjamini	FDR
GOTERM_MF_DIRECT	GO:0003755~peptidyl-prolyl cis-trans isomerase activity	6	0.315457	0.383501	PPIE, PPIG, FKBP7, FKBP3, PPIL2, FKBP1B	1298	41	13095	1.47638	1	0.999745	99.9574
INTERPRO	IPR001179:Peptidyl-prolyl cis-trans isomerase, FKBP-type, domain	3	0.157729	0.520246	FKBP7, FKBP3, FKBP1B	1687	17	16802	1.75759	1	0.999969	99.9997
GOTERM_BP_DIRECT	GO:0061077~chaperone-mediated protein folding	4	0.210305	0.583286	FKBP7, FKBP3, CHORDC1, FKBP1B	1419	29	13824	1.34373	1	1	100
GOTERM_MF_DIRECT	GO:0005528~FK506 binding	3	0.157729	0.602977	FKBP7, FKBP3, FKBP1B	1298	20	13095	1.51329	1	0.999973	100
INTERPRO	IPR023566:Peptidyl-prolyl cis-trans isomerase, FKBP-type	3	0.157729	0.610372	FKBP7, FKBP3, FKBP1B	1687	20	16802	1.49395	1	0.999994	100
Annotation Cluster 133	Enrichment Score: 0.2595143274441472
Category	Term	Count	%	PValue	Genes	List Total	Pop Hits	Pop Total	Fold Enrichment	Bonferroni	Benjamini	FDR
KEGG_PATHWAY	bta00071:Fatty acid degradation	6	0.315457	0.373009	ACSL1, ADH4, ADH5, ECHS1, ACOX3, ACAA1	725	42	7583	1.49419	1	0.599106	99.7914
GOTERM_BP_DIRECT	GO:0006635~fatty acid beta-oxidation	4	0.210305	0.65137	ECHS1, BDH2, ACOX3, ACAA1	1419	32	13824	1.21776	1	1	100
KEGG_PATHWAY	bta01212:Fatty acid metabolism	5	0.262881	0.685346	ACSL1, FASN, ECHS1, ACOX3, ACAA1	725	48	7583	1.08951	1	0.818045	100
Annotation Cluster 134	Enrichment Score: 0.25683092850857003
Category	Term	Count	%	PValue	Genes	List Total	Pop Hits	Pop Total	Fold Enrichment	Bonferroni	Benjamini	FDR
INTERPRO	IPR018303:P-type ATPase, phosphorylation site	5	0.262881	0.425765	ATP2C1, ATP2A3, ATP9B, ATP8B1, ATP13A2	1687	33	16802	1.50904	1	0.999888	99.9941
INTERPRO	IPR008250:P-type ATPase, A domain	5	0.262881	0.471869	ATP2C1, ATP2A3, ATP9B, ATP8B1, ATP13A2	1687	35	16802	1.42281	1	0.999937	99.9986
INTERPRO	IPR001757:Cation-transporting P-type ATPase	5	0.262881	0.471869	ATP2C1, ATP2A3, ATP9B, ATP8B1, ATP13A2	1687	35	16802	1.42281	1	0.999937	99.9986
INTERPRO	IPR023214:HAD-like domain	9	0.473186	0.514025	ATP2C1, ATP2A3, ATP9B, ATP8B1, PHOSPHO2, LHPP, ATP13A2, LPIN3, NT5C	1687	77	16802	1.16412	1	0.999971	99.9997
INTERPRO	IPR023299:P-type ATPase, cytoplasmic domain N	4	0.210305	0.656981	ATP2A3, ATP9B, ATP8B1, ATP13A2	1687	33	16802	1.20724	1	0.999998	100
GOTERM_BP_DIRECT	GO:0006874~cellular calcium ion homeostasis	5	0.262881	0.898803	ATP2C1, ATP2A3, GRIK2, STIM1, ATP13A2	1419	63	13824	0.77318	1	1	100
Annotation Cluster 135	Enrichment Score: 0.2543075563990222
Category	Term	Count	%	PValue	Genes	List Total	Pop Hits	Pop Total	Fold Enrichment	Bonferroni	Benjamini	FDR
INTERPRO	IPR011992:EF-hand-like domain	28	1.47213	0.324537	NKD1, FKBP7, S100A8, UTRN, S100A9, DUOX1, SPOCK1, KCNIP1, NECAB3, PLCL2, SMOC2, DGKB, LPCAT1, RASGRP1, PLCB1, SDF4, PLCB2, TBC1D9B, EHD4, S100A12, PLCE1, LETM1, CBLB, EFHB, TPPP, RHOT2, CALM3, CALM2	1687	244	16802	1.14292	1	0.999315	99.8974
INTERPRO	IPR018247:EF-Hand 1, calcium-binding site	16	0.84122	0.598659	NKD1, FKBP7, DUOX1, NECAB3, KCNIP1, S100A12, SMOC2, LETM1, DGKB, EFHB, RASGRP1, RHOT2, CALM3, SDF4, CALM2, EHD4	1687	155	16802	1.0281	1	0.999993	100
INTERPRO	IPR002048:EF-hand domain	20	1.05152	0.616887	NKD1, FKBP7, S100A8, S100A9, DUOX1, NECAB3, KCNIP1, S100A12, SMOC2, LETM1, DGKB, LPCAT1, EFHB, RASGRP1, RHOT2, CALM3, SDF4, CALM2, EHD4, TBC1D9B	1687	198	16802	1.00603	1	0.999995	100
SMART	SM00054:EFh	13	0.683491	0.8019	DGKB, EFHB, S100A8, RASGRP1, S100A9, DUOX1, CALM3, RHOT2, SDF4, KCNIP1, NECAB3, CALM2, S100A12	951	134	8740	0.891599	1	0.998988	100
Annotation Cluster 136	Enrichment Score: 0.2524930327699875
Category	Term	Count	%	PValue	Genes	List Total	Pop Hits	Pop Total	Fold Enrichment	Bonferroni	Benjamini	FDR
GOTERM_BP_DIRECT	GO:0006821~chloride transport	3	0.157729	0.352853	GABRG1, GLRA1	1419	12	13824	2.43552	1	0.999989	99.9656
INTERPRO	IPR006028:Gamma-aminobutyric acid A receptor	4	0.210305	0.410312	GABRG1, GLRA1, GABRB2	1687	23	16802	1.73212	1	0.999864	99.9905
GOTERM_MF_DIRECT	GO:0004890~GABA-A receptor activity	3	0.157729	0.544433	GABRG1, GABRB2	1298	18	13095	1.68143	1	0.999935	99.9997
INTERPRO	IPR018000:Neurotransmitter-gated ion-channel, conserved site	5	0.262881	0.619438	GABRG1, GLRA1, GABRB2, CHRNA3	1687	42	16802	1.18568	1	0.999995	100
GOTERM_MF_DIRECT	GO:0005230~extracellular ligand-gated ion channel activity	3	0.157729	0.655643	GABRG1, GABRB2	1298	22	13095	1.37572	1	0.999984	100
INTERPRO	IPR006029:Neurotransmitter-gated ion-channel transmembrane domain	5	0.262881	0.656525	GABRG1, GLRA1, GABRB2, CHRNA3	1687	44	16802	1.13178	1	0.999998	100
INTERPRO	IPR006201:Neurotransmitter-gated ion-channel	5	0.262881	0.674129	GABRG1, GLRA1, GABRB2, CHRNA3	1687	45	16802	1.10663	1	0.999999	100
INTERPRO	IPR006202:Neurotransmitter-gated ion-channel ligand-binding	5	0.262881	0.674129	GABRG1, GLRA1, GABRB2, CHRNA3	1687	45	16802	1.10663	1	0.999999	100
Annotation Cluster 137	Enrichment Score: 0.23792137726346166
Category	Term	Count	%	PValue	Genes	List Total	Pop Hits	Pop Total	Fold Enrichment	Bonferroni	Benjamini	FDR
INTERPRO	IPR000306:Zinc finger, FYVE-type	4	0.210305	0.438079	FGD2, WDFY1, ZFYVE16, ZFYVE21	1687	24	16802	1.65995	1	0.999905	99.9959
SMART	SM00064:FYVE	4	0.210305	0.492699	FGD2, WDFY1, ZFYVE16, ZFYVE21	951	24	8740	1.53172	1	0.980857	99.9933
INTERPRO	IPR017455:Zinc finger, FYVE-related	4	0.210305	0.543198	FGD2, WDFY1, ZFYVE16, ZFYVE21	1687	28	16802	1.42281	1	0.99998	99.9999
INTERPRO	IPR011011:Zinc finger, FYVE/PHD-type	8	0.42061	0.953284	FGD2, KMT2E, WDFY1, MLPH, ZFYVE16, ASH1L, KDM5A, ZFYVE21	1687	116	16802	0.686875	1	1	100
Annotation Cluster 138	Enrichment Score: 0.21758592561567308
Category	Term	Count	%	PValue	Genes	List Total	Pop Hits	Pop Total	Fold Enrichment	Bonferroni	Benjamini	FDR
UP_SEQ_FEATURE	domain:RRM	8	0.42061	0.208501	RBFOX1, PPIE, RALYL, EIF3G, RBM18, NXF1, SLIRP, U2AF1L4	664	46	6267	1.64144	1	0.999998	98.0427
INTERPRO	IPR012677:Nucleotide-binding, alpha-beta plait	22	1.15668	0.744719	RBFOX1, RALYL, RBM23, TRA2A, TMEM63A, NXF1, SF3B6, ZNF638, SLIRP, U2AF1L4, UHMK1, MRPL23, PPIE, PARN, EIF3G, RAVER1, CELF4, HNRNPD, RBM18, RBM47, PUF60, RBMS1	1687	235	16802	0.932397	1	1	100
INTERPRO	IPR000504:RNA recognition motif domain	18	0.946372	0.792054	RBFOX1, RALYL, RBM23, TRA2A, SF3B6, ZNF638, SLIRP, U2AF1L4, UHMK1, PPIE, EIF3G, RAVER1, CELF4, HNRNPD, RBM18, RBM47, PUF60, RBMS1	1687	199	16802	0.900877	1	1	100
GOTERM_MF_DIRECT	GO:0000166~nucleotide binding	25	1.31441	0.812772	RBFOX1, RALYL, FHIT, ADCY1, RBM23, TRA2A, TMEM63A, ZNF638, NXF1, SF3B6, SLIRP, U2AF1L4, PPIE, MRPL23, PARN, CHD1L, EIF3G, RAVER1, CELF4, HNRNPD, GUCY1A2, RBM18, RBM47, PUF60, RBMS1	1298	282	13095	0.894379	1	1	100
SMART	SM00360:RRM	18	0.946372	0.817046	RBFOX1, RALYL, RBM23, TRA2A, SF3B6, ZNF638, SLIRP, U2AF1L4, UHMK1, PPIE, EIF3G, RAVER1, CELF4, HNRNPD, RBM18, RBM47, PUF60, RBMS1	951	187	8740	0.88463	1	0.999228	100
Annotation Cluster 139	Enrichment Score: 0.21179848160734716
Category	Term	Count	%	PValue	Genes	List Total	Pop Hits	Pop Total	Fold Enrichment	Bonferroni	Benjamini	FDR
UP_SEQ_FEATURE	repeat:ANK 2	6	0.315457	0.483258	GABPB1, CDKN2B, TONSL, ASAP1, ASB3, ACBD6	664	43	6267	1.31697	1	1	99.9985
UP_SEQ_FEATURE	repeat:ANK 1	6	0.315457	0.483258	GABPB1, CDKN2B, TONSL, ASAP1, ASB3, ACBD6	664	43	6267	1.31697	1	1	99.9985
UP_SEQ_FEATURE	repeat:ANK 3	4	0.210305	0.749455	GABPB1, CDKN2B, TONSL, ASB3	664	36	6267	1.04869	1	1	100
UP_SEQ_FEATURE	repeat:ANK 4	3	0.157729	0.812275	GABPB1, CDKN2B, ASB3	664	28	6267	1.01124	1	1	100
Annotation Cluster 140	Enrichment Score: 0.2078997429410321
Category	Term	Count	%	PValue	Genes	List Total	Pop Hits	Pop Total	Fold Enrichment	Bonferroni	Benjamini	FDR
GOTERM_MF_DIRECT	GO:0005328~neurotransmitter:sodium symporter activity	3	0.157729	0.512978	SLC6A2, SLC6A6, SLC6A18	1298	17	13095	1.78034	1	0.999902	99.999
INTERPRO	IPR000175:Sodium:neurotransmitter symporter	3	0.157729	0.581837	SLC6A2, SLC6A6, SLC6A18	1687	19	16802	1.57258	1	0.99999	100
UP_KEYWORDS	Symport	4	0.210305	0.796894	SLC4A10, SLC6A2, SLC6A6, SLC6A18	1756	42	17808	0.965831	1	0.96923	100
Annotation Cluster 141	Enrichment Score: 0.20503020107600486
Category	Term	Count	%	PValue	Genes	List Total	Pop Hits	Pop Total	Fold Enrichment	Bonferroni	Benjamini	FDR
GOTERM_BP_DIRECT	GO:0006906~vesicle fusion	7	0.368034	0.426686	STX5, DYSF, SYT4, SYT10, C2CD5, VAMP2, TSNARE1	1419	51	13824	1.33715	1	0.999997	99.9963
INTERPRO	IPR000727:Target SNARE coiled-coil domain	4	0.210305	0.465332	SNAP29, STX5, ABI1, TSNARE1	1687	25	16802	1.59355	1	0.999928	99.9983
GOTERM_CC_DIRECT	GO:0031201~SNARE complex	5	0.262881	0.698749	SNAP29, STX5, VAMP2, TSNARE1, STXBP5L	1535	47	15461	1.07152	1	0.9947	100
GOTERM_MF_DIRECT	GO:0005484~SNAP receptor activity	4	0.210305	0.706145	SNAP29, STX5, VAMP2, TSNARE1	1298	36	13095	1.12096	1	0.999996	100
SMART	SM00397:t_SNARE	3	0.157729	0.707438	SNAP29, STX5, TSNARE1	951	22	8740	1.25323	1	0.996757	100
KEGG_PATHWAY	bta04130:SNARE interactions in vesicular transport	3	0.157729	0.849265	SNAP29, STX5, VAMP2	725	34	7583	0.92288	1	0.912978	100
Annotation Cluster 142	Enrichment Score: 0.20404278175362436
Category	Term	Count	%	PValue	Genes	List Total	Pop Hits	Pop Total	Fold Enrichment	Bonferroni	Benjamini	FDR
UP_SEQ_FEATURE	active site:Glycyl thioester intermediate	4	0.210305	0.445339	UBE2E3, UBE2D2, UFC1, UBE2J2	664	23	6267	1.64144	1	1	99.9951
INTERPRO	IPR016135:Ubiquitin-conjugating enzyme/RWD-like	6	0.315457	0.57224	UBE2E3, UBE2D2, UFC1, UBE2I, UBE2J2, WDR59	1687	50	16802	1.19516	1	0.999989	100
INTERPRO	IPR023313:Ubiquitin-conjugating enzyme, active site	3	0.157729	0.686978	UBE2E3, UBE2D2, UBE2I	1687	23	16802	1.29909	1	0.999999	100
INTERPRO	IPR000608:Ubiquitin-conjugating enzyme, E2	4	0.210305	0.714712	UBE2E3, UBE2D2, UBE2I, UBE2J2	1687	36	16802	1.10663	1	0.999999	100
GOTERM_MF_DIRECT	GO:0061631~ubiquitin conjugating enzyme activity	3	0.157729	0.762858	UBE2E3, UBE2D2, UBE2J2	1298	27	13095	1.12096	1	0.999999	100
Annotation Cluster 143	Enrichment Score: 0.20125590982026445
Category	Term	Count	%	PValue	Genes	List Total	Pop Hits	Pop Total	Fold Enrichment	Bonferroni	Benjamini	FDR
UP_SEQ_FEATURE	zinc finger region:C2H2-type 1; degenerate	3	0.157729	0.0580002	ZNF567, ZSCAN26, REPIN1	664	4	6267	7.07869	1	0.999173	63.4013
UP_SEQ_FEATURE	zinc finger region:C2H2-type 8	3	0.157729	0.777961	ZNF567, ZSCAN26, REPIN1	664	26	6267	1.08903	1	1	100
UP_SEQ_FEATURE	zinc finger region:C2H2-type 7	3	0.157729	0.827592	ZNF567, ZSCAN26, REPIN1	664	29	6267	0.976371	1	1	100
UP_SEQ_FEATURE	zinc finger region:C2H2-type 6	3	0.157729	0.827592	ZNF567, ZSCAN26, REPIN1	664	29	6267	0.976371	1	1	100
UP_SEQ_FEATURE	zinc finger region:C2H2-type 5	3	0.157729	0.906736	ZNF567, ZSCAN26, REPIN1	664	36	6267	0.786521	1	1	100
UP_SEQ_FEATURE	zinc finger region:C2H2-type 4	3	0.157729	0.922151	ZNF567, ZSCAN26, REPIN1	664	38	6267	0.745125	1	1	100
UP_SEQ_FEATURE	zinc finger region:C2H2-type 3	3	0.157729	0.974596	ZNF567, ZSCAN26, REPIN1	664	50	6267	0.566295	1	1	100
UP_SEQ_FEATURE	zinc finger region:C2H2-type 2	3	0.157729	0.974596	ZNF567, ZSCAN26, REPIN1	664	50	6267	0.566295	1	1	100
Annotation Cluster 144	Enrichment Score: 0.19566980543505066
Category	Term	Count	%	PValue	Genes	List Total	Pop Hits	Pop Total	Fold Enrichment	Bonferroni	Benjamini	FDR
UP_SEQ_FEATURE	repeat:LRR 6	7	0.368034	0.37861	PPP1R37, TONSL, DNAAF1, NRROS, FSHR, LRRC14, FBXL2	664	47	6267	1.4057	1	1	99.9666
UP_SEQ_FEATURE	repeat:LRR 4	8	0.42061	0.380543	PPP1R37, TONSL, DNAAF1, NRROS, NXF1, FSHR, LRRC14, FBXL2	664	56	6267	1.34832	1	1	99.9683
INTERPRO	IPR001611:Leucine-rich repeat	26	1.36698	0.427067	LRRC4B, LRRCC1, LRRC17, LRRC14, DNAAF1, LRRC71, NRROS, LRFN5, FBXL16, LRRC7, VASN, PPP1R37, TONSL, LRRC1, IGFALS, NXF1, LRRC24, FSHR, LRRC49, LRRC25, AMN1, LRRC66, PIDD1, LRRK1, C1H21ORF2, FBXL2	1687	237	16802	1.09262	1	0.999885	99.9943
UP_SEQ_FEATURE	repeat:LRR 1	9	0.473186	0.431728	PPP1R37, TONSL, DNAAF1, NRROS, NXF1, FSHR, LRRC14, LRRC25, FBXL2	664	68	6267	1.24918	1	1	99.9926
UP_SEQ_FEATURE	repeat:LRR 2	9	0.473186	0.431728	PPP1R37, TONSL, DNAAF1, NRROS, NXF1, FSHR, LRRC14, LRRC25, FBXL2	664	68	6267	1.24918	1	1	99.9926
UP_SEQ_FEATURE	repeat:LRR 5	7	0.368034	0.457048	PPP1R37, TONSL, DNAAF1, NRROS, FSHR, LRRC14, FBXL2	664	51	6267	1.29545	1	1	99.9965
UP_SEQ_FEATURE	repeat:LRR 3	8	0.42061	0.522786	PPP1R37, TONSL, DNAAF1, NRROS, NXF1, FSHR, LRRC14, FBXL2	664	64	6267	1.17978	1	1	99.9996
UP_SEQ_FEATURE	repeat:LRR 7	5	0.262881	0.623827	TONSL, DNAAF1, NRROS, FSHR, FBXL2	664	40	6267	1.17978	1	1	100
UP_KEYWORDS	Leucine-rich repeat	16	0.84122	0.630029	VASN, PPP1R37, TONSL, LRRC4B, IGFALS, LRRC17, NXF1, LRRC24, FSHR, LRRC14, LRRC25, DNAAF1, NRROS, LRFN5, LRRC7, FBXL2	1756	161	17808	1.00782	1	0.923493	99.9999
INTERPRO	IPR000372:Leucine-rich repeat-containing N-terminal	5	0.262881	0.766414	VASN, LRRC4B, IGFALS, LRRC24, FSHR	1687	51	16802	0.97644	1	1	100
UP_SEQ_FEATURE	repeat:LRR 10	3	0.157729	0.795755	NRROS, FSHR, FBXL2	664	27	6267	1.04869	1	1	100
SMART	SM00013:LRRNT	5	0.262881	0.820012	VASN, LRRC4B, IGFALS, LRRC24, FSHR	951	51	8740	0.901012	1	0.999228	100
UP_SEQ_FEATURE	repeat:LRR 9	3	0.157729	0.827592	NRROS, FSHR, FBXL2	664	29	6267	0.976371	1	1	100
UP_SEQ_FEATURE	repeat:LRR 8	3	0.157729	0.854893	NRROS, FSHR, FBXL2	664	31	6267	0.913379	1	1	100
INTERPRO	IPR003591:Leucine-rich repeat, typical subtype	13	0.683491	0.9112	VASN, LRRC1, LRRC4B, LRRC66, IGFALS, NRROS, LRRC17, PIDD1, LRFN5, LRRC24, LRRC49, LRRK1, LRRC7	1687	165	16802	0.784703	1	1	100
INTERPRO	IPR000483:Cysteine-rich flanking region, C-terminal	5	0.262881	0.943461	VASN, LRRC4B, IGFALS, LRRC17, LRRC24	1687	73	16802	0.682171	1	1	100
SMART	SM00369:LRR_TYP	13	0.683491	0.95448	VASN, LRRC1, LRRC4B, LRRC66, IGFALS, NRROS, LRRC17, PIDD1, LRFN5, LRRC24, LRRC49, LRRK1, LRRC7	951	165	8740	0.724086	1	0.99999	100
SMART	SM00082:LRRCT	5	0.262881	0.961225	VASN, LRRC4B, IGFALS, LRRC17, LRRC24	951	72	8740	0.638217	1	0.999994	100
Annotation Cluster 145	Enrichment Score: 0.19252572505568435
Category	Term	Count	%	PValue	Genes	List Total	Pop Hits	Pop Total	Fold Enrichment	Bonferroni	Benjamini	FDR
INTERPRO	IPR011029:Death-like domain	8	0.42061	0.49801	NOL3, CARD9, RIPK2, IGFLR1, UNC5D, PIDD1, BIRC3, TRADD	1687	66	16802	1.20724	1	0.999957	99.9994
SMART	SM00005:DEATH	3	0.157729	0.707438	UNC5D, PIDD1, TRADD	951	22	8740	1.25323	1	0.996757	100
INTERPRO	IPR000488:Death domain	3	0.157729	0.750752	UNC5D, PIDD1, TRADD	1687	26	16802	1.1492	1	1	100
Annotation Cluster 146	Enrichment Score: 0.18598286727613358
Category	Term	Count	%	PValue	Genes	List Total	Pop Hits	Pop Total	Fold Enrichment	Bonferroni	Benjamini	FDR
KEGG_PATHWAY	bta00020:Citrate cycle (TCA cycle)	4	0.210305	0.556279	SDHB, SUCLG1, PCK2, MDH1	725	30	7583	1.39457	1	0.727494	99.9978
UP_KEYWORDS	Tricarboxylic acid cycle	3	0.157729	0.652763	SDHB, SUCLG1, MDH1	1756	22	17808	1.3829	1	0.933851	100
GOTERM_BP_DIRECT	GO:0006099~tricarboxylic acid cycle	3	0.157729	0.762085	SDHB, SUCLG1, MDH1	1419	26	13824	1.12409	1	1	100
Annotation Cluster 147	Enrichment Score: 0.18545603840426128
Category	Term	Count	%	PValue	Genes	List Total	Pop Hits	Pop Total	Fold Enrichment	Bonferroni	Benjamini	FDR
GOTERM_MF_DIRECT	GO:0003756~protein disulfide isomerase activity	3	0.157729	0.512978	TMX1, PDIA2, QSOX1	1298	17	13095	1.78034	1	0.999902	99.999
GOTERM_BP_DIRECT	GO:0045454~cell redox homeostasis	6	0.315457	0.723018	GLRX3, TMX1, AIFM3, PDIA2, TXNRD2, QSOX1	1419	58	13824	1.0078	1	1	100
INTERPRO	IPR013766:Thioredoxin domain	4	0.210305	0.748831	GLRX3, TMX1, PDIA2, QSOX1	1687	38	16802	1.04839	1	1	100
Annotation Cluster 148	Enrichment Score: 0.18517864908307496
Category	Term	Count	%	PValue	Genes	List Total	Pop Hits	Pop Total	Fold Enrichment	Bonferroni	Benjamini	FDR
INTERPRO	IPR001623:DnaJ domain	6	0.315457	0.590349	DNAJB7, DNAJC13, DNAJB12, DNAJB3, DNAJA2, GAK	1687	51	16802	1.17173	1	0.999992	100
SMART	SM00271:DnaJ	6	0.315457	0.627854	DNAJB7, DNAJC13, DNAJB12, DNAJB3, DNAJA2, GAK	951	49	8740	1.12535	1	0.992702	99.9999
INTERPRO	IPR018253:DnaJ domain, conserved site	3	0.157729	0.750752	DNAJB12, DNAJB3, DNAJA2	1687	26	16802	1.1492	1	1	100
Annotation Cluster 149	Enrichment Score: 0.176428493805815
Category	Term	Count	%	PValue	Genes	List Total	Pop Hits	Pop Total	Fold Enrichment	Bonferroni	Benjamini	FDR
GOTERM_MF_DIRECT	GO:0003777~microtubule motor activity	7	0.368034	0.484057	KIFC2, DYNC1LI1, DNAH9, KLC1, KLC2, DYNC1H1, KIF21A	1298	56	13095	1.26107	1	0.999877	99.9976
GOTERM_BP_DIRECT	GO:0007018~microtubule-based movement	6	0.315457	0.677949	KIFC2, DYNC1LI1, DNAH9, KTN1, DYNC1H1, KIF21A	1419	55	13824	1.06277	1	1	100
GOTERM_MF_DIRECT	GO:0016887~ATPase activity	8	0.42061	0.900784	KIFC2, DNAH9, CHD1L, MLH1, DYNC1H1, KIF21A, HLTF, PMS1	1298	104	13095	0.776046	1	1	100
Annotation Cluster 150	Enrichment Score: 0.17538496518100202
Category	Term	Count	%	PValue	Genes	List Total	Pop Hits	Pop Total	Fold Enrichment	Bonferroni	Benjamini	FDR
INTERPRO	IPR018378:C-type lectin, conserved site	6	0.315457	0.41511	PRG3, MRC2, CL43, BCAN, SFTPA1	1687	42	16802	1.42281	1	0.999874	99.9918
INTERPRO	IPR001304:C-type lectin	9	0.473186	0.692915	LOC100336869, DGCR2, PRG3, LOC100847738, MRC2, CL43, BCAN, SFTPA1	1687	90	16802	0.995969	1	0.999999	100
UP_SEQ_FEATURE	domain:C-type lectin	3	0.157729	0.716257	CL43, BCAN, SFTPA1	664	23	6267	1.23108	1	1	100
INTERPRO	IPR016186:C-type lectin-like	10	0.525762	0.717419	COL18A1, LOC100336869, DGCR2, PRG3, LOC100847738, MRC2, CL43, BCAN, SFTPA1	1687	103	16802	0.96696	1	0.999999	100
SMART	SM00034:CLECT	9	0.473186	0.754402	LOC100336869, DGCR2, PRG3, LOC100847738, MRC2, CL43, BCAN, SFTPA1	951	88	8740	0.93992	1	0.998011	100
INTERPRO	IPR016187:C-type lectin fold	10	0.525762	0.795064	COL18A1, LOC100336869, DGCR2, PRG3, LOC100847738, MRC2, CL43, BCAN, SFTPA1	1687	111	16802	0.89727	1	1	100
Annotation Cluster 151	Enrichment Score: 0.1636161856205547
Category	Term	Count	%	PValue	Genes	List Total	Pop Hits	Pop Total	Fold Enrichment	Bonferroni	Benjamini	FDR
UP_SEQ_FEATURE	calcium-binding region:1; low affinity	3	0.157729	0.367615	S100A8, S100A9, S100A12	664	12	6267	2.35956	1	1	99.9551
UP_SEQ_FEATURE	calcium-binding region:2; high affinity	3	0.157729	0.406915	S100A8, S100A9, S100A12	664	13	6267	2.17806	1	1	99.9848
INTERPRO	IPR001751:S100/Calbindin-D9k, conserved site	3	0.157729	0.581837	S100A8, S100A9, S100A12	1687	19	16802	1.57258	1	0.99999	100
INTERPRO	IPR013787:S100/CaBP-9k-type, calcium binding, subdomain	3	0.157729	0.686978	S100A8, S100A9, S100A12	1687	23	16802	1.29909	1	0.999999	100
SMART	SM01394:SM01394	3	0.157729	0.730655	S100A8, S100A9, S100A12	951	23	8740	1.19874	1	0.997498	100
UP_KEYWORDS	Inflammatory response	6	0.315457	0.730857	S100A8, S100A9, CHI3L1, NRROS, IL34, S100A12	1756	61	17808	0.997498	1	0.953105	100
UP_SEQ_FEATURE	domain:EF-hand 2	7	0.368034	0.892335	S100A8, S100A9, CALM3, RHOT2, FAM195A, SDF4, S100A12	664	84	6267	0.786521	1	1	100
UP_SEQ_FEATURE	domain:EF-hand 1	7	0.368034	0.892335	S100A8, S100A9, CALM3, RHOT2, FAM195A, SDF4, S100A12	664	84	6267	0.786521	1	1	100
UP_SEQ_FEATURE	calcium-binding region:2	4	0.210305	0.940414	CALM3, RHOT2, FAM195A, SDF4	664	55	6267	0.686418	1	1	100
UP_SEQ_FEATURE	calcium-binding region:1	4	0.210305	0.966667	CALM3, RHOT2, FAM195A, SDF4	664	62	6267	0.60892	1	1	100
Annotation Cluster 152	Enrichment Score: 0.16342382045948614
Category	Term	Count	%	PValue	Genes	List Total	Pop Hits	Pop Total	Fold Enrichment	Bonferroni	Benjamini	FDR
UP_SEQ_FEATURE	metal ion-binding site:Iron (heme axial ligand)	6	0.315457	0.37506	CYB5R4, DGCR8, THAP4, CYP21A2, CYC1, NOS2	664	38	6267	1.49025	1	1	99.9632
KEGG_PATHWAY	bta00140:Steroid hormone biosynthesis	7	0.368034	0.465162	UGT1A6, CYP2C18, CYP21A2, CYP2E1, COMT, UGT1A1	725	57	7583	1.28448	1	0.670111	99.9745
COG_ONTOLOGY	Secondary metabolites biosynthesis, transport, and catabolism	8	0.42061	0.515774	FAHD1, F5, CYP2C18, CYP21A2, PYROXD2, CYP26B1, CYP2E1, FAHD2A	157	72	1671	1.18259	1	0.955311	99.7925
UP_KEYWORDS	Monooxygenase	8	0.42061	0.588179	PAM, CYP2C18, CYP21A2, TH, CYP26B1, MICAL1, CYP2E1, DBH	1756	73	17808	1.11137	1	0.911553	99.9995
GOTERM_MF_DIRECT	GO:0008395~steroid hydroxylase activity	3	0.157729	0.602977	CYP2C18, CYP21A2, CYP2E1	1298	20	13095	1.51329	1	0.999973	100
GOTERM_MF_DIRECT	GO:0020037~heme binding	12	0.630915	0.652166	CYB5R4, IKBKE, DGCR8, CYP2C18, CYP21A2, CYP26B1, CYC1, DUOX1, GUCY1A2, CYP2E1, IDO1, NOS2	1298	120	13095	1.00886	1	0.999984	100
UP_KEYWORDS	Microsome	5	0.262881	0.724732	VAC14, CYP21A2, CYP26B1, CYP2E1, AHCYL2	1756	49	17808	1.03482	1	0.951488	100
UP_KEYWORDS	Heme	9	0.473186	0.824188	CYB5R4, DGCR8, THAP4, CYP2C18, CYP21A2, CYP26B1, CYC1, CYP2E1, NOS2	1756	105	17808	0.869248	1	0.976056	100
GOTERM_MF_DIRECT	GO:0005506~iron ion binding	12	0.630915	0.843604	ALOX12E, CYP2C18, CYP21A2, PLOD2, FA2H, TH, AOX1, CYP26B1, CYP2E1, ALOX5, BBOX1, ALOX12	1298	142	13095	0.852558	1	1	100
INTERPRO	IPR017972:Cytochrome P450, conserved site	4	0.210305	0.890055	CYP2C18, CYP21A2, CYP26B1, CYP2E1	1687	50	16802	0.796775	1	1	100
GOTERM_CC_DIRECT	GO:0031090~organelle membrane	3	0.157729	0.902477	CYP21A2, CYP26B1, CYP2E1	1535	38	15461	0.795183	1	0.999774	100
INTERPRO	IPR001128:Cytochrome P450	4	0.210305	0.939483	CYP2C18, CYP21A2, CYP26B1, CYP2E1	1687	58	16802	0.686875	1	1	100
INTERPRO	IPR002401:Cytochrome P450, E-class, group I	3	0.157729	0.948578	CYP2C18, CYP21A2, CYP2E1	1687	45	16802	0.663979	1	1	100
Annotation Cluster 153	Enrichment Score: 0.1546429406928527
Category	Term	Count	%	PValue	Genes	List Total	Pop Hits	Pop Total	Fold Enrichment	Bonferroni	Benjamini	FDR
INTERPRO	IPR003309:Transcription regulator SCAN	5	0.262881	0.691097	LOC515042, ZNF389, PGBD1, ZSCAN26, ZSCAN2	1687	46	16802	1.08258	1	0.999999	100
INTERPRO	IPR008916:Retrovirus capsid, C-terminal	5	0.262881	0.691097	LOC515042, ZNF389, PGBD1, ZSCAN26, ZSCAN2	1687	46	16802	1.08258	1	0.999999	100
SMART	SM00431:SCAN	5	0.262881	0.719438	LOC515042, ZNF389, PGBD1, ZSCAN26, ZSCAN2	951	44	8740	1.04436	1	0.997163	100
Annotation Cluster 154	Enrichment Score: 0.15227047357941928
Category	Term	Count	%	PValue	Genes	List Total	Pop Hits	Pop Total	Fold Enrichment	Bonferroni	Benjamini	FDR
GOTERM_CC_DIRECT	GO:0005686~U2 snRNP	3	0.157729	0.630993	SNRPD3, SNRPD2, SF3B6	1535	21	15461	1.4389	1	0.989659	100
GOTERM_CC_DIRECT	GO:0005689~U12-type spliceosomal complex	3	0.157729	0.724848	SNRPD3, SNRPD2, SF3B6	1535	25	15461	1.20868	1	0.996006	100
GOTERM_CC_DIRECT	GO:0071011~precatalytic spliceosome	3	0.157729	0.763691	SNRPD3, SNRPD2, SF3B6	1535	27	15461	1.11915	1	0.99736	100
Annotation Cluster 155	Enrichment Score: 0.13196349863316886
Category	Term	Count	%	PValue	Genes	List Total	Pop Hits	Pop Total	Fold Enrichment	Bonferroni	Benjamini	FDR
UP_SEQ_FEATURE	domain:Myosin head-like	3	0.157729	0.204228	MYH1, MYH2, MYO1D	664	8	6267	3.53934	1	0.999999	97.8571
INTERPRO	IPR000048:IQ motif, EF-hand binding site	8	0.42061	0.690952	MYH1, MYH2, MYO1D, SCN9A, UBE3C, RNF32, IQSEC1, IQCA1	1687	79	16802	1.00858	1	0.999999	100
INTERPRO	IPR001609:Myosin head, motor domain	3	0.157729	0.897771	MYH1, MYH2, MYO1D	1687	37	16802	0.807543	1	1	100
SMART	SM00242:MYSc	3	0.157729	0.922395	MYH1, MYH2, MYO1D	951	37	8740	0.745162	1	0.999956	100
GOTERM_CC_DIRECT	GO:0016459~myosin complex	3	0.157729	0.924225	MYH1, MYH2, MYO1D	1535	41	15461	0.736998	1	0.999883	100
UP_KEYWORDS	Motor protein	6	0.315457	0.926311	KIFC2, MYH1, MYH2, MYO1D, KIF21A, DNM2	1756	84	17808	0.724374	1	0.993793	100
UP_KEYWORDS	Myosin	3	0.157729	0.934394	MYH1, MYH2, MYO1D	1756	43	17808	0.707528	1	0.994493	100
GOTERM_MF_DIRECT	GO:0003774~motor activity	3	0.157729	0.940982	MYH1, MYH2, MYO1D	1298	44	13095	0.687859	1	1	100
Annotation Cluster 156	Enrichment Score: 0.13196155177120994
Category	Term	Count	%	PValue	Genes	List Total	Pop Hits	Pop Total	Fold Enrichment	Bonferroni	Benjamini	FDR
KEGG_PATHWAY	bta00190:Oxidative phosphorylation	14	0.736067	0.585282	NDUFB5, NDUFA4L2, COX7B2, CYC1, COX4I2, NDUFA13, NDUFA10, LHPP, ATP6V1F, PPA1, SDHB, ATP6V1C2, NDUFS3, ATP5H	725	140	7583	1.04593	1	0.747611	99.9991
GOTERM_MF_DIRECT	GO:0008137~NADH dehydrogenase (ubiquinone) activity	4	0.210305	0.647991	NDUFA4L2, NDUFA13, NDUFS3, NDUFA10	1298	33	13095	1.22286	1	0.999984	100
UP_KEYWORDS	Electron transport	8	0.42061	0.786278	SDHB, TMX1, NDUFB5, CYC1, NDUFA13, FDX1L, NDUFS3, NDUFA10	1756	89	17808	0.911571	1	0.96693	100
UP_KEYWORDS	Respiratory chain	5	0.262881	0.855122	NDUFB5, CYC1, NDUFA13, NDUFS3, NDUFA10	1756	60	17808	0.845103	1	0.981894	100
GOTERM_CC_DIRECT	GO:0005747~mitochondrial respiratory chain complex I	4	0.210305	0.858328	NDUFB5, NDUFA13, NDUFS3, NDUFA10	1535	47	15461	0.857218	1	0.999291	100
Annotation Cluster 157	Enrichment Score: 0.11794429947777907
Category	Term	Count	%	PValue	Genes	List Total	Pop Hits	Pop Total	Fold Enrichment	Bonferroni	Benjamini	FDR
UP_KEYWORDS	Cell division	15	0.788644	0.625633	SEPT5, CCNF, KATNB1, PRKCE, PPP1CB, CDK5, REEP4, TEX14, CHMP1B, CCNB2, SDCCAG3, RHOA, DIS3L2, USP37, WASL	1756	150	17808	1.01412	1	0.923837	99.9999
GOTERM_BP_DIRECT	GO:0051301~cell division	15	0.788644	0.685687	SEPT5, CCNF, KATNB1, PRKCE, PPP1CB, CDK5, REEP4, TEX14, CHMP1B, CCNB2, SDCCAG3, DIS3L2, USP37, CLASP1, WASL	1419	150	13824	0.974207	1	1	100
UP_KEYWORDS	Cell cycle	19	0.998948	0.881663	SEPT5, CCNF, KATNB1, TREX1, BCCIP, PRKCE, PPP1CB, CDK5, REEP4, MAPK1, TEX14, CHMP1B, CCNB2, CDKN2B, SDCCAG3, RHOA, DIS3L2, USP37, WASL	1756	231	17808	0.834127	1	0.986618	100
UP_KEYWORDS	Mitosis	8	0.42061	0.892224	TEX14, CCNB2, CCNF, KATNB1, DIS3L2, USP37, WASL, REEP4	1756	103	17808	0.787668	1	0.98811	100
Annotation Cluster 158	Enrichment Score: 0.11602219719871422
Category	Term	Count	%	PValue	Genes	List Total	Pop Hits	Pop Total	Fold Enrichment	Bonferroni	Benjamini	FDR
INTERPRO	IPR000210:BTB/POZ-like	16	0.84122	0.712767	ZBTB49, ZBTB7A, ZBTB32, KCND2, NACC2, LZTR1, KCNB1, BTBD6, KCTD5, ZBTB24, BTBD9, KLHL1, BTBD8, KLHL29, HIC2, KLHL17	1687	167	16802	0.954222	1	0.999999	100
SMART	SM00225:BTB	16	0.84122	0.782365	ZBTB49, ZBTB7A, ZBTB32, KCND2, NACC2, LZTR1, KCNB1, BTBD6, KCTD5, ZBTB24, BTBD9, KLHL1, BTBD8, KLHL29, HIC2, KLHL17	951	162	8740	0.907687	1	0.998582	100
INTERPRO	IPR011333:BTB/POZ fold	16	0.84122	0.804593	ZBTB49, ZBTB7A, ZBTB32, KCND2, NACC2, LZTR1, KCNB1, BTBD6, KCTD5, ZBTB24, BTBD9, KLHL1, BTBD8, KLHL29, HIC2, KLHL17	1687	179	16802	0.890252	1	1	100
Annotation Cluster 159	Enrichment Score: 0.10797133523857269
Category	Term	Count	%	PValue	Genes	List Total	Pop Hits	Pop Total	Fold Enrichment	Bonferroni	Benjamini	FDR
INTERPRO	IPR003595:Protein-tyrosine phosphatase, catalytic	7	0.368034	0.514879	MTMR2, PTPN7, MTMR3, PTPRK, TNS1, DUSP13, PTPN23	1687	57	16802	1.22312	1	0.99997	99.9997
SMART	SM00404:PTPc_motif	7	0.368034	0.596544	MTMR2, PTPN7, MTMR3, PTPRK, TNS1, DUSP13, PTPN23	951	57	8740	1.12864	1	0.991179	99.9997
GOTERM_MF_DIRECT	GO:0004725~protein tyrosine phosphatase activity	7	0.368034	0.85866	MTMR2, PTPN7, MTMR3, PTPRK, DUSP13, EPM2A, PTPN23	1298	85	13095	0.830826	1	1	100
INTERPRO	IPR000242:Protein-tyrosine phosphatase, receptor/non-receptor type	3	0.157729	0.888822	PTPN7, PTPRK, PTPN23	1687	36	16802	0.829974	1	1	100
INTERPRO	IPR000387:Protein-tyrosine/Dual specificity phosphatase	6	0.315457	0.902786	MTMR2, PTPN7, PTPRK, DUSP13, EPM2A, PTPN23	1687	78	16802	0.76613	1	1	100
SMART	SM00194:PTPc	3	0.157729	0.906566	PTPN7, PTPRK, PTPN23	951	35	8740	0.787742	1	0.999929	100
INTERPRO	IPR016130:Protein-tyrosine phosphatase, active site	5	0.262881	0.914604	MTMR2, PTPN7, PTPRK, DUSP13, EPM2A	1687	67	16802	0.743261	1	1	100
Annotation Cluster 160	Enrichment Score: 0.10196453927802579
Category	Term	Count	%	PValue	Genes	List Total	Pop Hits	Pop Total	Fold Enrichment	Bonferroni	Benjamini	FDR
UP_KEYWORDS	Potassium channel	4	0.210305	0.737327	TMEM175, KCND2, KCNB1, TMEM38B	1756	38	17808	1.0675	1	0.954841	100
UP_KEYWORDS	Potassium	7	0.368034	0.749563	TMEM175, KCND2, KCNJ9, MAT1A, KCNB1, KCNJ10, TMEM38B	1756	74	17808	0.959306	1	0.957168	100
UP_KEYWORDS	Potassium transport	6	0.315457	0.75662	TMEM175, KCND2, KCNJ9, KCNB1, KCNJ10, TMEM38B	1756	63	17808	0.965831	1	0.95909	100
UP_KEYWORDS	Voltage-gated channel	6	0.315457	0.934965	KCND2, KCNJ9, KCNB1, SCN9A, KCNJ10, LOC784768	1756	86	17808	0.707528	1	0.994441	100
Annotation Cluster 161	Enrichment Score: 0.08062214534104115
Category	Term	Count	%	PValue	Genes	List Total	Pop Hits	Pop Total	Fold Enrichment	Bonferroni	Benjamini	FDR
GOTERM_BP_DIRECT	GO:0048468~cell development	6	0.315457	0.555217	BMP4, CYB5R4, GATA2, LEFTY2, HSF4, GDF15	1419	48	13824	1.21776	1	1	100
GOTERM_BP_DIRECT	GO:0043408~regulation of MAPK cascade	5	0.262881	0.674125	BMP4, ID1, LEFTY2, GDF15, FSHR	1419	44	13824	1.10705	1	1	100
GOTERM_MF_DIRECT	GO:0005160~transforming growth factor beta receptor binding	3	0.157729	0.826546	BMP4, LEFTY2, GDF15	1298	31	13095	0.976316	1	1	100
INTERPRO	IPR015615:Transforming growth factor-beta-related	3	0.157729	0.832202	BMP4, LEFTY2, GDF15	1687	31	16802	0.963841	1	1	100
GOTERM_BP_DIRECT	GO:0060395~SMAD protein signal transduction	5	0.262881	0.85907	BMP4, LEFTY2, ROR2, ATOH8, GDF15	1419	58	13824	0.839834	1	1	100
INTERPRO	IPR001839:Transforming growth factor-beta, C-terminal	3	0.157729	0.888822	BMP4, LEFTY2, GDF15	1687	36	16802	0.829974	1	1	100
SMART	SM00204:TGFB	3	0.157729	0.897562	BMP4, LEFTY2, GDF15	951	34	8740	0.810911	1	0.999905	100
UP_KEYWORDS	Growth factor	7	0.368034	0.941156	BMP4, PGF, LEFTY2, FGF22, IGF2, IL34, GDF15	1756	101	17808	0.702858	1	0.995279	100
GOTERM_BP_DIRECT	GO:0010862~positive regulation of pathway-restricted SMAD protein phosphorylation	3	0.157729	0.943916	BMP4, LEFTY2, GDF15	1419	43	13824	0.679679	1	1	100
GOTERM_MF_DIRECT	GO:0005125~cytokine activity	6	0.315457	0.996728	BMP4, IFNAC, AIMP1, LEFTY2, IL34, GDF15	1298	128	13095	0.472903	1	1	100
Annotation Cluster 162	Enrichment Score: 0.07916166274250462
Category	Term	Count	%	PValue	Genes	List Total	Pop Hits	Pop Total	Fold Enrichment	Bonferroni	Benjamini	FDR
INTERPRO	IPR011705:BTB/Kelch-associated	6	0.315457	0.704245	KLHL29, KLHL17, BTBD6, BTBD9, KLHL2, KLHL1	1687	58	16802	1.03031	1	0.999999	100
INTERPRO	IPR006652:Kelch repeat type 1	6	0.315457	0.745686	KLHL29, MKLN1, LZTR1, KLHL17, KLHL2, KLHL1	1687	61	16802	0.979642	1	1	100
SMART	SM00875:SM00875	6	0.315457	0.75692	KLHL29, KLHL17, BTBD6, BTBD9, KLHL2, KLHL1	951	57	8740	0.967403	1	0.997978	100
INTERPRO	IPR015916:Galactose oxidase, beta-propeller	3	0.157729	0.769375	KLHL29, KLHL17, KLHL2	1687	27	16802	1.10663	1	1	100
GOTERM_CC_DIRECT	GO:0031463~Cul3-RING ubiquitin ligase complex	5	0.262881	0.890577	KLHL29, KLHL17, KCTD5, KLHL2, KLHL1	1535	64	15461	0.786899	1	0.999702	100
UP_KEYWORDS	Kelch repeat	4	0.210305	0.905151	KLHL29, KLHL17, KLHL2, KLHL1	1756	53	17808	0.765376	1	0.99032	100
INTERPRO	IPR017096:Kelch-like protein, gigaxonin	3	0.157729	0.906046	KLHL17, KLHL2, KLHL1	1687	38	16802	0.786291	1	1	100
PIR_SUPERFAMILY	PIRSF037037:kelch-like protein, gigaxonin type	3	0.157729	0.920742	KLHL17, KLHL2, KLHL1	160	38	1521	0.750493	1	1	100
SMART	SM00612:Kelch	4	0.210305	0.94275	KLHL29, KLHL17, KLHL2, KLHL1	951	54	8740	0.680765	1	0.99998	100
Annotation Cluster 163	Enrichment Score: 0.07755884071058805
Category	Term	Count	%	PValue	Genes	List Total	Pop Hits	Pop Total	Fold Enrichment	Bonferroni	Benjamini	FDR
PIR_SUPERFAMILY	PIRSF002419:tetraspanin	3	0.157729	0.824341	TSPAN4, UPK1B, TSPAN8	160	29	1521	0.983405	1	1	100
INTERPRO	IPR008952:Tetraspanin, EC2 domain	3	0.157729	0.832202	TSPAN4, UPK1B, TSPAN8	1687	31	16802	0.963841	1	1	100
INTERPRO	IPR000301:Tetraspanin	3	0.157729	0.832202	TSPAN4, UPK1B, TSPAN8	1687	31	16802	0.963841	1	1	100
INTERPRO	IPR018499:Tetraspanin/Peripherin	3	0.157729	0.857433	TSPAN4, UPK1B, TSPAN8	1687	33	16802	0.905427	1	1	100
Annotation Cluster 164	Enrichment Score: 0.0770567532634251
Category	Term	Count	%	PValue	Genes	List Total	Pop Hits	Pop Total	Fold Enrichment	Bonferroni	Benjamini	FDR
GOTERM_CC_DIRECT	GO:0005762~mitochondrial large ribosomal subunit	6	0.315457	0.445886	MRPL23, MRPL22, MRPL28, LOC506989, MRPL55, MRPL58	1535	44	15461	1.3735	1	0.968118	99.9849
GOTERM_CC_DIRECT	GO:0005840~ribosome	6	0.315457	0.796767	TMA16, LOC506989, MRPL55, RPS15A, MRPL44, MRPL35	1535	66	15461	0.915665	1	0.99819	100
UP_KEYWORDS	Ribonucleoprotein	19	0.998948	0.849815	RPL35A, SNRPD3, RPS15A, RPLP2, SNRPD2, HNRNPU, MRPL23, MRPL22, MRPL28, HNRNPD, MRPL55, LSM4, LOC506989, RPL7A, CPSF3, PUF60, TERT, MRPL35, MRPL44	1756	224	17808	0.860194	1	0.982133	100
GOTERM_BP_DIRECT	GO:0070124~mitochondrial translational initiation	6	0.315457	0.918369	MRPL22, MRPL28, MRPL55, MRPL58, MRPL44, MRPL35	1419	79	13824	0.739904	1	1	100
GOTERM_BP_DIRECT	GO:0070125~mitochondrial translational elongation	6	0.315457	0.918369	MRPL22, MRPL28, MRPL55, MRPL58, MRPL44, MRPL35	1419	79	13824	0.739904	1	1	100
UP_KEYWORDS	Ribosomal protein	11	0.578339	0.973808	MRPL23, RPL35A, MRPL22, MRPL28, LOC506989, RPLP2, MRPL55, RPS15A, RPL7A, MRPL44, MRPL35	1756	168	17808	0.664009	1	0.998752	100
KEGG_PATHWAY	bta03010:Ribosome	8	0.42061	0.97707	MRPL23, RPL35A, MRPL22, MRPL28, RPLP2, RPS15A, RPL7A, MRPL35	725	134	7583	0.624436	1	0.990307	100
GOTERM_MF_DIRECT	GO:0003735~structural constituent of ribosome	11	0.578339	0.998236	MRPL23, RPL35A, MRPL22, SLC25A31, SLC25A4, MRPL28, LOC506989, RPLP2, MRPL55, RPS15A, MRPL35	1298	212	13095	0.523465	1	1	100
Annotation Cluster 165	Enrichment Score: 0.06851140170831409
Category	Term	Count	%	PValue	Genes	List Total	Pop Hits	Pop Total	Fold Enrichment	Bonferroni	Benjamini	FDR
INTERPRO	IPR017884:SANT domain	3	0.157729	0.709605	MTA3, MTA1, NCOR1	1687	24	16802	1.24496	1	0.999999	100
INTERPRO	IPR001005:SANT/Myb domain	3	0.157729	0.927259	MTA3, MTA1, NCOR1	1687	41	16802	0.728758	1	1	100
SMART	SM00717:SANT	3	0.157729	0.946777	MTA3, MTA1, NCOR1	951	41	8740	0.672463	1	0.999984	100
Annotation Cluster 166	Enrichment Score: 0.060738088551184774
Category	Term	Count	%	PValue	Genes	List Total	Pop Hits	Pop Total	Fold Enrichment	Bonferroni	Benjamini	FDR
INTERPRO	IPR001073:Complement C1q protein	3	0.157729	0.845285	COL8A1, EMILIN2, C1QTNF9	1687	32	16802	0.933721	1	1	100
SMART	SM00110:C1Q	3	0.157729	0.852884	COL8A1, EMILIN2, C1QTNF9	951	30	8740	0.919033	1	0.999642	100
INTERPRO	IPR008983:Tumour necrosis factor-like domain	4	0.210305	0.911786	TNFSF11, COL8A1, EMILIN2, C1QTNF9	1687	53	16802	0.751675	1	1	100
Annotation Cluster 167	Enrichment Score: 0.048429946803188045
Category	Term	Count	%	PValue	Genes	List Total	Pop Hits	Pop Total	Fold Enrichment	Bonferroni	Benjamini	FDR
GOTERM_MF_DIRECT	GO:0004222~metalloendopeptidase activity	9	0.473186	0.786064	ADAMTS14, ADAMTSL2, ADAM23, THSD4, MME, PMPCA, OMA1, TLL1, ADAM15	1298	100	13095	0.907974	1	0.999999	100
INTERPRO	IPR002870:Peptidase M12B, propeptide	3	0.157729	0.906046	ADAMTS14, ADAM23, ADAM15	1687	38	16802	0.786291	1	1	100
INTERPRO	IPR001590:Peptidase M12B, ADAM/reprolysin	3	0.157729	0.938794	ADAMTS14, ADAM23, ADAM15	1687	43	16802	0.694862	1	1	100
INTERPRO	IPR024079:Metallopeptidase, catalytic domain	5	0.262881	0.957419	ADAMTS14, ADAM23, MME, TLL1, ADAM15	1687	77	16802	0.646733	1	1	100
Annotation Cluster 168	Enrichment Score: 0.040882083815221286
Category	Term	Count	%	PValue	Genes	List Total	Pop Hits	Pop Total	Fold Enrichment	Bonferroni	Benjamini	FDR
INTERPRO	IPR004087:K Homology domain	3	0.157729	0.888822	FUBP1, MEX3A, FXR1	1687	36	16802	0.829974	1	1	100
SMART	SM00322:KH	3	0.157729	0.914825	FUBP1, MEX3A, FXR1	951	36	8740	0.76586	1	0.999946	100
INTERPRO	IPR004088:K Homology domain, type 1	3	0.157729	0.927259	FUBP1, MEX3A, FXR1	1687	41	16802	0.728758	1	1	100
Annotation Cluster 169	Enrichment Score: 0.038411878531231874
Category	Term	Count	%	PValue	Genes	List Total	Pop Hits	Pop Total	Fold Enrichment	Bonferroni	Benjamini	FDR
INTERPRO	IPR017907:Zinc finger, RING-type, conserved site	12	0.630915	0.860966	MKRN1, BMI1, TRIM5, CBLB, LNX2, HLTF, RNF170, BARD1, LNX1, TRIML1, MKRN2	1687	143	16802	0.835778	1	1	100
INTERPRO	IPR013083:Zinc finger, RING/FYVE/PHD-type	33	1.73502	0.897934	BMI1, KMT2E, MKRN1, FGD2, MLPH, PPIL2, LNX2, RNF214, ZFYVE21, STUB1, MKRN2, TRIML1, LNX1, RBX1, TRIM5, ZFYVE16, KDM5A, USP33, RNF32, WDFY1, MEX3A, MARCH8, HLTF, BIRC3, RNF170, MIB1, ZNF341, CBLB, RNF44, ASH1L, USP45, BARD1	1687	387	16802	0.849276	1	1	100
INTERPRO	IPR001841:Zinc finger, RING-type	20	1.05152	0.931663	MKRN1, BMI1, MEX3A, LNX2, HLTF, RNF214, BIRC3, DCST1, RNF170, LNX1, RBX1, MKRN2, TRIML1, TRIM5, MIB1, RNF44, CBLB, RNF32, BARD1	1687	253	16802	0.787327	1	1	100
SMART	SM00184:RING	16	0.84122	0.974683	MKRN1, BMI1, MEX3A, LNX2, BIRC3, HLTF, RNF170, LNX1, MKRN2, TRIML1, TRIM5, MIB1, CBLB, RNF44, RNF32	951	210	8740	0.700215	1	0.999998	100
Annotation Cluster 170	Enrichment Score: 0.035398990997699505
Category	Term	Count	%	PValue	Genes	List Total	Pop Hits	Pop Total	Fold Enrichment	Bonferroni	Benjamini	FDR
GOTERM_MF_DIRECT	GO:0003676~nucleic acid binding	46	2.41851	0.718905	POLR2G, ZBTB32, ZFP64, ZNF389, THAP4, ZNF296, ZNF800, ZNF511, WBP4, ATF2, ZIC2, HIC2, DDX17, CHD1L, ZNF775, ZNF774, OVOL3, RAVER1, ZSCAN26, HNRNPD, ZNF74, DDX20, SCRT1, FIZ1, ZNF266, ZCCHC7, HFM1, ZNF423, RBFOX1, SPRN, DARS, ZNF644, ZNF567, KLF13, ZNF814, GTF2IRD2, TREX1, KLF15, HLTF, CHAMP1, ZBTB24, R3HDM2, ZNF862, ZNF438, SRBD1, CPSF1	1298	488	13095	0.950974	1	0.999997	100
INTERPRO	IPR007087:Zinc finger, C2H2	40	2.10305	0.963678	ZBTB32, ZFP64, ZNF389, ZMAT4, ZNF296, GLIS2, ZNF800, ZNF511, ZNF638, ZIC2, ATF2, ZNF804B, HIC2, ZNF775, ZNF774, OVOL3, ZSCAN26, ZNF74, ZNF609, YOD1, SCRT1, FIZ1, ZNF423, ZBTB49, ZNF280A, ZBTB7A, ZNF280B, ZNF644, ZNF567, KLF13, KLF15, ZSCAN2, CHAMP1, ZBTB24, ZNF341, ZNF385B, ZNF438, ZNF385A, REPIN1	1687	499	16802	0.798372	1	1	100
INTERPRO	IPR015880:Zinc finger, C2H2-like	36	1.89274	0.978441	ZBTB32, ZFP64, ZNF389, ZMAT4, ZNF296, GLIS2, ZNF800, ZNF511, ZNF638, ZIC2, HIC2, ZNF775, ZNF774, OVOL3, ZSCAN26, ZNF74, SCRT1, FIZ1, ZNF423, ZBTB49, ZNF280A, ZBTB7A, ZNF280B, ZNF644, ZNF567, KLF13, KLF15, ZSCAN2, CHAMP1, ZBTB24, ZNF341, ZNF385B, ZNF438, ZNF385A, REPIN1	1687	469	16802	0.764497	1	1	100
INTERPRO	IPR013087:Zinc finger C2H2-type/integrase DNA-binding domain	30	1.57729	0.985714	ZBTB32, ZFP64, ZNF389, GLIS2, ZNF296, ZNF800, ZNF511, ZIC2, ATF2, HIC2, ZNF775, ZNF774, OVOL3, ZSCAN26, ZNF74, SCRT1, FIZ1, ZNF423, ZBTB49, ZBTB7A, ZNF644, ZNF567, KLF13, KLF15, CHAMP1, ZSCAN2, ZBTB24, ZNF341, ZNF438, REPIN1	1687	410	16802	0.728758	1	1	100
SMART	SM00355:ZnF_C2H2	36	1.89274	0.995671	ZBTB32, ZFP64, ZNF389, ZMAT4, ZNF296, GLIS2, ZNF800, ZNF511, ZNF638, ZIC2, HIC2, ZNF775, ZNF774, OVOL3, ZSCAN26, ZNF74, SCRT1, FIZ1, ZNF423, ZBTB49, ZNF280A, ZBTB7A, ZNF280B, ZNF644, ZNF567, KLF13, KLF15, ZSCAN2, CHAMP1, ZBTB24, ZNF341, ZNF385B, ZNF438, ZNF385A, REPIN1	951	469	8740	0.705441	1	1	100
Annotation Cluster 171	Enrichment Score: 0.03400663673537954
Category	Term	Count	%	PValue	Genes	List Total	Pop Hits	Pop Total	Fold Enrichment	Bonferroni	Benjamini	FDR
GOTERM_CC_DIRECT	GO:0005913~cell-cell adherens junction	8	0.42061	0.819555	STX5, F11R, NDRG1, ZYX, RPL7A, NECTIN4, CD200, CTNNA2	1535	92	15461	0.875853	1	0.998616	100
GOTERM_BP_DIRECT	GO:0098609~cell-cell adhesion	4	0.210305	0.973624	STX5, F11R, UNC5D, RPL7A	1419	67	13824	0.581616	1	1	100
GOTERM_MF_DIRECT	GO:0098641~cadherin binding involved in cell-cell adhesion	3	0.157729	0.990857	STX5, F11R, RPL7A	1298	65	13095	0.465628	1	1	100
Annotation Cluster 172	Enrichment Score: 0.030563756758329817
Category	Term	Count	%	PValue	Genes	List Total	Pop Hits	Pop Total	Fold Enrichment	Bonferroni	Benjamini	FDR
INTERPRO	IPR003877:SPla/RYanodine receptor SPRY	5	0.262881	0.914604	TRIM5, SPSB4, HNRNPU, FBXO45, TRIML1	1687	67	16802	0.743261	1	1	100
SMART	SM00449:SPRY	5	0.262881	0.938322	TRIM5, SPSB4, HNRNPU, FBXO45, TRIML1	951	66	8740	0.696237	1	0.999978	100
INTERPRO	IPR001870:B30.2/SPRY domain	5	0.262881	0.943461	TRIM5, SPSB4, HNRNPU, FBXO45, TRIML1	1687	73	16802	0.682171	1	1	100
Annotation Cluster 173	Enrichment Score: 0.024307173100850784
Category	Term	Count	%	PValue	Genes	List Total	Pop Hits	Pop Total	Fold Enrichment	Bonferroni	Benjamini	FDR
GOTERM_CC_DIRECT	GO:0005882~intermediate filament	5	0.262881	0.796875	NES, LMNA, BFSP2, MNS1, SYNM	1535	54	15461	0.932622	1	0.998123	100
INTERPRO	IPR001664:Intermediate filament protein	4	0.210305	0.980029	NES, LMNA, BFSP2, SYNM	1687	72	16802	0.553316	1	1	100
INTERPRO	IPR018039:Intermediate filament protein, conserved site	3	0.157729	0.980713	NES, LMNA, SYNM	1687	56	16802	0.533555	1	1	100
UP_KEYWORDS	Intermediate filament	3	0.157729	0.991359	LMNA, BFSP2, SYNM	1756	66	17808	0.460965	1	0.999792	100
SMART	SM01391:SM01391	3	0.157729	0.995549	LMNA, BFSP2, SYNM	951	66	8740	0.417742	1	1	100
Annotation Cluster 174	Enrichment Score: 0.02075297124556549
Category	Term	Count	%	PValue	Genes	List Total	Pop Hits	Pop Total	Fold Enrichment	Bonferroni	Benjamini	FDR
UP_KEYWORDS	Membrane	539	28.3386	0.851665	SLC9A9, PEAR1, SLC9A5, SGMS1, SLC52A2, TMEM141, ACBD5, GNG8, CLPTM1L, APP, NKPD1, TECRL, KCNK5, GNG2, LRRC7, BOTA-T2R10B, PTPRK, TIMMDC1, BSG, GBP6, LOC100125776, TMIE, CDHR2, LHFP, UBE2J2, CYP2E1, YIF1A, SIRPA, LOC512440, SURF4, ROR2, T2R12, BOLA-DYA, BOLA-DYB, ERBB2, BCL2L1, CHCHD6, SORCS3, HCRTR2, DAGLA, UPK1B, LFNG, ACER3, SECTM1A, TMEM115, BOLA-DOB, SYNE4, TMEM117, ARF1, KCNJ9, RGS5, RGS7, T…	1756	5650	17808	0.967455	1	0.9818	100
UP_KEYWORDS	Transmembrane	449	23.6067	0.989108	SLC9A9, PEAR1, SLC9A5, SGMS1, SLC52A2, ACBD5, TMEM141, CLPTM1L, APP, NKPD1, TECRL, KCNK5, BOTA-T2R10B, TIMMDC1, PTPRK, BSG, LOC100125776, TMIE, CDHR2, UBE2J2, CYP2E1, LHFP, SIRPA, YIF1A, LOC512440, SURF4, ROR2, T2R12, BOLA-DYA, BOLA-DYB, ERBB2, BCL2L1, SORCS3, HCRTR2, DAGLA, UPK1B, LFNG, ACER3, SECTM1A, TMEM115, SYNE4, BOLA-DOB, TMEM117, KCNJ9, CD200, KCNK17, GLRA1, TRPV2, DPP10, LTC4S, SIRPB1, F…	1756	4953	17808	0.919324	1	0.999719	100
UP_KEYWORDS	Transmembrane helix	447	23.5016	0.989548	SLC9A9, PEAR1, SLC9A5, SGMS1, SLC52A2, ACBD5, TMEM141, CLPTM1L, APP, NKPD1, TECRL, KCNK5, BOTA-T2R10B, TIMMDC1, PTPRK, BSG, LOC100125776, TMIE, CDHR2, UBE2J2, CYP2E1, LHFP, SIRPA, YIF1A, LOC512440, SURF4, ROR2, T2R12, BOLA-DYA, BOLA-DYB, ERBB2, BCL2L1, SORCS3, HCRTR2, DAGLA, UPK1B, LFNG, ACER3, TMEM115, SYNE4, BOLA-DOB, TMEM117, KCNJ9, CD200, KCNK17, GLRA1, TRPV2, DPP10, LTC4S, SIRPB1, FAM168B, T…	1756	4935	17808	0.918567	1	0.999729	100
GOTERM_CC_DIRECT	GO:0016021~integral component of membrane	378	19.8738	0.99092	SLC9A9, ADCY1, PEAR1, HM13, SYT4, SLC9A5, QPCTL, FGFRL1, LPAR3, GGT1, DNAJB12, MEGF10, MOG, ADORA1, TMEM141, ACBD5, CLPTM1L, ATCAY, LOC788573, APP, NKPD1, TECRL, TMUB1, PSENEN, ADGRB1, PI16, SAYSD1, WC-7, CYHR1, CHRNA3, BOTA-T2R10B, TIMMDC1, PTPRK, BOLA, F11R, BSG, LOC100125776, TMIE, OR4D9, UBE2J2, CYP2E1, LHFP, SIRPA, LHFPL3, CRHR2, LHFPL2, LETM1, LOC512440, SURF4, TMEM184A, ROR2, T2R12, BOLA-D…	1535	4185	15461	0.909757	1	1	100
Annotation Cluster 175	Enrichment Score: 0.00938381577842114
Category	Term	Count	%	PValue	Genes	List Total	Pop Hits	Pop Total	Fold Enrichment	Bonferroni	Benjamini	FDR
INTERPRO	IPR011011:Zinc finger, FYVE/PHD-type	8	0.42061	0.953284	FGD2, KMT2E, WDFY1, MLPH, ZFYVE16, ASH1L, KDM5A, ZFYVE21	1687	116	16802	0.686875	1	1	100
INTERPRO	IPR019786:Zinc finger, PHD-type, conserved site	3	0.157729	0.982387	KMT2E, ASH1L, KDM5A	1687	57	16802	0.524194	1	1	100
INTERPRO	IPR001965:Zinc finger, PHD-type	4	0.210305	0.986766	KMT2E, ASH1L, PHF11, KDM5A	1687	77	16802	0.517387	1	1	100
SMART	SM00249:PHD	4	0.210305	0.992535	KMT2E, ASH1L, PHF11, KDM5A	951	77	8740	0.47742	1	1	100
Annotation Cluster 176	Enrichment Score: 4.091180976147324E-10
Category	Term	Count	%	PValue	Genes	List Total	Pop Hits	Pop Total	Fold Enrichment	Bonferroni	Benjamini	FDR
UP_KEYWORDS	Receptor	87	4.57413	1	NRP2, QRFPR, PPARA, F2RL3, GRIK1, GLRA1, GABRB2, GRIK2, TRPV2, SORL1, LPAR3, RORB, SLC52A2, VIPR2, ADORA1, SIRPB1, EDNRA, PGR, LOC788573, PTGIR, IGFLR1, CALCRL, NR2F2, CHRNA3, T2R65A, BOTA-T2R10B, LOC100125776, ADGRE5, OR4D9, NECTIN4, FSHR, GRM1, GPR37L1, LRPAP1, CRHR2, GRM3, CHRM4, LRP10, IGF2R, GRM7, T2R12, ROR2, GPR17, ADGRA1, NRBP2, ITGAL, GPR183, FGFR3, FFAR4, LOC519282, ITGB5, EPHB3, HCRTR2…	1756	1461	17808	0.603893	1	1	100
UP_KEYWORDS	Transducer	44	2.31335	1	QRFPR, F2RL3, GPR183, LOC519282, GNA11, GNG13, LPAR3, ADORA1, VIPR2, PLCL2, HCRTR2, EDNRA, GNG8, LOC788573, PTGIR, GNG2, CALCRL, PLCB1, PLCB2, T2R65A, BOTA-T2R10B, GPR158, LOC100125776, ADGRE5, CELSR2, OR4D9, PTGFR, FSHR, GRM1, GPR37L1, LOC785144, CRHR2, OR12D2, PLCE1, GRM3, CHRM4, P2RY11, GRM7, P2RY14, TBXA2R, T2R12, GPR17, ADGRL2	1756	1099	17808	0.406018	1	1	100
INTERPRO	IPR000276:G protein-coupled receptor, rhodopsin-like	25	1.31441	1	QRFPR, F2RL3, GPR183, GPR146, LOC100125776, FFAR4, LOC519282, LPAR3, OR4D9, PTGFR, ADORA1, FSHR, GPR37L1, LOC785144, HCRTR2, EDNRA, LOC788573, OR12D2, PTGIR, CHRM4, P2RY11, P2RY14, TBXA2R, GPR17	1687	1051	16802	0.23691	1	1	100
UP_KEYWORDS	G-protein coupled receptor	36	1.89274	1	QRFPR, F2RL3, GPR183, LOC519282, LPAR3, ADORA1, VIPR2, HCRTR2, EDNRA, LOC788573, PTGIR, CALCRL, BOTA-T2R10B, T2R65A, GPR158, LOC100125776, ADGRE5, CELSR2, OR4D9, PTGFR, FSHR, GRM1, GPR37L1, LOC785144, CRHR2, OR12D2, GRM3, CHRM4, P2RY11, GRM7, P2RY14, TBXA2R, T2R12, GPR17, ADGRL2	1756	1053	17808	0.346709	1	1	100
GOTERM_MF_DIRECT	GO:0004930~G-protein coupled receptor activity	28	1.47213	1	QRFPR, GPR146, GPR183, FFAR4, LOC519282, LOC788573, PTGIR, ADGRB1, BOTA-T2R10B, T2R65A, GPR158, LOC100125776, ADGRE5, CELSR2, OR4D9, GRM1, LOC785144, CRHR2, GRM3, OR12D2, CHRM4, SFRP1, GRM7, T2R12, GPR17, ADGRL2, ADGRA1	1298	932	13095	0.303091	1	1	100
INTERPRO	IPR017452:GPCR, rhodopsin-like, 7TM	25	1.31441	1	QRFPR, F2RL3, GPR183, GPR146, LOC100125776, FFAR4, LOC519282, LPAR3, OR4D9, PTGFR, ADORA1, FSHR, GPR37L1, LOC785144, HCRTR2, EDNRA, LOC788573, OR12D2, PTGIR, CHRM4, P2RY11, P2RY14, TBXA2R, GPR17	1687	1067	16802	0.233357	1	1	100
Annotation Cluster 177	Enrichment Score: -0.0
Category	Term	Count	%	PValue	Genes	List Total	Pop Hits	Pop Total	Fold Enrichment	Bonferroni	Benjamini	FDR
UP_KEYWORDS	Olfaction	6	0.315457	1	LOC788573, OR12D2, LOC100125776, LOC519282, OR4D9, LOC785144	1756	780	17808	0.0780095	1	1	100
KEGG_PATHWAY	bta04740:Olfactory transduction	12	0.630915	1	GNAL, LOC788573, OR12D2, LOC100125776, LOC519282, CAMK2G, CALM3, CAMK2B, OR4D9, PRKG1, CALM2, LOC785144	725	1062	7583	0.118184	1	1	100
GOTERM_MF_DIRECT	GO:0004984~olfactory receptor activity	6	0.315457	1	LOC788573, OR12D2, LOC100125776, LOC519282, OR4D9, LOC785144	1298	780	13095	0.0776046	1	1	100
UP_KEYWORDS	Sensory transduction	12	0.630915	1	UNC119, LOC788573, OR12D2, LOC100125776, LOC519282, T2R12, OR4D9, SCNN1B, RLBP1, BOTA-T2R10B, LOC785144, T2R65A	1756	843	17808	0.144359	1	1	100
INTERPRO	IPR000725:Olfactory receptor	6	0.315457	1	LOC788573, OR12D2, LOC100125776, LOC519282, OR4D9, LOC785144	1687	780	16802	0.076613	1	1	100

## Sheet: Duplication
Annotation Cluster 1	Enrichment Score: 7.110576056275881
Category	Term	Count	%	PValue	Genes	List Total	Pop Hits	Pop Total	Fold Enrichment	Bonferroni	Benjamini	FDR
INTERPRO	IPR003597:Immunoglobulin C1-set	28	4.26829	1.41125e-22	BOLA, BLA-DQB, LOC100297192, CD1B, LOC616942, MGC126945, BOLA-A, SIRPB1, CD1D, BOLA-DQA2, BOLA-DOB, MIC1, MIC2, TARP, BOLA-DQA5, IGLL1, JSP.1, BOLA-DQB, BOLA-DYA, BOLA-N, LOC509513, LOC524810, BOLA-DYB, LOC100848815	584	66	16802	12.2057	1.39714e-19	1.39714e-19	2.22688e-19
SMART	SM00407:IGc1	28	4.26829	2.0155e-22	BOLA, BLA-DQB, LOC100297192, CD1B, LOC616942, MGC126945, BOLA-A, SIRPB1, CD1D, BOLA-DQA2, BOLA-DOB, MIC1, MIC2, TARP, BOLA-DQA5, IGLL1, JSP.1, BOLA-DQB, BOLA-DYA, BOLA-N, LOC509513, LOC524810, BOLA-DYB, LOC100848815	320	65	8740	11.7654	4.51472e-20	4.51472e-20	2.57305e-19
INTERPRO	IPR003006:Immunoglobulin/major histocompatibility complex, conserved site	21	3.20122	1.25197e-16	BOLA, LOC100297192, BLA-DQB, MGC126945, BOLA-A, SIRPB1, BOLA-DQA2, BOLA-DOB, BOLA-DQA5, IGLL1, BOLA-DQB, JSP.1, BOLA-N, BOLA-DYA, LOC524810, BOLA-DYB, LOC100848815	584	51	16802	11.8467	1.09912e-13	5.4956e-14	1.77636e-13
INTERPRO	IPR011162:MHC classes I/II-like antigen recognition protein	22	3.35366	3.2977e-16	BOLA, BLA-DQB, CD1B, LOC616942, MGC126945, BOLA-A, CD1D, BOLA-DQA2, BOLA-DOB, MIC1, MIC2, BOLA-DQA5, JSP.1, BOLA-DQB, BOLA-N, BOLA-DYA, BOLA-DYB, LOC100848815	584	60	16802	10.5492	3.29736e-13	1.09912e-13	5.21805e-13
INTERPRO	IPR007110:Immunoglobulin-like domain	47	7.16463	1.6584e-11	LRIT3, CADM1, BLA-DQB, FGFRL1, LRRC4B, KIT, SIRPB1, VCAM1, IGSF11, MIC1, MIC2, SEMA3D, IGLL1, NRG1, BOLA-N, LOC509513, LOC100848815, BOLA, PTPRK, HAVCR1, VSTM2A, CNTN5, LOC100297192, VSTM1, CD1B, TIMD4, LOC616942, MGC126945, BOLA-A, CD1D, BOLA-DQA2, BOLA-DOB, TARP, BOLA-DQA5, PDGFRL, JSP.1, BOLA-DQB, SEMA4D, BOLA-DYA, MYLK, LOC524810, BOLA-DYB, KALRN	584	435	16802	3.10854	1.64181e-08	4.10453e-09	2.61686e-08
KEGG_PATHWAY	bta05320:Autoimmune thyroid disease	17	2.59146	3.51094e-11	BOLA, IFNAC, BLA-DQB, IFNAH, MGC126945, BOLA-A, BOLA-DQA2, BOLA-DOB, BOLA-DQA5, BOLA-DQB, JSP.1, LOC509513, BOLA-N, LOC524810, BOLA-DYB, LOC100848815	241	61	7583	8.76886	8.32094e-09	8.32094e-09	4.52272e-08
KEGG_PATHWAY	bta05330:Allograft rejection	15	2.28659	1.7477e-10	BOLA, BLA-DQB, MGC126945, BOLA-A, BOLA-DQA2, BOLA-DOB, BOLA-DQA5, JSP.1, BOLA-DQB, LOC509513, BOLA-N, LOC524810, BOLA-DYB, LOC100848815	241	49	7583	9.63206	4.14206e-08	2.07103e-08	2.25135e-07
KEGG_PATHWAY	bta05332:Graft-versus-host disease	14	2.13415	2.61191e-10	BOLA-DQA2, BOLA-DOB, BOLA, BOLA-DQA5, BLA-DQB, BOLA-DQB, JSP.1, LOC509513, BOLA-N, MGC126945, BOLA-A, LOC100848815, BOLA-DYB	241	42	7583	10.4882	6.19021e-08	2.06341e-08	3.3646e-07
INTERPRO	IPR011161:MHC class I-like antigen recognition	14	2.13415	9.36655e-10	BOLA, MIC1, MIC2, CD1B, JSP.1, BOLA-N, LOC616942, MGC126945, BOLA-A, CD1D	584	42	16802	9.59018	9.27288e-07	1.85458e-07	1.47799e-06
INTERPRO	IPR013783:Immunoglobulin-like fold	53	8.07927	1.1082e-09	LRIT3, CADM1, PLXNA2, FGFRL1, LRRC4B, SIRPB1, MIC1, MIC2, SEMA3D, IGLL1, LOC509513, NRG1, VASN, ATF7IP, BOLA, PTPRK, CNTN5, PTPRG, TIMD4, LOC616942, BOLA-A, BOLA-DQA2, TARP, BOLA-DQA5, PDGFRL, BOLA-DQB, JSP.1, SEMA4D, BOLA-DYA, LOC524810, BOLA-DYB, KALRN, PLXNC1, BLA-DQB, KIT, VCAM1, IGSF11, BOLA-N, LOC100848815, HAVCR1, VSTM2A, LOC100297192, VSTM1, CD1B, MGC126945, CD1D, BOLA-DOB, GBE1, MYLK	584	599	16802	2.54564	1.09712e-06	1.82853e-07	1.74868e-06
INTERPRO	IPR001039:MHC class I, alpha chain, alpha1/alpha2	10	1.52439	1.30041e-09	BOLA, JSP.1, BOLA-N, LOC616942, MGC126945, BOLA-A	584	17	16802	16.9239	1.2874e-06	1.83915e-07	2.05198e-06
KEGG_PATHWAY	bta04940:Type I diabetes mellitus	14	2.13415	4.90204e-09	BOLA-DQA2, BOLA-DOB, BOLA, BOLA-DQA5, BLA-DQB, BOLA-DQB, JSP.1, LOC509513, BOLA-N, MGC126945, BOLA-A, LOC100848815, BOLA-DYB	241	52	7583	8.47127	1.16178e-06	2.90446e-07	6.31469e-06
INTERPRO	IPR010579:MHC class I, alpha chain, C-terminal	8	1.21951	6.40466e-09	BOLA, JSP.1, BOLA-N, BOLA-A	584	10	16802	23.0164	6.34059e-06	7.92576e-07	1.01062e-05
KEGG_PATHWAY	bta04612:Antigen processing and presentation	16	2.43902	8.68707e-09	BOLA, BLA-DQB, MGC126945, BOLA-A, BOLA-DQA2, BOLA-DOB, BOLA-DQA5, TAP2, JSP.1, BOLA-DQB, LOC509513, BOLA-N, KLRC1, BOLA-DYB, LOC100848815	241	75	7583	6.71248	2.05883e-06	4.11767e-07	1.11905e-05
KEGG_PATHWAY	bta05416:Viral myocarditis	15	2.28659	2.27455e-08	BOLA, BLA-DQB, MGC126945, BOLA-A, BOLA-DQA2, BOLA-DOB, BOLA-DQA5, JSP.1, BOLA-DQB, LOC509513, BOLA-N, LOC524810, BOLA-DYB, LOC100848815	241	69	7583	6.84016	5.39067e-06	8.98447e-07	2.93002e-05
GOTERM_CC_DIRECT	GO:0042612~MHC class I protein complex	8	1.21951	6.05246e-08	BOLA, JSP.1, BOLA-N, BOLA-A	513	13	15461	18.5467	1.94282e-05	1.94282e-05	8.17132e-05
GOTERM_BP_DIRECT	GO:0002474~antigen processing and presentation of peptide antigen via MHC class I	8	1.21951	6.22813e-08	BOLA, JSP.1, BOLA-N, BOLA-A	461	13	13824	18.4535	9.1923e-05	9.1923e-05	0.000103281
UP_KEYWORDS	MHC I	8	1.21951	6.84743e-08	BOLA, JSP.1, BOLA-N, BOLA-A	601	13	17808	18.2342	1.84194e-05	9.20975e-06	8.99791e-05
KEGG_PATHWAY	bta04514:Cell adhesion molecules (CAMs)	20	3.04878	3.30235e-07	BOLA, CADM1, BLA-DQB, NLGN1, LRRC4B, NRXN1, MGC126945, BOLA-A, VCAM1, BOLA-DQA2, BOLA-DOB, BOLA-DQA5, BOLA-DQB, JSP.1, LOC509513, BOLA-N, NEGR1, BOLA-DYB, LOC100848815	241	154	7583	4.08633	7.82625e-05	1.11807e-05	0.0004254
UP_KEYWORDS	Immunity	21	3.20122	4.57736e-07	TNFAIP8L2, BOLA, BLA-DQB, BOLA-A, BOLA-DQA2, BOLA-DOB, NOD2, ATG5, BOLA-DQA5, CFH, IRF3, BOLA-DQB, JSP.1, BOLA-N, BOLA-DYA, BOLA-DYB, LOC100848815	601	160	17808	3.88902	0.000123124	4.10429e-05	0.00060149
KEGG_PATHWAY	bta05168:Herpes simplex infection	22	3.35366	5.10885e-07	HMGN1, BOLA, IFNAC, OAS1X, BLA-DQB, NFKBIA, IFNAH, MGC126945, BOLA-A, BOLA-DQA2, BOLA-DOB, GTF2I, BOLA-DQA5, IFNB1, TAP2, IRF3, BOLA-DQB, JSP.1, BOLA-N, BOLA-DYB, LOC100848815	241	190	7583	3.64328	0.000121073	1.51349e-05	0.000658109
GOTERM_BP_DIRECT	GO:0006955~immune response	24	3.65854	8.05113e-07	BOLA, OAS1X, BLA-DQB, OAS1Z, SECTM1A, BOLA-A, BOLA-DQA2, C8A, C8B, BOLA-DOB, LOC751574, BOLA-DQA5, IGLL1, BOLA-DQB, JSP.1, BOLA-N, BOLA-DYA, BOLA-DYB, LOC100848815, BLNK	461	215	13824	3.34738	0.00118764	0.000396037	0.00133511
GOTERM_BP_DIRECT	GO:0002504~antigen processing and presentation of peptide or polysaccharide antigen via MHC class II	8	1.21951	9.99085e-07	BOLA-DQA2, BOLA-DOB, BOLA-DQA5, BLA-DQB, BOLA-DQB, BOLA-DYA, LOC100848815, BOLA-DYB	461	18	13824	13.3275	0.00147356	0.000368595	0.00165676
UP_KEYWORDS	MHC II	8	1.21951	1.09586e-06	BOLA-DQA2, BOLA-DOB, BOLA-DQA5, BLA-DQB, BOLA-DQB, BOLA-DYA, LOC100848815, BOLA-DYB	601	18	17808	13.1692	0.000294744	7.36941e-05	0.00144002
INTERPRO	IPR014745:MHC class II, alpha/beta chain, N-terminal	8	1.21951	1.33206e-06	BOLA-DQA2, BOLA-DOB, BOLA-DQA5, BLA-DQB, BOLA-DQB, BOLA-DYA, LOC100848815, BOLA-DYB	584	18	16802	12.7869	0.00131787	0.000109889	0.0021019
GOTERM_CC_DIRECT	GO:0042613~MHC class II protein complex	8	1.21951	1.49425e-06	BOLA-DQA2, BOLA-DOB, BOLA-DQA5, BLA-DQB, BOLA-DQB, BOLA-DYA, LOC100848815, BOLA-DYB	513	19	15461	12.6899	0.000479539	0.000239798	0.00201734
KEGG_PATHWAY	bta04145:Phagosome	19	2.89634	2.91315e-06	CGN1, BOLA, MSR1, BLA-DQB, MGC126945, BOLA-A, BOLA-DQA2, BOLA-DOB, BOLA-DQA5, TAP2, BOLA-DQB, JSP.1, PLA2R1, BOLA-N, ATP6V0D2, LOC524810, BOLA-DYB, LOC100848815	241	161	7583	3.71323	0.000690178	7.671e-05	0.00375258
KEGG_PATHWAY	bta05310:Asthma	9	1.37195	1.56183e-05	BOLA-DQA2, BOLA-DOB, BOLA-DQA5, BLA-DQB, BOLA-DQB, LOC509513, LOC524810, LOC100848815, BOLA-DYB	241	37	7583	7.65358	0.00369472	0.000370088	0.0201173
KEGG_PATHWAY	bta05152:Tuberculosis	18	2.7439	5.50873e-05	IFNAC, BLA-DQB, IFNAH, ARHGEF12, AKT1, BOLA-DQA2, BOLA-DOB, NOD2, BOLA-DQA5, IFNB1, PPP3CC, BOLA-DQB, NOS2, PLA2R1, ATP6V0D2, LOC524810, BOLA-DYB, LOC100848815	241	181	7583	3.12909	0.0129712	0.00118621	0.0709389
KEGG_PATHWAY	bta05150:Staphylococcus aureus infection	10	1.52439	8.65163e-05	BOLA-DQA2, BOLA-DOB, BOLA-DQA5, BLA-DQB, CFH, BOLA-DQB, LOC509513, LOC524810, LOC100848815, BOLA-DYB	241	59	7583	5.33301	0.0202964	0.00170731	0.111391
KEGG_PATHWAY	bta04672:Intestinal immune network for IgA production	9	1.37195	0.000301207	BOLA-DQA2, BOLA-DOB, BOLA-DQA5, BLA-DQB, BOLA-DQB, LOC509513, LOC524810, LOC100848815, BOLA-DYB	241	55	7583	5.14877	0.0689075	0.005477	0.387314
KEGG_PATHWAY	bta05164:Influenza A	16	2.43902	0.000365378	IFNAC, OAS1X, BLA-DQB, DDX39B, NFKBIA, IFNAH, BOLA-DQA2, AKT1, BOLA-DOB, BOLA-DQA5, IFNB1, IRF3, BOLA-DQB, MAP2K6, BOLA-DYB, LOC100848815	241	173	7583	2.91003	0.0829657	0.00616736	0.469651
KEGG_PATHWAY	bta05140:Leishmaniasis	10	1.52439	0.000368593	BOLA-DQA2, BOLA-DOB, BOLA-DQA5, BLA-DQB, NFKBIA, BOLA-DQB, NOS2, LOC524810, LOC100848815, BOLA-DYB	241	71	7583	4.43165	0.0836644	0.00580791	0.473774
KEGG_PATHWAY	bta05322:Systemic lupus erythematosus	16	2.43902	0.000495547	BLA-DQB, H2B, SSB, BOLA-DQA2, C8A, C8B, BOLA-DOB, HIST1H2BN, BOLA-DQA5, BOLA-DQB, LOC509513, LOC524810, BOLA-DYB, LOC100848815	241	178	7583	2.82829	0.110836	0.00731523	0.636477
KEGG_PATHWAY	bta05166:HTLV-I infection	20	3.04878	0.000847074	BOLA, BLA-DQB, ADCY6, NFKBIA, FZD3, MGC126945, BOLA-A, VCAM1, BOLA-DQA2, AKT1, BOLA-DOB, BOLA-DQA5, PPP3CC, BOLA-DQB, JSP.1, LOC509513, BOLA-N, BOLA-DYB, LOC100848815	241	269	7583	2.33939	0.181958	0.0117447	1.08571
KEGG_PATHWAY	bta05145:Toxoplasmosis	12	1.82927	0.00150526	AKT1, BOLA-DQA2, BOLA-DOB, BOLA-DQA5, BLA-DQB, NFKBIA, BOLA-DQB, NOS2, BIRC3, MAP2K6, LOC100848815, BOLA-DYB	241	121	7583	3.12047	0.300238	0.0196388	1.92179
KEGG_PATHWAY	bta05321:Inflammatory bowel disease (IBD)	9	1.37195	0.00155359	BOLA-DQA2, BOLA-DOB, NOD2, BOLA-DQA5, BLA-DQB, BOLA-DQB, LOC509513, LOC100848815, BOLA-DYB	241	70	7583	4.04547	0.30822	0.0192072	1.98293
INTERPRO	IPR001003:MHC class II, alpha chain, N-terminal	4	0.609756	0.00204259	BOLA-DQA2, BOLA-DQA5, BOLA-DYA, LOC100848815	584	8	16802	14.3853	0.867905	0.0842483	3.1749
SMART	SM00920:SM00920	4	0.609756	0.00235276	BOLA-DQA2, BOLA-DQA5, BOLA-DYA, LOC100848815	320	8	8740	13.6562	0.410004	0.161281	2.96238
KEGG_PATHWAY	bta05323:Rheumatoid arthritis	10	1.52439	0.00301488	BOLA-DQA2, BOLA-DOB, BOLA-DQA5, BLA-DQB, BOLA-DQB, LOC509513, ATP6V0D2, LOC524810, LOC100848815, BOLA-DYB	241	95	7583	3.31208	0.511104	0.0351478	3.81489
INTERPRO	IPR000353:MHC class II, beta chain, N-terminal	4	0.609756	0.00415536	BOLA-DOB, BLA-DQB, BOLA-DQB, BOLA-DYB	584	10	16802	11.5082	0.983794	0.146622	6.35938
SMART	SM00921:SM00921	4	0.609756	0.00477446	BOLA-DOB, BLA-DQB, BOLA-DQB, BOLA-DYB	320	10	8740	10.925	0.65769	0.2351	5.92691
Annotation Cluster 2	Enrichment Score: 5.4243227793975315
Category	Term	Count	%	PValue	Genes	List Total	Pop Hits	Pop Total	Fold Enrichment	Bonferroni	Benjamini	FDR
INTERPRO	IPR012848:Propeptide, peptidase A1	11	1.67683	2.58647e-08	PAG17, PAG19, MGC157405, PAG16, PAG15, MGC157408, PAG21, PAG20, PAG4, PAG6, PAG1	584	29	16802	10.913	2.56057e-05	2.84511e-06	4.08131e-05
INTERPRO	IPR001461:Peptidase A1	11	1.67683	7.58226e-08	PAG17, PAG19, MGC157405, PAG16, PAG15, MGC157408, PAG21, PAG20, PAG4, PAG6, PAG1	584	32	16802	9.88988	7.50616e-05	7.50641e-06	0.000119644
GOTERM_BP_DIRECT	GO:0030163~protein catabolic process	12	1.82927	1.07953e-07	AKT1, PAG17, PAG19, MGC157405, PAG16, PAG15, MGC157408, PAG21, PAG20, PAG4, PAG6, PAG1	461	43	13824	8.36846	0.000159327	7.96665e-05	0.000179018
INTERPRO	IPR021109:Aspartic peptidase	11	1.67683	3.50024e-07	PAG17, PAG19, MGC157405, PAG16, PAG15, MGC157408, PAG21, PAG20, PAG4, PAG6, PAG1	584	37	16802	8.55341	0.000346464	3.15017e-05	0.000552319
GOTERM_MF_DIRECT	GO:0004190~aspartic-type endopeptidase activity	11	1.67683	8.08281e-07	PAG17, PAG19, MGC157405, PAG16, PAG15, MGC157408, PAG21, PAG20, PAG4, PAG6, PAG1	446	41	13095	7.87734	0.000408099	0.000408099	0.00116558
UP_KEYWORDS	Aspartyl protease	9	1.37195	4.81198e-06	PAG17, MGC157405, PAG16, PAG15, PAG21, PAG20, PAG4, PAG6, PAG1	601	30	17808	8.88918	0.00129359	0.000258852	0.00632304
INTERPRO	IPR001969:Peptidase aspartic, active site	9	1.37195	5.96241e-06	PAG17, MGC157405, PAG16, PAG15, PAG21, PAG20, PAG4, PAG6, PAG1	584	30	16802	8.63116	0.00588542	0.000453959	0.00940796
GOTERM_BP_DIRECT	GO:0006508~proteolysis	16	2.43902	0.000755708	PAG17, F12, PAG19, PAG16, PAG15, MGC157408, PAG21, PAG20, PAG6, ECE1, MGC157405, TMEM59, RELN, PAG4, DPP6, PAG1	461	175	13824	2.74167	0.672362	0.200021	1.24583
UP_KEYWORDS	Protease	16	2.43902	0.11684	PAG17, F12, PAG16, PAG15, PAG21, PAG20, PAG6, ECE1, MGC157405, PSMA3, USP37, SPCS1, RELN, PAG4, PAG1, USP45	601	317	17808	1.49555	1	0.684158	80.4599
Annotation Cluster 3	Enrichment Score: 3.431171721352692
Category	Term	Count	%	PValue	Genes	List Total	Pop Hits	Pop Total	Fold Enrichment	Bonferroni	Benjamini	FDR
PIR_SUPERFAMILY	PIRSF000097:aldo-keto reductase	6	0.914634	9.78982e-05	AKR1C3, LOC785762, LOC527068, LOC782061, LOC538060, AKR1D1	54	15	1521	11.2667	0.00478576	0.00478576	0.0938251
INTERPRO	IPR018170:Aldo/keto reductase, conserved site	6	0.914634	0.000111171	AKR1C3, LOC785762, LOC527068, LOC782061, LOC538060, AKR1D1	584	15	16802	11.5082	0.104224	0.00685547	0.175278
INTERPRO	IPR020471:Aldo/keto reductase subgroup	6	0.914634	0.000111171	AKR1C3, LOC785762, LOC527068, LOC782061, LOC538060, AKR1D1	584	15	16802	11.5082	0.104224	0.00685547	0.175278
INTERPRO	IPR001395:Aldo/keto reductase	6	0.914634	0.000383602	AKR1C3, LOC785762, LOC527068, LOC782061, LOC538060, AKR1D1	584	19	16802	9.08544	0.316029	0.0220957	0.603591
INTERPRO	IPR023210:NADP-dependent oxidoreductase domain	6	0.914634	0.000496973	AKR1C3, LOC785762, LOC527068, LOC782061, LOC538060, AKR1D1	584	20	16802	8.63116	0.388674	0.0269699	0.781324
GOTERM_MF_DIRECT	GO:0016491~oxidoreductase activity	10	1.52439	0.0112202	DCT, AKR1C3, LOC785762, NDOR1, TECRL, LOC527068, LOC782061, SUMF1, LOC538060, AKR1D1	446	108	13095	2.71861	0.996648	0.850342	15.0167
Annotation Cluster 4	Enrichment Score: 2.9419125047480907
Category	Term	Count	%	PValue	Genes	List Total	Pop Hits	Pop Total	Fold Enrichment	Bonferroni	Benjamini	FDR
INTERPRO	IPR018116:Somatotropin hormone, conserved site	6	0.914634	5.04787e-05	PRP9, LOC100298767, PRP-VII, PRP14, PRP2, PRP3	584	13	16802	13.2787	0.048747	0.00356329	0.0796231
INTERPRO	IPR001400:Somatotropin hormone	6	0.914634	7.62854e-05	PRP9, LOC100298767, PRP-VII, PRP14, PRP2, PRP3	584	14	16802	12.3302	0.0727439	0.00502237	0.120306
INTERPRO	IPR012351:Four-helical cytokine, core	9	1.37195	0.00648147	PRP9, IFNAC, LOC100298767, IFNB1, IFNAH, PRP-VII, PRP14, PRP2, PRP3	584	80	16802	3.23669	0.9984	0.205397	9.75185
UP_KEYWORDS	Hormone	8	1.21951	0.00844022	PRP9, LOC100298767, NPPC, PRP-VII, GAL, PRP14, PRP2, PRP3	601	69	17808	3.43543	0.897721	0.223796	10.5401
INTERPRO	IPR009079:Four-helical cytokine-like, core	9	1.37195	0.00926531	PRP9, IFNAC, LOC100298767, IFNB1, IFNAH, PRP-VII, PRP14, PRP2, PRP3	584	85	16802	3.04629	0.999901	0.257158	13.6605
Annotation Cluster 5	Enrichment Score: 2.2374155225671553
Category	Term	Count	%	PValue	Genes	List Total	Pop Hits	Pop Total	Fold Enrichment	Bonferroni	Benjamini	FDR
GOTERM_MF_DIRECT	GO:0005525~GTP binding	25	3.81098	0.000731068	GBP6, GBP5, OPA1, RABL6, LOC512867, RAB39A, GIMAP7, GTPBP10, LOC512486, LOC511617, GNAL, GFM2, RAB35, GUCY1B3, GBP4, GNL2, EEFSEC, SAR1A, RAB21, EHD4, RHOH	446	345	13095	2.12761	0.308799	0.168615	1.04908
INTERPRO	IPR015894:Guanylate-binding protein, N-terminal	5	0.762195	0.00187152	GBP6, GBP5, LOC512486, GBP4	584	16	16802	8.9908	0.843475	0.0808419	2.91266
GOTERM_MF_DIRECT	GO:0003924~GTPase activity	13	1.98171	0.0157487	GNAL, GFM2, GBP6, GBP5, OPA1, RAB35, LOC512486, GTPBP10, GBP4, EEFSEC, GNL2, RAB21	446	174	13095	2.19364	0.99967	0.865218	20.4602
UP_KEYWORDS	GTP-binding	14	2.13415	0.0521126	GBP6, OPA1, GBP5, RABL6, GTPBP10, LOC512486, GNAL, GFM2, GUCY1B3, GBP4, SAR1A, RAB21, RHOH	601	233	17808	1.78038	0.999999	0.571244	50.5039
Annotation Cluster 6	Enrichment Score: 2.084611194495202
Category	Term	Count	%	PValue	Genes	List Total	Pop Hits	Pop Total	Fold Enrichment	Bonferroni	Benjamini	FDR
INTERPRO	IPR001304:C-type lectin	11	1.67683	0.00110674	CLEC1A, KLRB1, LOC100336869, CGN1, LY75, LOC100847738, CLEC3A, PLA2R1, CLEC5A, CD302, KLRC1	584	90	16802	3.5164	0.665887	0.0560657	1.73216
SMART	SM00034:CLECT	11	1.67683	0.0013151	CLEC1A, KLRB1, LOC100336869, CGN1, LY75, LOC100847738, CLEC3A, PLA2R1, CLEC5A, CD302, KLRC1	320	88	8740	3.41406	0.255302	0.137041	1.66597
INTERPRO	IPR016187:C-type lectin fold	12	1.82927	0.00164167	CLEC1A, KLRB1, LOC100336869, CGN1, LY75, LOC100847738, CLEC3A, SUMF1, PLA2R1, CLEC5A, CD302, KLRC1	584	111	16802	3.11033	0.803402	0.074533	2.55928
INTERPRO	IPR016186:C-type lectin-like	11	1.67683	0.00305991	CLEC1A, KLRB1, LOC100336869, CGN1, LY75, LOC100847738, CLEC3A, PLA2R1, CLEC5A, CD302, KLRC1	584	103	16802	3.07258	0.951875	0.118751	4.72072
INTERPRO	IPR018378:C-type lectin, conserved site	4	0.609756	0.177916	CGN1, LY75, CLEC3A, PLA2R1	584	42	16802	2.74005	1	0.962647	95.4561
UP_KEYWORDS	Lectin	5	0.762195	0.238846	CLEC1A, CGN1, CLEC3A, PLA2R1, CD302	601	74	17808	2.00207	1	0.811477	97.23
Annotation Cluster 7	Enrichment Score: 1.9996569164734217
Category	Term	Count	%	PValue	Genes	List Total	Pop Hits	Pop Total	Fold Enrichment	Bonferroni	Benjamini	FDR
UP_KEYWORDS	Defensin	5	0.762195	0.0048354	DEFB5, EBD, DEFB4A, DEFB1, DEFB122A	601	21	17808	7.05491	0.728523	0.150396	6.17079
GOTERM_BP_DIRECT	GO:0042742~defense response to bacterium	9	1.37195	0.00543641	COCH, DEFB5, NOD2, EBD, LOC781146, NOS2, DEFB4A, DEFB1, DEFB122A	461	81	13824	3.33189	0.99968	0.683184	8.64322
INTERPRO	IPR006080:Beta defensin/Neutrophil defensin	4	0.609756	0.0072338	DEFB5, EBD, DEFB4A, DEFB1	584	12	16802	9.59018	0.999244	0.219519	10.8242
SMART	SM00048:DEFSN	4	0.609756	0.008291	DEFB5, EBD, DEFB4A, DEFB1	320	12	8740	9.10417	0.845092	0.311325	10.0833
UP_KEYWORDS	Antimicrobial	7	1.06707	0.00935033	DEFB5, EBD, LOC781146, LYZ, DEFB4A, DEFB1, DEFB122A	601	54	17808	3.84101	0.920107	0.223305	11.6131
INTERPRO	IPR001855:Beta defensin type	4	0.609756	0.011367	DEFB5, EBD, DEFB4A, DEFB1	584	14	16802	8.22016	0.999988	0.297901	16.5057
UP_KEYWORDS	Antibiotic	5	0.762195	0.0600083	DEFB5, EBD, DEFB4A, DEFB1, DEFB122A	601	44	17808	3.36712	1	0.564971	55.6561
Annotation Cluster 8	Enrichment Score: 1.601824527192909
Category	Term	Count	%	PValue	Genes	List Total	Pop Hits	Pop Total	Fold Enrichment	Bonferroni	Benjamini	FDR
UP_SEQ_FEATURE	region of interest:Calmodulin-binding	4	0.609756	0.00780309	KCNH1, STRN3, NOS2, MYLK	225	12	6267	9.28444	0.996218	0.844202	11.1664
UP_KEYWORDS	Calmodulin-binding	6	0.914634	0.0260085	KCNH1, STRN3, EDF1, NOS2, MYLK, FBXL2	601	50	17808	3.55567	0.999166	0.420331	29.2692
GOTERM_MF_DIRECT	GO:0005516~calmodulin binding	6	0.914634	0.0771161	KCNH1, STRN3, EDF1, NOS2, MYLK, FBXL2	446	67	13095	2.62934	1	0.94469	68.5659
Annotation Cluster 9	Enrichment Score: 1.4911294758646034
Category	Term	Count	%	PValue	Genes	List Total	Pop Hits	Pop Total	Fold Enrichment	Bonferroni	Benjamini	FDR
INTERPRO	IPR000562:Fibronectin, type II, collagen-binding	4	0.609756	0.011367	LY75, F12, BSP1, PLA2R1	584	14	16802	8.22016	0.999988	0.297901	16.5057
SMART	SM00059:FN2	4	0.609756	0.0129962	LY75, F12, BSP1, PLA2R1	320	14	8740	7.80357	0.946616	0.342036	15.3802
INTERPRO	IPR013806:Kringle-like fold	3	0.457317	0.227588	LY75, F12, BSP1	584	26	16802	3.31968	1	0.976707	98.3005
Annotation Cluster 10	Enrichment Score: 1.4795577725435944
Category	Term	Count	%	PValue	Genes	List Total	Pop Hits	Pop Total	Fold Enrichment	Bonferroni	Benjamini	FDR
INTERPRO	IPR001190:Speract/scavenger receptor	5	0.762195	0.0214792	MSR1, CD163L1, WC1-8, WC-7, WC1.3	584	31	16802	4.64041	1	0.449602	29.0095
SMART	SM00202:SR	5	0.762195	0.0251952	MSR1, CD163L1, WC1-8, WC-7, WC1.3	320	31	8740	4.40524	0.996707	0.510566	27.803
INTERPRO	IPR017448:Speract/scavenger receptor-related	5	0.762195	0.0264651	MSR1, CD163L1, WC1-8, WC-7, WC1.3	584	33	16802	4.35917	1	0.502805	34.5073
GOTERM_MF_DIRECT	GO:0005044~scavenger receptor activity	5	0.762195	0.0842866	MSR1, CD163L1, WC1-8, WC-7, WC1.3	446	49	13095	2.99602	1	0.937908	71.91
Annotation Cluster 11	Enrichment Score: 1.415622578337333
Category	Term	Count	%	PValue	Genes	List Total	Pop Hits	Pop Total	Fold Enrichment	Bonferroni	Benjamini	FDR
UP_KEYWORDS	Glycoprotein	60	9.14634	0.000953148	KCNH1, MSR1, GLRA1, GPR161, BSP1, GPLD1, AKT1, HIST1H2BN, P4HA1, TMEM59, SERPINA5, APOH, CFH, MC5R, DPP6, CTBS, PRP2, PAG1, PRP3, COCH, PGAP3, F12, ESR1, NRXN1, CNGA1, GPR37L1, ERGIC3, CLEC1A, LYNX1, CD163L1, F5, IFNB1, MC2R, PDGFRL, PMP22, EXT2, EMP2, BLA-DQB, KIT, DCT, IGSF11, LY6D, ECE1, KRT8, SLCO3A1, PLA2R1, BOLA-N, UPK2, CGN1, GPR158, GLRB, NCEH1, KCNB2, H2B, ORM1, HSP90B1, SFRP1, SUMF1, FA…	601	1157	17808	1.53659	0.22626	0.0359823	1.24527
UP_SEQ_FEATURE	signal peptide	55	8.38415	0.00106472	GLRA1, BSP1, GPLD1, P4HA1, TMEM59, SERPINA5, CFH, APOH, CTBS, PAG1, PRP2, PRP3, COCH, PGAP3, BOLA, F12, LYZ, NRXN1, GAL, GPR37L1, BOLA-DQA2, LYNX1, CD163L1, F5, BOLA-DQA5, IFNB1, PDGFRL, NPPC, JSP.1, BOLA-DYA, BOLA-DYB, IFNAC, BLA-DQB, KIT, DEFB4A, VCAM1, DCT, DEFB5, IGSF11, LY6D, PLA2R1, BOLA-N, UPK2, CGN1, GLRB, ORM1, HSP90B1, EBD, SFRP1, LOC781146, CLEC3A, SUMF1	225	1010	6267	1.51677	0.531625	0.531625	1.59728
UP_SEQ_FEATURE	disulfide bond	42	6.40244	0.0177546	IFNAC, MSR1, GLRA1, GPR161, BLA-DQB, BSP1, DEFB4A, KIT, PRKG1, DEFB5, IGSF11, LY6D, ECE1, CFH, APOH, PLA2R1, BOLA-N, DPP6, PRP2, PAG1, PRP3, COCH, CGN1, F12, GLRB, LYZ, NRXN1, GPR37L1, CLEC1A, ORM1, HSP90B1, CD163L1, LYNX1, F5, SFRP1, EBD, IFNB1, LOC781146, CLEC3A, PDGFRL, NPPC, SUMF1	225	830	6267	1.40945	0.999997	0.880663	23.7208
UP_SEQ_FEATURE	glycosylation site:N-linked (GlcNAc...)	46	7.0122	0.0463142	KCNH1, MSR1, GLRA1, GPR161, BLA-DQB, GPLD1, KIT, DCT, IGSF11, ECE1, P4HA1, TMEM59, SERPINA5, CFH, APOH, MC5R, SLCO3A1, PLA2R1, BOLA-N, DPP6, CTBS, UPK2, PAG1, COCH, PGAP3, CGN1, F12, GLRB, NCEH1, KCNB2, NRXN1, CNGA1, GPR37L1, ERGIC3, CLEC1A, ORM1, HSP90B1, CD163L1, F5, SFRP1, IFNB1, PDGFRL, MC2R, SUMF1, FAM155A, EMP2	225	988	6267	1.29682	1	0.985308	51.1671
UP_SEQ_FEATURE	topological domain:Cytoplasmic	29	4.42073	0.462439	KCNH1, MSR1, GLRA1, GPR161, BLA-DQB, KIT, DCT, IGSF11, ECE1, TMEM59, MC5R, VMP1, PLA2R1, BOLA-N, DPP6, UPK2, PGAP3, GLRB, NCEH1, KCNB2, NRXN1, GPR37L1, ITPR1, CNGA1, ERGIC3, CLEC1A, MC2R, SPCS1, GPAM	225	760	6267	1.06282	1	1	99.9916
UP_SEQ_FEATURE	transmembrane region	47	7.16463	0.484154	CYP2U1, KCNH1, MSR1, GLRA1, GPR161, C21H14ORF180, BLA-DQB, LMF1, KIT, TVP23B, DCT, IGSF11, TMEM144, ECE1, TECRL, TMEM59, TMEM125, MC5R, SLCO3A1, SLC35F5, VMP1, PLA2R1, BOLA-N, DPP6, UPK2, PGAP3, RNF144B, GLRB, NCEH1, TBXAS1, KCNB2, CYP20A1, NRXN1, CNGA1, ITPR1, GPR37L1, ERGIC3, REEP5, CLEC1A, TMEM65, MC2R, FAM155A, SPCS1, SLC15A4, PMP22, GPAM, EMP2	225	1269	6267	1.0316	1	1	99.9955
UP_SEQ_FEATURE	topological domain:Extracellular	19	2.89634	0.659451	GLRB, MSR1, GLRA1, GPR161, BLA-DQB, NRXN1, KIT, CNGA1, GPR37L1, CLEC1A, IGSF11, ECE1, TMEM59, MC2R, MC5R, VMP1, PLA2R1, DPP6, BOLA-N	225	540	6267	0.980025	1	1	100
Annotation Cluster 12	Enrichment Score: 1.4001829889253896
Category	Term	Count	%	PValue	Genes	List Total	Pop Hits	Pop Total	Fold Enrichment	Bonferroni	Benjamini	FDR
INTERPRO	IPR001148:Alpha carbonic anhydrase	4	0.609756	0.022998	CA10, PTPRG, CA5A, CA1	584	18	16802	6.39346	1	0.463419	30.7283
SMART	SM01057:SM01057	4	0.609756	0.0261665	CA10, PTPRG, CA5A, CA1	320	18	8740	6.06944	0.997366	0.483111	28.7159
INTERPRO	IPR023561:Carbonic anhydrase, alpha-class	3	0.457317	0.104717	CA10, CA5A, CA1	584	16	16802	5.39448	1	0.883193	82.5433
Annotation Cluster 13	Enrichment Score: 1.3288348250154232
Category	Term	Count	%	PValue	Genes	List Total	Pop Hits	Pop Total	Fold Enrichment	Bonferroni	Benjamini	FDR
INTERPRO	IPR003599:Immunoglobulin subtype	22	3.35366	0.00592909	PTPRK, LRIT3, VSTM2A, HAVCR1, CNTN5, CADM1, LOC100297192, FGFRL1, LRRC4B, TIMD4, KIT, SIRPB1, VCAM1, IGSF11, TARP, PDGFRL, IGLL1, LOC509513, NRG1, MYLK, LOC524810, KALRN	584	331	16802	1.91224	0.997225	0.195912	8.95682
SMART	SM00409:IG	22	3.35366	0.00954259	PTPRK, LRIT3, VSTM2A, HAVCR1, CNTN5, CADM1, LOC100297192, FGFRL1, LRRC4B, TIMD4, KIT, SIRPB1, VCAM1, IGSF11, TARP, PDGFRL, IGLL1, LOC509513, NRG1, MYLK, LOC524810, KALRN	320	331	8740	1.81533	0.88326	0.300904	11.5213
INTERPRO	IPR013106:Immunoglobulin V-set	11	1.67683	0.0274211	IGSF11, HAVCR1, VSTM2A, CADM1, TARP, LOC100297192, TIMD4, IGLL1, LOC509513, LOC524810, SIRPB1	584	143	16802	2.21312	1	0.506284	35.5147
INTERPRO	IPR003598:Immunoglobulin subtype 2	12	1.82927	0.0598544	VCAM1, LRIT3, IGSF11, CADM1, CNTN5, PDGFRL, FGFRL1, LRRC4B, KIT, NRG1, MYLK, KALRN	584	186	16802	1.85616	1	0.735081	62.2399
UP_KEYWORDS	Immunoglobulin domain	10	1.52439	0.071992	VCAM1, IGSF11, CADM1, LOC100297192, PDGFRL, IGLL1, KIT, LOC524810, SIRPB1, MYLK	601	152	17808	1.94938	1	0.615981	62.5363
SMART	SM00408:IGc2	12	1.82927	0.0781496	VCAM1, LRIT3, IGSF11, CADM1, CNTN5, PDGFRL, FGFRL1, LRRC4B, KIT, NRG1, MYLK, KALRN	320	186	8740	1.7621	1	0.753922	64.6129
SMART	SM00406:IGv	6	0.914634	0.179527	IGSF11, LOC100297192, IGLL1, LOC509513, LOC524810, SIRPB1	320	82	8740	1.99848	1	0.90298	92.0032
INTERPRO	IPR013098:Immunoglobulin I-set	7	1.06707	0.249543	VCAM1, PTPRK, FGFRL1, LRRC4B, NRG1, MYLK, KALRN	584	122	16802	1.65077	1	0.980692	98.9218
Annotation Cluster 14	Enrichment Score: 1.2904691093679148
Category	Term	Count	%	PValue	Genes	List Total	Pop Hits	Pop Total	Fold Enrichment	Bonferroni	Benjamini	FDR
UP_KEYWORDS	cGMP-binding	3	0.457317	0.0212668	PDE5A, PRKG1, CNGA1	601	7	17808	12.6988	0.996919	0.408847	24.6083
UP_KEYWORDS	cGMP	3	0.457317	0.0789376	PDE5A, PRKG1, CNGA1	601	14	17808	6.34942	1	0.602131	66.058
GOTERM_MF_DIRECT	GO:0030553~cGMP binding	3	0.457317	0.0800951	PDE5A, PRKG1, CNGA1	446	14	13095	6.29164	1	0.939835	69.9978
Annotation Cluster 15	Enrichment Score: 1.2632444819833384
Category	Term	Count	%	PValue	Genes	List Total	Pop Hits	Pop Total	Fold Enrichment	Bonferroni	Benjamini	FDR
INTERPRO	IPR008069:Cytochrome P450, E-class, group I, CYP2D-like	3	0.457317	0.00352279	CYP2U1, MGC127055, CYP2D14	584	3	16802	28.7705	0.969612	0.130423	5.41638
COG_ONTOLOGY	Secondary metabolites biosynthesis, transport, and catabolism	8	1.21951	0.0105998	CYP2U1, CYP3A4, CYP4A11, TBXAS1, MGC127055, F5, CYP2D14, CYP20A1	59	72	1671	3.14689	0.200513	0.200513	7.89879
INTERPRO	IPR001128:Cytochrome P450	7	1.06707	0.0149462	CYP2U1, CYP3A4, CYP4A11, TBXAS1, MGC127055, CYP2D14, CYP20A1	584	58	16802	3.47231	1	0.363499	21.15
INTERPRO	IPR002401:Cytochrome P450, E-class, group I	6	0.914634	0.0192527	CYP2U1, CYP4A11, TBXAS1, MGC127055, CYP2D14, CYP20A1	584	45	16802	3.83607	1	0.422985	26.4173
GOTERM_MF_DIRECT	GO:0016712~oxidoreductase activity, acting on paired donors, with incorporation or reduction of molecular oxygen, reduced flavin or flavoprotein as one donor, and incorporation of one atom of oxygen	4	0.609756	0.021756	CYP2U1, CYP3A4, MGC127055, CYP2D14	446	18	13095	6.52466	0.999985	0.891565	27.1812
UP_KEYWORDS	Heme	9	1.37195	0.0254937	CYP2U1, CYP3A4, CYP4A11, TBXAS1, MGC127055, CYP2D14, GUCY1B3, CYP20A1, NOS2	601	105	17808	2.53977	0.999038	0.439482	28.7764
INTERPRO	IPR017972:Cytochrome P450, conserved site	6	0.914634	0.02903	CYP2U1, CYP3A4, CYP4A11, TBXAS1, MGC127055, CYP2D14	584	50	16802	3.45247	1	0.51767	37.1776
UP_KEYWORDS	Monooxygenase	7	1.06707	0.0362796	CYP2U1, CYP3A4, CYP4A11, TBXAS1, MGC127055, CYP2D14, CYP20A1	601	73	17808	2.84129	0.999952	0.484547	38.467
UP_SEQ_FEATURE	metal ion-binding site:Iron (heme axial ligand)	5	0.762195	0.0453855	CYP2U1, TBXAS1, CYP2D14, CYP20A1, NOS2	225	38	6267	3.66491	1	0.991124	50.4433
GOTERM_MF_DIRECT	GO:0020037~heme binding	9	1.37195	0.0519077	CYP2U1, CYP3A4, CYP4A11, TBXAS1, MGC127055, CYP2D14, GUCY1B3, CYP20A1, NOS2	446	120	13095	2.20207	1	0.96543	53.6369
GOTERM_MF_DIRECT	GO:0005506~iron ion binding	10	1.52439	0.053112	CYP2U1, CYP3A4, CYP4A11, TBXAS1, MGC127055, CYP2D14, P4HA1, AOX4, AGMO, CYP20A1	446	142	13095	2.06768	1	0.936455	54.4789
UP_KEYWORDS	Iron	12	1.82927	0.100552	CYP2U1, CYP3A4, CYP4A11, TBXAS1, MGC127055, CYP2D14, P4HA1, AOX4, GUCY1B3, CYP20A1, NOS2, CIAPIN1	601	211	17808	1.68515	1	0.665936	75.1561
UP_KEYWORDS	Oxidoreductase	17	2.59146	0.263447	CYP3A4, CYP2U1, TBXAS1, ME2, AIFM2, CYP2D14, BCKDHB, CYP20A1, GPD1L, CYP4A11, NDOR1, MGC127055, TECRL, P4HA1, SUMF1, NOS2, PRODH	601	397	17808	1.26882	1	0.826238	98.2012
KEGG_PATHWAY	bta00140:Steroid hormone biosynthesis	4	0.609756	0.269348	CYP3A4, MGC127055, CYP2D14, AKR1D1	241	57	7583	2.20805	1	0.747744	98.2447
GOTERM_MF_DIRECT	GO:0004497~monooxygenase activity	3	0.457317	0.296918	CYP4A11, TBXAS1, CYP20A1	446	32	13095	2.75259	1	0.996781	99.3781
GOTERM_MF_DIRECT	GO:0016705~oxidoreductase activity, acting on paired donors, with incorporation or reduction of molecular oxygen	3	0.457317	0.296918	CYP4A11, TBXAS1, CYP20A1	446	32	13095	2.75259	1	0.996781	99.3781
KEGG_PATHWAY	bta00590:Arachidonic acid metabolism	3	0.457317	0.677805	CYP2U1, CYP4A11, TBXAS1	241	73	7583	1.29307	1	0.924303	100
Annotation Cluster 16	Enrichment Score: 1.2243807644195488
Category	Term	Count	%	PValue	Genes	List Total	Pop Hits	Pop Total	Fold Enrichment	Bonferroni	Benjamini	FDR
INTERPRO	IPR008405:Apolipoprotein L	3	0.457317	0.0164303	APOL3, LOC510193	584	6	16802	14.3853	1	0.382691	23.0039
GOTERM_MF_DIRECT	GO:0008289~lipid binding	7	1.06707	0.06005	APOL3, PPARA, AP2A2, PFN3, LOC510193, COQ9	446	82	13095	2.50643	1	0.941754	59.0593
GOTERM_BP_DIRECT	GO:0042157~lipoprotein metabolic process	3	0.457317	0.0872092	APOL3, LOC510193	461	15	13824	5.9974	1	0.997137	77.9789
GOTERM_BP_DIRECT	GO:0006869~lipid transport	4	0.609756	0.147149	APOL3, SERPINA5, LOC510193	461	40	13824	2.9987	1	0.999002	92.8604
Annotation Cluster 17	Enrichment Score: 1.0428559119875176
Category	Term	Count	%	PValue	Genes	List Total	Pop Hits	Pop Total	Fold Enrichment	Bonferroni	Benjamini	FDR
INTERPRO	IPR023795:Protease inhibitor I4, serpin, conserved site	5	0.762195	0.0417391	LOC511106, SERPINA5, SERPINB7, SERPINB2	584	38	16802	3.7856	1	0.633945	48.9702
INTERPRO	IPR023796:Serpin domain	5	0.762195	0.0610712	LOC511106, SERPINA5, SERPINB7, SERPINB2	584	43	16802	3.34541	1	0.734821	63.0037
INTERPRO	IPR000215:Serpin family	5	0.762195	0.0610712	LOC511106, SERPINA5, SERPINB7, SERPINB2	584	43	16802	3.34541	1	0.734821	63.0037
SMART	SM00093:SERPIN	5	0.762195	0.0705897	LOC511106, SERPINA5, SERPINB7, SERPINB2	320	43	8740	3.17587	1	0.745	60.724
GOTERM_MF_DIRECT	GO:0004867~serine-type endopeptidase inhibitor activity	4	0.609756	0.5556	SERPINA5, SERPINB7, SERPINB2	446	85	13095	1.38169	1	0.999803	99.9992
Annotation Cluster 18	Enrichment Score: 1.0058850351595663
Category	Term	Count	%	PValue	Genes	List Total	Pop Hits	Pop Total	Fold Enrichment	Bonferroni	Benjamini	FDR
GOTERM_MF_DIRECT	GO:0004553~hydrolase activity, hydrolyzing O-glycosyl compounds	3	0.457317	0.0432824	GBE1, KLB, CTBS	446	10	13095	8.8083	1	0.958915	47.1688
INTERPRO	IPR017853:Glycoside hydrolase, superfamily	5	0.762195	0.0843551	GBE1, KLB, SI, HEXB, CTBS	584	48	16802	2.99693	1	0.825339	75.1072
INTERPRO	IPR013781:Glycoside hydrolase, catalytic domain	4	0.609756	0.105433	GBE1, KLB, HEXB, CTBS	584	33	16802	3.48734	1	0.880111	82.7626
GOTERM_BP_DIRECT	GO:0005975~carbohydrate metabolic process	6	0.914634	0.24607	GPD1L, KLB, SI, HEXB, ABO, CTBS	461	101	13824	1.78141	1	0.999718	99.0757
Annotation Cluster 19	Enrichment Score: 0.9850823208073662
Category	Term	Count	%	PValue	Genes	List Total	Pop Hits	Pop Total	Fold Enrichment	Bonferroni	Benjamini	FDR
GOTERM_MF_DIRECT	GO:0050660~flavin adenine dinucleotide binding	6	0.914634	0.0526406	GSR, NDOR1, AIFM2, AOX4, NOS2, DUS1L	446	60	13095	2.9361	1	0.951892	54.151
UP_KEYWORDS	FAD	6	0.914634	0.132608	NDOR1, AIFM2, AOX4, NOS2, ETFB, PRODH	601	80	17808	2.2223	1	0.720747	84.5789
UP_KEYWORDS	Flavoprotein	6	0.914634	0.158804	NDOR1, AIFM2, AOX4, NOS2, ETFB, PRODH	601	85	17808	2.09157	1	0.745433	89.6937
Annotation Cluster 20	Enrichment Score: 0.9745432652504832
Category	Term	Count	%	PValue	Genes	List Total	Pop Hits	Pop Total	Fold Enrichment	Bonferroni	Benjamini	FDR
UP_KEYWORDS	Antimicrobial	7	1.06707	0.00935033	DEFB5, EBD, LOC781146, LYZ, DEFB4A, DEFB1, DEFB122A	601	54	17808	3.84101	0.920107	0.223305	11.6131
GOTERM_BP_DIRECT	GO:0050830~defense response to Gram-positive bacterium	4	0.609756	0.340676	LOC781146, LYZ, H2B, DEFB1	461	62	13824	1.93464	1	0.999958	99.9
GOTERM_BP_DIRECT	GO:0050829~defense response to Gram-negative bacterium	3	0.457317	0.374285	LOC781146, LYZ, DEFB1	461	39	13824	2.30669	1	0.999976	99.958
Annotation Cluster 21	Enrichment Score: 0.9023169082150219
Category	Term	Count	%	PValue	Genes	List Total	Pop Hits	Pop Total	Fold Enrichment	Bonferroni	Benjamini	FDR
GOTERM_CC_DIRECT	GO:0016021~integral component of membrane	160	24.3902	0.0230832	CYP3A4, SLC13A5, LOC787625, SYT4, C21H14ORF180, CYP2D14, FGFRL1, ADCY6, LRRC4B, SLC25A21, LOC100336869, MIC1, TMEM144, LOC788572, LOC751574, MIC2, TECRL, WC-7, PQLC3, KLRB1, PTPRK, BOLA, KCND2, LOC100125776, PTPRG, LOC100271685, SLC34A1, TIMD4, CORO7, LOC616942, BOLA-A, ERGIC3, LOC514011, BOLA-DQA2, BOLA-DQA5, LOC100847738, LOC512440, MC2R, BOLA-DYA, MGAT5, GBP4, PMP22, EMP2, ADGRA1, SLC40A1, EXT…	513	4185	15461	1.15224	0.999445	0.917821	27.0427
UP_KEYWORDS	Membrane	203	30.9451	0.160157	CYP3A4, LOC787625, SLC13A5, SYT4, CADM1, C21H14ORF180, PLXNA2, CYP2D14, ADCY6, FGFRL1, LRRC4B, TVP23B, SLC25A21, LOC100336869, TMEM144, LOC788572, MIC1, MIC2, LOC751574, ATG5, TECRL, WC-7, GNG5, MTUS1, RAB21, PQLC3, KLRB1, PTPRK, BOLA, GBP6, LOC100125776, KCND2, ROCK2, PTPRG, LOC100271685, STRN3, SLC34A1, TIMD4, CORO7, LOC616942, BOLA-A, CNGA1, ERGIC3, BOLA-DQA2, LYNX1, BOLA-DQA5, LOC512440, LOC1…	601	5650	17808	1.0646	1	0.738538	89.9093
UP_KEYWORDS	Transmembrane	176	26.8293	0.241061	CYP3A4, SLC13A5, LOC787625, SYT4, CADM1, C21H14ORF180, PLXNA2, CYP2D14, FGFRL1, ADCY6, LRRC4B, TVP23B, SLC25A21, LOC100336869, MIC1, TMEM144, LOC788572, LOC751574, MIC2, TECRL, WC-7, PQLC3, KLRB1, BOLA, PTPRK, KCND2, LOC100125776, PTPRG, LOC100271685, SLC34A1, TIMD4, LOC616942, BOLA-A, CNGA1, ERGIC3, BOLA-DQA2, BOLA-DQA5, LOC100847738, LOC512440, MC2R, BOLA-DYA, MGAT5, GBP4, PMP22, EMP2, ADGRA1, …	601	4953	17808	1.05289	1	0.800717	97.3341
UP_KEYWORDS	Transmembrane helix	174	26.5244	0.275907	CYP3A4, SLC13A5, LOC787625, SYT4, CADM1, C21H14ORF180, PLXNA2, CYP2D14, FGFRL1, ADCY6, LRRC4B, TVP23B, SLC25A21, LOC100336869, MIC1, TMEM144, LOC788572, MIC2, TECRL, WC-7, PQLC3, KLRB1, BOLA, PTPRK, KCND2, LOC100125776, PTPRG, LOC100271685, SLC34A1, TIMD4, LOC616942, BOLA-A, CNGA1, ERGIC3, BOLA-DQA2, BOLA-DQA5, LOC100847738, LOC512440, MC2R, BOLA-DYA, MGAT5, GBP4, PMP22, EMP2, ADGRA1, SLC40A1, EX…	601	4935	17808	1.04473	1	0.823927	98.5625
Annotation Cluster 22	Enrichment Score: 0.8774380245434826
Category	Term	Count	%	PValue	Genes	List Total	Pop Hits	Pop Total	Fold Enrichment	Bonferroni	Benjamini	FDR
INTERPRO	IPR001214:SET domain	5	0.762195	0.0843551	KMT2E, PRDM9, ASH1L, PRDM5, SETMAR	584	48	16802	2.99693	1	0.825339	75.1072
GOTERM_MF_DIRECT	GO:0042800~histone methyltransferase activity (H3-K4 specific)	3	0.457317	0.112076	KMT2E, ASH1L, SETMAR	446	17	13095	5.18135	1	0.964384	81.9886
SMART	SM00317:SET	4	0.609756	0.134263	KMT2E, ASH1L, PRDM5, SETMAR	320	35	8740	3.12143	1	0.850388	84.1273
KEGG_PATHWAY	bta00310:Lysine degradation	4	0.609756	0.243593	KMT2E, LOC534913, ASH1L, SETMAR	241	54	7583	2.33072	1	0.740838	97.2574
Annotation Cluster 23	Enrichment Score: 0.8462059188666766
Category	Term	Count	%	PValue	Genes	List Total	Pop Hits	Pop Total	Fold Enrichment	Bonferroni	Benjamini	FDR
KEGG_PATHWAY	bta04611:Platelet activation	11	1.67683	0.00684165	AKT1, TBXAS1, ROCK2, COL27A1, ADCY6, MYL12B, GUCY1B3, PRKG1, ARHGEF12, ITPR1, MYLK	241	127	7583	2.72529	0.80349	0.0712879	8.46377
KEGG_PATHWAY	bta04022:cGMP-PKG signaling pathway	12	1.82927	0.016738	AKT1, MEF2A, GTF2I, ROCK2, ADCY6, PDE5A, PPP3CC, GUCY1B3, PRKG1, CNGA1, ITPR1, MYLK	241	167	7583	2.26094	0.981693	0.153535	19.5424
KEGG_PATHWAY	bta04724:Glutamatergic synapse	8	1.21951	0.0667065	DLGAP1, GRM8, ADCY6, PPP3CC, GRIA4, GNG5, ITPR1, CACNA1A	241	113	7583	2.22759	1	0.45446	58.9056
KEGG_PATHWAY	bta04270:Vascular smooth muscle contraction	8	1.21951	0.0857414	CYP4A11, ROCK2, ADCY6, GUCY1B3, PRKG1, ARHGEF12, ITPR1, MYLK	241	120	7583	2.09765	1	0.507455	68.4862
KEGG_PATHWAY	bta04713:Circadian entrainment	6	0.914634	0.192956	ADCY6, GUCY1B3, GRIA4, PRKG1, GNG5, ITPR1	241	97	7583	1.94627	1	0.693201	93.6806
KEGG_PATHWAY	bta04970:Salivary secretion	5	0.762195	0.26803	ADCY6, LYZ, GUCY1B3, PRKG1, ITPR1	241	83	7583	1.89547	1	0.758786	98.2035
KEGG_PATHWAY	bta04730:Long-term depression	4	0.609756	0.286688	GUCY1B3, PRKG1, ITPR1, CACNA1A	241	59	7583	2.1332	1	0.766779	98.7118
KEGG_PATHWAY	bta04540:Gap junction	5	0.762195	0.310836	ADCY6, GUCY1B3, PRKG1, HTR2B, ITPR1	241	89	7583	1.76768	1	0.770188	99.1734
KEGG_PATHWAY	bta04924:Renin secretion	4	0.609756	0.3478	ADCY6, PPP3CC, GUCY1B3, ITPR1	241	66	7583	1.90695	1	0.799683	99.5937
KEGG_PATHWAY	bta04921:Oxytocin signaling pathway	6	0.914634	0.535404	ROCK2, ADCY6, PPP3CC, GUCY1B3, ITPR1, MYLK	241	153	7583	1.23391	1	0.882042	99.9949
KEGG_PATHWAY	bta04114:Oocyte meiosis	3	0.457317	0.874821	ADCY6, PPP3CC, ITPR1	241	112	7583	0.842805	1	0.981158	100
Annotation Cluster 24	Enrichment Score: 0.8418937763644364
Category	Term	Count	%	PValue	Genes	List Total	Pop Hits	Pop Total	Fold Enrichment	Bonferroni	Benjamini	FDR
UP_KEYWORDS	Metal-binding	72	10.9756	0.0592137	NRP2, CYP3A4, PPARA, GLRA1, CYP2D14, RBM5, ZNF638, CLYBL, CIAPIN1, LOC616948, TRIM5, ZNF184, G2E3, MGC127055, P4HA1, ZFYVE16, SETMAR, NOS2, ZCCHC7, NUDT3, ROCK2, ZFP30, MTA3, ESR1, NRXN1, PRDM9, PAPD4, HNF4A, F5, PDE5A, ASH1L, VSNL1, DIS3L2, GUCY1B3, RELN, CA1, TRIM77, EXT2, ZNF555, KMT2E, CYP2U1, ZNF554, ME2, CA5A, NR3C2, ZCRB1, KIT, DCT, ZNF804B, TRIM64, ECE1, DGKD, LIMD1, SCNM1, PHF20L1, DNAJA…	601	1757	17808	1.21423	1	0.578606	55.161
UP_KEYWORDS	Zinc-finger	34	5.18293	0.0741854	KMT2E, ZNF555, ZNF554, PPARA, RBM5, NR3C2, ZCRB1, ZNF638, ZNF804B, TRIM64, LOC616948, TRIM5, ZNF184, G2E3, DGKD, ZFYVE16, SCNM1, PHF20L1, ZCCHC7, DNAJA2, RNF144B, ROCK2, ZFP30, MTA3, TRIM28, ESR1, PRDM9, HNF4A, ASH1L, CDC42BPA, PHF21A, RPL37A, TRIM77, USP45	601	753	17808	1.3379	1	0.594046	63.6833
UP_KEYWORDS	Zinc	43	6.55488	0.20734	ZNF555, KMT2E, PPARA, ZNF554, GLRA1, CA5A, NR3C2, RBM5, ZCRB1, ZNF638, LOC616948, TRIM64, ZNF804B, DCT, TRIM5, ZNF184, G2E3, ECE1, DGKD, ZFYVE16, SETMAR, LIMD1, SCNM1, PHF20L1, ZCCHC7, DNAJA2, RNF144B, ROCK2, ZFP30, MTA3, TRIM28, ESR1, PRDM9, HNF4A, PDE5A, ASH1L, CDC42BPA, PHF21A, RELN, RPL37A, CA1, TRIM77, USP45	601	1091	17808	1.16784	1	0.798646	95.2799
GOTERM_MF_DIRECT	GO:0008270~zinc ion binding	34	5.18293	0.47098	KMT2E, PPARA, GLRA1, CA5A, RBM5, NR3C2, ZCRB1, ERI2, ZNF638, ZNRF2, TRIM64, LOC616948, TRIM5, G2E3, SCAF11, SETMAR, TNKS, LIMD1, ZCCHC7, RNF144B, MTA3, DTX3, TRIM28, ESR1, UBR2, UBR1, HLTF, BIRC3, HNF4A, ASH1L, PHF21A, CA1, TRIM77, USP45	446	948	13095	1.05303	1	0.999607	99.9897
Annotation Cluster 25	Enrichment Score: 0.7172321767039588
Category	Term	Count	%	PValue	Genes	List Total	Pop Hits	Pop Total	Fold Enrichment	Bonferroni	Benjamini	FDR
INTERPRO	IPR001627:Semaphorin/CD100 antigen	4	0.609756	0.0779972	PLXNC1, PLXNA2, SEMA3D, SEMA4D	584	29	16802	3.96835	1	0.812672	72.2353
SMART	SM00630:Sema	4	0.609756	0.0875932	PLXNC1, PLXNA2, SEMA3D, SEMA4D	320	29	8740	3.76724	1	0.769317	68.972
KEGG_PATHWAY	bta04360:Axon guidance	7	1.06707	0.204037	PLXNC1, ROCK2, PLXNA2, SEMA3D, PPP3CC, SEMA4D, ARHGEF12	241	125	7583	1.76202	1	0.699367	94.7116
INTERPRO	IPR016201:Plexin-like fold	3	0.457317	0.43071	PLXNC1, SEMA3D, SEMA4D	584	42	16802	2.05504	1	0.99735	99.9862
SMART	SM00423:PSI	3	0.457317	0.431913	PLXNC1, SEMA3D, SEMA4D	320	40	8740	2.04844	1	0.980906	99.9268
Annotation Cluster 26	Enrichment Score: 0.7123920654259958
Category	Term	Count	%	PValue	Genes	List Total	Pop Hits	Pop Total	Fold Enrichment	Bonferroni	Benjamini	FDR
GOTERM_BP_DIRECT	GO:0042391~regulation of membrane potential	5	0.762195	0.0992388	KCNH1, GLRB, SLC26A7, POPDC3, CNGA1	461	53	13824	2.82896	1	0.99791	82.3276
INTERPRO	IPR018490:Cyclic nucleotide-binding-like	4	0.609756	0.136049	KCNH1, POPDC3, PRKG1, CNGA1	584	37	16802	3.11033	1	0.928087	90.0497
INTERPRO	IPR014710:RmlC-like jelly roll fold	4	0.609756	0.204525	KCNH1, POPDC3, PRKG1, CNGA1	584	45	16802	2.55738	1	0.969348	97.2964
SMART	SM00100:cNMP	3	0.457317	0.299778	KCNH1, PRKG1, CNGA1	320	30	8740	2.73125	1	0.953586	98.9426
INTERPRO	IPR000595:Cyclic nucleotide-binding domain	3	0.457317	0.331221	KCNH1, PRKG1, CNGA1	584	34	16802	2.53858	1	0.991758	99.825
Annotation Cluster 27	Enrichment Score: 0.687784623157488
Category	Term	Count	%	PValue	Genes	List Total	Pop Hits	Pop Total	Fold Enrichment	Bonferroni	Benjamini	FDR
GOTERM_BP_DIRECT	GO:0006749~glutathione metabolic process	5	0.762195	0.0148665	GSR, GSTT4, ALDH5A1, GSTT1, GSTT2	461	29	13824	5.17017	1	0.936926	21.9937
INTERPRO	IPR004046:Glutathione S-transferase, C-terminal	3	0.457317	0.17649	GSTT4, GSTT1, GSTT2	584	22	16802	3.92326	1	0.963645	95.3301
INTERPRO	IPR004045:Glutathione S-transferase, N-terminal	3	0.457317	0.253531	GSTT4, GSTT1, GSTT2	584	28	16802	3.08256	1	0.979997	99.0087
COG_ONTOLOGY	Posttranslational modification, protein turnover, chaperones	7	1.06707	0.257002	ECE1, GSTT4, PSMD1, GSTT1, GSTT2, IQCA1, DNAJA2	59	124	1671	1.59882	0.998047	0.874999	89.911
GOTERM_MF_DIRECT	GO:0004364~glutathione transferase activity	3	0.457317	0.284213	GSTT4, GSTT1, GSTT2	446	31	13095	2.84139	1	0.99704	99.1948
INTERPRO	IPR010987:Glutathione S-transferase, C-terminal-like	3	0.457317	0.394218	GSTT4, GSTT1, GSTT2	584	39	16802	2.21312	1	0.995968	99.9633
INTERPRO	IPR012336:Thioredoxin-like fold	4	0.609756	0.800262	GSTT4, TXNDC8, GSTT1, GSTT2	584	122	16802	0.943297	1	0.999996	100
Annotation Cluster 28	Enrichment Score: 0.64595552515268
Category	Term	Count	%	PValue	Genes	List Total	Pop Hits	Pop Total	Fold Enrichment	Bonferroni	Benjamini	FDR
INTERPRO	IPR019786:Zinc finger, PHD-type, conserved site	6	0.914634	0.0472284	KMT2E, G2E3, ASH1L, TRIM28, PHF21A, PHF20L1	584	57	16802	3.02848	1	0.671713	53.3927
INTERPRO	IPR011011:Zinc finger, FYVE/PHD-type	7	1.06707	0.215484	KMT2E, G2E3, ZFYVE16, ASH1L, TRIM28, PHF21A, PHF20L1	584	116	16802	1.73615	1	0.972291	97.8279
INTERPRO	IPR001965:Zinc finger, PHD-type	5	0.762195	0.278196	KMT2E, G2E3, ASH1L, TRIM28, PHF21A	584	77	16802	1.86822	1	0.985687	99.4166
SMART	SM00249:PHD	5	0.762195	0.309332	KMT2E, G2E3, ASH1L, TRIM28, PHF21A	320	77	8740	1.77354	1	0.953599	99.1127
INTERPRO	IPR019787:Zinc finger, PHD-finger	3	0.457317	0.67271	KMT2E, TRIM28, PHF21A	584	66	16802	1.30775	1	0.999928	100
Annotation Cluster 29	Enrichment Score: 0.6363841000533265
Category	Term	Count	%	PValue	Genes	List Total	Pop Hits	Pop Total	Fold Enrichment	Bonferroni	Benjamini	FDR
GOTERM_CC_DIRECT	GO:0045095~keratin filament	6	0.914634	0.0326588	KRT18, KRT79, KRT8, KRT78, KRT4, FBF1	513	54	15461	3.34871	0.999976	0.930374	36.1275
INTERPRO	IPR003054:Type II keratin	4	0.609756	0.048983	KRT79, KRT8, KRT78, KRT4	584	24	16802	4.79509	1	0.676975	54.7287
INTERPRO	IPR018039:Intermediate filament protein, conserved site	5	0.762195	0.129125	KRT18, KRT79, KRT8, KRT78, KRT4	584	56	16802	2.5688	1	0.920715	88.7141
UP_KEYWORDS	Intermediate filament	5	0.762195	0.182348	KRT18, KRT79, KRT8, KRT78, KRT4	601	66	17808	2.24474	1	0.768607	92.9025
UP_SEQ_FEATURE	site:Stutter	3	0.457317	0.184691	KRT79, KRT8, KRT78	225	22	6267	3.79818	1	1	95.4329
SMART	SM01391:SM01391	5	0.762195	0.220287	KRT18, KRT79, KRT8, KRT78, KRT4	320	66	8740	2.06913	1	0.929643	95.8274
UP_KEYWORDS	Keratin	4	0.609756	0.23713	KRT18, KRT79, KRT8, KRT78	601	50	17808	2.37045	1	0.816078	97.1468
INTERPRO	IPR001664:Intermediate filament protein	5	0.762195	0.239869	KRT18, KRT79, KRT8, KRT78, KRT4	584	72	16802	1.99795	1	0.978165	98.6803
UP_SEQ_FEATURE	region of interest:Linker 12	3	0.457317	0.331256	KRT79, KRT8, KRT78	225	33	6267	2.53212	1	1	99.7715
UP_SEQ_FEATURE	region of interest:Coil 1A	3	0.457317	0.344449	KRT79, KRT8, KRT78	225	34	6267	2.45765	1	1	99.8309
UP_SEQ_FEATURE	region of interest:Coil 1B	3	0.457317	0.344449	KRT79, KRT8, KRT78	225	34	6267	2.45765	1	1	99.8309
UP_SEQ_FEATURE	region of interest:Linker 1	3	0.457317	0.344449	KRT79, KRT8, KRT78	225	34	6267	2.45765	1	1	99.8309
UP_SEQ_FEATURE	region of interest:Coil 2	3	0.457317	0.357559	KRT79, KRT8, KRT78	225	35	6267	2.38743	1	1	99.8754
UP_SEQ_FEATURE	region of interest:Head	3	0.457317	0.357559	KRT79, KRT8, KRT78	225	35	6267	2.38743	1	1	99.8754
UP_SEQ_FEATURE	region of interest:Tail	3	0.457317	0.42149	KRT79, KRT8, KRT78	225	40	6267	2.089	1	1	99.9745
UP_SEQ_FEATURE	region of interest:Rod	3	0.457317	0.433895	KRT79, KRT8, KRT78	225	41	6267	2.03805	1	1	99.9816
GOTERM_MF_DIRECT	GO:0005198~structural molecule activity	6	0.914634	0.550445	KRT18, KRT79, KRT8, KRT78, KRT4, CTNNA2	446	145	13095	1.21494	1	0.999846	99.999
Annotation Cluster 30	Enrichment Score: 0.6231773433453561
Category	Term	Count	%	PValue	Genes	List Total	Pop Hits	Pop Total	Fold Enrichment	Bonferroni	Benjamini	FDR
GOTERM_MF_DIRECT	GO:0016887~ATPase activity	8	1.21951	0.0638231	ATF7IP, DNAH9, CLPB, KIF15, KIF21A, HLTF, NSF, ATAD2B	446	104	13095	2.25854	1	0.922845	61.3664
INTERPRO	IPR003959:ATPase, AAA-type, core	4	0.609756	0.195552	CLPB, NSF, IQCA1, ATAD2B	584	44	16802	2.6155	1	0.969024	96.7729
INTERPRO	IPR003593:AAA+ ATPase domain	6	0.914634	0.485378	DNAH9, CLPB, TAP2, DMC1, NSF, ATAD2B	584	132	16802	1.30775	1	0.998783	99.9972
SMART	SM00382:AAA	6	0.914634	0.530849	DNAH9, CLPB, TAP2, DMC1, NSF, ATAD2B	320	132	8740	1.24148	1	0.987053	99.9936
Annotation Cluster 31	Enrichment Score: 0.6174207505402199
Category	Term	Count	%	PValue	Genes	List Total	Pop Hits	Pop Total	Fold Enrichment	Bonferroni	Benjamini	FDR
INTERPRO	IPR012351:Four-helical cytokine, core	9	1.37195	0.00648147	PRP9, IFNAC, LOC100298767, IFNB1, IFNAH, PRP-VII, PRP14, PRP2, PRP3	584	80	16802	3.23669	0.9984	0.205397	9.75185
INTERPRO	IPR009079:Four-helical cytokine-like, core	9	1.37195	0.00926531	PRP9, IFNAC, LOC100298767, IFNB1, IFNAH, PRP-VII, PRP14, PRP2, PRP3	584	85	16802	3.04629	0.999901	0.257158	13.6605
GOTERM_BP_DIRECT	GO:0051607~defense response to virus	9	1.37195	0.0571543	LOC616948, TRIM5, IFNAC, OAS1X, IFNB1, OAS1Z, IRF3, IFNAH, GPAM	461	125	13824	2.15906	1	0.996945	62.3166
GOTERM_BP_DIRECT	GO:0031663~lipopolysaccharide-mediated signaling pathway	4	0.609756	0.0648636	AKT1, MTDH, NFKBIA, IRF3	461	28	13824	4.28385	1	0.994537	67.1132
KEGG_PATHWAY	bta05162:Measles	9	1.37195	0.0758509	AKT1, IFNAC, OAS1X, IFNB1, NFKBIA, IRF3, IFNAH, LOC509513, LOC524810	241	140	7583	2.02273	1	0.487102	63.8009
GOTERM_BP_DIRECT	GO:0043330~response to exogenous dsRNA	5	0.762195	0.0890622	IFNAC, IFNB1, NFKBIA, IRF3, IFNAH	461	51	13824	2.9399	1	0.996775	78.7086
KEGG_PATHWAY	bta04622:RIG-I-like receptor signaling pathway	6	0.914634	0.0922753	IFNAC, ATG5, IFNB1, NFKBIA, IRF3, IFNAH	241	76	7583	2.48406	1	0.522962	71.2674
KEGG_PATHWAY	bta04620:Toll-like receptor signaling pathway	7	1.06707	0.115182	AKT1, IFNAC, IFNB1, NFKBIA, IRF3, IFNAH, MAP2K6	241	105	7583	2.09765	1	0.595996	79.328
KEGG_PATHWAY	bta04623:Cytosolic DNA-sensing pathway	5	0.762195	0.126779	IFNAC, IFNB1, NFKBIA, IRF3, IFNAH	241	61	7583	2.57908	1	0.622285	82.5589
KEGG_PATHWAY	bta05160:Hepatitis C	8	1.21951	0.128435	AKT1, PPARA, IFNAC, OAS1X, IFNB1, NFKBIA, IRF3, IFNAH	241	133	7583	1.89262	1	0.605775	82.9801
GOTERM_BP_DIRECT	GO:0045087~innate immune response	12	1.82927	0.136994	TNFAIP8L2, LOC616948, TRIM5, IFNAC, NOD2, ATG5, IFNB1, TRIM28, IRF3, IFNAH, CLEC5A, DEFB122A	461	227	13824	1.58522	1	0.999289	91.3119
GOTERM_MF_DIRECT	GO:0005132~type I interferon receptor binding	3	0.457317	0.359685	IFNAC, IFNB1, IFNAH	446	37	13095	2.38062	1	0.998668	99.8385
GOTERM_BP_DIRECT	GO:0002323~natural killer cell activation involved in immune response	3	0.457317	0.362237	IFNAC, IFNB1, IFNAH	461	38	13824	2.36739	1	0.999973	99.9424
UP_KEYWORDS	Antiviral defense	4	0.609756	0.366319	IFNAC, IFNB1, IRF3, IFNAH	601	64	17808	1.85191	1	0.857433	99.7508
GOTERM_BP_DIRECT	GO:0033141~positive regulation of peptidyl-serine phosphorylation of STAT protein	3	0.457317	0.374285	IFNAC, IFNB1, IFNAH	461	39	13824	2.30669	1	0.999976	99.958
GOTERM_BP_DIRECT	GO:0002286~T cell activation involved in immune response	3	0.457317	0.386239	IFNAC, IFNB1, IFNAH	461	40	13824	2.24902	1	0.999982	99.9695
INTERPRO	IPR000471:Interferon alpha/beta/delta	3	0.457317	0.406506	IFNAC, IFNB1, IFNAH	584	40	16802	2.15779	1	0.996573	99.9734
SMART	SM00076:IFabd	3	0.457317	0.431913	IFNAC, IFNB1, IFNAH	320	40	8740	2.04844	1	0.980906	99.9268
GOTERM_BP_DIRECT	GO:0042100~B cell proliferation	3	0.457317	0.477761	IFNAC, IFNB1, IFNAH	461	48	13824	1.87419	1	0.999995	99.9979
KEGG_PATHWAY	bta05161:Hepatitis B	6	0.914634	0.505711	AKT1, IFNAC, IFNB1, NFKBIA, IRF3, IFNAH	241	148	7583	1.2756	1	0.885687	99.9886
KEGG_PATHWAY	bta04650:Natural killer cell mediated cytotoxicity	5	0.762195	0.509944	IFNAC, IFNB1, PPP3CC, IFNAH, LOC524810	241	117	7583	1.34465	1	0.885495	99.9898
GOTERM_BP_DIRECT	GO:0019221~cytokine-mediated signaling pathway	5	0.762195	0.528574	IFNAC, IFNB1, LRRC4B, IFNAH, KIT	461	114	13824	1.31522	1	0.999998	99.9996
GOTERM_BP_DIRECT	GO:0006959~humoral immune response	3	0.457317	0.560488	IFNAC, IFNB1, IFNAH	461	56	13824	1.60645	1	0.999999	99.9999
GOTERM_BP_DIRECT	GO:0030183~B cell differentiation	3	0.457317	0.650128	IFNAC, IFNB1, IFNAH	461	66	13824	1.36304	1	1	100
KEGG_PATHWAY	bta04151:PI3K-Akt signaling pathway	11	1.67683	0.666121	AKT1, IFNAC, HSP90B1, IFNB1, COL27A1, RELN, IFNAH, KIT, FGF1, GNG5, LOC524810	241	347	7583	0.997441	1	0.923777	99.9999
GOTERM_BP_DIRECT	GO:0002250~adaptive immune response	3	0.457317	0.696583	IFNAC, IFNB1, IFNAH	461	72	13824	1.24946	1	1	100
GOTERM_MF_DIRECT	GO:0005125~cytokine activity	4	0.609756	0.815133	IFNAC, IFNB1, GDF5, IFNAH	446	128	13095	0.917531	1	0.999998	100
KEGG_PATHWAY	bta04630:Jak-STAT signaling pathway	4	0.609756	0.862363	AKT1, IFNAC, IFNB1, IFNAH	241	151	7583	0.833503	1	0.978098	100
UP_KEYWORDS	Cytokine	3	0.457317	0.913529	IFNAC, IFNB1, IFNAH	601	119	17808	0.74699	1	0.996405	100
KEGG_PATHWAY	bta04060:Cytokine-cytokine receptor interaction	4	0.609756	0.982808	IFNAC, IFNB1, IFNAH, KIT	241	238	7583	0.528819	1	0.999358	100
Annotation Cluster 32	Enrichment Score: 0.6082184077301143
Category	Term	Count	%	PValue	Genes	List Total	Pop Hits	Pop Total	Fold Enrichment	Bonferroni	Benjamini	FDR
UP_KEYWORDS	Nucleotide-binding	48	7.31707	0.0724963	FHIT, CLPB, UBE2G1, ADCY6, LOC512486, GTPBP10, KIT, PRKG1, MTHFD1L, AKT1, GFM2, MAP3K5, UBE2D3, NOD2, DDX17, UBE2D2, DGKD, HK3, TAP2, KIF21A, SAR1A, MAP2K6, RAB21, RHOH, GBP6, OPA1, GBP5, RABL6, ROCK2, NLK, DDX39B, KIF15, ATP13A3, CNGA1, MAP4K3, GNAL, HSP90B1, TEX14, DDX55, PAPD4, PDE5A, GTF2F2, GUCY1B3, DMC1, GBP4, MYLK, KALRN	601	1124	17808	1.26536	1	0.601563	62.8029
GOTERM_MF_DIRECT	GO:0005524~ATP binding	44	6.70732	0.42838	DNAH9, PFKFB4, OAS1X, CLPB, UBE2G1, OAS1Z, KIT, PRKG1, MTHFD1L, AKT1, MAP3K5, UBE2D3, NOD2, DDX17, UBE2D2, DGKD, SYN3, TAP2, HK3, KIF21A, NSF, MAP2K6, HFM1, DNAJA2, ROCK2, NLK, DDX39B, KIF15, HLTF, ATP13A3, IQCA1, MAP4K3, NUBPL, HSP90B1, TEX14, DDX55, PAPD4, GTF2F2, CDC42BPA, DMC1, NEK4, MYLK, KALRN, ATAD2B	446	1224	13095	1.05546	1	0.999408	99.9686
UP_KEYWORDS	ATP-binding	30	4.57317	0.48217	CLPB, UBE2G1, KIT, PRKG1, MTHFD1L, AKT1, MAP3K5, DDX17, NOD2, UBE2D3, UBE2D2, DGKD, TAP2, HK3, KIF21A, MAP2K6, ROCK2, NLK, DDX39B, KIF15, ATP13A3, MAP4K3, HSP90B1, TEX14, DDX55, PAPD4, GTF2F2, DMC1, MYLK, KALRN	601	848	17808	1.04825	1	0.911529	99.9825
Annotation Cluster 33	Enrichment Score: 0.5755207858158324
Category	Term	Count	%	PValue	Genes	List Total	Pop Hits	Pop Total	Fold Enrichment	Bonferroni	Benjamini	FDR
KEGG_PATHWAY	bta04971:Gastric acid secretion	5	0.762195	0.193237	SLC26A7, ADCY6, KCNQ1, ITPR1, MYLK	241	72	7583	2.18505	1	0.685443	93.709
KEGG_PATHWAY	bta04725:Cholinergic synapse	6	0.914634	0.268688	AKT1, ADCY6, GNG5, KCNQ1, ITPR1, CACNA1A	241	110	7583	1.71626	1	0.75322	98.2242
KEGG_PATHWAY	bta04972:Pancreatic secretion	5	0.762195	0.361492	PNLIP, ADCY6, KCNQ1, ITPR1, TPCN2	241	96	7583	1.63879	1	0.805192	99.6908
Annotation Cluster 34	Enrichment Score: 0.5655579827963158
Category	Term	Count	%	PValue	Genes	List Total	Pop Hits	Pop Total	Fold Enrichment	Bonferroni	Benjamini	FDR
GOTERM_MF_DIRECT	GO:0016887~ATPase activity	8	1.21951	0.0638231	ATF7IP, DNAH9, CLPB, KIF15, KIF21A, HLTF, NSF, ATAD2B	446	104	13095	2.25854	1	0.922845	61.3664
GOTERM_BP_DIRECT	GO:0007018~microtubule-based movement	3	0.457317	0.550673	DNAH9, KIF15, KIF21A	461	55	13824	1.63565	1	0.999998	99.9998
GOTERM_MF_DIRECT	GO:0003777~microtubule motor activity	3	0.457317	0.572076	DNAH9, KIF15, KIF21A	446	56	13095	1.57291	1	0.999841	99.9995
Annotation Cluster 35	Enrichment Score: 0.5478746657842535
Category	Term	Count	%	PValue	Genes	List Total	Pop Hits	Pop Total	Fold Enrichment	Bonferroni	Benjamini	FDR
KEGG_PATHWAY	bta04668:TNF signaling pathway	7	1.06707	0.127021	VCAM1, AKT1, MAP3K5, NOD2, NFKBIA, BIRC3, MAP2K6	241	108	7583	2.03938	1	0.612062	82.621
KEGG_PATHWAY	bta05222:Small cell lung cancer	5	0.762195	0.303644	AKT1, FHIT, NFKBIA, NOS2, BIRC3	241	88	7583	1.78777	1	0.766299	99.0551
KEGG_PATHWAY	bta04210:Apoptosis	3	0.457317	0.589028	AKT1, NFKBIA, BIRC3	241	62	7583	1.52249	1	0.906327	99.9989
Annotation Cluster 36	Enrichment Score: 0.5338628158377621
Category	Term	Count	%	PValue	Genes	List Total	Pop Hits	Pop Total	Fold Enrichment	Bonferroni	Benjamini	FDR
INTERPRO	IPR013083:Zinc finger, RING/FYVE/PHD-type	19	2.89634	0.128134	KMT2E, DTX3, TRIM28, UBR1, HLTF, BIRC3, ZNRF2, TRIM64, LOC616948, TRIM5, ZNF341, G2E3, SCAF11, ZFYVE16, ASH1L, PHF21A, PHF20L1, TRIM77, USP45	584	387	16802	1.41251	1	0.922794	88.5097
INTERPRO	IPR000315:Zinc finger, B-box	5	0.762195	0.181646	TRIM64, LOC616948, TRIM5, TRIM28, TRIM77	584	64	16802	2.2477	1	0.963396	95.7708
INTERPRO	IPR013320:Concanavalin A-like lectin/glucanase, subgroup	10	1.52439	0.198688	TRIM64, NRP2, LOC616948, TRIM5, PTPRK, MAMDC4, CLSTN2, COL27A1, NRXN1, TRIM77	584	186	16802	1.5468	1	0.969217	96.9658
INTERPRO	IPR017907:Zinc finger, RING-type, conserved site	8	1.21951	0.228888	TRIM64, LOC616948, TRIM5, RNF144B, SCAF11, DTX3, HLTF, TRIM77	584	143	16802	1.60954	1	0.975991	98.3451
INTERPRO	IPR003879:Butyrophylin-like	4	0.609756	0.231967	TRIM64, LOC616948, TRIM5, TRIM77	584	48	16802	2.39755	1	0.97607	98.4463
SMART	SM00336:BBOX	4	0.609756	0.315222	TRIM64, LOC616948, TRIM5, TRIM28	320	54	8740	2.02315	1	0.95165	99.2046
INTERPRO	IPR027370:RING-type zinc-finger, LisH dimerisation motif	3	0.457317	0.318373	LOC616948, TRIM5, TRIM77	584	33	16802	2.6155	1	0.990219	99.7637
SMART	SM00184:RING	10	1.52439	0.367502	TRIM64, LOC616948, TRIM5, RNF144B, SCAF11, DTX3, BIRC3, HLTF, TRIM77, ZNRF2	320	210	8740	1.3006	1	0.963483	99.7114
INTERPRO	IPR003877:SPla/RYanodine receptor SPRY	4	0.609756	0.412183	TRIM64, LOC616948, TRIM5, TRIM77	584	67	16802	1.71764	1	0.996713	99.9772
SMART	SM00449:SPRY	4	0.609756	0.434971	TRIM64, LOC616948, TRIM5, TRIM77	320	66	8740	1.6553	1	0.979247	99.9316
INTERPRO	IPR001870:B30.2/SPRY domain	4	0.609756	0.467293	TRIM64, LOC616948, TRIM5, TRIM77	584	73	16802	1.57647	1	0.998588	99.9952
INTERPRO	IPR001841:Zinc finger, RING-type	10	1.52439	0.517114	TRIM64, LOC616948, TRIM5, RNF144B, SCAF11, DTX3, BIRC3, HLTF, TRIM77, ZNRF2	584	253	16802	1.13718	1	0.999085	99.999
Annotation Cluster 37	Enrichment Score: 0.5325228486804526
Category	Term	Count	%	PValue	Genes	List Total	Pop Hits	Pop Total	Fold Enrichment	Bonferroni	Benjamini	FDR
SMART	SM00454:SAM	5	0.762195	0.284522	ANKS1B, DGKD, PPFIA1, TNKS, SCMH1	320	74	8740	1.84544	1	0.950206	98.6077
INTERPRO	IPR013761:Sterile alpha motif/pointed domain	6	0.914634	0.286838	ANKS1B, MAP3K5, DGKD, PPFIA1, TNKS, SCMH1	584	103	16802	1.67595	1	0.987045	99.5176
INTERPRO	IPR001660:Sterile alpha motif domain	5	0.762195	0.309513	ANKS1B, DGKD, PPFIA1, TNKS, SCMH1	584	81	16802	1.77596	1	0.989778	99.7103
Annotation Cluster 38	Enrichment Score: 0.5296141828283377
Category	Term	Count	%	PValue	Genes	List Total	Pop Hits	Pop Total	Fold Enrichment	Bonferroni	Benjamini	FDR
INTERPRO	IPR005821:Ion transport domain	7	1.06707	0.1435	KCNH1, KCND2, KCNB2, CNGA1, ITPR1, CACNA1A, TPCN2	584	102	16802	1.97445	1	0.935327	91.3209
GOTERM_MF_DIRECT	GO:0005249~voltage-gated potassium channel activity	3	0.457317	0.359685	KCNH1, KCNB2, CNGA1	446	37	13095	2.38062	1	0.998668	99.8385
GOTERM_BP_DIRECT	GO:0071805~potassium ion transmembrane transport	3	0.457317	0.499327	KCNH1, KCNB2, CNGA1	461	50	13824	1.79922	1	0.999997	99.999
Annotation Cluster 39	Enrichment Score: 0.5270257002400092
Category	Term	Count	%	PValue	Genes	List Total	Pop Hits	Pop Total	Fold Enrichment	Bonferroni	Benjamini	FDR
KEGG_PATHWAY	bta04724:Glutamatergic synapse	8	1.21951	0.0667065	DLGAP1, GRM8, ADCY6, PPP3CC, GRIA4, GNG5, ITPR1, CACNA1A	241	113	7583	2.22759	1	0.45446	58.9056
KEGG_PATHWAY	bta04728:Dopaminergic synapse	7	1.06707	0.219128	AKT1, GNAL, PPP3CC, GRIA4, GNG5, ITPR1, CACNA1A	241	128	7583	1.72073	1	0.72039	95.8672
KEGG_PATHWAY	bta04725:Cholinergic synapse	6	0.914634	0.268688	AKT1, ADCY6, GNG5, KCNQ1, ITPR1, CACNA1A	241	110	7583	1.71626	1	0.75322	98.2242
KEGG_PATHWAY	bta04723:Retrograde endocannabinoid signaling	5	0.762195	0.419229	ADCY6, GRIA4, GNG5, ITPR1, CACNA1A	241	104	7583	1.51273	1	0.841149	99.9088
KEGG_PATHWAY	bta04727:GABAergic synapse	4	0.609756	0.523347	ADCY6, GNG5, CACNA1A, NSF	241	87	7583	1.44665	1	0.885595	99.9928
KEGG_PATHWAY	bta05032:Morphine addiction	3	0.457317	0.798899	ADCY6, GNG5, CACNA1A	241	93	7583	1.01499	1	0.960105	100
Annotation Cluster 40	Enrichment Score: 0.5063518190170906
Category	Term	Count	%	PValue	Genes	List Total	Pop Hits	Pop Total	Fold Enrichment	Bonferroni	Benjamini	FDR
KEGG_PATHWAY	bta04662:B cell receptor signaling pathway	5	0.762195	0.18041	AKT1, NFKBIA, PPP3CC, LOC524810, BLNK	241	70	7583	2.24748	1	0.674585	92.2915
KEGG_PATHWAY	bta04380:Osteoclast differentiation	7	1.06707	0.250367	AKT1, IFNB1, NFKBIA, PPP3CC, MAP2K6, SIRPB1, BLNK	241	134	7583	1.64368	1	0.737932	97.5575
KEGG_PATHWAY	bta04660:T cell receptor signaling pathway	4	0.609756	0.670048	AKT1, NFKBIA, PPP3CC, LOC509513	241	108	7583	1.16536	1	0.923949	99.9999
Annotation Cluster 41	Enrichment Score: 0.49033594991891943
Category	Term	Count	%	PValue	Genes	List Total	Pop Hits	Pop Total	Fold Enrichment	Bonferroni	Benjamini	FDR
INTERPRO	IPR001628:Zinc finger, nuclear hormone receptor-type	4	0.609756	0.213591	PPARA, HNF4A, NR3C2, ESR1	584	46	16802	2.50179	1	0.97279	97.7437
INTERPRO	IPR000536:Nuclear hormone receptor, ligand-binding, core	4	0.609756	0.231967	PPARA, HNF4A, NR3C2, ESR1	584	48	16802	2.39755	1	0.97607	98.4463
SMART	SM00399:ZnF_C4	4	0.609756	0.235357	PPARA, HNF4A, NR3C2, ESR1	320	46	8740	2.375	1	0.934927	96.7476
SMART	SM00430:HOLI	4	0.609756	0.255061	PPARA, HNF4A, NR3C2, ESR1	320	48	8740	2.27604	1	0.943171	97.6695
INTERPRO	IPR013088:Zinc finger, NHR/GATA-type	4	0.609756	0.307582	PPARA, HNF4A, NR3C2, ESR1	584	56	16802	2.05504	1	0.99001	99.6972
INTERPRO	IPR001723:Steroid hormone receptor	3	0.457317	0.477473	PPARA, HNF4A, ESR1	584	46	16802	1.87634	1	0.998761	99.9964
GOTERM_MF_DIRECT	GO:0043565~sequence-specific DNA binding	10	1.52439	0.845979	PPARA, HNF4A, HSFY2, MTA3, TRIM28, NR3C2, ESR1, EDF1, ALX4, PBX2	446	350	13095	0.838885	1	0.999999	100
Annotation Cluster 42	Enrichment Score: 0.4779899515302492
Category	Term	Count	%	PValue	Genes	List Total	Pop Hits	Pop Total	Fold Enrichment	Bonferroni	Benjamini	FDR
KEGG_PATHWAY	bta05160:Hepatitis C	8	1.21951	0.128435	AKT1, PPARA, IFNAC, OAS1X, IFNB1, NFKBIA, IRF3, IFNAH	241	133	7583	1.89262	1	0.605775	82.9801
KEGG_PATHWAY	bta04922:Glucagon signaling pathway	5	0.762195	0.354241	AKT1, PPARA, PPP3CC, CPT1A, ITPR1	241	95	7583	1.65604	1	0.802	99.6424
KEGG_PATHWAY	bta04920:Adipocytokine signaling pathway	4	0.609756	0.391218	AKT1, PPARA, NFKBIA, CPT1A	241	71	7583	1.77266	1	0.818167	99.8327
KEGG_PATHWAY	bta04931:Insulin resistance	4	0.609756	0.68808	AKT1, PPARA, NFKBIA, CPT1A	241	111	7583	1.13386	1	0.927892	100
Annotation Cluster 43	Enrichment Score: 0.45572443470589935
Category	Term	Count	%	PValue	Genes	List Total	Pop Hits	Pop Total	Fold Enrichment	Bonferroni	Benjamini	FDR
INTERPRO	IPR005821:Ion transport domain	7	1.06707	0.1435	KCNH1, KCND2, KCNB2, CNGA1, ITPR1, CACNA1A, TPCN2	584	102	16802	1.97445	1	0.935327	91.3209
UP_KEYWORDS	Voltage-gated channel	5	0.762195	0.32934	KCNH1, KCND2, KCNB2, CACNA1A, KCNJ13	601	86	17808	1.72271	1	0.84822	99.475
UP_KEYWORDS	Ion channel	10	1.52439	0.33948	KCNH1, GLRB, KCND2, GLRA1, KCNB2, GRIA4, CNGA1, ITPR1, CACNA1A, KCNJ13	601	224	17808	1.3228	1	0.84906	99.5703
UP_KEYWORDS	Potassium transport	4	0.609756	0.357068	KCNH1, KCND2, KCNB2, KCNJ13	601	63	17808	1.88131	1	0.857427	99.6986
GOTERM_CC_DIRECT	GO:0008076~voltage-gated potassium channel complex	4	0.609756	0.365269	KCNH1, KCND2, KCNB2, DPP6	513	65	15461	1.85467	1	0.999698	99.7838
UP_KEYWORDS	Potassium channel	3	0.457317	0.367981	KCNH1, KCND2, KCNB2	601	38	17808	2.33926	1	0.85464	99.7593
UP_KEYWORDS	Potassium	4	0.609756	0.456874	KCNH1, KCND2, KCNB2, KCNJ13	601	74	17808	1.60165	1	0.904223	99.9672
UP_KEYWORDS	Ion transport	13	1.98171	0.642554	KCNH1, GLRB, KCND2, GLRA1, KCNB2, SLC4A7, SLCO3A1, GRIA4, ATP6V0D2, CNGA1, CACNA1A, ITPR1, KCNJ13	601	383	17808	1.00574	1	0.958452	99.9999
Annotation Cluster 44	Enrichment Score: 0.4540177534570491
Category	Term	Count	%	PValue	Genes	List Total	Pop Hits	Pop Total	Fold Enrichment	Bonferroni	Benjamini	FDR
UP_KEYWORDS	Prenylation	5	0.762195	0.196048	GNG5, RAB21, DNAJA2, FBXL2, RHOH	601	68	17808	2.17872	1	0.786633	94.3158
UP_KEYWORDS	Lipoprotein	13	1.98171	0.345543	AIFM2, ESR1, LYNX1, LY6D, VSNL1, MC2R, MC5R, RGS7, GNG5, RAB21, RHOH, FBXL2, DNAJA2	601	309	17808	1.2466	1	0.850537	99.6193
UP_SEQ_FEATURE	propeptide:Removed in mature form	5	0.762195	0.418651	LY6D, LYNX1, GNG5, RAB21, RHOH	225	92	6267	1.51377	1	1	99.9725
UP_SEQ_FEATURE	lipid moiety-binding region:S-geranylgeranyl cysteine	3	0.457317	0.538532	GNG5, RAB21, RHOH	225	50	6267	1.6712	1	1	99.9992
Annotation Cluster 45	Enrichment Score: 0.39738780721900685
Category	Term	Count	%	PValue	Genes	List Total	Pop Hits	Pop Total	Fold Enrichment	Bonferroni	Benjamini	FDR
GOTERM_MF_DIRECT	GO:0004842~ubiquitin-protein transferase activity	10	1.52439	0.190732	LOC616948, TRIM5, RNF144B, G2E3, UBE2D3, UBE2D2, WWP1, TRIM28, BIRC3, FBXL2	446	188	13095	1.56175	1	0.988356	95.2724
GOTERM_MF_DIRECT	GO:0061631~ubiquitin conjugating enzyme activity	3	0.457317	0.233324	UBE2D3, UBE2D2, UBE2G1	446	27	13095	3.26233	1	0.993053	97.8321
INTERPRO	IPR000608:Ubiquitin-conjugating enzyme, E2	3	0.457317	0.356697	UBE2D3, UBE2D2, UBE2G1	584	36	16802	2.39755	1	0.993395	99.9052
GOTERM_BP_DIRECT	GO:0070936~protein K48-linked ubiquitination	3	0.457317	0.444377	UBE2D3, UBE2D2, UBE2G1	461	45	13824	1.99913	1	0.999991	99.9941
KEGG_PATHWAY	bta04141:Protein processing in endoplasmic reticulum	7	1.06707	0.446598	MAP3K5, HSP90B1, UBE2D3, UBE2D2, UBE2G1, SAR1A, DNAJA2	241	169	7583	1.30327	1	0.853525	99.951
INTERPRO	IPR016135:Ubiquitin-conjugating enzyme/RWD-like	3	0.457317	0.521817	UBE2D3, UBE2D2, UBE2G1	584	50	16802	1.72623	1	0.999109	99.9991
KEGG_PATHWAY	bta04120:Ubiquitin mediated proteolysis	5	0.762195	0.629501	UBE2D3, UBE2D2, UBE2G1, WWP1, BIRC3	241	136	7583	1.15679	1	0.920365	99.9997
UP_KEYWORDS	Ubl conjugation pathway	9	1.37195	0.639781	RNF144B, G2E3, UBE2D3, UBE2D2, UBE2G1, WWP1, USP37, USP45, FBXL2	601	257	17808	1.03765	1	0.960494	99.9999
Annotation Cluster 46	Enrichment Score: 0.3608185806201788
Category	Term	Count	%	PValue	Genes	List Total	Pop Hits	Pop Total	Fold Enrichment	Bonferroni	Benjamini	FDR
INTERPRO	IPR023415:Low-density lipoprotein (LDL) receptor class A, conserved site	3	0.457317	0.369306	C8A, C8B, MAMDC4	584	37	16802	2.33275	1	0.994403	99.9306
SMART	SM00192:LDLa	3	0.457317	0.46904	C8A, C8B, MAMDC4	320	43	8740	1.90552	1	0.98456	99.9691
INTERPRO	IPR002172:Low-density lipoprotein (LDL) receptor class A repeat	3	0.457317	0.477473	C8A, C8B, MAMDC4	584	46	16802	1.87634	1	0.998761	99.9964
Annotation Cluster 47	Enrichment Score: 0.35719506625208297
Category	Term	Count	%	PValue	Genes	List Total	Pop Hits	Pop Total	Fold Enrichment	Bonferroni	Benjamini	FDR
INTERPRO	IPR003595:Protein-tyrosine phosphatase, catalytic	4	0.609756	0.317153	PTPN7, MTMR3, PTPRK, PTPRG	584	57	16802	2.01899	1	0.990558	99.7569
SMART	SM00404:PTPc_motif	4	0.609756	0.3455	PTPN7, MTMR3, PTPRK, PTPRG	320	57	8740	1.91667	1	0.96215	99.5535
INTERPRO	IPR000242:Protein-tyrosine phosphatase, receptor/non-receptor type	3	0.457317	0.356697	PTPN7, PTPRK, PTPRG	584	36	16802	2.39755	1	0.993395	99.9052
SMART	SM00194:PTPc	3	0.457317	0.367166	PTPN7, PTPRK, PTPRG	320	35	8740	2.34107	1	0.967168	99.7095
UP_KEYWORDS	Protein phosphatase	4	0.609756	0.50011	PTPN7, PTPRK, PTPRG, PHPT1	601	79	17808	1.50028	1	0.916831	99.989
INTERPRO	IPR000387:Protein-tyrosine/Dual specificity phosphatase	4	0.609756	0.511399	PTPN7, PTPRK, PTPRG, DUSP27	584	78	16802	1.47541	1	0.999043	99.9988
GOTERM_MF_DIRECT	GO:0004725~protein tyrosine phosphatase activity	4	0.609756	0.5556	PTPN7, MTMR3, PTPRK, PTPRG	446	85	13095	1.38169	1	0.999803	99.9992
INTERPRO	IPR016130:Protein-tyrosine phosphatase, active site	3	0.457317	0.680726	PTPN7, PTPRK, PTPRG	584	67	16802	1.28823	1	0.999931	100
Annotation Cluster 48	Enrichment Score: 0.3506242440869721
Category	Term	Count	%	PValue	Genes	List Total	Pop Hits	Pop Total	Fold Enrichment	Bonferroni	Benjamini	FDR
UP_KEYWORDS	Helicase	4	0.609756	0.329229	DDX17, DDX55, GTF2F2, DDX39B	601	60	17808	1.97537	1	0.853128	99.4739
INTERPRO	IPR014014:RNA helicase, DEAD-box type, Q motif	3	0.457317	0.369306	DDX17, DDX55, DDX39B	584	37	16802	2.33275	1	0.994403	99.9306
INTERPRO	IPR011545:DNA/RNA helicase, DEAD/DEAH box type, N-terminal	4	0.609756	0.374468	DDX17, DDX55, DDX39B, HFM1	584	63	16802	1.8267	1	0.994585	99.9391
GOTERM_BP_DIRECT	GO:0010501~RNA secondary structure unwinding	3	0.457317	0.386239	DDX17, DDX55, DDX39B	461	40	13824	2.24902	1	0.999982	99.9695
INTERPRO	IPR001650:Helicase, C-terminal	5	0.762195	0.481751	DDX17, DDX55, DDX39B, HLTF, HFM1	584	103	16802	1.39663	1	0.99878	99.9969
INTERPRO	IPR014001:Helicase, superfamily 1/2, ATP-binding domain	5	0.762195	0.496759	DDX17, DDX55, DDX39B, HLTF, HFM1	584	105	16802	1.37003	1	0.998884	99.998
SMART	SM00490:HELICc	5	0.762195	0.521987	DDX17, DDX55, DDX39B, HLTF, HFM1	320	103	8740	1.32585	1	0.988537	99.9919
SMART	SM00487:DEXDc	5	0.762195	0.529654	DDX17, DDX55, DDX39B, HLTF, HFM1	320	104	8740	1.3131	1	0.988278	99.9934
GOTERM_MF_DIRECT	GO:0004004~ATP-dependent RNA helicase activity	3	0.457317	0.600629	DDX17, DDX55, DDX39B	446	59	13095	1.49293	1	0.999813	99.9998
Annotation Cluster 49	Enrichment Score: 0.3331484492007029
Category	Term	Count	%	PValue	Genes	List Total	Pop Hits	Pop Total	Fold Enrichment	Bonferroni	Benjamini	FDR
GOTERM_BP_DIRECT	GO:0006355~regulation of transcription, DNA-templated	24	3.65854	0.276413	ZNF555, FHIT, ZNF554, ZFP30, NLK, MTA3, MED25, TLE4, BANP, VPS72, ZNF184, ZNF341, PRDM9, FAM120B, PERM1, NOTCH4, EDF1, IRF3, LIMD1, JMJD1C, SCMH1, PHF20L1, MAP2K6, ZNF391	461	601	13824	1.19748	1	0.999802	99.5323
UP_KEYWORDS	Activator	9	1.37195	0.29109	TFAM, MEF2A, FAM120B, MAML2, MED25, ESR1, EDF1, IRF3, ALX4	601	186	17808	1.43374	1	0.825546	98.9119
UP_KEYWORDS	Transcription regulation	22	3.35366	0.575911	FHIT, PPARA, MEF2A, NLK, MAML2, MED25, ESR1, NR3C2, BANP, VPS72, ZNF184, TFAM, HNF4A, GTF2I, FAM120B, GTF2F2, PERM1, EDF1, IRF3, LIMD1, ALX4, MAP2K6	601	638	17808	1.02175	1	0.944111	99.9987
UP_KEYWORDS	Transcription	23	3.5061	0.64986	FHIT, PPARA, MEF2A, NLK, MAML2, MED25, ESR1, NR3C2, BANP, POLR2C, VPS72, ZNF184, TFAM, HNF4A, GTF2I, FAM120B, GTF2F2, PERM1, EDF1, IRF3, LIMD1, ALX4, MAP2K6	601	695	17808	0.980582	1	0.95657	99.9999
GOTERM_BP_DIRECT	GO:0006351~transcription, DNA-templated	19	2.89634	0.716963	FHIT, MEF2A, NLK, MAML2, MED25, ESR1, NR3C2, BANP, VPS72, ZNF184, HNF4A, GTF2I, FAM120B, PERM1, EDF1, IRF3, LIMD1, ALX4, MAP2K6	461	603	13824	0.944864	1	1	100
Annotation Cluster 50	Enrichment Score: 0.3327261242348969
Category	Term	Count	%	PValue	Genes	List Total	Pop Hits	Pop Total	Fold Enrichment	Bonferroni	Benjamini	FDR
INTERPRO	IPR000558:Histone H2B	4	0.609756	0.15237	HIST1H2BN, H2B	584	39	16802	2.95083	1	0.943368	92.6356
SMART	SM00427:H2B	4	0.609756	0.169184	HIST1H2BN, H2B	320	39	8740	2.80128	1	0.900394	90.6163
UP_SEQ_FEATURE	chain:Histone H2B type 1-N	3	0.457317	0.26447	H2B	225	28	6267	2.98429	1	1	99.0369
UP_SEQ_FEATURE	chain:Histone H2B type 1	3	0.457317	0.26447	H2B	225	28	6267	2.98429	1	1	99.0369
GOTERM_CC_DIRECT	GO:0000788~nuclear nucleosome	3	0.457317	0.430526	HIST1H2BN, H2B	513	44	15461	2.05489	1	0.999464	99.95
INTERPRO	IPR007125:Histone core	4	0.609756	0.553501	HIST1H2BN, H2B	584	83	16802	1.38653	1	0.999383	99.9997
UP_KEYWORDS	Nucleosome core	4	0.609756	0.618064	HIST1H2BN, H2B	601	94	17808	1.26088	1	0.957467	99.9997
UP_KEYWORDS	Chromosome	7	1.06707	0.710528	TEX14, HIST1H2BN, SETMAR, H2B, SPATA22	601	209	17808	0.992413	1	0.968999	100
INTERPRO	IPR009072:Histone-fold	4	0.609756	0.7717	HIST1H2BN, H2B	584	116	16802	0.992088	1	0.99999	100
UP_SEQ_FEATURE	cross-link:Glycyl lysine isopeptide (Lys-Gly) (interchain with G-Cter in ubiquitin)	4	0.609756	0.857207	HIST1H2BN, H2B	225	132	6267	0.84404	1	1	100
GOTERM_BP_DIRECT	GO:0006334~nucleosome assembly	3	0.457317	0.8913	HIST1H2BN, H2B	461	112	13824	0.803223	1	1	100
KEGG_PATHWAY	bta05034:Alcoholism	5	0.762195	0.914087	HIST1H2BN, H2B, GNG5	241	215	7583	0.731738	1	0.989375	100
Annotation Cluster 51	Enrichment Score: 0.26809904254157296
Category	Term	Count	%	PValue	Genes	List Total	Pop Hits	Pop Total	Fold Enrichment	Bonferroni	Benjamini	FDR
UP_SEQ_FEATURE	domain:AGC-kinase C-terminal	3	0.457317	0.121782	AKT1, ROCK2, PRKG1	225	17	6267	4.91529	1	0.999965	85.9539
UP_SEQ_FEATURE	nucleotide phosphate-binding region:ATP	12	1.82927	0.223153	AKT1, NOD2, DDX55, ROCK2, CLPB, GTF2F2, DDX39B, KIT, PRKG1, MTHFD1L, MAP2K6, MYLK	225	235	6267	1.4223	1	1	97.8
UP_SEQ_FEATURE	domain:Protein kinase	6	0.914634	0.238519	AKT1, ROCK2, KIT, PRKG1, MAP2K6, MYLK	225	93	6267	1.79699	1	1	98.3734
UP_SEQ_FEATURE	binding site:ATP	6	0.914634	0.414697	AKT1, ROCK2, KIT, PRKG1, MAP2K6, MYLK	225	118	6267	1.41627	1	1	99.9695
SMART	SM00133:S_TK_X	3	0.457317	0.492975	AKT1, ROCK2, PRKG1	320	45	8740	1.82083	1	0.987052	99.9828
INTERPRO	IPR000961:AGC-kinase, C-terminal	3	0.457317	0.553379	AKT1, ROCK2, PRKG1	584	53	16802	1.62852	1	0.999423	99.9997
UP_SEQ_FEATURE	active site:Proton acceptor	8	1.21951	0.588589	AKT1, ROCK2, SUMF1, KIT, PRKG1, PHPT1, MAP2K6, MYLK	225	202	6267	1.1031	1	1	99.9999
GOTERM_BP_DIRECT	GO:0006468~protein phosphorylation	5	0.762195	0.673156	AKT1, TEX14, ROCK2, PRKG1, MYLK	461	137	13824	1.09442	1	1	100
UP_KEYWORDS	Serine/threonine-protein kinase	7	1.06707	0.731475	MAP4K3, AKT1, ROCK2, NLK, PRKG1, MAP2K6, MYLK	601	214	17808	0.969226	1	0.971916	100
INTERPRO	IPR008271:Serine/threonine-protein kinase, active site	9	1.37195	0.795533	AKT1, MAP3K5, ROCK2, NLK, PRKG1, NEK4, MAP2K6, MYLK, KALRN	584	291	16802	0.889811	1	0.999995	100
UP_KEYWORDS	Kinase	13	1.98171	0.837828	ROCK2, NLK, KIT, PRKG1, AKT1, MAP4K3, MAP3K5, DGKD, HK3, ADK, MYLK, MAP2K6, KALRN	601	452	17808	0.852208	1	0.988772	100
INTERPRO	IPR017441:Protein kinase, ATP binding site	10	1.52439	0.857088	MAP4K3, AKT1, MAP3K5, ROCK2, NLK, KIT, PRKG1, MAP2K6, MYLK, KALRN	584	348	16802	0.82674	1	0.999999	100
SMART	SM00220:S_TKc	10	1.52439	0.875385	MAP4K3, AKT1, MAP3K5, ROCK2, NLK, PRKG1, NEK4, MAP2K6, MYLK, KALRN	320	338	8740	0.808062	1	0.99994	100
INTERPRO	IPR000719:Protein kinase, catalytic domain	12	1.82927	0.929927	MAP4K3, AKT1, MAP3K5, TEX14, ROCK2, NLK, KIT, PRKG1, NEK4, MAP2K6, MYLK, KALRN	584	462	16802	0.747287	1	1	100
INTERPRO	IPR011009:Protein kinase-like domain	12	1.82927	0.962969	MAP4K3, AKT1, MAP3K5, TEX14, ROCK2, NLK, KIT, PRKG1, NEK4, MAP2K6, MYLK, KALRN	584	500	16802	0.690493	1	1	100
Annotation Cluster 52	Enrichment Score: 0.24662638269775283
Category	Term	Count	%	PValue	Genes	List Total	Pop Hits	Pop Total	Fold Enrichment	Bonferroni	Benjamini	FDR
UP_KEYWORDS	Ligand-gated ion channel	5	0.762195	0.0923025	GLRB, GLRA1, GRIA4, CNGA1, ITPR1	601	51	17808	2.90496	1	0.647267	71.9894
GOTERM_CC_DIRECT	GO:0045211~postsynaptic membrane	4	0.609756	0.654795	GLRB, CLSTN2, GLRA1, GRIA4	513	101	15461	1.1936	1	0.999875	99.9999
UP_KEYWORDS	Postsynaptic cell membrane	3	0.457317	0.680556	GLRB, GLRA1, GRIA4	601	69	17808	1.28829	1	0.964446	100
UP_KEYWORDS	Synapse	4	0.609756	0.848276	GLRB, GLRA1, GRIA4, NRXN1	601	138	17808	0.858858	1	0.990062	100
GOTERM_CC_DIRECT	GO:0030054~cell junction	4	0.609756	0.973362	GLRB, GLRA1, GRIA4, NRXN1	513	212	15461	0.568649	1	1	100
UP_KEYWORDS	Cell junction	5	0.762195	0.975546	GLRB, GLRA1, LIMD1, GRIA4, NRXN1	601	257	17808	0.576471	1	0.999681	100
Annotation Cluster 53	Enrichment Score: 0.2451519838784824
Category	Term	Count	%	PValue	Genes	List Total	Pop Hits	Pop Total	Fold Enrichment	Bonferroni	Benjamini	FDR
GOTERM_BP_DIRECT	GO:0051260~protein homooligomerization	8	1.21951	0.14289	CHMP2A, KCND2, KCNB2, DGKD, FGFRL1, NLGN1, KCNRG, EHD4	461	130	13824	1.84535	1	0.998989	92.2456
INTERPRO	IPR003131:Potassium channel tetramerisation-type BTB domain	3	0.457317	0.49996	KCND2, KCNB2, KCNRG	584	48	16802	1.79816	1	0.998879	99.9982
INTERPRO	IPR000210:BTB/POZ-like	4	0.609756	0.932526	KCND2, KLHL17, KCNB2, KCNRG	584	167	16802	0.689115	1	1	100
SMART	SM00225:BTB	4	0.609756	0.939075	KCND2, KLHL17, KCNB2, KCNRG	320	162	8740	0.674383	1	0.999991	100
INTERPRO	IPR011333:BTB/POZ fold	4	0.609756	0.950477	KCND2, KLHL17, KCNB2, KCNRG	584	179	16802	0.642917	1	1	100
Annotation Cluster 54	Enrichment Score: 0.18016399865356594
Category	Term	Count	%	PValue	Genes	List Total	Pop Hits	Pop Total	Fold Enrichment	Bonferroni	Benjamini	FDR
UP_KEYWORDS	Spliceosome	3	0.457317	0.631558	DDX39B, RBM5, ZCRB1	601	63	17808	1.41098	1	0.96068	99.9998
UP_KEYWORDS	mRNA processing	5	0.762195	0.648049	PAPD4, DDX39B, RBM5, ZCRB1, SCNM1	601	131	17808	1.13094	1	0.957415	99.9999
UP_KEYWORDS	mRNA splicing	4	0.609756	0.703861	DDX39B, RBM5, ZCRB1, SCNM1	601	107	17808	1.10769	1	0.968121	100
Annotation Cluster 55	Enrichment Score: 0.17987509478932448
Category	Term	Count	%	PValue	Genes	List Total	Pop Hits	Pop Total	Fold Enrichment	Bonferroni	Benjamini	FDR
GOTERM_MF_DIRECT	GO:0005089~Rho guanyl-nucleotide exchange factor activity	3	0.457317	0.618853	ARHGEF25, ARHGEF12, KALRN	446	61	13095	1.44398	1	0.999858	99.9999
SMART	SM00325:RhoGEF	3	0.457317	0.640253	ARHGEF25, ARHGEF12, KALRN	320	59	8740	1.38877	1	0.996737	99.9998
INTERPRO	IPR000219:Dbl homology (DH) domain	3	0.457317	0.656189	ARHGEF25, ARHGEF12, KALRN	584	64	16802	1.34862	1	0.999906	100
GOTERM_BP_DIRECT	GO:0035023~regulation of Rho protein signal transduction	3	0.457317	0.681693	ARHGEF25, ARHGEF12, KALRN	461	70	13824	1.28516	1	1	100
INTERPRO	IPR001849:Pleckstrin homology domain	8	1.21951	0.711325	AKT1, DOK4, ARHGEF25, DGKD, ROCK2, ARHGEF12, KALRN, RASA2	584	235	16802	0.979423	1	0.999962	100
Annotation Cluster 56	Enrichment Score: 0.17763308278442277
Category	Term	Count	%	PValue	Genes	List Total	Pop Hits	Pop Total	Fold Enrichment	Bonferroni	Benjamini	FDR
UP_SEQ_FEATURE	repeat:LRR 7	3	0.457317	0.42149	RSU1, NOD2, FBXL2	225	40	6267	2.089	1	1	99.9745
UP_SEQ_FEATURE	repeat:LRR 6	3	0.457317	0.505139	RSU1, NOD2, FBXL2	225	47	6267	1.77787	1	1	99.9976
UP_SEQ_FEATURE	repeat:LRR 5	3	0.457317	0.549314	RSU1, NOD2, FBXL2	225	51	6267	1.63843	1	1	99.9994
UP_SEQ_FEATURE	repeat:LRR 4	3	0.457317	0.600549	RSU1, NOD2, FBXL2	225	56	6267	1.49214	1	1	99.9999
UP_SEQ_FEATURE	repeat:LRR 3	3	0.457317	0.67321	RSU1, NOD2, FBXL2	225	64	6267	1.30563	1	1	100
UP_SEQ_FEATURE	repeat:LRR 2	3	0.457317	0.705347	RSU1, NOD2, FBXL2	225	68	6267	1.22882	1	1	100
UP_SEQ_FEATURE	repeat:LRR 1	3	0.457317	0.705347	RSU1, NOD2, FBXL2	225	68	6267	1.22882	1	1	100
UP_KEYWORDS	Leucine-rich repeat	5	0.762195	0.795735	VASN, RSU1, NOD2, LRRC4B, FBXL2	601	161	17808	0.920205	1	0.98224	100
INTERPRO	IPR003591:Leucine-rich repeat, typical subtype	5	0.762195	0.828782	VASN, LRIT3, RSU1, LRRC4B, LRRC49	584	165	16802	0.871835	1	0.999998	100
INTERPRO	IPR001611:Leucine-rich repeat	7	1.06707	0.835057	VASN, LRIT3, RSU1, NOD2, LRRC4B, LRRC49, FBXL2	584	237	16802	0.849763	1	0.999998	100
SMART	SM00369:LRR_TYP	5	0.762195	0.858197	VASN, LRIT3, RSU1, LRRC4B, LRRC49	320	165	8740	0.827652	1	0.999909	100
Annotation Cluster 57	Enrichment Score: 0.13389644198611694
Category	Term	Count	%	PValue	Genes	List Total	Pop Hits	Pop Total	Fold Enrichment	Bonferroni	Benjamini	FDR
INTERPRO	IPR015943:WD40/YVTN repeat-like-containing domain	12	1.82927	0.489993	DCAF6, CFAP43, PLXNC1, PLXNA2, STRN3, SEMA3D, TLE4, CORO7, SEMA4D, WDR70, KIF21A, STXBP5L	584	305	16802	1.13196	1	0.998809	99.9976
UP_SEQ_FEATURE	repeat:WD 6	3	0.457317	0.570346	STRN3, CORO7, WDR70	225	53	6267	1.5766	1	1	99.9997
INTERPRO	IPR019775:WD40 repeat, conserved site	6	0.914634	0.633782	STRN3, TLE4, CORO7, WDR70, KIF21A, STXBP5L	584	156	16802	1.10656	1	0.999871	100
UP_SEQ_FEATURE	repeat:WD 5	3	0.457317	0.720408	STRN3, CORO7, WDR70	225	70	6267	1.19371	1	1	100
UP_SEQ_FEATURE	repeat:WD 3	3	0.457317	0.75525	STRN3, CORO7, WDR70	225	75	6267	1.11413	1	1	100
UP_SEQ_FEATURE	repeat:WD 4	3	0.457317	0.75525	STRN3, CORO7, WDR70	225	75	6267	1.11413	1	1	100
UP_SEQ_FEATURE	repeat:WD 1	3	0.457317	0.761753	STRN3, CORO7, WDR70	225	76	6267	1.09947	1	1	100
UP_SEQ_FEATURE	repeat:WD 2	3	0.457317	0.761753	STRN3, CORO7, WDR70	225	76	6267	1.09947	1	1	100
INTERPRO	IPR017986:WD40-repeat-containing domain	8	1.21951	0.839831	DCAF6, CFAP43, STRN3, TLE4, CORO7, WDR70, KIF21A, STXBP5L	584	273	16802	0.843093	1	0.999998	100
INTERPRO	IPR001680:WD40 repeat	7	1.06707	0.857011	DCAF6, STRN3, TLE4, CORO7, WDR70, KIF21A, STXBP5L	584	245	16802	0.822016	1	0.999999	100
SMART	SM00320:WD40	7	1.06707	0.881829	DCAF6, STRN3, TLE4, CORO7, WDR70, KIF21A, STXBP5L	320	242	8740	0.790031	1	0.999942	100
UP_KEYWORDS	WD repeat	3	0.457317	0.922621	STRN3, CORO7, WDR70	601	123	17808	0.722698	1	0.996774	100
Annotation Cluster 58	Enrichment Score: 0.133590785708817
Category	Term	Count	%	PValue	Genes	List Total	Pop Hits	Pop Total	Fold Enrichment	Bonferroni	Benjamini	FDR
INTERPRO	IPR011993:Pleckstrin homology-like domain	13	1.98171	0.678581	AKT1, MTMR3, ANKS1B, DOK4, ARHGEF25, ROCK2, DGKD, EVL, MTMR9, ARHGEF12, KALRN, RASA2	584	382	16802	0.979102	1	0.999933	100
INTERPRO	IPR001849:Pleckstrin homology domain	8	1.21951	0.711325	AKT1, DOK4, ARHGEF25, DGKD, ROCK2, ARHGEF12, KALRN, RASA2	584	235	16802	0.979423	1	0.999962	100
SMART	SM00233:PH	7	1.06707	0.823299	AKT1, DOK4, DGKD, ROCK2, ARHGEF12, KALRN, RASA2	320	221	8740	0.865102	1	0.999784	100
Annotation Cluster 59	Enrichment Score: 0.1298812810799448
Category	Term	Count	%	PValue	Genes	List Total	Pop Hits	Pop Total	Fold Enrichment	Bonferroni	Benjamini	FDR
INTERPRO	IPR002110:Ankyrin repeat	7	1.06707	0.706509	TEX14, CLPB, TANC2, ANKRD37, NOTCH4, NFKBIA, TNKS	584	202	16802	0.996999	1	0.999959	100
SMART	SM00248:ANK	7	1.06707	0.730847	TEX14, CLPB, TANC2, ANKRD37, NOTCH4, NFKBIA, TNKS	320	197	8740	0.970495	1	0.998927	100
INTERPRO	IPR020683:Ankyrin repeat-containing domain	7	1.06707	0.740801	TEX14, CLPB, TANC2, ANKRD37, NOTCH4, NFKBIA, TNKS	584	210	16802	0.959018	1	0.999979	100
UP_KEYWORDS	ANK repeat	6	0.914634	0.790368	TEX14, CLPB, ANKRD37, NOTCH4, NFKBIA, TNKS	601	195	17808	0.911711	1	0.982424	100
Annotation Cluster 60	Enrichment Score: 0.12986243098700684
Category	Term	Count	%	PValue	Genes	List Total	Pop Hits	Pop Total	Fold Enrichment	Bonferroni	Benjamini	FDR
UP_KEYWORDS	Lipid degradation	3	0.457317	0.640114	PNLIP, DDHD1, NCEH1	601	64	17808	1.38894	1	0.9591	99.9999
GOTERM_BP_DIRECT	GO:0016042~lipid catabolic process	3	0.457317	0.681693	PNLIP, DDHD1, NCEH1	461	70	13824	1.28516	1	1	100
UP_KEYWORDS	Lipid metabolism	5	0.762195	0.934473	PNLIP, DDHD1, NCEH1, TBXAS1, GPAM	601	215	17808	0.689084	1	0.997544	100
Annotation Cluster 61	Enrichment Score: 0.12830175732548257
Category	Term	Count	%	PValue	Genes	List Total	Pop Hits	Pop Total	Fold Enrichment	Bonferroni	Benjamini	FDR
UP_KEYWORDS	RNA-binding	10	1.52439	0.476538	MGC134577, METTL14, DDX55, TRMT11, SURF6, DDX39B, DIS3L2, RBM5, ZCRB1, SSB	601	253	17808	1.17117	1	0.910932	99.9798
GOTERM_MF_DIRECT	GO:0000166~nucleotide binding	10	1.52439	0.623757	FHIT, MGC134577, ADCY6, RBM5, ZCRB1, GUCY1B3, SSB, ZNF638, RCAN2, REV3L	446	282	13095	1.04117	1	0.999852	99.9999
INTERPRO	IPR012677:Nucleotide-binding, alpha-beta plait	6	0.914634	0.914207	MGC134577, RBM5, ZCRB1, SSB, ZNF638, RCAN2	584	235	16802	0.734567	1	1	100
SMART	SM00360:RRM	5	0.762195	0.915012	MGC134577, RBM5, ZCRB1, SSB, ZNF638	320	187	8740	0.730281	1	0.999976	100
INTERPRO	IPR000504:RNA recognition motif domain	5	0.762195	0.918136	MGC134577, RBM5, ZCRB1, SSB, ZNF638	584	199	16802	0.722878	1	1	100
Annotation Cluster 62	Enrichment Score: 0.11868037263667294
Category	Term	Count	%	PValue	Genes	List Total	Pop Hits	Pop Total	Fold Enrichment	Bonferroni	Benjamini	FDR
INTERPRO	IPR005225:Small GTP-binding protein domain	6	0.914634	0.605042	GFM2, RAB39A, RAB35, SAR1A, RAB21, RHOH	584	151	16802	1.1432	1	0.999766	100
UP_SEQ_FEATURE	nucleotide phosphate-binding region:GTP	6	0.914634	0.747561	GFM2, RABL6, GTPBP10, SAR1A, RAB21, RHOH	225	173	6267	0.966012	1	1	100
INTERPRO	IPR001806:Small GTPase superfamily	4	0.609756	0.821722	RAB39A, RAB35, RAB21, RHOH	584	127	16802	0.906159	1	0.999997	100
GOTERM_BP_DIRECT	GO:0007264~small GTPase mediated signal transduction	5	0.762195	0.901824	RABL6, RAB39A, RAB35, RAB21, RHOH	461	199	13824	0.753442	1	1	100
Annotation Cluster 63	Enrichment Score: 0.1053289229393631
Category	Term	Count	%	PValue	Genes	List Total	Pop Hits	Pop Total	Fold Enrichment	Bonferroni	Benjamini	FDR
SMART	SM00181:EGF	6	0.914634	0.678757	VASN, F12, NOTCH4, RELN, NRXN1, NRG1	320	156	8740	1.05048	1	0.997657	99.9999
INTERPRO	IPR013032:EGF-like, conserved site	6	0.914634	0.721425	VASN, C8B, F12, NOTCH4, RELN, NRG1	584	173	16802	0.997822	1	0.999969	100
INTERPRO	IPR000742:Epidermal growth factor-like domain	6	0.914634	0.817966	VASN, F12, NOTCH4, RELN, NRXN1, NRG1	584	197	16802	0.87626	1	0.999997	100
UP_KEYWORDS	EGF-like domain	3	0.457317	0.946332	F12, NOTCH4, NRXN1	601	136	17808	0.653617	1	0.998333	100
Annotation Cluster 64	Enrichment Score: 0.08441384409282741
Category	Term	Count	%	PValue	Genes	List Total	Pop Hits	Pop Total	Fold Enrichment	Bonferroni	Benjamini	FDR
INTERPRO	IPR013026:Tetratricopeptide repeat-containing domain	4	0.609756	0.7717	TTC7A, P4HA1, TANC2, SGTB	584	116	16802	0.992088	1	0.99999	100
INTERPRO	IPR011990:Tetratricopeptide-like helical	6	0.914634	0.800399	NAPG, TTC7A, P4HA1, TANC2, TTC38, SGTB	584	192	16802	0.89908	1	0.999995	100
INTERPRO	IPR019734:Tetratricopeptide repeat	4	0.609756	0.80472	TTC7A, P4HA1, TANC2, SGTB	584	123	16802	0.935628	1	0.999995	100
SMART	SM00028:TPR	3	0.457317	0.924581	TTC7A, TANC2, SGTB	320	114	8740	0.71875	1	0.999982	100
Annotation Cluster 65	Enrichment Score: 0.07268639426204346
Category	Term	Count	%	PValue	Genes	List Total	Pop Hits	Pop Total	Fold Enrichment	Bonferroni	Benjamini	FDR
INTERPRO	IPR007087:Zinc finger, C2H2	16	2.43902	0.751798	ZNF555, ZNF554, ZNF280A, LOC512684, ZNF280B, ZFP30, RBM5, ZNF638, ZNF804B, ZNF184, ZNF341, PRDM9, PRDM5, ZNF391, ZNF423	584	499	16802	0.922503	1	0.999984	100
INTERPRO	IPR001909:Krueppel-associated box	5	0.762195	0.802605	ZNF555, ZNF554, ZNF184, PRDM9, ZFP30	584	158	16802	0.91046	1	0.999995	100
SMART	SM00349:KRAB	5	0.762195	0.811341	ZNF555, ZNF554, ZNF184, PRDM9, ZFP30	320	152	8740	0.898438	1	0.999752	100
INTERPRO	IPR015880:Zinc finger, C2H2-like	14	2.13415	0.832686	ZNF555, ZNF184, LOC512684, ZNF280A, ZNF554, ZNF341, ZNF280B, PRDM9, ZFP30, PRDM5, ZNF638, ZNF391, ZNF423	584	469	16802	0.858822	1	0.999998	100
SMART	SM00355:ZnF_C2H2	14	2.13415	0.882119	ZNF555, ZNF184, LOC512684, ZNF280A, ZNF554, ZNF341, ZNF280B, PRDM9, ZFP30, PRDM5, ZNF638, ZNF391, ZNF423	320	469	8740	0.815299	1	0.999931	100
GOTERM_MF_DIRECT	GO:0003676~nucleic acid binding	13	1.98171	0.907559	LOC512684, ZNF554, METTL5, ZFP30, ERI2, HLTF, ZNF184, DDX17, PRDM9, ZCCHC7, ZNF391, ZNF423, HFM1	446	488	13095	0.782157	1	1	100
INTERPRO	IPR013087:Zinc finger C2H2-type/integrase DNA-binding domain	10	1.52439	0.949525	ZNF555, ZNF554, LOC512684, ZNF184, ZNF341, PRDM9, ZFP30, PRDM5, ZNF391, ZNF423	584	410	16802	0.701721	1	1	100
Annotation Cluster 66	Enrichment Score: 0.06766448637391759
Category	Term	Count	%	PValue	Genes	List Total	Pop Hits	Pop Total	Fold Enrichment	Bonferroni	Benjamini	FDR
UP_KEYWORDS	Cell cycle	7	1.06707	0.794578	TEX14, CHMP1B, DIS3L2, USP37, BANP, PMP22, MTUS1	601	231	17808	0.897897	1	0.982659	100
UP_KEYWORDS	Mitosis	3	0.457317	0.866233	TEX14, DIS3L2, USP37	601	103	17808	0.863028	1	0.992366	100
GOTERM_BP_DIRECT	GO:0051301~cell division	4	0.609756	0.880218	TEX14, CHMP1B, DIS3L2, USP37	461	150	13824	0.799653	1	1	100
UP_KEYWORDS	Cell division	4	0.609756	0.885075	TEX14, CHMP1B, DIS3L2, USP37	601	150	17808	0.79015	1	0.994202	100
Annotation Cluster 67	Enrichment Score: 0.05841994324706458
Category	Term	Count	%	PValue	Genes	List Total	Pop Hits	Pop Total	Fold Enrichment	Bonferroni	Benjamini	FDR
UP_KEYWORDS	Mitochondrion	20	3.04878	0.776687	RNF144B, GAT, AIFM2, CLPB, BCKDHB, MPC2, COQ9, PTRH2, CIAPIN1, MTHFD1L, SLC25A21, GFM2, TFAM, GLYAT, GPAM, SCP2, ETFB, MTUS1, PRODH, ENOSF1	601	653	17808	0.907523	1	0.980817	100
UP_KEYWORDS	Transit peptide	9	1.37195	0.877045	GFM2, TFAM, CLPB, BCKDHB, COQ9, PTRH2, GPAM, MTHFD1L, PRODH	601	333	17808	0.800827	1	0.993487	100
UP_SEQ_FEATURE	transit peptide:Mitochondrion	7	1.06707	0.980555	GFM2, TFAM, BCKDHB, COQ9, PTRH2, GPAM, MTHFD1L	225	329	6267	0.592624	1	1	100
Annotation Cluster 68	Enrichment Score: 0.00624344582376479
Category	Term	Count	%	PValue	Genes	List Total	Pop Hits	Pop Total	Fold Enrichment	Bonferroni	Benjamini	FDR
INTERPRO	IPR018247:EF-Hand 1, calcium-binding site	3	0.457317	0.97291	VSNL1, MYL12B, EHD4	584	155	16802	0.556849	1	1	100
INTERPRO	IPR011992:EF-hand-like domain	4	0.609756	0.991626	C3H1ORF87, VSNL1, MYL12B, EHD4	584	244	16802	0.471648	1	1	100
INTERPRO	IPR002048:EF-hand domain	3	0.457317	0.992771	VSNL1, MYL12B, EHD4	584	198	16802	0.435917	1	1	100
Annotation Cluster 69	Enrichment Score: 0.0046233284460642
Category	Term	Count	%	PValue	Genes	List Total	Pop Hits	Pop Total	Fold Enrichment	Bonferroni	Benjamini	FDR
INTERPRO	IPR009057:Homeodomain-like	5	0.762195	0.981274	PKNOX2, LCORL, MTA3, ALX4, PBX2	584	260	16802	0.55328	1	1	100
UP_KEYWORDS	Homeobox	3	0.457317	0.990502	PKNOX2, ALX4, PBX2	601	195	17808	0.455856	1	0.999952	100
INTERPRO	IPR001356:Homeodomain	3	0.457317	0.992305	PKNOX2, ALX4, PBX2	584	196	16802	0.440366	1	1	100
SMART	SM00389:HOX	3	0.457317	0.99361	PKNOX2, ALX4, PBX2	320	191	8740	0.428992	1	1	100
Annotation Cluster 70	Enrichment Score: 6.593448969231159E-4
Category	Term	Count	%	PValue	Genes	List Total	Pop Hits	Pop Total	Fold Enrichment	Bonferroni	Benjamini	FDR
UP_KEYWORDS	Receptor	37	5.64024	0.98434	NRP2, PPARA, MSR1, LOC787625, LOC519282, GLRA1, GPR161, RRH, KIT, SIRPB1, IGSF11, LOC788572, MC5R, PLA2R1, PTPN7, KDELR3, KLRB1, GPR158, GLRB, HAVCR1, LOC100125776, PTPRG, ESR1, FZD3, GRIA4, ITPR1, GPR37L1, LOC530354, LOC785144, OR12D2, HNF4A, PDGFRL, MC2R, HTR2B, GHSR, ADGRA1, CD302	601	1461	17808	0.750399	1	0.99987	100
GOTERM_BP_DIRECT	GO:0007186~G-protein coupled receptor signaling pathway	14	2.13415	0.997591	GNAL, GPR158, OR12D2, LOC788572, LOC787625, LOC519282, SFRP1, GPR161, RRH, MC5R, RGS7, ARHGEF12, GNG5, LOC530354	461	748	13824	0.561254	1	1	100
UP_KEYWORDS	G-protein coupled receptor	15	2.28659	0.999993	GPR158, LOC100125776, LOC787625, LOC519282, GPR161, RRH, GPR37L1, LOC785144, LOC530354, LOC788572, OR12D2, MC2R, MC5R, GHSR, HTR2B	601	1053	17808	0.422089	1	1	100
UP_KEYWORDS	Transducer	16	2.43902	0.999994	GPR158, LOC100125776, LOC787625, LOC519282, GPR161, RRH, GPR37L1, LOC785144, LOC530354, LOC788572, OR12D2, MC2R, MC5R, GHSR, HTR2B, GNG5	601	1099	17808	0.431383	1	1	100
UP_KEYWORDS	Sensory transduction	10	1.52439	0.999996	OR12D2, LOC788572, LOC787625, LOC100125776, LOC519282, RRH, RLBP1, CNGA1, LOC530354, LOC785144	601	843	17808	0.35149	1	1	100
GOTERM_MF_DIRECT	GO:0004930~G-protein coupled receptor activity	12	1.82927	0.999997	GPR158, OR12D2, LOC788572, LOC787625, LOC100125776, LOC519282, SFRP1, GPR161, FZD3, ADGRA1, LOC530354, LOC785144	446	932	13095	0.378038	1	1	100
INTERPRO	IPR000276:G protein-coupled receptor, rhodopsin-like	14	2.13415	0.999999	LOC100125776, LOC787625, LOC519282, GPR161, RRH, GPR37L1, LOC530354, LOC785144, LOC788572, OR12D2, MC2R, MC5R, GHSR, HTR2B	584	1051	16802	0.383242	1	1	100
INTERPRO	IPR017452:GPCR, rhodopsin-like, 7TM	14	2.13415	0.999999	LOC100125776, LOC787625, LOC519282, GPR161, RRH, GPR37L1, LOC530354, LOC785144, LOC788572, OR12D2, MC2R, MC5R, GHSR, HTR2B	584	1067	16802	0.377495	1	1	100
UP_KEYWORDS	Olfaction	7	1.06707	1	OR12D2, LOC788572, LOC787625, LOC100125776, LOC519282, LOC530354, LOC785144	601	780	17808	0.265916	1	1	100
GOTERM_MF_DIRECT	GO:0004984~olfactory receptor activity	7	1.06707	1	OR12D2, LOC788572, LOC787625, LOC100125776, LOC519282, LOC530354, LOC785144	446	780	13095	0.263496	1	1	100
INTERPRO	IPR000725:Olfactory receptor	7	1.06707	1	OR12D2, LOC788572, LOC787625, LOC100125776, LOC519282, LOC530354, LOC785144	584	780	16802	0.258197	1	1	100
KEGG_PATHWAY	bta04740:Olfactory transduction	11	1.67683	1	GNAL, OR12D2, LOC788572, LOC787625, LOC100125776, LOC519282, LOC788703, PRKG1, LOC530354, LOC618803, LOC785144	241	1062	7583	0.325906	1	1	100
