# Supplementary material for: Probe-based association analysis identifies several deletions associated with average daily gain in beef cattle
Source: BMC Genomics. 2019 Jan 10;20:31. doi: 10.1186/s12864-018-5403-5 (PMC6327516; doi:10.1186/s12864-018-5403-5)
Supplement: Supplementary file 4 — Deletion and duplication regions overlapped with the merged QTL regions for ADG. (XLSX 37 kb) [file 12864_2018_5403_MOESM4_ESM.xlsx]

## Sheet: del
Del_chr	Del_Start	Del_End	Type	QTL_chr	QTL_Start	QTL_End	QTL_region	Del_Length
chr1	4880730	4880770	del	chr1	4880730	4880770	QTLR	40
chr1	12837762	12892948	del	chr1	12685863	12892948	QTLR	55186
chr1	27214183	27278502	del	chr1	27034490	29073969	QTLR	64319
chr1	27379214	27402147	del	chr1	27034490	29073969	QTLR	22933
chr1	27460341	27484683	del	chr1	27034490	29073969	QTLR	24342
chr1	27495229	27498893	del	chr1	27034490	29073969	QTLR	3664
chr1	27574474	27630994	del	chr1	27034490	29073969	QTLR	56520
chr1	27738822	27749786	del	chr1	27034490	29073969	QTLR	10964
chr1	28784786	28822465	del	chr1	27034490	29073969	QTLR	37679
chr1	83218713	83229746	del	chr1	83218713	83229746	QTLR	11033
chr1	138238884	138321032	del	chr1	137795123	138330470	QTLR	82148
chr1	156214425	156271983	del	chr1	156005880	156999077	QTLR	57558
chr10	45736518	45762701	del	chr10	45708348	45864066	QTLR	26183
chr10	66560653	66560693	del	chr10	66560653	66560693	QTLR	40
chr10	66659287	66659327	del	chr10	66659287	66659327	QTLR	40
chr11	24746556	24746576	del	chr11	24746556	24746596	QTLR	20
chr11	47034705	47074624	del	chr11	46904344	47148092	QTLR	39919
chr11	56932676	56932716	del	chr11	56932676	56932716	QTLR	40
chr11	56985901	56985941	del	chr11	56985901	56985941	QTLR	40
chr11	57078427	57078467	del	chr11	57078427	57078467	QTLR	40
chr11	85270355	85270395	del	chr11	85270355	85270395	QTLR	40
chr14	6642970	6651705	del	chr14	4698862	14505000	QTLR	8735
chr14	6656054	6665921	del	chr14	4698862	14505000	QTLR	9867
chr14	8806861	8833079	del	chr14	4698862	14505000	QTLR	26218
chr14	9110381	9121932	del	chr14	4698862	14505000	QTLR	11551
chr14	11382929	11390881	del	chr14	4698862	14505000	QTLR	7952
chr14	11597343	11599700	del	chr14	4698862	14505000	QTLR	2357
chr14	15509765	15519654	del	chr14	14510109	31163323	QTLR	9889
chr14	17271367	17336372	del	chr14	14510109	31163323	QTLR	65005
chr14	18451371	18471261	del	chr14	14510109	31163323	QTLR	19890
chr14	19419946	19457864	del	chr14	14510109	31163323	QTLR	37918
chr14	20081632	20102686	del	chr14	14510109	31163323	QTLR	21054
chr14	21163462	21193882	del	chr14	14510109	31163323	QTLR	30420
chr14	21611698	21651379	del	chr14	14510109	31163323	QTLR	39681
chr14	23682412	23710359	del	chr14	14510109	31163323	QTLR	27947
chr14	23811506	23834388	del	chr14	14510109	31163323	QTLR	22882
chr14	24716826	24737917	del	chr14	14510109	31163323	QTLR	21091
chr14	26940483	26946683	del	chr14	14510109	31163323	QTLR	6200
chr14	27595832	27601385	del	chr14	14510109	31163323	QTLR	5553
chr14	29896424	30030892	del	chr14	14510109	31163323	QTLR	134468
chr14	33246785	33304950	del	chr14	33069775	33372261	QTLR	58165
chr14	56996809	56998770	del	chr14	56996809	57030553	QTLR	1961
chr15	50485934	50491730	del	chr15	50448739	50491730	QTLR	5796
chr15	69406120	69409475	del	chr15	67102397	75937148	QTLR	3355
chr15	69444256	69474494	del	chr15	67102397	75937148	QTLR	30238
chr15	69715299	69772635	del	chr15	67102397	75937148	QTLR	57336
chr15	70395589	70412614	del	chr15	67102397	75937148	QTLR	17025
chr15	70725250	70747191	del	chr15	67102397	75937148	QTLR	21941
chr15	71484374	71586807	del	chr15	67102397	75937148	QTLR	102433
chr15	72146812	72162042	del	chr15	67102397	75937148	QTLR	15230
chr15	73935321	74024570	del	chr15	67102397	75937148	QTLR	89249
chr15	75920626	75937148	del	chr15	67102397	75937148	QTLR	16522
chr16	3271550	3394134	del	chr16	3237065	3798706	QTLR	122584
chr16	3533086	3649991	del	chr16	3237065	3798706	QTLR	116905
chr16	4104535	4138735	del	chr16	3987821	4247940	QTLR	34200
chr16	9541103	9610406	del	chr16	9541103	9729773	QTLR	69303
chr16	26326850	26423002	del	chr16	26162344	50700772	QTLR	96152
chr16	26599441	26740738	del	chr16	26162344	50700772	QTLR	141297
chr16	27894801	27902254	del	chr16	26162344	50700772	QTLR	7453
chr16	29264289	29274177	del	chr16	26162344	50700772	QTLR	9888
chr16	29647428	29731836	del	chr16	26162344	50700772	QTLR	84408
chr16	30536783	30543842	del	chr16	26162344	50700772	QTLR	7059
chr16	30594289	30623342	del	chr16	26162344	50700772	QTLR	29053
chr16	31662080	31676609	del	chr16	26162344	50700772	QTLR	14529
chr16	32256646	32273183	del	chr16	26162344	50700772	QTLR	16537
chr16	32406139	32418554	del	chr16	26162344	50700772	QTLR	12415
chr16	33164928	33348427	del	chr16	26162344	50700772	QTLR	183499
chr16	34089948	34102446	del	chr16	26162344	50700772	QTLR	12498
chr16	34408302	34445084	del	chr16	26162344	50700772	QTLR	36782
chr16	34651775	34695481	del	chr16	26162344	50700772	QTLR	43706
chr16	34943333	35000833	del	chr16	26162344	50700772	QTLR	57500
chr16	35120563	35128071	del	chr16	26162344	50700772	QTLR	7508
chr16	35487671	35562236	del	chr16	26162344	50700772	QTLR	74565
chr16	35929299	35946312	del	chr16	26162344	50700772	QTLR	17013
chr16	36094585	36142922	del	chr16	26162344	50700772	QTLR	48337
chr16	36235231	36420805	del	chr16	26162344	50700772	QTLR	185574
chr16	36779688	36795579	del	chr16	26162344	50700772	QTLR	15891
chr16	37965419	38039962	del	chr16	26162344	50700772	QTLR	74543
chr16	38368137	38404790	del	chr16	26162344	50700772	QTLR	36653
chr16	39558124	39589152	del	chr16	26162344	50700772	QTLR	31028
chr16	42440071	42444358	del	chr16	26162344	50700772	QTLR	4287
chr16	42766859	42779531	del	chr16	26162344	50700772	QTLR	12672
chr16	43800738	43867531	del	chr16	26162344	50700772	QTLR	66793
chr16	44495102	44518183	del	chr16	26162344	50700772	QTLR	23081
chr16	44772450	44788088	del	chr16	26162344	50700772	QTLR	15638
chr16	46355419	46363010	del	chr16	26162344	50700772	QTLR	7591
chr16	48289652	48499601	del	chr16	26162344	50700772	QTLR	209949
chr16	49726803	49748745	del	chr16	26162344	50700772	QTLR	21942
chr16	50191286	50198122	del	chr16	26162344	50700772	QTLR	6836
chr16	50469668	50511411	del	chr16	26162344	50700772	QTLR	41743
chr17	4652258	4865159	del	chr17	3748128	14120292	QTLR	212901
chr17	5418125	5447985	del	chr17	3748128	14120292	QTLR	29860
chr17	6059854	6069629	del	chr17	3748128	14120292	QTLR	9775
chr17	6719406	6736457	del	chr17	3748128	14120292	QTLR	17051
chr17	6915657	6922287	del	chr17	3748128	14120292	QTLR	6630
chr17	7081689	7087640	del	chr17	3748128	14120292	QTLR	5951
chr17	7527510	7570384	del	chr17	3748128	14120292	QTLR	42874
chr17	7854365	7869465	del	chr17	3748128	14120292	QTLR	15100
chr17	8032064	8067629	del	chr17	3748128	14120292	QTLR	35565
chr17	8458043	8500634	del	chr17	3748128	14120292	QTLR	42591
chr17	8815216	8945521	del	chr17	3748128	14120292	QTLR	130305
chr17	10824738	10834334	del	chr17	3748128	14120292	QTLR	9596
chr17	11479814	11515859	del	chr17	3748128	14120292	QTLR	36045
chr17	11906912	12126772	del	chr17	3748128	14120292	QTLR	219860
chr17	12222561	12259588	del	chr17	3748128	14120292	QTLR	37027
chr17	13251399	13261699	del	chr17	3748128	14120292	QTLR	10300
chr17	23419318	23439209	del	chr17	23285669	23590187	QTLR	19891
chr17	23527429	23590187	del	chr17	23285669	23590187	QTLR	62758
chr17	25056695	25119996	del	chr17	25056695	25119996	QTLR	63301
chr17	50746686	50962760	del	chr17	50746686	50962760	QTLR	216074
chr17	58907025	58919312	del	chr17	58907025	58919312	QTLR	12287
chr17	74965898	74965938	del	chr17	74965898	74965938	QTLR	40
chr18	45300008	45321482	del	chr18	45300008	45321482	QTLR	21474
chr19	2540445	2575861	del	chr19	2480498	7221952	QTLR	35416
chr19	2609059	2656513	del	chr19	2480498	7221952	QTLR	47454
chr19	2702386	2724900	del	chr19	2480498	7221952	QTLR	22514
chr19	2829980	2847032	del	chr19	2480498	7221952	QTLR	17052
chr19	2983137	3019747	del	chr19	2480498	7221952	QTLR	36610
chr19	3025966	3029934	del	chr19	2480498	7221952	QTLR	3968
chr19	3253478	3273393	del	chr19	2480498	7221952	QTLR	19915
chr19	3704268	3707844	del	chr19	2480498	7221952	QTLR	3576
chr19	3893282	3924370	del	chr19	2480498	7221952	QTLR	31088
chr19	4055186	4063422	del	chr19	2480498	7221952	QTLR	8236
chr19	4458445	4576537	del	chr19	2480498	7221952	QTLR	118092
chr19	6258370	6363682	del	chr19	2480498	7221952	QTLR	105312
chr19	6589852	6603729	del	chr19	2480498	7221952	QTLR	13877
chr19	37675161	37699961	del	chr19	37226660	37810587	QTLR	24800
chr19	47038232	47173606	del	chr19	46541458	49460078	QTLR	135374
chr19	47710949	47748362	del	chr19	46541458	49460078	QTLR	37413
chr19	48445241	48509134	del	chr19	46541458	49460078	QTLR	63893
chr19	48801884	48895919	del	chr19	46541458	49460078	QTLR	94035
chr19	49118900	49121309	del	chr19	46541458	49460078	QTLR	2409
chr19	51396975	51397015	del	chr19	51396975	51397015	QTLR	40
chr2	6405960	6423740	del	chr2	6204753	13962029	QTLR	17780
chr2	7844915	7860042	del	chr2	6204753	13962029	QTLR	15127
chr2	8511482	8526450	del	chr2	6204753	13962029	QTLR	14968
chr2	8701829	8738911	del	chr2	6204753	13962029	QTLR	37082
chr2	8979837	9025164	del	chr2	6204753	13962029	QTLR	45327
chr2	9412676	9430016	del	chr2	6204753	13962029	QTLR	17340
chr2	10780701	10826114	del	chr2	6204753	13962029	QTLR	45413
chr2	11410599	11458935	del	chr2	6204753	13962029	QTLR	48336
chr2	11492763	11534883	del	chr2	6204753	13962029	QTLR	42120
chr2	11773141	11786080	del	chr2	6204753	13962029	QTLR	12939
chr2	11831650	11870663	del	chr2	6204753	13962029	QTLR	39013
chr2	11951895	12185682	del	chr2	6204753	13962029	QTLR	233787
chr2	12756409	12759926	del	chr2	6204753	13962029	QTLR	3517
chr2	12950692	12987587	del	chr2	6204753	13962029	QTLR	36895
chr2	13396487	13411225	del	chr2	6204753	13962029	QTLR	14738
chr2	13530331	13547696	del	chr2	6204753	13962029	QTLR	17365
chr2	13649733	13682527	del	chr2	6204753	13962029	QTLR	32794
chr20	8301521	8319163	del	chr20	7954374	8995764	QTLR	17642
chr20	12313432	12332581	del	chr20	12313432	12498118	QTLR	19149
chr20	29452632	29452672	del	chr20	29452632	29452672	QTLR	40
chr20	30957595	30992559	del	chr20	30952268	31134311	QTLR	34964
chr21	8165634	8272750	del	chr21	7985698	9850105	QTLR	107116
chr21	9280609	9383878	del	chr21	7985698	9850105	QTLR	103269
chr21	24188501	24213852	del	chr21	23923849	24278877	QTLR	25351
chr21	26016966	26023102	del	chr21	25371652	29801897	QTLR	6136
chr21	26119441	26146591	del	chr21	25371652	29801897	QTLR	27150
chr21	26684420	26715346	del	chr21	25371652	29801897	QTLR	30926
chr21	27506924	27520976	del	chr21	25371652	29801897	QTLR	14052
chr21	28125925	28235030	del	chr21	25371652	29801897	QTLR	109105
chr21	28602901	28642782	del	chr21	25371652	29801897	QTLR	39881
chr21	28781217	28857539	del	chr21	25371652	29801897	QTLR	76322
chr21	28993135	29005997	del	chr21	25371652	29801897	QTLR	12862
chr21	29443747	29552670	del	chr21	25371652	29801897	QTLR	108923
chr21	58239214	58254496	del	chr21	58239214	58254496	QTLR	15282
chr23	12026180	12039509	del	chr23	11650739	20050846	QTLR	13329
chr23	12278311	12305511	del	chr23	11650739	20050846	QTLR	27200
chr23	12921842	13217012	del	chr23	11650739	20050846	QTLR	295170
chr23	14883270	14922952	del	chr23	11650739	20050846	QTLR	39682
chr23	15595536	15614367	del	chr23	11650739	20050846	QTLR	18831
chr23	16298875	16361307	del	chr23	11650739	20050846	QTLR	62432
chr23	16476027	16489116	del	chr23	11650739	20050846	QTLR	13089
chr23	18109663	18127023	del	chr23	11650739	20050846	QTLR	17360
chr23	18280193	18338751	del	chr23	11650739	20050846	QTLR	58558
chr25	41165729	41278741	del	chr25	41165729	41278741	QTLR	113012
chr27	32802856	32822191	del	chr27	32802856	32822191	QTLR	19335
chr28	7279640	7307749	del	chr28	7178433	8182313	QTLR	28109
chr28	7317791	7323199	del	chr28	7178433	8182313	QTLR	5408
chr28	7715648	7726753	del	chr28	7178433	8182313	QTLR	11105
chr28	7998577	8054607	del	chr28	7178433	8182313	QTLR	56030
chr29	21359146	21381114	del	chr29	21125373	21432596	QTLR	21968
chr29	37391834	37393758	del	chr29	37135672	38873202	QTLR	1924
chr29	37899340	37905422	del	chr29	37135672	38873202	QTLR	6082
chr29	38230160	38244678	del	chr29	37135672	38873202	QTLR	14518
chr29	50215275	50216177	del	chr29	50215275	50216177	QTLR	902
chr29	50282803	50289824	del	chr29	50282803	50289824	QTLR	7021
chr3	8349149	8357451	del	chr3	8007708	8998553	QTLR	8302
chr3	8430721	8492979	del	chr3	8007708	8998553	QTLR	62258
chr3	8635643	8682290	del	chr3	8007708	8998553	QTLR	46647
chr3	8769701	8778845	del	chr3	8007708	8998553	QTLR	9144
chr3	17160037	17160077	del	chr3	17160037	17160077	QTLR	40
chr3	54920283	55017187	del	chr3	54920283	64071923	QTLR	96904
chr3	55131124	55327770	del	chr3	54920283	64071923	QTLR	196646
chr3	57502740	57542216	del	chr3	54920283	64071923	QTLR	39476
chr3	57829130	57850171	del	chr3	54920283	64071923	QTLR	21041
chr3	58578699	58796198	del	chr3	54920283	64071923	QTLR	217499
chr3	59450678	59479943	del	chr3	54920283	64071923	QTLR	29265
chr3	61099707	61137889	del	chr3	54920283	64071923	QTLR	38182
chr3	63256899	63271841	del	chr3	54920283	64071923	QTLR	14942
chr3	63889269	63891663	del	chr3	54920283	64071923	QTLR	2394
chr3	76164617	76198307	del	chr3	75972207	76297775	QTLR	33690
chr4	31691285	31759057	del	chr4	31605752	31829906	QTLR	67772
chr4	50787049	50796862	del	chr4	50627418	57598063	QTLR	9813
chr4	51971108	52000360	del	chr4	50627418	57598063	QTLR	29252
chr4	53368106	53375943	del	chr4	50627418	57598063	QTLR	7837
chr4	53947603	54073021	del	chr4	50627418	57598063	QTLR	125418
chr4	54906496	54918207	del	chr4	50627418	57598063	QTLR	11711
chr4	55184859	55286468	del	chr4	50627418	57598063	QTLR	101609
chr4	55527318	55575244	del	chr4	50627418	57598063	QTLR	47926
chr4	56592528	56602874	del	chr4	50627418	57598063	QTLR	10346
chr4	56661618	56670821	del	chr4	50627418	57598063	QTLR	9203
chr4	56956410	56964312	del	chr4	50627418	57598063	QTLR	7902
chr4	57019958	57038837	del	chr4	50627418	57598063	QTLR	18879
chr4	57292128	57355889	del	chr4	50627418	57598063	QTLR	63761
chr4	114364523	114364563	del	chr4	114364523	114364563	QTLR	40
chr4	114366038	114366058	del	chr4	114366038	114366078	QTLR	20
chr4	114421999	114422039	del	chr4	114421999	114422039	QTLR	40
chr4	114443706	114443746	del	chr4	114443706	114443746	QTLR	40
chr4	114494161	114494201	del	chr4	114494161	114494201	QTLR	40
chr5	1930022	1941317	del	chr5	1595800	8968813	QTLR	11295
chr5	2423437	2431061	del	chr5	1595800	8968813	QTLR	7624
chr5	4513012	4531901	del	chr5	1595800	8968813	QTLR	18889
chr5	5108435	5163929	del	chr5	1595800	8968813	QTLR	55494
chr5	5626620	5638151	del	chr5	1595800	8968813	QTLR	11531
chr5	5901181	5913578	del	chr5	1595800	8968813	QTLR	12397
chr5	6288388	6391588	del	chr5	1595800	8968813	QTLR	103200
chr5	6625478	6634710	del	chr5	1595800	8968813	QTLR	9232
chr5	11750018	11762534	del	chr5	11619961	12442068	QTLR	12516
chr5	15832131	15838518	del	chr5	15830784	15847523	QTLR	6387
chr5	22514133	22563988	del	chr5	22514133	22563988	QTLR	49855
chr5	27948675	27992179	del	chr5	27471079	42482356	QTLR	43504
chr5	29134747	29176382	del	chr5	27471079	42482356	QTLR	41635
chr5	30364519	30385846	del	chr5	27471079	42482356	QTLR	21327
chr5	30441374	30472324	del	chr5	27471079	42482356	QTLR	30950
chr5	30994764	31013600	del	chr5	27471079	42482356	QTLR	18836
chr5	31682483	31690859	del	chr5	27471079	42482356	QTLR	8376
chr5	31773706	31809027	del	chr5	27471079	42482356	QTLR	35321
chr5	31896234	31947799	del	chr5	27471079	42482356	QTLR	51565
chr5	32469564	32514538	del	chr5	27471079	42482356	QTLR	44974
chr5	34691122	34704722	del	chr5	27471079	42482356	QTLR	13600
chr5	35922689	35984711	del	chr5	27471079	42482356	QTLR	62022
chr5	36030410	36061007	del	chr5	27471079	42482356	QTLR	30597
chr5	36111042	36125463	del	chr5	27471079	42482356	QTLR	14421
chr5	36297024	36299121	del	chr5	27471079	42482356	QTLR	2097
chr5	39704825	39712896	del	chr5	27471079	42482356	QTLR	8071
chr5	40181727	40255670	del	chr5	27471079	42482356	QTLR	73943
chr5	40397099	40406612	del	chr5	27471079	42482356	QTLR	9513
chr5	40573734	40629564	del	chr5	27471079	42482356	QTLR	55830
chr5	40659273	40678949	del	chr5	27471079	42482356	QTLR	19676
chr5	41163954	41180177	del	chr5	27471079	42482356	QTLR	16223
chr5	41466744	41480707	del	chr5	27471079	42482356	QTLR	13963
chr5	41517287	41532096	del	chr5	27471079	42482356	QTLR	14809
chr5	41721477	41751952	del	chr5	27471079	42482356	QTLR	30475
chr5	41880334	41938454	del	chr5	27471079	42482356	QTLR	58120
chr5	41966085	42143876	del	chr5	27471079	42482356	QTLR	177791
chr5	42196029	42197319	del	chr5	27471079	42482356	QTLR	1290
chr5	42218286	42239417	del	chr5	27471079	42482356	QTLR	21131
chr5	42255407	42266360	del	chr5	27471079	42482356	QTLR	10953
chr6	3089088	3113561	del	chr6	2976505	3155703	QTLR	24473
chr6	9621828	9633428	del	chr6	9621828	13546542	QTLR	11600
chr6	9794649	9884438	del	chr6	9621828	13546542	QTLR	89789
chr6	9909652	10011601	del	chr6	9621828	13546542	QTLR	101949
chr6	10460630	10467722	del	chr6	9621828	13546542	QTLR	7092
chr6	10523294	10616860	del	chr6	9621828	13546542	QTLR	93566
chr6	10652486	10677303	del	chr6	9621828	13546542	QTLR	24817
chr6	10764974	11308859	del	chr6	9621828	13546542	QTLR	543885
chr6	11987560	12046104	del	chr6	9621828	13546542	QTLR	58544
chr6	12296402	12393055	del	chr6	9621828	13546542	QTLR	96653
chr6	12447020	12464858	del	chr6	9621828	13546542	QTLR	17838
chr6	12846571	12856335	del	chr6	9621828	13546542	QTLR	9764
chr6	19603556	19627480	del	chr6	18900743	20243922	QTLR	23924
chr6	20118790	20129561	del	chr6	18900743	20243922	QTLR	10771
chr6	20186794	20230228	del	chr6	18900743	20243922	QTLR	43434
chr6	27949362	27999273	del	chr6	27659260	28554260	QTLR	49911
chr6	28163997	28289058	del	chr6	27659260	28554260	QTLR	125061
chr6	28989049	28999522	del	chr6	28736220	29223227	QTLR	10473
chr6	38840154	38840194	del	chr6	38840154	38840194	QTLR	40
chr6	38841568	38841608	del	chr6	38841568	38841608	QTLR	40
chr6	38845972	38846012	del	chr6	38845972	38846012	QTLR	40
chr6	38852073	38852113	del	chr6	38852073	38852113	QTLR	40
chr6	38862977	38863017	del	chr6	38862977	38863017	QTLR	40
chr6	38866361	38866401	del	chr6	38866361	38866401	QTLR	40
chr6	38868148	38868188	del	chr6	38868148	38868188	QTLR	40
chr6	38869765	38869805	del	chr6	38869765	38869805	QTLR	40
chr6	38870251	38870291	del	chr6	38870251	38870291	QTLR	40
chr6	38878804	38878844	del	chr6	38878804	38878844	QTLR	40
chr6	38897608	38897648	del	chr6	38897608	38897648	QTLR	40
chr6	38900275	38917456	del	chr6	38900275	38917456	QTLR	17181
chr6	38834676	38837179	del	chr6	38737206	38837179	QTLR	2503
chr6	46480729	46501517	del	chr6	45173125	50490857	QTLR	20788
chr6	46957061	46962910	del	chr6	45173125	50490857	QTLR	5849
chr6	47825575	47838726	del	chr6	45173125	50490857	QTLR	13151
chr6	48478840	48482869	del	chr6	45173125	50490857	QTLR	4029
chr6	48764511	48776662	del	chr6	45173125	50490857	QTLR	12151
chr6	49247635	49252866	del	chr6	45173125	50490857	QTLR	5231
chr6	49506279	49512419	del	chr6	45173125	50490857	QTLR	6140
chr6	49955596	49996568	del	chr6	45173125	50490857	QTLR	40972
chr6	50370888	50374453	del	chr6	45173125	50490857	QTLR	3565
chr6	55077357	55079475	del	chr6	54920283	55175146	QTLR	2118
chr6	63160606	63160646	del	chr6	63160606	63160646	QTLR	40
chr6	109022503	109022543	del	chr6	109022503	109022543	QTLR	40
chr7	28972872	28999205	del	chr7	28006905	28999205	QTLR	26333
chr7	42736530	42804828	del	chr7	42618497	42948148	QTLR	68298
chr7	42945525	42948148	del	chr7	42618497	42948148	QTLR	2623
chr7	46942526	46959510	del	chr7	46184414	49275222	QTLR	16984
chr7	47782141	47807367	del	chr7	46184414	49275222	QTLR	25226
chr7	47880246	47897907	del	chr7	46184414	49275222	QTLR	17661
chr7	57859793	57875407	del	chr7	57748551	57933375	QTLR	15614
chr7	57909672	57920424	del	chr7	57748551	57933375	QTLR	10752
chr7	93104325	93126763	del	chr7	92974722	93993941	QTLR	22438
chr8	95630	163988	del	chr8	20855	996693	QTLR	68358
chr8	363426	416642	del	chr8	20855	996693	QTLR	53216
chr8	422551	469005	del	chr8	20855	996693	QTLR	46454
chr8	478420	513075	del	chr8	20855	996693	QTLR	34655
chr9	7363878	7434653	del	chr9	7363878	7550364	QTLR	70775
chr9	7545663	7550364	del	chr9	7363878	7550364	QTLR	4701
chr9	25021405	25050866	del	chr9	24428716	44537886	QTLR	29461
chr9	25126494	25158976	del	chr9	24428716	44537886	QTLR	32482
chr9	25612879	25627141	del	chr9	24428716	44537886	QTLR	14262
chr9	27598260	27615178	del	chr9	24428716	44537886	QTLR	16918
chr9	28054873	28085139	del	chr9	24428716	44537886	QTLR	30266
chr9	28089776	28104194	del	chr9	24428716	44537886	QTLR	14418
chr9	28370713	28373977	del	chr9	24428716	44537886	QTLR	3264
chr9	28682168	28696805	del	chr9	24428716	44537886	QTLR	14637
chr9	28999018	29026588	del	chr9	24428716	44537886	QTLR	27570
chr9	29100831	29177772	del	chr9	24428716	44537886	QTLR	76941
chr9	29777528	29789527	del	chr9	24428716	44537886	QTLR	11999
chr9	30195180	30291045	del	chr9	24428716	44537886	QTLR	95865
chr9	30651268	30728922	del	chr9	24428716	44537886	QTLR	77654
chr9	30932163	30999688	del	chr9	24428716	44537886	QTLR	67525
chr9	31032277	31147480	del	chr9	24428716	44537886	QTLR	115203
chr9	31182719	31372290	del	chr9	24428716	44537886	QTLR	189571
chr9	31870403	31888905	del	chr9	24428716	44537886	QTLR	18502
chr9	33196236	33226070	del	chr9	24428716	44537886	QTLR	29834
chr9	34530505	34548906	del	chr9	24428716	44537886	QTLR	18401
chr9	35515925	35521755	del	chr9	24428716	44537886	QTLR	5830
chr9	35547348	35563845	del	chr9	24428716	44537886	QTLR	16497
chr9	35826758	35873605	del	chr9	24428716	44537886	QTLR	46847
chr9	36035900	36047204	del	chr9	24428716	44537886	QTLR	11304
chr9	38193344	38199983	del	chr9	24428716	44537886	QTLR	6639
chr9	38357265	38374639	del	chr9	24428716	44537886	QTLR	17374
chr9	38383221	38416416	del	chr9	24428716	44537886	QTLR	33195
chr9	40566887	40665727	del	chr9	24428716	44537886	QTLR	98840
chr9	41067255	41196308	del	chr9	24428716	44537886	QTLR	129053
chr9	42109029	42161770	del	chr9	24428716	44537886	QTLR	52741
chr9	42893824	42926336	del	chr9	24428716	44537886	QTLR	32512
chr9	43388976	43424419	del	chr9	24428716	44537886	QTLR	35443
chr9	43643762	43672327	del	chr9	24428716	44537886	QTLR	28565
chr9	44123539	44140175	del	chr9	24428716	44537886	QTLR	16636
chr9	44184228	44273717	del	chr9	24428716	44537886	QTLR	89489
chr9	55431837	55449737	del	chr9	55117119	55574798	QTLR	17900
chr9	55853088	56175737	del	chr9	55828214	56227494	QTLR	322649
chr9	97347618	97360733	del	chr9	97191669	97521014	QTLR	13115
chr9	97397264	97403252	del	chr9	97191669	97521014	QTLR	5988
								14134887

## Sheet: dup
Dup_chr	Dup_Start	Dup_End	Type	QTL_chr	QTL_Start	QTL_End	QTL_region	Dup_Length
chr1	27602670	27626324	dup	chr1	27034490	29073969	QTLR	23654
chr1	27804263	27812674	dup	chr1	27034490	29073969	QTLR	8411
chr1	28420812	28422821	dup	chr1	27034490	29073969	QTLR	2009
chr1	28913936	28915088	dup	chr1	27034490	29073969	QTLR	1152
chr10	15228006	15228046	dup	chr10	15228006	15228046	QTLR	40
chr11	47034705	47059328	dup	chr11	46904344	47148092	QTLR	24623
chr11	47097519	47102447	dup	chr11	46904344	47148092	QTLR	4928
chr13	73670780	73686946	dup	chr13	73557436	73866335	QTLR	16166
chr14	4792813	4816501	dup	chr14	4698862	14505000	QTLR	23688
chr14	4896563	4927116	dup	chr14	4698862	14505000	QTLR	30553
chr14	7064389	7066315	dup	chr14	4698862	14505000	QTLR	1926
chr14	9550213	9593225	dup	chr14	4698862	14505000	QTLR	43012
chr14	17277673	17288504	dup	chr14	14510109	31163323	QTLR	10831
chr14	28638161	28639819	dup	chr14	14510109	31163323	QTLR	1658
chr14	31063415	31078343	dup	chr14	14510109	31163323	QTLR	14928
chr15	31034097	31036378	dup	chr15	30996005	31143500	QTLR	2281
chr15	68572091	68586715	dup	chr15	67102397	75937148	QTLR	14624
chr15	69468587	69471057	dup	chr15	67102397	75937148	QTLR	2470
chr15	70725250	70747191	dup	chr15	67102397	75937148	QTLR	21941
chr15	71908165	71909775	dup	chr15	67102397	75937148	QTLR	1610
chr15	75155892	75172376	dup	chr15	67102397	75937148	QTLR	16484
chr15	76928076	77016877	dup	chr15	76825757	77142114	QTLR	88801
chr16	28738118	28746053	dup	chr16	26162344	50700772	QTLR	7935
chr16	29047484	29069773	dup	chr16	26162344	50700772	QTLR	22289
chr16	29679054	29686429	dup	chr16	26162344	50700772	QTLR	7375
chr16	30890587	30902568	dup	chr16	26162344	50700772	QTLR	11981
chr16	32560995	32564071	dup	chr16	26162344	50700772	QTLR	3076
chr16	35780013	35796029	dup	chr16	26162344	50700772	QTLR	16016
chr16	36331136	36345617	dup	chr16	26162344	50700772	QTLR	14481
chr16	36594899	36598644	dup	chr16	26162344	50700772	QTLR	3745
chr16	38009452	38035788	dup	chr16	26162344	50700772	QTLR	26336
chr16	38375312	38396981	dup	chr16	26162344	50700772	QTLR	21669
chr16	40893300	40921411	dup	chr16	26162344	50700772	QTLR	28111
chr16	49041911	49176040	dup	chr16	26162344	50700772	QTLR	134129
chr16	49220483	49263211	dup	chr16	26162344	50700772	QTLR	42728
chr16	49764170	49812502	dup	chr16	26162344	50700772	QTLR	48332
chr16	49984163	49995641	dup	chr16	26162344	50700772	QTLR	11478
chr16	50333763	50345517	dup	chr16	26162344	50700772	QTLR	11754
chr16	76423662	76423702	dup	chr16	76423662	76423702	QTLR	40
chr17	5537415	5543778	dup	chr17	3748128	14120292	QTLR	6363
chr17	8296375	8300400	dup	chr17	3748128	14120292	QTLR	4025
chr17	8800578	9011175	dup	chr17	3748128	14120292	QTLR	210597
chr17	9335069	9342156	dup	chr17	3748128	14120292	QTLR	7087
chr17	9875664	9882884	dup	chr17	3748128	14120292	QTLR	7220
chr19	2567386	2640080	dup	chr19	2480498	7221952	QTLR	72694
chr19	6363682	6394118	dup	chr19	2480498	7221952	QTLR	30436
chr19	6734622	6804173	dup	chr19	2480498	7221952	QTLR	69551
chr19	6960515	6966488	dup	chr19	2480498	7221952	QTLR	5973
chr19	24812597	24812637	dup	chr19	24812597	24812637	QTLR	40
chr19	25421351	25458239	dup	chr19	25347097	25458239	QTLR	36888
chr19	48269124	48309588	dup	chr19	46541458	49460078	QTLR	40464
chr19	48866224	48895919	dup	chr19	46541458	49460078	QTLR	29695
chr2	6729013	6734250	dup	chr2	6204753	13962029	QTLR	5237
chr2	10924311	10931239	dup	chr2	6204753	13962029	QTLR	6928
chr2	13389356	13429123	dup	chr2	6204753	13962029	QTLR	39767
chr2	13547696	13570811	dup	chr2	6204753	13962029	QTLR	23115
chr2	13946301	13962029	dup	chr2	6204753	13962029	QTLR	15728
chr20	8664370	8703472	dup	chr20	7954374	8995764	QTLR	39102
chr21	9207747	9211290	dup	chr21	7985698	9850105	QTLR	3543
chr21	26016966	26023102	dup	chr21	25371652	29801897	QTLR	6136
chr21	26377883	26402084	dup	chr21	25371652	29801897	QTLR	24201
chr21	27618212	27723737	dup	chr21	25371652	29801897	QTLR	105525
chr21	33113969	33114009	dup	chr21	33113969	33114009	QTLR	40
chr23	3943486	3961701	dup	chr23	3827340	3961701	QTLR	18215
chr23	12671097	12696562	dup	chr23	11650739	20050846	QTLR	25465
chr23	16309434	16348232	dup	chr23	11650739	20050846	QTLR	38798
chr23	16784650	16802613	dup	chr23	11650739	20050846	QTLR	17963
chr23	17358665	17394297	dup	chr23	11650739	20050846	QTLR	35632
chr23	19498566	19503881	dup	chr23	11650739	20050846	QTLR	5315
chr28	7279640	7307749	dup	chr28	7178433	8182313	QTLR	28109
chr29	4525995	4529657	dup	chr29	4264009	4635145	QTLR	3662
chr29	37213731	37404822	dup	chr29	37135672	38873202	QTLR	191091
chr29	38412665	38420300	dup	chr29	37135672	38873202	QTLR	7635
chr29	38445262	38459739	dup	chr29	37135672	38873202	QTLR	14477
chr29	38584926	38629958	dup	chr29	37135672	38873202	QTLR	45032
chr29	38653064	38873202	dup	chr29	37135672	38873202	QTLR	220138
chr3	8635643	8682290	dup	chr3	8007708	8998553	QTLR	46647
chr3	54920283	55017187	dup	chr3	54920283	64071923	QTLR	96904
chr3	59710502	59814640	dup	chr3	54920283	64071923	QTLR	104138
chr3	60330296	60339986	dup	chr3	54920283	64071923	QTLR	9690
chr3	61555537	61558956	dup	chr3	54920283	64071923	QTLR	3419
chr4	50775023	50816295	dup	chr4	50627418	57598063	QTLR	41272
chr4	54061520	54064049	dup	chr4	50627418	57598063	QTLR	2529
chr4	55073896	55090504	dup	chr4	50627418	57598063	QTLR	16608
chr4	55272324	55280715	dup	chr4	50627418	57598063	QTLR	8391
chr4	57268038	57273673	dup	chr4	50627418	57598063	QTLR	5635
chr5	3434356	3436776	dup	chr5	1595800	8968813	QTLR	2420
chr5	3594378	3847567	dup	chr5	1595800	8968813	QTLR	253189
chr5	8267834	8287698	dup	chr5	1595800	8968813	QTLR	19864
chr5	11755431	11801540	dup	chr5	11619961	12442068	QTLR	46109
chr5	28118531	28120980	dup	chr5	27471079	42482356	QTLR	2449
chr5	31153273	31164990	dup	chr5	27471079	42482356	QTLR	11717
chr5	31905683	31918396	dup	chr5	27471079	42482356	QTLR	12713
chr5	34480376	34496348	dup	chr5	27471079	42482356	QTLR	15972
chr5	37349865	37373636	dup	chr5	27471079	42482356	QTLR	23771
chr5	38572582	38586509	dup	chr5	27471079	42482356	QTLR	13927
chr5	41476949	41570700	dup	chr5	27471079	42482356	QTLR	93751
chr5	41728084	41778933	dup	chr5	27471079	42482356	QTLR	50849
chr5	41982095	41983818	dup	chr5	27471079	42482356	QTLR	1723
chr5	42196029	42197319	dup	chr5	27471079	42482356	QTLR	1290
chr6	9736332	9984923	dup	chr6	9621828	13546542	QTLR	248591
chr6	10509304	10513332	dup	chr6	9621828	13546542	QTLR	4028
chr6	11714324	11721455	dup	chr6	9621828	13546542	QTLR	7131
chr6	19609941	19621013	dup	chr6	18900743	20243922	QTLR	11072
chr6	27956249	27970286	dup	chr6	27659260	28554260	QTLR	14037
chr6	28989049	28994000	dup	chr6	28736220	29223227	QTLR	4951
chr6	38840154	38840194	dup	chr6	38840154	38840194	QTLR	40
chr6	38841568	38841608	dup	chr6	38841568	38841608	QTLR	40
chr6	38845972	38846012	dup	chr6	38845972	38846012	QTLR	40
chr6	38852073	38852113	dup	chr6	38852073	38852113	QTLR	40
chr6	38862977	38863017	dup	chr6	38862977	38863017	QTLR	40
chr6	38866361	38866401	dup	chr6	38866361	38866401	QTLR	40
chr6	38868148	38868188	dup	chr6	38868148	38868188	QTLR	40
chr6	38869765	38869785	dup	chr6	38869765	38869805	QTLR	20
chr6	38837159	38837179	dup	chr6	38737206	38837179	QTLR	20
chr6	48841785	48847179	dup	chr6	45173125	50490857	QTLR	5394
chr6	49114629	49124157	dup	chr6	45173125	50490857	QTLR	9528
chr6	50089507	50097847	dup	chr6	45173125	50490857	QTLR	8340
chr7	42745346	42794656	dup	chr7	42618497	42948148	QTLR	49310
chr7	57920424	57924055	dup	chr7	57748551	57933375	QTLR	3631
chr8	490731	513075	dup	chr8	20855	996693	QTLR	22344
chr8	550540	573592	dup	chr8	20855	996693	QTLR	23052
chr8	46729375	46729395	dup	chr8	46729355	46729395	QTLR	20
chr9	22790552	22796638	dup	chr9	22019753	22993318	QTLR	6086
chr9	25612879	25621473	dup	chr9	24428716	44537886	QTLR	8594
chr9	28324294	28408912	dup	chr9	24428716	44537886	QTLR	84618
chr9	32760836	32775173	dup	chr9	24428716	44537886	QTLR	14337
chr9	37737067	37746262	dup	chr9	24428716	44537886	QTLR	9195
chr9	39533791	39673177	dup	chr9	24428716	44537886	QTLR	139386
chr9	40765749	40866390	dup	chr9	24428716	44537886	QTLR	100641
chr9	44184228	44253692	dup	chr9	24428716	44537886	QTLR	69464
chr9	55458174	55471468	dup	chr9	55117119	55574798	QTLR	13294
chr9	55955261	55996389	dup	chr9	55828214	56227494	QTLR	41128
chr9	95958491	96033669	dup	chr9	95891909	96131728	QTLR	75178
chr9	97337473	97345709	dup	chr9	97191669	97521014	QTLR	8236
								4076035
