# Supplementary material for: Probe-based association analysis identifies several deletions associated with average daily gain in beef cattle
Source: BMC Genomics. 2019 Jan 10;20:31. doi: 10.1186/s12864-018-5403-5 (PMC6327516; doi:10.1186/s12864-018-5403-5)
Supplement: Supplementary file 5 — Summary of probe-based CNV association analysis results including probe name, chromosome, position, P-value, and adjusted q values. (XLSX 3735 kb) [file 12864_2018_5403_MOESM5_ESM.xlsx]

## Sheet: merge-Del
Chr	Pos	SNP	Beta	P	del_qvalues	del_lfdr					p
1	954485	BovineHD0100000312	0.380229	0.0173005	0.51949	1					1.58851e-05
1	955711	BovineHD0100000313	0.380229	0.0173005	0.51949	1
1	956688	BovineHD0100000314	0.380229	0.0173005	0.51949	1
1	958255	BovineHD0100000315	0.380229	0.0173005	0.51949	1
1	958794	BovineHD0100000316	0.380229	0.0173005	0.51949	1
1	959566	BovineHD0100000317	0.380229	0.0173005	0.51949	1
1	961539	BovineHD0100000318	0.380229	0.0173005	0.51949	1
1	964835	BovineHD0100000319	0.380229	0.0173005	0.51949	1
1	966524	BovineHD0100000320	0.380229	0.0173005	0.51949	1
1	966991	BovineHD0100000321	0.380229	0.0173005	0.51949	1
1	967511	BovineHD0100000322	0.380229	0.0173005	0.51949	1
1	968303	BovineHD0100000323	0.380229	0.0173005	0.51949	1
1	971539	BovineHD0100000324	0.380229	0.0173005	0.51949	1
1	972916	BovineHD0100000325	0.380229	0.0173005	0.51949	1
1	974586	ARS-BFGL-NGS-3964	0.380229	0.0173005	0.51949	1
1	975149	BovineHD0100000326	0.380229	0.0173005	0.51949	1
1	977863	BovineHD0100000327	0.380229	0.0173005	0.51949	1
1	981015	BovineHD0100000328	0.380229	0.0173005	0.51949	1
1	985262	BovineHD0100000329	0.380229	0.0173005	0.51949	1
1	990995	BovineHD0100000330	0.380229	0.0173005	0.51949	1
1	994437	BovineHD0100000331	0.380229	0.0173005	0.51949	1
1	1000093	BovineHD0100000332	0.380229	0.0173005	0.51949	1
1	1003228	BovineHD0100000333	0.380229	0.0173005	0.51949	1
1	1006234	BovineHD0100000334	0.380229	0.0173005	0.51949	1
1	1009504	ARS-BFGL-NGS-98203	0.380229	0.0173005	0.51949	1
1	1012648	BovineHD0100000335	0.380229	0.0173005	0.51949	1
1	1015696	BovineHD0100000336	0.380229	0.0173005	0.51949	1
1	1020669	BovineHD0100000337	0.380229	0.0173005	0.51949	1
1	1024385	BovineHD0100000338	0.380229	0.0173005	0.51949	1
1	1025817	BovineHD0100000339	0.380229	0.0173005	0.51949	1
1	1028955	BovineHD0100000340	0.380229	0.0173005	0.51949	1
1	1571674	BovineHD0100000499	-0.037435	0.685181	1	1
1	1572492	BovineHD0100000500	-0.037435	0.685181	1	1
1	1573264	BovineHD0100000501	-0.037435	0.685181	1	1
1	1576426	BovineHD0100000503	-0.037435	0.685181	1	1
1	1576880	BovineHD0100000504	-0.037435	0.685181	1	1
1	1577519	BovineHD0100000505	-0.037435	0.685181	1	1
1	1578430	BovineHD0100000506	-0.037435	0.685181	1	1
1	1580650	BovineHD0100000507	-0.037435	0.685181	1	1
1	1581283	BovineHD0100000508	-0.037435	0.685181	1	1
1	1581740	BovineHD0100000509	-0.037435	0.685181	1	1
1	1582287	BovineHD0100000510	-0.037435	0.685181	1	1
1	1582828	ARS-BFGL-NGS-105306	-0.037435	0.685181	1	1
1	2384202	BovineHD0100000741	0.00697923	0.965057	1	1
1	2388346	BovineHD0100000742	0.00697923	0.965057	1	1
1	2389398	BovineHD0100000743	0.00697923	0.965057	1	1
1	2389877	BovineHD0100000744	0.00697923	0.965057	1	1
1	2390877	BovineHD4100000019	0.00697923	0.965057	1	1
1	2392400	BovineHD0100000746	0.00697923	0.965057	1	1
1	2393086	BovineHD0100000747	0.00697923	0.965057	1	1
1	2393763	ARS-BFGL-NGS-71085	0.00697923	0.965057	1	1
1	2394222	BovineHD0100000748	0.00697923	0.965057	1	1
1	2394765	BovineHD0100000749	0.00697923	0.965057	1	1
1	2395703	BovineHD0100000750	0.00697923	0.965057	1	1
1	2396406	BovineHD0100000751	0.00697923	0.965057	1	1
1	2397896	BovineHD0100000752	0.00697923	0.965057	1	1
1	2398561	BovineHD0100000753	0.00697923	0.965057	1	1
1	2399147	BovineHD0100000754	0.00697923	0.965057	1	1
1	2399914	BovineHD0100000755	0.00697923	0.965057	1	1
1	2402110	BovineHD0100000756	0.00697923	0.965057	1	1
1	2402672	BovineHD0100000757	0.00697923	0.965057	1	1
1	2403256	BovineHD0100000758	0.00697923	0.965057	1	1
1	2404305	BovineHD0100000759	0.00697923	0.965057	1	1
1	2404931	BovineHD0100000760	0.00697923	0.965057	1	1
1	2406624	BovineHD0100000761	-0.0261871	0.81695	1	1
1	2407406	BovineHD0100000762	-0.0261871	0.81695	1	1
1	2408157	BovineHD0100000763	-0.0261871	0.81695	1	1
1	2408795	BovineHD0100000764	-0.0261871	0.81695	1	1
1	2410582	BovineHD0100000765	-0.0261871	0.81695	1	1
1	2411477	BovineHD0100000766	-0.0261871	0.81695	1	1
1	2412333	BovineHD0100000767	-0.0261871	0.81695	1	1
1	2413254	BovineHD0100000768	-0.0261871	0.81695	1	1
1	2414190	BovineHD0100000769	-0.0261871	0.81695	1	1
1	2415018	ARS-BFGL-NGS-21352	-0.0261871	0.81695	1	1
1	2415884	BovineHD0100000770	-0.0261871	0.81695	1	1
1	2416577	BovineHD0100000771	-0.0261871	0.81695	1	1
1	2417272	BovineHD0100000772	-0.0261871	0.81695	1	1
1	2418065	BovineHD0100000773	-0.0261871	0.81695	1	1
1	2418759	BovineHD0100000774	-0.0261871	0.81695	1	1
1	2419709	BovineHD0100000775	-0.0261871	0.81695	1	1
1	2420596	BovineHD0100000776	-0.0261871	0.81695	1	1
1	2421374	BovineHD0100000777	-0.0261871	0.81695	1	1
1	2421981	BovineHD0100000778	-0.0261871	0.81695	1	1
1	2424388	BovineHD0100000779	-0.0583956	0.712756	1	1
1	2426750	BovineHD0100000780	-0.0583956	0.712756	1	1
1	2427298	BovineHD0100000781	-0.0583956	0.712756	1	1
1	2429089	BovineHD0100000782	-0.0583956	0.712756	1	1
1	2429893	BovineHD0100000783	-0.0583956	0.712756	1	1
1	2431453	BovineHD0100000784	-0.0583956	0.712756	1	1
1	2432250	BovineHD0100000785	-0.0583956	0.712756	1	1
1	2432830	BovineHD0100000786	-0.0583956	0.712756	1	1
1	2437675	BovineHD0100000787	-0.0583956	0.712756	1	1
1	2439228	BovineHD0100000788	-0.0583956	0.712756	1	1
1	2439833	BovineHD0100000789	-0.0583956	0.712756	1	1
1	2440433	BovineHD0100000790	-0.0583956	0.712756	1	1
1	2441478	BovineHD0100000791	-0.0583956	0.712756	1	1
1	2447195	BovineHD0100000792	-0.0583956	0.712756	1	1
1	2448320	BovineHD0100000793	-0.0583956	0.712756	1	1
1	2449682	BovineHD0100000794	-0.0583956	0.712756	1	1
1	2451905	BovineHD4100000021	-0.0583956	0.712756	1	1
1	2453728	BovineHD0100000795	-0.0583956	0.712756	1	1
1	2455441	BovineHD0100000796	-0.0583956	0.712756	1	1
1	2459048	BovineHD0100000797	-0.0583956	0.712756	1	1
1	2813583	BovineHD0100000939	0.0385615	0.676966	1	1
1	2816062	BovineHD0100000940	0.0385615	0.676966	1	1
1	2816540	BovineHD0100000941	0.0385615	0.676966	1	1
1	2817338	BovineHD0100000942	0.0385615	0.676966	1	1
1	2818505	BovineHD0100000943	0.0385615	0.676966	1	1
1	2820169	BovineHD0100000944	0.0385615	0.676966	1	1
1	3782223	BovineHD0100001260	0.259944	0.103253	1	1
1	3783441	BovineHD0100001261	0.259944	0.103253	1	1
1	3784998	BovineHD0100001262	0.259944	0.103253	1	1
1	3785887	BovineHD0100001263	0.259944	0.103253	1	1
1	3790274	BovineHD0100001265	0.259944	0.103253	1	1
1	3792863	ARS-BFGL-NGS-81011	0.259944	0.103253	1	1
1	3793833	BovineHD0100001266	0.259944	0.103253	1	1
1	4617509	BovineHD0100001495	-0.00903064	0.954951	1	1
1	4618566	BovineHD0100001496	-0.00903064	0.954951	1	1
1	4620652	BovineHD0100001497	-0.00903064	0.954951	1	1
1	4621450	BovineHD0100001498	-0.00903064	0.954951	1	1
1	4622963	BovineHD0100001499	-0.00903064	0.954951	1	1
1	4625707	BovineHD0100001500	-0.00903064	0.954951	1	1
1	4626587	BTB-01160548	-0.00903064	0.954951	1	1
1	4627928	BovineHD0100001501	-0.00903064	0.954951	1	1
1	4629029	BovineHD0100001502	-0.00903064	0.954951	1	1
1	4630221	BovineHD0100001503	-0.00903064	0.954951	1	1
1	4631006	BovineHD0100001504	-0.00903064	0.954951	1	1
1	4633610	BovineHD0100001505	-0.00903064	0.954951	1	1
1	4635047	BovineHD0100001506	-0.00903064	0.954951	1	1
1	4636357	BovineHD0100001507	-0.00903064	0.954951	1	1
1	4640676	BovineHD0100001508	-0.00903064	0.954951	1	1
1	4644545	BovineHD0100001509	-0.00903064	0.954951	1	1
1	4648383	BTB-01160486	-0.00903064	0.954951	1	1
1	4650414	BovineHD0100001510	-0.00903064	0.954951	1	1
1	4650979	BovineHD0100001511	-0.00903064	0.954951	1	1
1	4849155	BovineHD0100001584	0.0360589	0.296608	1	1
1	4852511	BovineHD0100001585	0.0237249	0.477953	1	1
1	4855509	BovineHD0100001586	0.0237249	0.477953	1	1
1	4862749	BovineHD0100001587	0.0237249	0.477953	1	1
1	4868044	BovineHD0100001588	0.0237249	0.477953	1	1
1	4871616	BovineHD0100001589	0.0205038	0.512442	1	1
1	4873984	BovineHD0100001590	0.0205038	0.512442	1	1
1	4878114	BovineHD0100001591	0.0205038	0.512442	1	1
1	4879690	BovineHD0100001592	0.0205038	0.512442	1	1
1	4880750	Hapmap43435-BTA-101251	0.0205038	0.512442	1	1
1	4881314	BovineHD0100001593	0.0205038	0.512442	1	1
1	4882310	BovineHD0100001594	0.0205038	0.512442	1	1
1	5721588	BovineHD0100001857	-0.161602	0.311805	1	1
1	5722255	BovineHD0100001858	-0.161602	0.311805	1	1
1	5723430	BovineHD0100001859	-0.161602	0.311805	1	1
1	5725757	BovineHD0100001860	-0.161602	0.311805	1	1
1	5726641	BovineHD0100001861	-0.161602	0.311805	1	1
1	5731144	BovineHD0100001862	-0.161602	0.311805	1	1
1	5732742	BovineHD0100001863	-0.161602	0.311805	1	1
1	5736280	BovineHD0100001864	-0.161602	0.311805	1	1
1	5740670	BovineHD0100001865	-0.161602	0.311805	1	1
1	5741816	Hapmap58931-rs29010773	-0.161602	0.311805	1	1
1	5743074	BovineHD0100001866	-0.161602	0.311805	1	1
1	5746335	BovineHD0100001867	-0.161602	0.311805	1	1
1	5752718	BovineHD0100001869	-0.161602	0.311805	1	1
1	5756853	BovineHD0100001870	-0.161602	0.311805	1	1
1	5761444	BovineHD0100001871	-0.161602	0.311805	1	1
1	5764319	BovineHD0100001872	-0.161602	0.311805	1	1
1	5767826	BovineHD0100001873	-0.161602	0.311805	1	1
1	5770535	BovineHD0100001874	-0.161602	0.311805	1	1
1	5773211	BovineHD0100001875	-0.161602	0.311805	1	1
1	7173418	BovineHD0100002341	-0.0217341	0.892677	1	1
1	7174630	BovineHD0100002342	-0.128964	0.257471	1	1
1	7176082	BovineHD0100002343	-0.128964	0.257471	1	1
1	7181747	BovineHD0100002344	-0.128964	0.257471	1	1
1	7185698	BovineHD0100002346	-0.128964	0.257471	1	1
1	7751963	BovineHD0100002484	-0.00903064	0.954951	1	1
1	7754597	BovineHD0100002485	-0.00903064	0.954951	1	1
1	7755400	ARS-BFGL-NGS-116504	-0.00903064	0.954951	1	1
1	7758076	BovineHD0100002486	-0.00903064	0.954951	1	1
1	7766208	BovineHD0100002487	-0.00903064	0.954951	1	1
1	7766963	BovineHD0100002488	-0.00903064	0.954951	1	1
1	9914773	BovineHD0100003177	-0.233604	0.0132959	0.51949	1
1	9915296	BovineHD0100003178	-0.233604	0.0132959	0.51949	1
1	9915968	BovineHD0100003179	-0.233604	0.0132959	0.51949	1
1	9916911	BovineHD0100003180	-0.233604	0.0132959	0.51949	1
1	9917417	BovineHD0100003181	-0.233604	0.0132959	0.51949	1
1	9987750	BovineHD4100000081	-0.0125209	0.816829	1	1
1	9991252	BovineHD0100003217	-0.0125209	0.816829	1	1
1	9994849	BovineHD0100003219	-0.0125209	0.816829	1	1
1	9997599	BovineHD0100003220	-0.0125209	0.816829	1	1
1	10547180	BovineHD0100003377	-0.128895	0.424276	1	1
1	10554450	BovineHD0100003379	0.00815436	0.826678	1	1
1	10557020	BovineHD0100003380	0.00815436	0.826678	1	1
1	10563700	BovineHD0100046892	0.00815436	0.826678	1	1
1	10665809	BovineHD0100003405	0.00186066	0.990754	1	1
1	10669410	BovineHD0100003406	0.00186066	0.990754	1	1
1	10671691	BovineHD0100003407	0.00186066	0.990754	1	1
1	10677054	BovineHD0100003408	0.00186066	0.990754	1	1
1	10680236	BovineHD0100003409	0.00186066	0.990754	1	1
1	10683541	BovineHD0100003410	0.00186066	0.990754	1	1
1	10686599	BovineHD0100003411	0.00186066	0.990754	1	1
1	10688935	BovineHD0100003412	0.00186066	0.990754	1	1
1	10693452	BovineHD0100003413	0.00186066	0.990754	1	1
1	10696807	BovineHD0100003414	0.00186066	0.990754	1	1
1	11359439	BovineHD0100003576	-0.128895	0.424276	1	1
1	11363495	BovineHD0100003577	-0.128895	0.424276	1	1
1	11371234	BovineHD0100003578	-0.128895	0.424276	1	1
1	11441406	BovineHD0100003590	-0.00304061	0.984826	1	1
1	11444600	BovineHD0100003591	-0.00304061	0.984826	1	1
1	11448117	BovineHD0100003592	-0.00304061	0.984826	1	1
1	11449614	BovineHD0100003593	-0.00304061	0.984826	1	1
1	11450821	BovineHD0100003594	-0.00304061	0.984826	1	1
1	11452007	BovineHD0100003595	-0.00304061	0.984826	1	1
1	11454464	BovineHD0100003596	-0.00304061	0.984826	1	1
1	11455007	BovineHD0100003597	-0.00304061	0.984826	1	1
1	11455779	BovineHD0100003598	-0.00304061	0.984826	1	1
1	11457133	BovineHD0100003599	-0.00304061	0.984826	1	1
1	11458131	BovineHD0100003600	-0.00304061	0.984826	1	1
1	11462747	BovineHD0100003601	-0.00304061	0.984826	1	1
1	11463775	BovineHD0100003602	-0.00304061	0.984826	1	1
1	11467620	BovineHD0100003603	-0.00304061	0.984826	1	1
1	11472034	BovineHD0100003604	-0.00304061	0.984826	1	1
1	11482232	BovineHD0100003606	-0.00304061	0.984826	1	1
1	11486378	BovineHD0100003607	-0.00304061	0.984826	1	1
1	11487372	BovineHD0100003608	-0.00304061	0.984826	1	1
1	11493466	BovineHD0100003609	-0.00304061	0.984826	1	1
1	11496517	BovineHD0100003610	-0.00304061	0.984826	1	1
1	11505137	BovineHD0100003612	0.035606	0.82397	1	1
1	11506910	BovineHD0100003613	0.035606	0.82397	1	1
1	11518707	BovineHD0100003614	0.035606	0.82397	1	1
1	11762273	BovineHD0100003676	-0.143181	0.373435	1	1
1	11763666	BovineHD0100003677	-0.0177396	0.77147	1	1
1	11765219	BovineHD0100003678	-0.0177396	0.77147	1	1
1	11767713	BovineHD0100003680	-0.0177396	0.77147	1	1
1	11815658	BovineHD0100003696	-0.449243	0.0050873	0.51949	1
1	11818279	BovineHD0100003697	-0.449243	0.0050873	0.51949	1
1	11818998	BTA-54331-no-rs	-0.449243	0.0050873	0.51949	1
1	11821936	BovineHD0100003698	-0.449243	0.0050873	0.51949	1
1	11824251	BovineHD0100003699	-0.449243	0.0050873	0.51949	1
1	11831643	BovineHD0100003700	-0.449243	0.0050873	0.51949	1
1	11832504	BovineHD0100003701	-0.449243	0.0050873	0.51949	1
1	11833276	BovineHD0100003702	-0.449243	0.0050873	0.51949	1
1	11833837	BovineHD0100003703	-0.449243	0.0050873	0.51949	1
1	11835486	BovineHD0100003704	-0.449243	0.0050873	0.51949	1
1	11836675	BovineHD0100003705	-0.449243	0.0050873	0.51949	1
1	11837776	BovineHD0100003706	-0.449243	0.0050873	0.51949	1
1	11840924	BovineHD0100003707	-0.449243	0.0050873	0.51949	1
1	11843822	BovineHD0100003708	-0.449243	0.0050873	0.51949	1
1	11845279	Hapmap43879-BTA-54328	-0.449243	0.0050873	0.51949	1
1	12285135	BovineHD0100003805	-0.121485	0.293568	1	1
1	12288049	BovineHD0100003806	-0.121485	0.293568	1	1
1	12291444	BovineHD0100003807	-0.121485	0.293568	1	1
1	12294173	BovineHD4100000091	-0.121485	0.293568	1	1
1	12296309	BovineHD0100003808	-0.121485	0.293568	1	1
1	12297009	BovineHD0100003809	-0.121485	0.293568	1	1
1	12297891	BovineHD0100003810	-0.121485	0.293568	1	1
1	12298928	BovineHD0100003811	-0.121485	0.293568	1	1
1	12299749	BovineHD0100003812	-0.121485	0.293568	1	1
1	12301288	BovineHD0100003813	-0.121485	0.293568	1	1
1	12302025	BovineHD0100003814	-0.121485	0.293568	1	1
1	12307797	BovineHD0100003815	-0.121485	0.293568	1	1
1	12314527	BovineHD0100003816	-0.121485	0.293568	1	1
1	12320975	BovineHD0100003817	-0.121485	0.293568	1	1
1	12326771	BovineHD0100003818	-0.121485	0.293568	1	1
1	12332161	BovineHD0100003819	-0.121485	0.293568	1	1
1	12334787	BovineHD0100003820	-0.121485	0.293568	1	1
1	12335701	BovineHD0100003821	-0.121485	0.293568	1	1
1	12336879	BovineHD0100003822	-0.121485	0.293568	1	1
1	12340572	BovineHD0100003823	-0.121485	0.293568	1	1
1	12342374	ARS-BFGL-BAC-14244	-0.121485	0.293568	1	1
1	12343634	BovineHD0100003824	-0.121485	0.293568	1	1
1	12346920	BovineHD0100003825	-0.121485	0.293568	1	1
1	12351729	BovineHD0100003826	-0.121485	0.293568	1	1
1	12354471	BovineHD0100003827	-0.121485	0.293568	1	1
1	12355289	BovineHD0100003828	-0.121485	0.293568	1	1
1	12357618	BovineHD0100003829	-0.121485	0.293568	1	1
1	12360782	BovineHD0100003830	-0.121485	0.293568	1	1
1	12363414	BovineHD0100003831	-0.121485	0.293568	1	1
1	12370540	BovineHD0100003832	-0.121485	0.293568	1	1
1	12372201	BovineHD0100003833	-0.121485	0.293568	1	1
1	12378889	BovineHD0100003834	-0.121485	0.293568	1	1
1	12380238	Hapmap60346-rs29019231	-0.121485	0.293568	1	1
1	12386159	BovineHD0100003836	-0.121485	0.293568	1	1
1	12405650	BovineHD0100003837	-0.121485	0.293568	1	1
1	12436553	BovineHD0100003838	-0.121485	0.293568	1	1
1	12455185	BovineHD0100003839	-0.121485	0.293568	1	1
1	12464145	BovineHD0100003840	-0.121485	0.293568	1	1
1	12466018	BovineHD0100003842	-0.121485	0.293568	1	1
1	12467588	BovineHD0100003843	-0.121485	0.293568	1	1
1	12468631	Hapmap28058-BTA-161831	-0.121485	0.293568	1	1
1	12469712	BovineHD0100003844	-0.121485	0.293568	1	1
1	12470824	BovineHD0100003845	-0.121485	0.293568	1	1
1	12476781	BovineHD0100003848	-0.121485	0.293568	1	1
1	12479375	BovineHD0100003849	-0.121485	0.293568	1	1
1	12480057	BovineHD0100003850	-0.121485	0.293568	1	1
1	12484849	BovineHD0100003851	-0.121485	0.293568	1	1
1	12485452	BovineHD0100003852	-0.121485	0.293568	1	1
1	12486435	BovineHD0100003853	-0.121485	0.293568	1	1
1	12488078	BovineHD0100003854	-0.121485	0.293568	1	1
1	12488650	BovineHD0100003855	-0.121485	0.293568	1	1
1	12489508	BovineHD0100003856	-0.121485	0.293568	1	1
1	12490177	BovineHD0100003857	-0.121485	0.293568	1	1
1	12491223	BovineHD0100003858	-0.121485	0.293568	1	1
1	12492895	BovineHD0100003859	-0.121485	0.293568	1	1
1	12494391	BovineHD0100003860	-0.121485	0.293568	1	1
1	12495734	BovineHD0100003861	-0.121485	0.293568	1	1
1	12507797	BovineHD0100003862	-0.121485	0.293568	1	1
1	12509092	BovineHD0100003863	-0.121485	0.293568	1	1
1	12510278	BovineHD0100003864	-0.121485	0.293568	1	1
1	12512811	BovineHD0100003865	-0.121485	0.293568	1	1
1	12514960	BovineHD0100003866	-0.121485	0.293568	1	1
1	12515679	BovineHD0100003867	-0.121485	0.293568	1	1
1	12516439	BovineHD0100003868	-0.121485	0.293568	1	1
1	12517363	BovineHD0100003869	-0.121485	0.293568	1	1
1	12518413	BovineHD0100003870	-0.121485	0.293568	1	1
1	12519912	BovineHD0100003871	-0.121485	0.293568	1	1
1	12520767	BovineHD0100003872	-0.121485	0.293568	1	1
1	12524796	BovineHD0100003873	-0.121485	0.293568	1	1
1	12837762	BovineHD0100003968	0.0485821	0.762402	1	1
1	12839893	ARS-BFGL-BAC-11034	0.0485821	0.762402	1	1
1	12842398	BovineHD0100003970	0.0485821	0.762402	1	1
1	12846641	BovineHD0100003972	-0.00372144	0.942295	1	1
1	12848174	BovineHD0100003973	-0.00372144	0.942295	1	1
1	12850144	BovineHD0100003974	-0.00372144	0.942295	1	1
1	12853897	BovineHD0100003975	-0.00372144	0.942295	1	1
1	12854885	BovineHD0100003976	-0.00372144	0.942295	1	1
1	12856757	BovineHD0100003977	-0.00966236	0.858506	1	1
1	12860253	BovineHD0100003978	-0.00966236	0.858506	1	1
1	12861512	BovineHD0100003979	-0.00966236	0.858506	1	1
1	12862766	BovineHD0100003980	-0.00966236	0.858506	1	1
1	12863770	BovineHD0100003981	-0.00966236	0.858506	1	1
1	12864431	BTA-93459-no-rs	-0.00966236	0.858506	1	1
1	12866054	BovineHD0100003982	-0.00966236	0.858506	1	1
1	12872399	BovineHD0100003983	-0.00966236	0.858506	1	1
1	12874689	BovineHD0100003984	-0.00966236	0.858506	1	1
1	12885445	BovineHD0100003985	-0.0196346	0.748471	1	1
1	12889396	Hapmap41477-BTA-20618	0.17696	0.267056	1	1
1	12897409	BovineHD0100003986	0.17696	0.267056	1	1
1	12978297	BovineHD0100004010	-0.00189003	0.990537	1	1
1	12991828	BovineHD0100004012	0.0644516	0.568053	1	1
1	12995351	BovineHD0100004013	0.0644516	0.568053	1	1
1	12996787	ARS-BFGL-BAC-685	0.0644516	0.568053	1	1
1	13002169	BovineHD0100004014	0.0644516	0.568053	1	1
1	13003198	BovineHD0100004015	0.0644516	0.568053	1	1
1	13004858	BovineHD0100004016	0.0644516	0.568053	1	1
1	13007211	BovineHD0100004017	0.0644516	0.568053	1	1
1	13008483	BovineHD0100004018	0.0644516	0.568053	1	1
1	13009702	BovineHD0100004019	0.0644516	0.568053	1	1
1	13010800	BovineHD0100004020	0.0644516	0.568053	1	1
1	13011852	BovineHD0100004021	0.0644516	0.568053	1	1
1	13012992	BovineHD0100004022	-0.00189003	0.990537	1	1
1	13013845	BovineHD0100004023	-0.00189003	0.990537	1	1
1	13136005	BovineHD0100004055	-0.0415019	0.793422	1	1
1	13141049	BovineHD0100004056	-0.0415019	0.793422	1	1
1	13145154	BovineHD0100004057	-0.0415019	0.793422	1	1
1	13146285	BovineHD0100004058	-0.0415019	0.793422	1	1
1	13149214	BovineHD0100004059	-0.0415019	0.793422	1	1
1	13150327	BovineHD0100004060	-0.0415019	0.793422	1	1
1	13151092	BovineHD0100004061	-0.0415019	0.793422	1	1
1	13156031	BovineHD0100004063	-0.0415019	0.793422	1	1
1	13568146	BovineHD0100004162	-0.00726771	0.963716	1	1
1	13569015	BovineHD0100004163	-0.00726771	0.963716	1	1
1	13571355	BovineHD0100004164	-0.00726771	0.963716	1	1
1	13583333	BovineHD0100004165	-0.00726771	0.963716	1	1
1	13590723	BovineHD0100004166	-0.00726771	0.963716	1	1
1	13598444	BovineHD0100004167	-0.00726771	0.963716	1	1
1	13604199	BovineHD0100004168	-0.00726771	0.963716	1	1
1	13608957	BovineHD0100004169	-0.00726771	0.963716	1	1
1	13610104	BovineHD0100004170	-0.00726771	0.963716	1	1
1	13611043	BovineHD0100004171	-0.00726771	0.963716	1	1
1	13620495	BovineHD0100004172	-0.00726771	0.963716	1	1
1	13626418	BovineHD0100004173	-0.00726771	0.963716	1	1
1	13630921	BovineHD0100004174	-0.00726771	0.963716	1	1
1	13972406	BovineHD0100004293	-0.0178128	0.911312	1	1
1	13973141	BovineHD0100004294	-0.0178128	0.911312	1	1
1	13975122	BovineHD0100004295	-0.0178128	0.911312	1	1
1	13975940	BovineHD0100004296	-0.0178128	0.911312	1	1
1	13979316	BTA-103292-no-rs	-0.0178128	0.911312	1	1
1	13984678	BovineHD0100004298	-0.0178128	0.911312	1	1
1	13989017	BovineHD0100004299	-0.0178128	0.911312	1	1
1	13990401	BovineHD0100004300	-0.0178128	0.911312	1	1
1	13992938	BovineHD0100004301	-0.0178128	0.911312	1	1
1	13995482	BovineHD0100004302	-0.0178128	0.911312	1	1
1	13997990	BovineHD0100004303	-0.0178128	0.911312	1	1
1	14001797	BovineHD0100004304	-0.0178128	0.911312	1	1
1	14005097	BovineHD0100004305	-0.0178128	0.911312	1	1
1	14009777	BovineHD0100004307	-0.0178128	0.911312	1	1
1	14064065	Hapmap24335-BTA-127763	0.00697923	0.965057	1	1
1	14065406	BovineHD4100000097	0.00697923	0.965057	1	1
1	14066548	BovineHD0100004318	0.00697923	0.965057	1	1
1	14069084	BovineHD0100004319	0.00697923	0.965057	1	1
1	14076997	BovineHD0100004320	0.00697923	0.965057	1	1
1	14083156	BovineHD0100004321	0.00697923	0.965057	1	1
1	14090235	BovineHD0100004322	0.00697923	0.965057	1	1
1	14868270	BovineHD0100004532	0.0564357	0.620009	1	1
1	14871585	BovineHD0100004533	0.0564357	0.620009	1	1
1	14876816	Hapmap51685-BTA-113867	0.0564357	0.620009	1	1
1	14877383	BovineHD0100004534	0.0564357	0.620009	1	1
1	14880393	BovineHD0100004535	0.0564357	0.620009	1	1
1	14883822	BovineHD0100004536	0.0564357	0.620009	1	1
1	15984544	BovineHD0100004867	0.0134658	0.747445	1	1
1	15985548	BovineHD0100004868	0.0134658	0.747445	1	1
1	15986400	BovineHD0100004869	0.0134658	0.747445	1	1
1	15988857	BovineHD0100004871	0.0134658	0.747445	1	1
1	15989609	BovineHD0100004872	0.0134658	0.747445	1	1
1	15991031	BovineHD0100004873	0.0134658	0.747445	1	1
1	15992396	BovineHD0100004874	0.0134658	0.747445	1	1
1	15993648	BovineHD0100004875	0.0134658	0.747445	1	1
1	15995168	BovineHD0100004876	0.0134658	0.747445	1	1
1	15996018	BovineHD0100004877	0.0134658	0.747445	1	1
1	15996851	BovineHD0100004878	0.0134658	0.747445	1	1
1	16017165	BovineHD0100004884	-0.150209	0.058894	1	1
1	16021282	BovineHD0100004885	-0.00737946	0.449153	1	1
1	16021850	BovineHD0100004886	-0.00737946	0.449153	1	1
1	16023240	BovineHD0100004887	-0.00737946	0.449153	1	1
1	16676849	BovineHD0100005066	0.399913	0.0127621	0.51949	1
1	16681145	BovineHD0100005067	0.399913	0.0127621	0.51949	1
1	16686773	BovineHD0100005068	0.224714	0.0481563	0.869508	1
1	16690770	BovineHD0100005069	0.224714	0.0481563	0.869508	1
1	16697495	BovineHD0100005070	0.224714	0.0481563	0.869508	1
1	16711500	BovineHD0100005072	0.224714	0.0481563	0.869508	1
1	16715975	Hapmap60239-rs29019581	0.224714	0.0481563	0.869508	1
1	16722126	BovineHD0100005073	0.224714	0.0481563	0.869508	1
1	16725214	BovineHD0100005074	0.224714	0.0481563	0.869508	1
1	16728416	BovineHD0100005075	0.224714	0.0481563	0.869508	1
1	16734007	BovineHD0100005076	0.224714	0.0481563	0.869508	1
1	16939514	BovineHD0100005109	-0.0178128	0.911312	1	1
1	16941867	BovineHD0100005111	-0.0178128	0.911312	1	1
1	16943089	BovineHD0100005112	-0.0178128	0.911312	1	1
1	16943887	BovineHD0100005113	-0.0178128	0.911312	1	1
1	16945236	BovineHD0100005114	-0.0178128	0.911312	1	1
1	16946862	BovineHD0100005115	-0.0178128	0.911312	1	1
1	16947578	BovineHD0100005116	-0.0178128	0.911312	1	1
1	16948327	BovineHD0100005117	-0.0178128	0.911312	1	1
1	16950483	BovineHD0100005118	-0.0178128	0.911312	1	1
1	16956347	BovineHD0100005120	-0.0178128	0.911312	1	1
1	16956965	BovineHD0100005121	-0.0178128	0.911312	1	1
1	16958282	BovineHD0100005122	-0.0178128	0.911312	1	1
1	16959429	BovineHD0100005123	-0.0178128	0.911312	1	1
1	16960632	BovineHD0100005124	-0.0178128	0.911312	1	1
1	16962143	BovineHD0100005125	-0.0178128	0.911312	1	1
1	16963232	ARS-BFGL-NGS-51809	-0.0178128	0.911312	1	1
1	16965142	BovineHD0100005126	-0.0178128	0.911312	1	1
1	16965984	BovineHD0100005127	-0.0178128	0.911312	1	1
1	16967150	BovineHD0100005128	-0.0178128	0.911312	1	1
1	16977474	BovineHD0100005131	-0.0178128	0.911312	1	1
1	16982946	BovineHD0100005132	-0.0178128	0.911312	1	1
1	16984564	BovineHD0100005133	-0.0178128	0.911312	1	1
1	16986957	BovineHD0100005135	-0.0178128	0.911312	1	1
1	16988312	BovineHD0100005136	-0.0178128	0.911312	1	1
1	16989131	BovineHD0100005137	-0.0178128	0.911312	1	1
1	16989886	BovineHD0100005138	-0.0178128	0.911312	1	1
1	16992290	BovineHD0100005139	-0.0178128	0.911312	1	1
1	16997662	BTA-118731-no-rs	-0.0178128	0.911312	1	1
1	16999434	BovineHD0100005140	-0.0178128	0.911312	1	1
1	17000065	BovineHD0100005141	-0.0178128	0.911312	1	1
1	17246977	BovineHD0100005214	-0.0814158	0.610774	1	1
1	17253547	BovineHD0100005215	-0.0814158	0.610774	1	1
1	17257397	BovineHD0100005216	0.0120397	0.881833	1	1
1	17261602	BovineHD0100005217	0.0189545	0.775083	1	1
1	17269105	BovineHD0100005219	0.0554814	0.337901	1	1
1	17276285	BovineHD0100005220	0.0554814	0.337901	1	1
1	17282038	BovineHD0100005221	0.034557	0.397617	1	1
1	17285859	BovineHD0100005222	0.034557	0.397617	1	1
1	17291877	BovineHD0100005223	0.034557	0.397617	1	1
1	17302172	BovineHD0100005224	0.0249531	0.566575	1	1
1	17306893	BovineHD0100005225	0.016206	0.719342	1	1
1	17315167	BovineHD0100005226	0.00284728	0.958059	1	1
1	17316509	BovineHD0100005227	0.0137326	0.811253	1	1
1	17438545	BovineHD0100005253	NA	1	1	1
1	17444174	BovineHD0100046905	NA	1	1	1
1	17448939	BTB-00005987	NA	1	1	1
1	17452956	BovineHD0100005254	NA	1	1	1
1	19142015	ARS-BFGL-NGS-1416	0.011786	0.917447	1	1
1	19142792	BovineHD0100005717	0.011786	0.917447	1	1
1	19145160	BovineHD0100005718	0.011786	0.917447	1	1
1	19968565	BovineHD0100005936	-0.0379233	0.534758	1	1
1	19972366	BovineHD0100005937	-0.0379233	0.534758	1	1
1	19975742	ARS-BFGL-NGS-55093	-0.0379233	0.534758	1	1
1	19987992	BovineHD4100000114	-0.0379233	0.534758	1	1
1	19994557	BovineHD0100005940	-0.0379233	0.534758	1	1
1	19997540	BovineHD0100005941	-0.0379233	0.534758	1	1
1	19999143	BovineHD0100005942	-0.0379233	0.534758	1	1
1	20000299	BovineHD0100005943	-0.0379233	0.534758	1	1
1	20005183	BovineHD0100005944	-0.0379233	0.534758	1	1
1	20010422	BovineHD0100005945	-0.0379233	0.534758	1	1
1	20017297	BovineHD0100005946	-0.0379233	0.534758	1	1
1	20024408	BovineHD0100005947	-0.0379233	0.534758	1	1
1	20028517	BovineHD0100005948	-0.0379233	0.534758	1	1
1	20033381	BovineHD0100005949	-0.0379233	0.534758	1	1
1	20036999	BovineHD0100005950	-0.0379233	0.534758	1	1
1	20045184	BovineHD0100005951	-0.0379233	0.534758	1	1
1	20046256	BovineHD0100005952	-0.0379233	0.534758	1	1
1	20047503	BovineHD0100005953	-0.0379233	0.534758	1	1
1	20049952	BovineHD0100005954	-0.0379233	0.534758	1	1
1	20051940	BovineHD0100005955	-0.0379233	0.534758	1	1
1	20056335	BTA-39450-no-rs	-0.0379233	0.534758	1	1
1	20057508	BovineHD0100005957	-0.0379233	0.534758	1	1
1	20060680	BovineHD0100005958	-0.0379233	0.534758	1	1
1	20062196	BovineHD0100005959	-0.0379233	0.534758	1	1
1	20063226	BovineHD0100005960	-0.0379233	0.534758	1	1
1	20065939	BovineHD0100005961	-0.0379233	0.534758	1	1
1	20066507	BovineHD0100005962	-0.0379233	0.534758	1	1
1	20068455	BovineHD0100005963	-0.0379233	0.534758	1	1
1	20070943	BovineHD0100005964	-0.0379233	0.534758	1	1
1	20071616	BovineHD0100005965	-0.0379233	0.534758	1	1
1	20072341	BovineHD4100000115	-0.0379233	0.534758	1	1
1	20081257	BovineHD0100005966	-0.0379233	0.534758	1	1
1	20082635	BovineHD0100005967	-0.0379233	0.534758	1	1
1	20084515	ARS-BFGL-NGS-116430	-0.0379233	0.534758	1	1
1	20087837	BovineHD0100005968	-0.0379233	0.534758	1	1
1	20093504	BovineHD0100005969	-0.0379233	0.534758	1	1
1	20097301	BovineHD0100005970	-0.0379233	0.534758	1	1
1	20099568	BovineHD0100005971	-0.0379233	0.534758	1	1
1	20101337	BovineHD0100005972	-0.0379233	0.534758	1	1
1	20102751	BovineHD0100005973	-0.0379233	0.534758	1	1
1	20105141	BovineHD0100005974	-0.0379233	0.534758	1	1
1	20109329	BovineHD0100005975	-0.0379233	0.534758	1	1
1	20113588	BovineHD0100005976	-0.0379233	0.534758	1	1
1	20117131	BovineHD0100005977	-0.0379233	0.534758	1	1
1	20119617	BovineHD0100005978	-0.0379233	0.534758	1	1
1	20121218	BovineHD0100005979	-0.0379233	0.534758	1	1
1	20121816	BovineHD0100005980	-0.0379233	0.534758	1	1
1	20125305	BovineHD0100005981	-0.0379233	0.534758	1	1
1	20127399	BovineHD0100005982	-0.0379233	0.534758	1	1
1	20128341	BovineHD0100005983	-0.0379233	0.534758	1	1
1	20131273	BovineHD0100005984	-0.0379233	0.534758	1	1
1	20133221	BovineHD0100005985	-0.0379233	0.534758	1	1
1	20135494	BovineHD0100005986	-0.0379233	0.534758	1	1
1	20142750	BovineHD0100005987	-0.0379233	0.534758	1	1
1	20151085	BovineHD0100005989	-0.0379233	0.534758	1	1
1	20152303	BovineHD0100005990	-0.0379233	0.534758	1	1
1	20157606	BovineHD0100005991	-0.0379233	0.534758	1	1
1	20161768	BovineHD0100005992	-0.0379233	0.534758	1	1
1	20165566	Hapmap49594-BTA-39447	-0.0379233	0.534758	1	1
1	20166805	BovineHD0100005993	-0.0379233	0.534758	1	1
1	20168463	BovineHD0100005994	-0.0379233	0.534758	1	1
1	20173492	BovineHD0100005995	-0.0379233	0.534758	1	1
1	20174435	BovineHD0100005996	-0.0379233	0.534758	1	1
1	20179243	BovineHD0100005997	-0.0379233	0.534758	1	1
1	20183789	BovineHD0100005998	-0.0379233	0.534758	1	1
1	20188515	BovineHD0100005999	-0.0379233	0.534758	1	1
1	20191425	BovineHD0100006000	-0.0379233	0.534758	1	1
1	20192420	ARS-BFGL-BAC-15578	-0.0379233	0.534758	1	1
1	20194103	BovineHD0100006001	-0.0379233	0.534758	1	1
1	20198830	BovineHD0100006002	-0.0379233	0.534758	1	1
1	20200066	BovineHD0100006003	-0.0379233	0.534758	1	1
1	20210312	BovineHD4100000117	-0.0379233	0.534758	1	1
1	20213558	ARS-BFGL-NGS-10334	-0.0379233	0.534758	1	1
1	20216800	BovineHD0100006004	-0.0379233	0.534758	1	1
1	20220842	BovineHD0100006005	-0.0379233	0.534758	1	1
1	20223615	BovineHD0100006006	-0.0379233	0.534758	1	1
1	20228280	BovineHD0100006007	-0.0379233	0.534758	1	1
1	20230145	BovineHD0100006008	-0.0379233	0.534758	1	1
1	20234056	BovineHD0100006009	-0.0379233	0.534758	1	1
1	20241429	BovineHD0100006010	-0.0379233	0.534758	1	1
1	20244730	BovineHD0100006012	-0.0379233	0.534758	1	1
1	20247328	BovineHD0100006013	-0.0379233	0.534758	1	1
1	20251695	BovineHD0100006015	-0.0379233	0.534758	1	1
1	20255082	BovineHD0100006016	-0.0379233	0.534758	1	1
1	20256457	BovineHD0100006017	-0.0379233	0.534758	1	1
1	20263224	BovineHD0100006018	-0.0379233	0.534758	1	1
1	20268754	BovineHD0100006019	-0.0379233	0.534758	1	1
1	20271698	BovineHD0100006020	-0.0379233	0.534758	1	1
1	20277304	BovineHD0100006021	-0.0379233	0.534758	1	1
1	20279777	BovineHD0100006022	-0.0379233	0.534758	1	1
1	20284279	BovineHD0100006023	-0.0379233	0.534758	1	1
1	20291570	BovineHD0100006024	-0.0379233	0.534758	1	1
1	20296459	BTA-39438-no-rs	-0.0379233	0.534758	1	1
1	20298784	BovineHD0100006026	-0.0379233	0.534758	1	1
1	20302086	BovineHD0100006027	-0.0379233	0.534758	1	1
1	20307391	BovineHD0100006028	-0.0379233	0.534758	1	1
1	20311558	BovineHD0100006029	-0.0379233	0.534758	1	1
1	20314111	BovineHD0100006030	-0.0379233	0.534758	1	1
1	20317516	BovineHD0100006031	-0.0379233	0.534758	1	1
1	20322105	BovineHD0100006032	-0.0379233	0.534758	1	1
1	20331625	BovineHD0100006033	-0.0379233	0.534758	1	1
1	20336203	BovineHD0100006034	-0.0379233	0.534758	1	1
1	20341836	BovineHD0100006035	-0.0379233	0.534758	1	1
1	20342544	Hapmap28298-BTA-123775	-0.0379233	0.534758	1	1
1	20349320	BovineHD0100006036	-0.0379233	0.534758	1	1
1	20350220	BovineHD0100006037	-0.0379233	0.534758	1	1
1	20364307	BovineHD0100006039	-0.0379233	0.534758	1	1
1	20370858	BovineHD0100006040	-0.0379233	0.534758	1	1
1	20396824	BovineHD0100006041	-0.0379233	0.534758	1	1
1	20402008	BovineHD0100006042	-0.0379233	0.534758	1	1
1	20405993	BovineHD0100006043	-0.0379233	0.534758	1	1
1	20410377	BovineHD0100006044	-0.0379233	0.534758	1	1
1	20413692	BovineHD0100006045	-0.0379233	0.534758	1	1
1	20419112	Hapmap28872-BTA-162555	-0.0379233	0.534758	1	1
1	20431684	BovineHD0100006047	-0.0379233	0.534758	1	1
1	20432598	BovineHD0100006048	-0.0379233	0.534758	1	1
1	20436172	BovineHD0100006049	-0.0379233	0.534758	1	1
1	20438966	BovineHD0100006050	-0.0379233	0.534758	1	1
1	20443053	BovineHD0100006051	-0.0379233	0.534758	1	1
1	20448380	BovineHD0100006052	-0.0379233	0.534758	1	1
1	20453031	BovineHD0100006053	-0.0379233	0.534758	1	1
1	20459335	BovineHD4100000118	-0.0379233	0.534758	1	1
1	20464783	BovineHD0100006054	-0.0379233	0.534758	1	1
1	20467806	BovineHD0100006055	-0.0379233	0.534758	1	1
1	20471087	BovineHD0100006056	-0.0379233	0.534758	1	1
1	20472194	BovineHD0100006057	-0.0379233	0.534758	1	1
1	20473219	BovineHD4100000119	-0.0379233	0.534758	1	1
1	20474347	BovineHD0100006058	-0.0379233	0.534758	1	1
1	20480021	BovineHD0100006059	-0.0379233	0.534758	1	1
1	20484317	BovineHD0100006060	-0.0379233	0.534758	1	1
1	20489475	BovineHD0100006061	-0.0379233	0.534758	1	1
1	20494338	BovineHD0100006062	-0.0379233	0.534758	1	1
1	20495215	BovineHD0100006063	-0.0379233	0.534758	1	1
1	20499145	BovineHD0100006064	-0.0379233	0.534758	1	1
1	20499854	BovineHD0100006065	-0.0379233	0.534758	1	1
1	20500508	BovineHD0100006066	-0.0379233	0.534758	1	1
1	20503996	Hapmap52794-rs29023743	-0.0379233	0.534758	1	1
1	20505700	BovineHD0100006067	-0.0379233	0.534758	1	1
1	20513708	BovineHD0100006069	-0.0379233	0.534758	1	1
1	20516066	BovineHD0100006070	-0.0379233	0.534758	1	1
1	20517772	BovineHD0100006071	-0.0379233	0.534758	1	1
1	20523932	BovineHD0100006072	-0.0379233	0.534758	1	1
1	20527961	BovineHD0100006073	-0.0379233	0.534758	1	1
1	20531920	BovineHD0100006074	-0.0379233	0.534758	1	1
1	20538881	BovineHD0100006075	-0.0379233	0.534758	1	1
1	20544520	BovineHD0100006076	-0.0379233	0.534758	1	1
1	20548146	BovineHD0100006077	-0.0379233	0.534758	1	1
1	20553264	BovineHD0100006078	-0.00903064	0.954951	1	1
1	20555401	BovineHD4100000120	-0.00903064	0.954951	1	1
1	20556003	BovineHD0100006079	-0.00903064	0.954951	1	1
1	20557846	BovineHD0100006080	-0.00903064	0.954951	1	1
1	20558654	BovineHD0100006081	-0.00903064	0.954951	1	1
1	20561737	BovineHD0100006082	-0.00903064	0.954951	1	1
1	20563864	BovineHD0100006083	-0.00903064	0.954951	1	1
1	20570066	BovineHD0100006084	-0.00903064	0.954951	1	1
1	20573557	BovineHD0100006085	-0.00903064	0.954951	1	1
1	20577315	BovineHD0100006086	-0.00903064	0.954951	1	1
1	20577899	BovineHD0100006087	-0.00903064	0.954951	1	1
1	20578616	BovineHD0100006088	-0.00903064	0.954951	1	1
1	20580221	BovineHD0100006089	-0.00903064	0.954951	1	1
1	20581222	BovineHD0100006090	-0.00903064	0.954951	1	1
1	20582280	BovineHD0100006091	-0.00903064	0.954951	1	1
1	20583944	BovineHD0100006092	-0.00903064	0.954951	1	1
1	20587889	BovineHD0100006094	0.0967506	0.392882	1	1
1	20589044	BovineHD0100006095	0.0967506	0.392882	1	1
1	20589581	BovineHD0100006096	0.0967506	0.392882	1	1
1	20590277	BovineHD0100006097	0.0967506	0.392882	1	1
1	20591803	BovineHD0100006098	0.0967506	0.392882	1	1
1	20592514	BovineHD0100006099	0.0967506	0.392882	1	1
1	20593227	BovineHD0100006100	0.0967506	0.392882	1	1
1	20594409	Hapmap54489-rs29018413	0.0967506	0.392882	1	1
1	20597364	BovineHD0100006101	0.0967506	0.392882	1	1
1	20598731	BovineHD0100006102	0.0967506	0.392882	1	1
1	20706697	BovineHD0100006128	-0.0505337	0.752893	1	1
1	20710117	BovineHD0100006129	-0.0505337	0.752893	1	1
1	20713042	BovineHD0100006130	-0.0505337	0.752893	1	1
1	20717147	BovineHD0100006131	-0.0505337	0.752893	1	1
1	20721169	Hapmap45407-BTA-116763	-0.0505337	0.752893	1	1
1	20721975	BovineHD0100006132	-0.0505337	0.752893	1	1
1	20724482	BovineHD0100006133	-0.0505337	0.752893	1	1
1	20727429	BovineHD0100006134	-0.0505337	0.752893	1	1
1	20730047	BovineHD0100006135	-0.0505337	0.752893	1	1
1	20732732	BovineHD0100006136	-0.0505337	0.752893	1	1
1	20734822	BovineHD0100006137	-0.0505337	0.752893	1	1
1	20736129	BovineHD0100006138	-0.0505337	0.752893	1	1
1	20737646	BovineHD0100006139	-0.0505337	0.752893	1	1
1	20738568	BovineHD0100006140	-0.0505337	0.752893	1	1
1	20741175	BovineHD0100006141	-0.0505337	0.752893	1	1
1	20744044	BovineHD0100006142	-0.0505337	0.752893	1	1
1	20745189	BovineHD0100006143	-0.0505337	0.752893	1	1
1	20746233	BovineHD0100006144	-0.0505337	0.752893	1	1
1	20751149	BovineHD0100006145	-0.0505337	0.752893	1	1
1	20753990	BovineHD0100006146	-0.0505337	0.752893	1	1
1	20756732	BovineHD0100006147	-0.0505337	0.752893	1	1
1	20759488	BovineHD0100006148	-0.0505337	0.752893	1	1
1	20762008	BovineHD0100006149	-0.0505337	0.752893	1	1
1	20764687	BovineHD0100006150	-0.0505337	0.752893	1	1
1	20770298	BovineHD0100006151	-0.0505337	0.752893	1	1
1	20774367	BovineHD0100006152	-0.0505337	0.752893	1	1
1	20775439	UA-IFASA-1500	-0.0505337	0.752893	1	1
1	20776311	BovineHD0100006153	-0.0505337	0.752893	1	1
1	20780621	BovineHD0100006154	-0.0505337	0.752893	1	1
1	20782171	BovineHD0100006155	-0.0505337	0.752893	1	1
1	20786987	BovineHD0100006156	-0.0505337	0.752893	1	1
1	20788604	BovineHD0100006157	-0.0505337	0.752893	1	1
1	20792484	BovineHD0100006158	-0.0505337	0.752893	1	1
1	20800023	BovineHD0100006160	-0.0505337	0.752893	1	1
1	20801843	BovineHD0100006161	-0.0505337	0.752893	1	1
1	20802329	BovineHD0100006162	-0.0505337	0.752893	1	1
1	20804131	BovineHD0100006163	-0.0505337	0.752893	1	1
1	20806023	BovineHD0100006164	-0.0505337	0.752893	1	1
1	20867073	BovineHD0100006187	0.0860621	0.591528	1	1
1	20868179	BovineHD0100006188	0.0860621	0.591528	1	1
1	20869189	BovineHD0100006189	0.0860621	0.591528	1	1
1	20870748	BovineHD0100006190	0.0860621	0.591528	1	1
1	20872547	BovineHD0100006191	0.0860621	0.591528	1	1
1	20875444	BovineHD0100006192	0.0860621	0.591528	1	1
1	22158455	BovineHD0100006575	0.0936258	0.557732	1	1
1	22158961	BovineHD0100006576	0.0936258	0.557732	1	1
1	22159521	BovineHD0100006577	0.0936258	0.557732	1	1
1	22160861	BovineHD0100006578	0.0936258	0.557732	1	1
1	22161610	BovineHD0100006579	0.0936258	0.557732	1	1
1	22162214	BovineHD0100006580	0.0936258	0.557732	1	1
1	22622942	BovineHD0100006682	-0.274548	0.0855956	1	1
1	22627156	BovineHD0100006683	-0.0693985	0.0834324	1	1
1	22627751	BovineHD0100006684	-0.0669774	0.0876432	1	1
1	22630942	BTB-02025707	-0.0669774	0.0876432	1	1
1	22635105	BovineHD0100006685	-0.0669774	0.0876432	1	1
1	22641470	BovineHD0100006686	-0.0669774	0.0876432	1	1
1	22646444	BovineHD0100006687	-0.0773754	0.0609326	1	1
1	23730702	BovineHD0100006993	0.103105	0.363448	1	1
1	23734326	BTA-49259-no-rs	0.103105	0.363448	1	1
1	23738655	BovineHD0100006994	0.103105	0.363448	1	1
1	24064899	BovineHD0100007096	-0.0484903	0.668005	1	1
1	24068174	BovineHD0100007097	-0.0484903	0.668005	1	1
1	24069098	BovineHD0100007098	-0.0484903	0.668005	1	1
1	24069666	BovineHD0100007099	-0.0484903	0.668005	1	1
1	24073877	BovineHD0100007100	-0.0484903	0.668005	1	1
1	24980365	BovineHD0100007402	-0.023637	0.48421	1	1
1	24981089	BovineHD0100007403	-0.023637	0.48421	1	1
1	24982221	Hapmap53715-rs29017639	-0.023637	0.48421	1	1
1	24983360	BovineHD0100007404	-0.023637	0.48421	1	1
1	24984131	BovineHD0100007405	-0.023637	0.48421	1	1
1	24986044	BovineHD0100007406	-0.023637	0.48421	1	1
1	24994877	BovineHD0100007407	-0.023637	0.48421	1	1
1	24995690	BovineHD0100007408	-0.023637	0.48421	1	1
1	24996946	BovineHD0100007409	-0.023637	0.48421	1	1
1	25321721	ARS-BFGL-NGS-34568	0.0763682	0.633115	1	1
1	25326839	BovineHD0100007500	0.264284	0.0195743	0.51949	1
1	25327725	BovineHD0100007501	0.264284	0.0195743	0.51949	1
1	25328566	BovineHD0100007502	0.264284	0.0195743	0.51949	1
1	25332795	BovineHD0100007503	0.264284	0.0195743	0.51949	1
1	25333848	BovineHD4100000152	0.264284	0.0195743	0.51949	1
1	25334386	BovineHD0100007504	0.264284	0.0195743	0.51949	1
1	25336973	BovineHD0100007506	0.264284	0.0195743	0.51949	1
1	25343851	BovineHD0100007507	0.264284	0.0195743	0.51949	1
1	25347227	BovineHD0100007508	0.264284	0.0195743	0.51949	1
1	26359767	BovineHD0100007815	0.169485	0.290073	1	1
1	26362077	BovineHD0100007816	0.169485	0.290073	1	1
1	26363540	BovineHD0100007817	0.169485	0.290073	1	1
1	26439990	BovineHD0100007842	-0.0266804	0.866604	1	1
1	26440843	BovineHD0100007843	-0.0266804	0.866604	1	1
1	26441827	BovineHD0100007844	-0.0266804	0.866604	1	1
1	26443055	BovineHD0100007845	0.0528096	0.640235	1	1
1	26445090	BovineHD0100007846	0.0528096	0.640235	1	1
1	26445921	BovineHD0100007847	0.0528096	0.640235	1	1
1	26447353	BovineHD0100007848	0.0528096	0.640235	1	1
1	26447953	BovineHD0100007849	0.0528096	0.640235	1	1
1	26452276	BovineHD0100007851	0.0528096	0.640235	1	1
1	26453228	Hapmap50928-BTA-28811	0.0528096	0.640235	1	1
1	26454427	BovineHD0100007852	0.0528096	0.640235	1	1
1	26455783	BovineHD0100007853	0.0528096	0.640235	1	1
1	26456932	BovineHD0100007854	0.0528096	0.640235	1	1
1	26460054	BovineHD0100007855	0.0528096	0.640235	1	1
1	26462520	BovineHD0100007856	0.134055	0.403986	1	1
1	26463592	BovineHD0100007857	0.134055	0.403986	1	1
1	26464713	BovineHD0100007858	0.134055	0.403986	1	1
1	26468192	BovineHD0100007859	0.134055	0.403986	1	1
1	26470061	BovineHD0100007860	0.134055	0.403986	1	1
1	26470979	BovineHD0100007861	0.134055	0.403986	1	1
1	26472210	BovineHD0100007862	0.134055	0.403986	1	1
1	26473297	BovineHD0100007863	-0.0257181	0.750252	1	1
1	26508296	BovineHD0100007867	-0.0796712	0.393573	1	1
1	26509034	BovineHD0100007868	-0.0796712	0.393573	1	1
1	26511750	BovineHD0100007869	-0.0796712	0.393573	1	1
1	26512669	BovineHD0100007870	-0.0796712	0.393573	1	1
1	27214183	BovineHD0100008090	0.0611556	0.588804	1	1
1	27216838	BovineHD0100008091	0.0611556	0.588804	1	1
1	27218286	BovineHD0100008092	0.0611556	0.588804	1	1
1	27220384	BovineHD0100008093	0.0611556	0.588804	1	1
1	27221009	BovineHD0100008094	0.0611556	0.588804	1	1
1	27229251	BovineHD0100008096	0.0611556	0.588804	1	1
1	27233539	BovineHD0100008097	0.0611556	0.588804	1	1
1	27234749	BovineHD0100008098	0.0611556	0.588804	1	1
1	27249385	BTB-00011225	0.0611556	0.588804	1	1
1	27266515	BovineHD0100008099	0.0611556	0.588804	1	1
1	27267091	BovineHD0100008100	0.0611556	0.588804	1	1
1	27267754	BovineHD0100008101	0.0611556	0.588804	1	1
1	27268376	BovineHD0100008102	0.0611556	0.588804	1	1
1	27269057	BovineHD0100008103	0.0611556	0.588804	1	1
1	27270230	BovineHD0100008104	0.0611556	0.588804	1	1
1	27270996	BovineHD0100008105	-0.00903064	0.954951	1	1
1	27273503	BovineHD0100008106	-0.00903064	0.954951	1	1
1	27275457	BovineHD0100008107	-0.00903064	0.954951	1	1
1	27277005	BovineHD0100008108	-0.00903064	0.954951	1	1
1	27278502	BovineHD0100008109	-0.00903064	0.954951	1	1
1	27379214	BovineHD0100008160	0.0754476	0.633708	1	1
1	27383436	BovineHD0100008161	0.0754476	0.633708	1	1
1	27390245	BovineHD0100008162	-0.0766624	0.151575	1	1
1	27396598	BovineHD0100008163	-0.0766624	0.151575	1	1
1	27402147	BovineHD0100008164	-0.0766624	0.151575	1	1
1	27460341	BovineHD0100008180	0.134055	0.403986	1	1
1	27461010	BovineHD0100008181	0.134055	0.403986	1	1
1	27462684	BovineHD0100008182	0.134055	0.403986	1	1
1	27463446	BovineHD0100008183	0.134055	0.403986	1	1
1	27464240	BovineHD0100008184	0.134055	0.403986	1	1
1	27465349	Hapmap50048-BTA-59263	0.134055	0.403986	1	1
1	27467048	BovineHD0100008185	0.134055	0.403986	1	1
1	27469186	BovineHD0100008186	0.134055	0.403986	1	1
1	27470321	BovineHD0100008187	0.134055	0.403986	1	1
1	27471434	BovineHD0100008188	0.134055	0.403986	1	1
1	27476080	BovineHD0100008189	0.134055	0.403986	1	1
1	27484683	BovineHD0100008190	0.134055	0.403986	1	1
1	27495229	BovineHD0100008194	-0.0448368	0.692729	1	1
1	27496153	BovineHD0100008195	-0.0448368	0.692729	1	1
1	27497018	BovineHD0100008196	-0.0448368	0.692729	1	1
1	27497846	BovineHD0100008197	-0.0448368	0.692729	1	1
1	27498893	BovineHD0100008198	-0.0448368	0.692729	1	1
1	27574474	BovineHD0100008211	0.00677681	0.966134	1	1
1	27575517	BovineHD0100008212	0.00677681	0.966134	1	1
1	27578199	BovineHD0100008213	0.00677681	0.966134	1	1
1	27585241	BovineHD0100008214	0.00677681	0.966134	1	1
1	27589128	BovineHD0100008215	0.00677681	0.966134	1	1
1	27592534	BovineHD0100008216	0.00677681	0.966134	1	1
1	27596990	BovineHD0100008217	0.00677681	0.966134	1	1
1	27598647	BovineHD0100008218	0.00677681	0.966134	1	1
1	27602670	BovineHD0100008219	0.00677681	0.966134	1	1
1	27607375	BovineHD0100008220	0.00677681	0.966134	1	1
1	27614202	BovineHD0100008221	0.00677681	0.966134	1	1
1	27617367	BovineHD0100008222	0.00677681	0.966134	1	1
1	27626324	BovineHD0100008223	0.00677681	0.966134	1	1
1	27630994	BovineHD0100008224	0.00677681	0.966134	1	1
1	27738822	BovineHD0100008247	0.0814069	0.608281	1	1
1	27744616	BovineHD0100008248	0.0814069	0.608281	1	1
1	27749786	BovineHD0100008249	0.0814069	0.608281	1	1
1	28784786	BovineHD0100008548	0.131404	0.411505	1	1
1	28785551	BovineHD0100008549	0.131404	0.411505	1	1
1	28788075	BovineHD0100008550	0.131404	0.411505	1	1
1	28788897	BovineHD0100008551	0.131404	0.411505	1	1
1	28790870	BTB-00012396	0.131404	0.411505	1	1
1	28792722	BovineHD0100008552	0.131404	0.411505	1	1
1	28795544	BovineHD0100008553	0.131404	0.411505	1	1
1	28799863	BovineHD0100008554	0.131404	0.411505	1	1
1	28801528	BovineHD0100008555	0.131404	0.411505	1	1
1	28805564	BovineHD0100008556	0.131404	0.411505	1	1
1	28808955	BovineHD0100008557	0.131404	0.411505	1	1
1	28812799	BovineHD0100008558	0.131404	0.411505	1	1
1	28815499	BovineHD0100008559	0.131404	0.411505	1	1
1	28819144	BovineHD0100008560	0.131404	0.411505	1	1
1	28820688	BovineHD0100008561	0.131404	0.411505	1	1
1	28822465	BovineHD0100008562	0.131404	0.411505	1	1
1	29612552	BovineHD0100008758	-0.0256932	0.820215	1	1
1	29614826	BovineHD0100008759	-0.0256932	0.820215	1	1
1	29618772	BovineHD0100008761	-0.0256932	0.820215	1	1
1	29907369	BovineHD0100008822	-0.00903064	0.954951	1	1
1	29908900	BovineHD0100008823	-0.00903064	0.954951	1	1
1	29910763	BovineHD0100008824	-0.00903064	0.954951	1	1
1	29915485	BovineHD0100008825	-0.00903064	0.954951	1	1
1	29918587	BovineHD0100008826	-0.00903064	0.954951	1	1
1	29919547	BovineHD0100008827	-0.00903064	0.954951	1	1
1	29923601	BovineHD0100008828	-0.00903064	0.954951	1	1
1	29924963	BovineHD0100008829	-0.00903064	0.954951	1	1
1	29927117	BovineHD0100008830	-0.00903064	0.954951	1	1
1	29928518	BovineHD0100008831	-0.00903064	0.954951	1	1
1	29933296	BovineHD0100008834	-0.00903064	0.954951	1	1
1	29934207	BovineHD0100008835	-0.00903064	0.954951	1	1
1	29941883	BovineHD0100046935	-0.00903064	0.954951	1	1
1	29947083	BovineHD0100008837	-0.00903064	0.954951	1	1
1	29949674	BovineHD0100008838	-0.00903064	0.954951	1	1
1	29954869	BovineHD0100008839	-0.00903064	0.954951	1	1
1	29958263	BovineHD0100008840	-0.00903064	0.954951	1	1
1	29961171	BovineHD0100008841	-0.00903064	0.954951	1	1
1	29962745	BovineHD0100008842	-0.00903064	0.954951	1	1
1	29966208	BovineHD0100008843	-0.00903064	0.954951	1	1
1	30340378	BovineHD0100008932	0.202075	0.20933	1	1
1	30341506	BovineHD0100008933	0.202075	0.20933	1	1
1	30342235	BovineHD0100008934	0.202075	0.20933	1	1
1	30348841	BovineHD0100008935	0.202075	0.20933	1	1
1	30354554	BovineHD0100008936	0.202075	0.20933	1	1
1	30359016	BovineHD0100008937	0.202075	0.20933	1	1
1	30633638	BovineHD0100008991	-0.00903064	0.954951	1	1
1	30634328	BovineHD0100008992	-0.00903064	0.954951	1	1
1	30635106	BovineHD0100008993	-0.00903064	0.954951	1	1
1	30636873	BovineHD0100008994	-0.00903064	0.954951	1	1
1	30639521	BovineHD0100008995	-0.00903064	0.954951	1	1
1	30642549	BovineHD0100008996	-0.00903064	0.954951	1	1
1	30647549	BovineHD0100008997	-0.00903064	0.954951	1	1
1	30648159	BovineHD0100008998	-0.00903064	0.954951	1	1
1	30649200	BovineHD0100008999	-0.00903064	0.954951	1	1
1	30649769	BovineHD0100009000	-0.00903064	0.954951	1	1
1	30653705	BovineHD0100009001	-0.00903064	0.954951	1	1
1	30655372	BTB-01303393	-0.00903064	0.954951	1	1
1	30657013	BovineHD0100009002	-0.103985	0.264018	1	1
1	30658326	BovineHD0100009003	-0.103985	0.264018	1	1
1	30659912	BovineHD0100009005	-0.103985	0.264018	1	1
1	30665946	BovineHD0100009006	-0.103985	0.264018	1	1
1	30666824	BovineHD0100009007	-0.103985	0.264018	1	1
1	30668597	BovineHD0100009008	-0.0981011	0.386362	1	1
1	30670740	BovineHD0100009009	-0.0981011	0.386362	1	1
1	30671723	BovineHD0100009010	-0.0981011	0.386362	1	1
1	30672891	BovineHD0100009011	-0.0981011	0.386362	1	1
1	30674606	BovineHD0100009013	-0.0981011	0.386362	1	1
1	30679425	BovineHD0100009014	-0.00903064	0.954951	1	1
1	30681426	BovineHD0100009015	-0.00903064	0.954951	1	1
1	30683529	BovineHD0100009016	-0.00903064	0.954951	1	1
1	30690562	BovineHD0100009017	-0.00903064	0.954951	1	1
1	30697313	BovineHD0100009018	-0.00903064	0.954951	1	1
1	30701874	BTB-01303334	-0.00903064	0.954951	1	1
1	30703015	BovineHD0100009019	-0.00903064	0.954951	1	1
1	30708969	BovineHD0100009020	-0.00903064	0.954951	1	1
1	30713667	BovineHD0100009021	-0.00903064	0.954951	1	1
1	30718585	BovineHD0100009022	-0.00903064	0.954951	1	1
1	30724028	BTA-87372-no-rs	-0.00903064	0.954951	1	1
1	30732947	BovineHD0100009024	-0.00903064	0.954951	1	1
1	30735047	BovineHD0100009025	-0.00903064	0.954951	1	1
1	30736164	BovineHD0100009026	-0.00903064	0.954951	1	1
1	30739019	BovineHD0100009027	-0.00903064	0.954951	1	1
1	30741112	BovineHD0100009028	-0.00903064	0.954951	1	1
1	30744150	BTA-41946-no-rs	-0.00903064	0.954951	1	1
1	30745166	BovineHD0100009029	-0.00903064	0.954951	1	1
1	30747456	BovineHD0100009030	-0.00903064	0.954951	1	1
1	30753698	BovineHD0100009032	-0.00903064	0.954951	1	1
1	30755517	BovineHD0100009033	-0.00903064	0.954951	1	1
1	30756429	BovineHD0100009034	-0.00903064	0.954951	1	1
1	30757150	BovineHD0100009035	-0.00903064	0.954951	1	1
1	30762119	BovineHD0100009036	-0.00903064	0.954951	1	1
1	30767141	BovineHD0100009037	-0.00903064	0.954951	1	1
1	30775020	BovineHD0100009038	-0.00903064	0.954951	1	1
1	30781531	BovineHD0100009039	-0.00903064	0.954951	1	1
1	30784495	BovineHD0100009040	-0.00903064	0.954951	1	1
1	30793677	BovineHD0100009041	-0.00903064	0.954951	1	1
1	30797328	BovineHD0100009042	-0.00903064	0.954951	1	1
1	30804089	BovineHD0100009043	-0.00903064	0.954951	1	1
1	30805459	BovineHD0100009044	-0.00903064	0.954951	1	1
1	30806197	BovineHD0100009045	-0.00903064	0.954951	1	1
1	30808443	BovineHD0100009046	-0.00903064	0.954951	1	1
1	30813844	Hapmap32039-BTA-131798	-0.00903064	0.954951	1	1
1	30817185	BovineHD0100009047	-0.00903064	0.954951	1	1
1	30818027	BovineHD0100009048	-0.00903064	0.954951	1	1
1	30820503	BovineHD0100009049	-0.00903064	0.954951	1	1
1	30826050	BovineHD0100009050	-0.00903064	0.954951	1	1
1	30829011	BovineHD0100009051	-0.00903064	0.954951	1	1
1	30834528	BovineHD0100009052	-0.00903064	0.954951	1	1
1	30838676	BovineHD0100009053	-0.00903064	0.954951	1	1
1	30843864	BovineHD0100009054	-0.00903064	0.954951	1	1
1	30847337	BovineHD0100009055	-0.00903064	0.954951	1	1
1	30850403	BovineHD0100009056	-0.00903064	0.954951	1	1
1	30857551	BovineHD0100009058	-0.00903064	0.954951	1	1
1	30859080	BovineHD0100009059	-0.00903064	0.954951	1	1
1	30861386	BovineHD0100009060	-0.00903064	0.954951	1	1
1	30862341	BovineHD0100009061	-0.00903064	0.954951	1	1
1	30865885	Hapmap50687-BTA-41950	-0.00903064	0.954951	1	1
1	30869655	BovineHD0100009062	-0.00903064	0.954951	1	1
1	30873780	BovineHD0100009063	-0.00903064	0.954951	1	1
1	30878496	BovineHD0100009064	-0.00903064	0.954951	1	1
1	30880952	BovineHD0100009065	-0.00903064	0.954951	1	1
1	30883393	BovineHD0100009066	-0.00903064	0.954951	1	1
1	30884702	BovineHD0100009067	-0.00903064	0.954951	1	1
1	30886332	BovineHD0100009068	-0.00903064	0.954951	1	1
1	30890223	BovineHD0100009069	-0.00903064	0.954951	1	1
1	30896546	BovineHD0100009070	-0.0596304	0.598595	1	1
1	30899461	BovineHD4100000166	-0.0596304	0.598595	1	1
1	30906980	BovineHD0100009072	-0.0596304	0.598595	1	1
1	30909209	BovineHD0100009073	-0.0596304	0.598595	1	1
1	30910479	BovineHD0100009074	-0.0596304	0.598595	1	1
1	30914552	BovineHD0100009075	-0.0596304	0.598595	1	1
1	30917969	BovineHD0100009076	-0.0596304	0.598595	1	1
1	30918986	BovineHD0100009077	-0.0596304	0.598595	1	1
1	30926029	BovineHD0100009078	-0.0596304	0.598595	1	1
1	30930885	BovineHD0100009079	-0.0596304	0.598595	1	1
1	30935109	BovineHD0100009081	-0.0596304	0.598595	1	1
1	30937434	BovineHD0100009082	-0.0596304	0.598595	1	1
1	30941859	BovineHD0100009083	-0.0596304	0.598595	1	1
1	30946919	BovineHD0100009084	-0.0596304	0.598595	1	1
1	30948776	BovineHD0100009085	-0.0596304	0.598595	1	1
1	30951003	BovineHD0100009086	-0.0596304	0.598595	1	1
1	30955605	BovineHD0100009087	-0.0596304	0.598595	1	1
1	30959924	BTB-01831270	-0.0596304	0.598595	1	1
1	30960139	BovineHD0100009088	-0.0596304	0.598595	1	1
1	30963020	BovineHD0100009089	-0.0596304	0.598595	1	1
1	30973661	BovineHD0100009090	-0.0596304	0.598595	1	1
1	30977816	BovineHD0100009091	-0.0596304	0.598595	1	1
1	30981325	BovineHD0100009092	-0.0596304	0.598595	1	1
1	30982499	BovineHD0100009093	-0.0596304	0.598595	1	1
1	30983302	BovineHD0100009094	-0.0596304	0.598595	1	1
1	30987508	BTB-00013894	-0.00903064	0.954951	1	1
1	30988265	BovineHD0100009095	-0.00903064	0.954951	1	1
1	30988889	BovineHD0100009096	-0.00903064	0.954951	1	1
1	30990170	BovineHD0100009097	-0.00903064	0.954951	1	1
1	30992314	BovineHD0100009098	-0.00903064	0.954951	1	1
1	30994904	BovineHD0100009099	-0.00903064	0.954951	1	1
1	30996927	BovineHD0100009100	-0.00903064	0.954951	1	1
1	30998861	BovineHD0100009101	-0.00903064	0.954951	1	1
1	31001875	BovineHD0100009102	-0.00903064	0.954951	1	1
1	31002663	BovineHD0100009103	-0.00903064	0.954951	1	1
1	31003255	BovineHD0100009104	-0.00903064	0.954951	1	1
1	31004031	BovineHD0100009105	-0.00903064	0.954951	1	1
1	31007897	BovineHD0100009106	-0.00903064	0.954951	1	1
1	31013633	ARS-BFGL-NGS-97949	-0.00903064	0.954951	1	1
1	31018264	BovineHD0100009107	-0.00903064	0.954951	1	1
1	31023025	BovineHD0100009108	-0.00903064	0.954951	1	1
1	31027648	BovineHD0100009109	-0.00903064	0.954951	1	1
1	31034372	BovineHD0100009110	-0.00903064	0.954951	1	1
1	31038475	BTB-00013847	-0.00903064	0.954951	1	1
1	31039530	BovineHD0100009111	-0.00903064	0.954951	1	1
1	31040943	BovineHD0100009112	-0.00903064	0.954951	1	1
1	31042877	BovineHD0100009113	-0.00903064	0.954951	1	1
1	31047193	BovineHD0100009114	-0.00903064	0.954951	1	1
1	31206393	BTB-01653833	-0.0415019	0.793422	1	1
1	31214179	BovineHD0100009148	-0.0415019	0.793422	1	1
1	31231790	BovineHD0100009150	-0.0415019	0.793422	1	1
1	32134740	BovineHD4100000168	0.0249965	0.535458	1	1
1	32138151	BTB-00014413	0.0249965	0.535458	1	1
1	32142914	BovineHD0100009302	0.0249965	0.535458	1	1
1	32427451	BovineHD0100009345	-0.0505337	0.752893	1	1
1	32433591	BovineHD0100009346	-0.0505337	0.752893	1	1
1	32441481	BovineHD0100009348	-0.0505337	0.752893	1	1
1	32447075	BovineHD0100009349	-0.0505337	0.752893	1	1
1	32449976	BTB-00014722	-0.0505337	0.752893	1	1
1	32450576	BovineHD0100009350	-0.0505337	0.752893	1	1
1	32451910	BovineHD0100009351	-0.0505337	0.752893	1	1
1	32452530	BovineHD0100009352	-0.0505337	0.752893	1	1
1	32453878	BovineHD0100009353	-0.0505337	0.752893	1	1
1	32454970	BovineHD0100009354	-0.0505337	0.752893	1	1
1	32455644	BovineHD0100009355	-0.0505337	0.752893	1	1
1	32460953	BovineHD0100009358	-0.0505337	0.752893	1	1
1	32462420	BovineHD0100009360	-0.0505337	0.752893	1	1
1	32463039	BovineHD0100009361	-0.0505337	0.752893	1	1
1	32465556	BovineHD0100009362	-0.0505337	0.752893	1	1
1	32476659	ARS-BFGL-NGS-81358	0.380229	0.0173005	0.51949	1
1	32478839	BovineHD0100009363	0.380229	0.0173005	0.51949	1
1	32486191	BovineHD0100009364	0.380229	0.0173005	0.51949	1
1	32493323	BovineHD0100009366	0.380229	0.0173005	0.51949	1
1	32496028	BovineHD0100009367	0.380229	0.0173005	0.51949	1
1	32498895	BovineHD0100009368	0.380229	0.0173005	0.51949	1
1	32700496	BTB-00015164	-0.0936037	0.557808	1	1
1	32703629	BovineHD0100009425	-0.0936037	0.557808	1	1
1	32706660	BovineHD0100009426	-0.0936037	0.557808	1	1
1	32881084	BovineHD0100009468	0.0341419	0.831176	1	1
1	32883377	ARS-BFGL-NGS-19127	0.0341419	0.831176	1	1
1	32886741	BovineHD0100009469	0.0341419	0.831176	1	1
1	32889594	BovineHD0100009470	0.0341419	0.831176	1	1
1	32892280	BovineHD0100009471	0.0341419	0.831176	1	1
1	32899126	BovineHD0100009472	0.0341419	0.831176	1	1
1	32899906	BovineHD0100009473	0.0341419	0.831176	1	1
1	32900524	BovineHD0100009474	0.0341419	0.831176	1	1
1	32905173	BTB-00016647	0.0341419	0.831176	1	1
1	32908384	BovineHD0100009475	0.0341419	0.831176	1	1
1	33010481	BovineHD0100009503	-0.262361	0.100651	1	1
1	33011837	BovineHD0100009504	-0.262361	0.100651	1	1
1	33024998	BovineHD0100009506	-0.0980193	0.290732	1	1
1	33030275	BovineHD0100009507	-0.0980193	0.290732	1	1
1	33032638	BovineHD0100009508	-0.0980193	0.290732	1	1
1	33036107	BTB-00015939	-0.0980193	0.290732	1	1
1	33042880	BovineHD0100009509	-0.0980193	0.290732	1	1
1	33047880	BovineHD0100009510	-0.0980193	0.290732	1	1
1	33049431	BovineHD0100009511	-0.00726771	0.963716	1	1
1	33239845	BovineHD0100009586	-0.209525	0.190591	1	1
1	33243004	BovineHD0100009587	-0.0121138	0.829628	1	1
1	33243608	BovineHD0100009588	-0.0121138	0.829628	1	1
1	33250603	BovineHD0100009590	-0.0121138	0.829628	1	1
1	33254585	BovineHD0100009591	-0.0121138	0.829628	1	1
1	33296081	BovineHD0100009597	-0.00903064	0.954951	1	1
1	33297096	BovineHD0100009598	-0.00903064	0.954951	1	1
1	33297754	BovineHD0100009599	-0.00903064	0.954951	1	1
1	33298816	BovineHD0100009600	-0.00903064	0.954951	1	1
1	33299680	BovineHD0100009601	-0.00903064	0.954951	1	1
1	33300615	BovineHD0100009602	-0.00903064	0.954951	1	1
1	33301325	BovineHD0100009603	-0.00903064	0.954951	1	1
1	33303100	BovineHD0100009604	-0.00903064	0.954951	1	1
1	33305018	BTB-00901868	-0.00903064	0.954951	1	1
1	33308069	BovineHD0100009605	-0.00903064	0.954951	1	1
1	33310811	BovineHD0100009606	-0.00903064	0.954951	1	1
1	33313644	BovineHD0100009608	-0.00903064	0.954951	1	1
1	33316680	BovineHD0100009609	-0.00903064	0.954951	1	1
1	33413915	BovineHD0100009637	0.0111978	0.854141	1	1
1	33417953	BovineHD0100009638	0.0111978	0.854141	1	1
1	33418845	BovineHD0100009639	0.0111978	0.854141	1	1
1	33591126	BovineHD0100009680	-0.00903064	0.954951	1	1
1	33593708	BTA-91456-no-rs	-0.00903064	0.954951	1	1
1	33594986	BovineHD0100009682	-0.00903064	0.954951	1	1
1	33597692	BovineHD4100000179	-0.00903064	0.954951	1	1
1	33598922	BovineHD0100009683	-0.00903064	0.954951	1	1
1	33599905	BovineHD0100009684	-0.00903064	0.954951	1	1
1	33609013	BovineHD4100000181	-0.00903064	0.954951	1	1
1	33609914	BovineHD0100009686	-0.00903064	0.954951	1	1
1	33613407	BovineHD0100009687	-0.00903064	0.954951	1	1
1	33616514	BovineHD0100009688	-0.00903064	0.954951	1	1
1	33621339	BovineHD0100009690	-0.00903064	0.954951	1	1
1	33624434	BovineHD0100009691	-0.00903064	0.954951	1	1
1	33626980	BovineHD0100009692	-0.00903064	0.954951	1	1
1	33627592	BovineHD0100009693	-0.00903064	0.954951	1	1
1	33628901	BovineHD0100009694	-0.00903064	0.954951	1	1
1	33629746	BovineHD0100009695	-0.00903064	0.954951	1	1
1	33631349	BovineHD0100009696	-0.00903064	0.954951	1	1
1	33636216	BovineHD0100009697	-0.00903064	0.954951	1	1
1	33637113	BovineHD4100000182	-0.00903064	0.954951	1	1
1	33637663	BovineHD0100009698	-0.00903064	0.954951	1	1
1	33638882	BovineHD0100009699	-0.00903064	0.954951	1	1
1	33640433	BovineHD0100009700	-0.00903064	0.954951	1	1
1	33643282	BovineHD0100009701	-0.00903064	0.954951	1	1
1	33643902	BovineHD0100009702	-0.00903064	0.954951	1	1
1	33647222	BovineHD4100000184	-0.00903064	0.954951	1	1
1	33649469	BovineHD0100009704	-0.00903064	0.954951	1	1
1	33650256	BovineHD0100009705	-0.00903064	0.954951	1	1
1	33652504	BovineHD0100009706	-0.00903064	0.954951	1	1
1	33653698	BovineHD0100009707	-0.00903064	0.954951	1	1
1	33655579	BovineHD0100009708	-0.00903064	0.954951	1	1
1	33658076	BovineHD0100046420	-0.00903064	0.954951	1	1
1	33663674	BovineHD0100009709	-0.00903064	0.954951	1	1
1	33664824	BovineHD0100009710	-0.00903064	0.954951	1	1
1	33667653	BovineHD0100009711	-0.00903064	0.954951	1	1
1	33668751	BovineHD0100009712	-0.00903064	0.954951	1	1
1	33957395	BovineHD0100009748	0.0331501	0.60691	1	1
1	33960795	BovineHD0100009749	0.0331501	0.60691	1	1
1	33961799	BovineHD0100009750	0.0331501	0.60691	1	1
1	33965419	BovineHD0100009751	0.0331501	0.60691	1	1
1	33969120	BovineHD0100009752	0.0331501	0.60691	1	1
1	33969946	BovineHD0100009753	0.0331501	0.60691	1	1
1	33972292	BovineHD0100009754	0.0331501	0.60691	1	1
1	33973179	BovineHD0100009755	0.0331501	0.60691	1	1
1	33974420	BovineHD0100009756	0.0331501	0.60691	1	1
1	33979723	BovineHD0100009757	0.0331501	0.60691	1	1
1	33981570	BovineHD0100009758	0.0331501	0.60691	1	1
1	33982263	BovineHD0100009759	0.0331501	0.60691	1	1
1	34298825	BovineHD0100009836	-0.00903064	0.954951	1	1
1	34304788	BTB-01211075	-0.00903064	0.954951	1	1
1	34308614	BovineHD0100009837	-0.00903064	0.954951	1	1
1	34318615	BovineHD0100009839	-0.00903064	0.954951	1	1
1	34320472	BovineHD0100009840	-0.00903064	0.954951	1	1
1	34325360	BovineHD0100009841	-0.00903064	0.954951	1	1
1	34331115	BovineHD0100009842	-0.00903064	0.954951	1	1
1	34343962	BovineHD0100046955	-0.00903064	0.954951	1	1
1	34349389	BovineHD0100009843	-0.00903064	0.954951	1	1
1	34351142	BovineHD0100009844	-0.00903064	0.954951	1	1
1	34352089	BovineHD0100009845	-0.00903064	0.954951	1	1
1	34354583	BovineHD0100009846	-0.00903064	0.954951	1	1
1	34360926	BovineHD0100009847	-0.00903064	0.954951	1	1
1	34362750	Hapmap43823-BTA-27227	-0.00903064	0.954951	1	1
1	34367864	BovineHD0100009848	-0.00903064	0.954951	1	1
1	34373839	BovineHD0100009849	-0.00903064	0.954951	1	1
1	34377839	BovineHD0100009850	-0.00903064	0.954951	1	1
1	34381184	BovineHD0100009851	-0.00903064	0.954951	1	1
1	34386012	BTB-01890914	-0.00903064	0.954951	1	1
1	34395655	BovineHD0100009853	-0.00903064	0.954951	1	1
1	34407892	UA-IFASA-4161	-0.00903064	0.954951	1	1
1	34408741	BovineHD0100009854	-0.00903064	0.954951	1	1
1	34412194	BovineHD0100009855	-0.00903064	0.954951	1	1
1	34416494	BovineHD0100009856	-0.00903064	0.954951	1	1
1	34419694	BovineHD0100009859	-0.00903064	0.954951	1	1
1	34422327	BovineHD0100009860	-0.00903064	0.954951	1	1
1	34422909	BovineHD0100009861	-0.00903064	0.954951	1	1
1	34424327	BovineHD0100009862	-0.00903064	0.954951	1	1
1	34427211	BovineHD0100009863	-0.00903064	0.954951	1	1
1	34533679	BovineHD0100009908	0.0197683	0.861204	1	1
1	34534891	BovineHD0100009909	0.0197683	0.861204	1	1
1	34535541	BovineHD0100009910	0.0197683	0.861204	1	1
1	34538143	BovineHD0100009911	0.0197683	0.861204	1	1
1	34538985	Hapmap43052-BTA-79184	0.0197683	0.861204	1	1
1	34541863	BovineHD0100009912	0.0197683	0.861204	1	1
1	34579189	BovineHD0100009921	-0.0254472	0.699118	1	1
1	34580638	BovineHD0100009922	-0.0254472	0.699118	1	1
1	34581720	BovineHD4100000195	-0.0254472	0.699118	1	1
1	34582663	BovineHD0100009923	-0.0254472	0.699118	1	1
1	36718559	BovineHD0100010503	0.0860621	0.591528	1	1
1	36721942	BovineHD0100010504	0.0860621	0.591528	1	1
1	36722426	BovineHD0100010505	0.0860621	0.591528	1	1
1	36729816	BovineHD0100010506	0.0860621	0.591528	1	1
1	36921864	BovineHD0100010560	-0.36243	0.0242861	0.51949	1
1	36925522	BovineHD0100010561	-0.36243	0.0242861	0.51949	1
1	36929545	BovineHD0100010562	-0.36243	0.0242861	0.51949	1
1	36936824	BovineHD0100010563	-0.36243	0.0242861	0.51949	1
1	36939098	BovineHD0100010564	-0.36243	0.0242861	0.51949	1
1	36941101	BovineHD0100010565	-0.36243	0.0242861	0.51949	1
1	36944051	BTA-111758-no-rs	-0.36243	0.0242861	0.51949	1
1	36944933	BovineHD0100010566	-0.36243	0.0242861	0.51949	1
1	36945672	BovineHD0100010567	-0.36243	0.0242861	0.51949	1
1	36946301	BovineHD0100010568	-0.36243	0.0242861	0.51949	1
1	36948721	BovineHD0100010569	-0.36243	0.0242861	0.51949	1
1	36949272	BovineHD0100010570	-0.36243	0.0242861	0.51949	1
1	36950017	BovineHD0100010571	-0.36243	0.0242861	0.51949	1
1	36953974	BovineHD0100010572	-0.36243	0.0242861	0.51949	1
1	36955454	BovineHD0100010573	-0.36243	0.0242861	0.51949	1
1	36959216	BovineHD0100010575	-0.36243	0.0242861	0.51949	1
1	36961243	BovineHD0100010576	-0.36243	0.0242861	0.51949	1
1	36962087	BovineHD0100010577	-0.36243	0.0242861	0.51949	1
1	36964059	BovineHD0100010579	-0.36243	0.0242861	0.51949	1
1	36969371	BovineHD0100010580	-0.36243	0.0242861	0.51949	1
1	36972698	BovineHD0100010581	-0.36243	0.0242861	0.51949	1
1	36979400	BovineHD0100010582	-0.36243	0.0242861	0.51949	1
1	36983087	BovineHD0100046960	-0.36243	0.0242861	0.51949	1
1	36985868	DPI-27	-0.36243	0.0242861	0.51949	1
1	36989711	BovineHD0100010583	-0.36243	0.0242861	0.51949	1
1	36994592	BovineHD0100010584	-0.36243	0.0242861	0.51949	1
1	36997235	BovineHD0100010585	-0.36243	0.0242861	0.51949	1
1	37007720	BovineHD0100010587	-0.180661	0.11102	1	1
1	37011258	BovineHD0100010588	-0.140397	0.129463	1	1
1	37012680	BovineHD0100010589	-0.140397	0.129463	1	1
1	37013398	BovineHD0100010590	-0.147406	0.0672409	1	1
1	37014068	BovineHD0100010591	-0.147406	0.0672409	1	1
1	37015677	BovineHD0100010592	-0.147406	0.0672409	1	1
1	37017145	BTA-111760-no-rs	-0.147406	0.0672409	1	1
1	37018143	BovineHD0100010593	-0.147406	0.0672409	1	1
1	37018808	BovineHD0100010594	-0.147406	0.0672409	1	1
1	37019903	BovineHD0100010595	-0.0569586	0.270354	1	1
1	37020548	BovineHD0100010596	-0.0569586	0.270354	1	1
1	37026043	BovineHD0100010597	-0.0569586	0.270354	1	1
1	37026554	BovineHD0100010598	-0.0569586	0.270354	1	1
1	37027627	BovineHD0100010599	-0.0569586	0.270354	1	1
1	37028653	BovineHD0100010600	-0.0569586	0.270354	1	1
1	37029287	BovineHD0100010601	-0.119274	0.0373707	0.721645	1
1	37033182	BovineHD0100010602	-0.321518	0.0444113	0.81249	1
1	37033644	BovineHD0100010603	-0.321518	0.0444113	0.81249	1
1	37034364	BovineHD0100010604	-0.321518	0.0444113	0.81249	1
1	37276247	BovineHD0100010679	-0.0505337	0.752893	1	1
1	37277577	BovineHD0100010680	-0.0505337	0.752893	1	1
1	37282000	BovineHD0100010681	-0.0505337	0.752893	1	1
1	37289127	BTA-89302-no-rs	-0.0505337	0.752893	1	1
1	37289793	BovineHD0100010682	-0.0505337	0.752893	1	1
1	37290627	BovineHD0100010683	-0.0505337	0.752893	1	1
1	37292611	BovineHD0100010684	-0.0505337	0.752893	1	1
1	37293395	BovineHD0100010685	-0.0505337	0.752893	1	1
1	37297430	BovineHD0100010686	-0.0505337	0.752893	1	1
1	37302581	BovineHD0100010687	-0.0505337	0.752893	1	1
1	37303262	BovineHD0100010688	-0.0505337	0.752893	1	1
1	37313169	BovineHD0100010689	-0.0505337	0.752893	1	1
1	37318995	BovineHD0100010690	-0.0505337	0.752893	1	1
1	37321005	ARS-BFGL-NGS-12168	-0.0505337	0.752893	1	1
1	37323071	BovineHD0100010691	-0.0505337	0.752893	1	1
1	37327007	BovineHD0100010694	-0.0505337	0.752893	1	1
1	37328864	BovineHD0100010695	-0.0505337	0.752893	1	1
1	37333514	BovineHD0100010697	-0.0505337	0.752893	1	1
1	37334561	BovineHD0100010698	-0.0505337	0.752893	1	1
1	37338482	BovineHD0100010700	-0.0505337	0.752893	1	1
1	37341176	BovineHD0100010701	-0.0505337	0.752893	1	1
1	37343912	BovineHD0100010702	-0.0505337	0.752893	1	1
1	37346118	BovineHD0100010703	-0.0505337	0.752893	1	1
1	37347800	BovineHD0100010704	-0.0505337	0.752893	1	1
1	37355979	ARS-BFGL-BAC-14429	-0.0505337	0.752893	1	1
1	37356611	BovineHD0100010707	-0.0505337	0.752893	1	1
1	37357235	BovineHD0100010708	-0.0505337	0.752893	1	1
1	37360107	BovineHD0100010710	-0.0505337	0.752893	1	1
1	37364851	BovineHD0100010713	-0.0505337	0.752893	1	1
1	37366634	BovineHD0100010714	-0.0505337	0.752893	1	1
1	37368460	BovineHD0100010715	-0.0505337	0.752893	1	1
1	37369441	BovineHD0100010716	-0.0505337	0.752893	1	1
1	37370371	BovineHD0100010717	-0.0505337	0.752893	1	1
1	37474773	BovineHD0100010752	0.261969	0.102956	1	1
1	37475905	BovineHD0100010753	0.261969	0.102956	1	1
1	37476623	BovineHD0100010754	0.261969	0.102956	1	1
1	37477610	BovineHD0100010755	0.261969	0.102956	1	1
1	37480919	BovineHD0100010756	0.261969	0.102956	1	1
1	37482896	BovineHD0100010757	0.261969	0.102956	1	1
1	37570183	BovineHD0100010790	-0.121712	0.445805	1	1
1	37570960	BovineHD0100010791	-0.121712	0.445805	1	1
1	37572261	BovineHD0100010792	-0.121712	0.445805	1	1
1	37835644	BovineHD0100010893	-0.0505337	0.752893	1	1
1	37837420	BovineHD0100010894	-0.0505337	0.752893	1	1
1	37839027	BovineHD0100010895	-0.0505337	0.752893	1	1
1	37840395	BovineHD0100010896	-0.0505337	0.752893	1	1
1	37841560	BovineHD0100010897	-0.0505337	0.752893	1	1
1	37842744	BovineHD0100010898	-0.0505337	0.752893	1	1
1	37844991	BovineHD0100010900	-0.0505337	0.752893	1	1
1	37845685	BovineHD0100010901	-0.0505337	0.752893	1	1
1	37847113	BovineHD0100010902	-0.0505337	0.752893	1	1
1	37851214	BovineHD0100010903	-0.0505337	0.752893	1	1
1	37852297	BovineHD0100010904	-0.0505337	0.752893	1	1
1	37852859	BovineHD0100010905	-0.0505337	0.752893	1	1
1	37856269	BovineHD0100010906	-0.0505337	0.752893	1	1
1	37857021	BovineHD0100010907	-0.0505337	0.752893	1	1
1	37857734	BovineHD0100010908	-0.0505337	0.752893	1	1
1	37859954	BovineHD0100010910	-0.0505337	0.752893	1	1
1	37860706	BovineHD0100010911	-0.0505337	0.752893	1	1
1	37862758	ARS-BFGL-NGS-100005	-0.0505337	0.752893	1	1
1	38581110	BovineHD0100011102	-0.0927569	0.10458	1	1
1	38584563	BovineHD0100011103	-0.0927569	0.10458	1	1
1	38585649	BovineHD0100011104	-0.0927569	0.10458	1	1
1	38587482	BovineHD0100011105	-0.0927569	0.10458	1	1
1	39208293	BovineHD0100011252	-0.149742	0.351416	1	1
1	39212386	BovineHD0100011253	-0.149742	0.351416	1	1
1	39217690	BovineHD0100011254	-0.149742	0.351416	1	1
1	39221225	BovineHD0100011255	-0.149742	0.351416	1	1
1	39225732	BovineHD0100011256	-0.149742	0.351416	1	1
1	39232695	ARS-BFGL-BAC-11946	-0.149742	0.351416	1	1
1	39234378	BovineHD0100011257	-0.149742	0.351416	1	1
1	39235485	BovineHD0100011258	-0.149742	0.351416	1	1
1	39236346	BovineHD0100011259	-0.149742	0.351416	1	1
1	39237967	BovineHD0100011260	-0.149742	0.351416	1	1
1	39243875	BovineHD0100011261	-0.149742	0.351416	1	1
1	39253700	BovineHD0100011262	-0.149742	0.351416	1	1
1	39254372	BovineHD0100011263	-0.149742	0.351416	1	1
1	39256225	BovineHD0100011264	-0.149742	0.351416	1	1
1	39257079	BovineHD0100011265	-0.149742	0.351416	1	1
1	39259346	Hapmap47738-BTA-79246	-0.149742	0.351416	1	1
1	39263947	BovineHD0100011266	-0.149742	0.351416	1	1
1	39311017	BovineHD0100011279	0.0335163	0.834485	1	1
1	39312946	BovineHD0100011280	0.0335163	0.834485	1	1
1	39319489	BovineHD0100011281	0.0335163	0.834485	1	1
1	39339779	ARS-BFGL-BAC-12579	0.0428208	0.78844	1	1
1	39341115	BovineHD0100011282	0.0428208	0.78844	1	1
1	39341929	BovineHD0100011283	0.0428208	0.78844	1	1
1	39431069	BovineHD0100011304	-0.161602	0.311805	1	1
1	39442064	BovineHD0100011306	-0.161602	0.311805	1	1
1	39442916	BovineHD0100011307	-0.161602	0.311805	1	1
1	39444198	BovineHD0100011308	-0.161602	0.311805	1	1
1	39447009	BovineHD0100011309	-0.161602	0.311805	1	1
1	39449960	BovineHD0100046966	-0.161602	0.311805	1	1
1	39457174	BovineHD0100011310	-0.161602	0.311805	1	1
1	39457871	BovineHD0100011311	-0.161602	0.311805	1	1
1	39463574	BovineHD0100011312	-0.161602	0.311805	1	1
1	39466877	BovineHD0100011313	-0.161602	0.311805	1	1
1	39468815	BovineHD0100011314	-0.161602	0.311805	1	1
1	39473254	BovineHD0100011315	-0.161602	0.311805	1	1
1	39481384	BovineHD0100011316	-0.161602	0.311805	1	1
1	39485214	BovineHD0100011318	-0.161602	0.311805	1	1
1	39486353	BovineHD0100011319	-0.161602	0.311805	1	1
1	39487303	BovineHD4100000211	-0.161602	0.311805	1	1
1	39488546	BovineHD0100011320	-0.161602	0.311805	1	1
1	39489099	BovineHD0100011321	-0.161602	0.311805	1	1
1	39490066	BovineHD0100011322	-0.161602	0.311805	1	1
1	39490704	BovineHD0100011323	-0.161602	0.311805	1	1
1	39491857	BovineHD0100011324	-0.161602	0.311805	1	1
1	39493001	BovineHD0100011325	-0.161602	0.311805	1	1
1	39494078	BovineHD0100011326	-0.161602	0.311805	1	1
1	39495156	BovineHD0100011327	-0.161602	0.311805	1	1
1	39500943	Hapmap27571-BTA-123885	-0.161602	0.311805	1	1
1	39502323	BovineHD0100011328	-0.161602	0.311805	1	1
1	39503255	BovineHD0100011329	-0.161602	0.311805	1	1
1	39508443	BovineHD0100011330	-0.161602	0.311805	1	1
1	39510744	BovineHD0100011331	-0.161602	0.311805	1	1
1	39615969	BovineHD0100011369	-0.108906	0.497188	1	1
1	39616567	BovineHD0100011370	-0.108906	0.497188	1	1
1	39619728	BovineHD0100011371	-0.108906	0.497188	1	1
1	39622158	BovineHD0100011372	-0.108906	0.497188	1	1
1	39625351	ARS-BFGL-NGS-55025	-0.108906	0.497188	1	1
1	39628574	BovineHD0100011373	-0.108906	0.497188	1	1
1	39632144	BovineHD0100011374	-0.108906	0.497188	1	1
1	39634719	BovineHD0100011375	-0.108906	0.497188	1	1
1	39637758	BovineHD0100011376	-0.108906	0.497188	1	1
1	39640707	BovineHD0100011377	-0.108906	0.497188	1	1
1	39646833	BovineHD0100011378	-0.108906	0.497188	1	1
1	39651093	BovineHD0100011379	-0.108906	0.497188	1	1
1	39651982	BovineHD0100011380	-0.108906	0.497188	1	1
1	39653311	BTB-00018760	-0.108906	0.497188	1	1
1	39654556	BovineHD0100011381	-0.108906	0.497188	1	1
1	39662313	BovineHD0100011382	-0.108906	0.497188	1	1
1	39665709	BovineHD0100011383	-0.108906	0.497188	1	1
1	39671026	BovineHD0100011384	-0.108906	0.497188	1	1
1	39673033	BovineHD0100011385	-0.0554514	0.555503	1	1
1	39674011	BovineHD0100011386	-0.0554514	0.555503	1	1
1	39675145	BovineHD0100011387	-0.0554514	0.555503	1	1
1	39681735	BovineHD0100011388	-0.0554514	0.555503	1	1
1	39685645	BovineHD0100011389	-0.0554514	0.555503	1	1
1	39686594	BovineHD0100011390	-0.0554514	0.555503	1	1
1	39691999	BovineHD0100011391	-0.027409	0.813289	1	1
1	39692931	Hapmap38790-BTA-87413	-0.027409	0.813289	1	1
1	39694419	BovineHD0100011392	-0.027409	0.813289	1	1
1	39706659	BovineHD0100011394	-0.027409	0.813289	1	1
1	39711867	BovineHD0100011395	-0.027409	0.813289	1	1
1	39716103	BovineHD0100011396	-0.027409	0.813289	1	1
1	40962307	BovineHD0100011681	0.0338462	0.5508	1	1
1	40964441	BovineHD0100011682	0.0338462	0.5508	1	1
1	40967217	Hapmap32424-BTA-95573	0.0338462	0.5508	1	1
1	41058802	BovineHD0100011711	0.247768	0.122109	1	1
1	41061715	BovineHD0100011712	0.247768	0.122109	1	1
1	41064722	BovineHD0100011713	0.247768	0.122109	1	1
1	42119177	BovineHD0100012029	0.012983	0.831924	1	1
1	42125128	BovineHD4100000226	0.0227892	0.434922	1	1
1	42129815	BovineHD0100012030	0.0227892	0.434922	1	1
1	42133194	BovineHD0100012031	0.0227892	0.434922	1	1
1	42135600	BovineHD0100012032	0.0227892	0.434922	1	1
1	42138596	BovineHD0100012033	0.0227892	0.434922	1	1
1	42142033	BTB-01708786	0.0227892	0.434922	1	1
1	42143543	BovineHD0100012034	0.0227892	0.434922	1	1
1	42145280	BovineHD0100012035	0.0227892	0.434922	1	1
1	42150861	BovineHD0100012036	0.0227892	0.434922	1	1
1	42155599	BovineHD0100012037	0.0227892	0.434922	1	1
1	42156496	BovineHD0100012038	0.0227892	0.434922	1	1
1	42173221	BovineHD0100012042	0.0227892	0.434922	1	1
1	42174419	BovineHD0100012043	0.0227892	0.434922	1	1
1	42175679	BovineHD0100012044	0.0227892	0.434922	1	1
1	42184978	BovineHD0100012045	0.0227892	0.434922	1	1
1	42186597	BovineHD0100012046	0.0203598	0.492197	1	1
1	42188001	BovineHD0100012047	0.0203598	0.492197	1	1
1	42189308	BovineHD0100012048	0.0203598	0.492197	1	1
1	42190693	ARS-BFGL-NGS-56548	0.00727952	0.815021	1	1
1	42199219	BovineHD0100012051	-0.0585184	0.467815	1	1
1	42200489	BovineHD0100012052	-0.0585184	0.467815	1	1
1	42246674	BovineHD0100012071	-0.0460567	0.772971	1	1
1	42248087	BovineHD0100012072	-0.0460567	0.772971	1	1
1	42253560	BovineHD0100012074	-0.0108388	0.773302	1	1
1	42257645	BovineHD0100012075	0.0297857	0.36413	1	1
1	42261399	BovineHD0100012077	0.0297857	0.36413	1	1
1	42262504	BovineHD0100012078	0.0297857	0.36413	1	1
1	42263658	BovineHD0100012079	0.0297857	0.36413	1	1
1	42265516	BTB-01955018	0.0297857	0.36413	1	1
1	42266979	BovineHD0100012080	0.0297857	0.36413	1	1
1	43627662	BovineHD0100012438	0.0900127	0.573156	1	1
1	43628300	BovineHD0100012439	0.0900127	0.573156	1	1
1	43630254	BovineHD0100012440	0.0900127	0.573156	1	1
1	43631154	ARS-BFGL-NGS-64154	0.0900127	0.573156	1	1
1	43632279	BovineHD0100012441	0.0900127	0.573156	1	1
1	43636003	BovineHD0100012442	0.0900127	0.573156	1	1
1	43639729	BovineHD0100012443	0.0900127	0.573156	1	1
1	43644576	BovineHD0100012444	0.0900127	0.573156	1	1
1	43645549	BovineHD0100012445	0.0900127	0.573156	1	1
1	43646728	BovineHD0100012446	0.0900127	0.573156	1	1
1	43647316	BovineHD0100012447	0.0900127	0.573156	1	1
1	43653133	BovineHD0100012449	0.116374	0.310145	1	1
1	43653925	BovineHD0100012450	0.116374	0.310145	1	1
1	43658674	BovineHD0100012451	0.116374	0.310145	1	1
1	43663085	BovineHD0100012452	0.116374	0.310145	1	1
1	43665724	BovineHD0100012453	0.116374	0.310145	1	1
1	43670143	ARS-BFGL-NGS-118112	0.116374	0.310145	1	1
1	43672320	BovineHD0100012454	0.116374	0.310145	1	1
1	43674274	BovineHD0100012455	0.116374	0.310145	1	1
1	43675594	BovineHD0100012456	0.116374	0.310145	1	1
1	43676351	BovineHD0100012457	0.116374	0.310145	1	1
1	43677052	BovineHD0100012458	0.116374	0.310145	1	1
1	44235900	BovineHD0100012611	-0.0415019	0.793422	1	1
1	44242697	BovineHD0100012613	-0.0415019	0.793422	1	1
1	44244006	BovineHD0100012614	-0.0415019	0.793422	1	1
1	44245035	BovineHD0100012615	-0.0415019	0.793422	1	1
1	44509882	BovineHD0100012683	0.203024	0.205294	1	1
1	44510662	BovineHD0100012684	0.203024	0.205294	1	1
1	44511914	BovineHD0100012685	0.203024	0.205294	1	1
1	44512929	BovineHD0100012686	0.203024	0.205294	1	1
1	44514015	BovineHD0100012687	0.203024	0.205294	1	1
1	44515010	BovineHD0100012688	0.203024	0.205294	1	1
1	44516447	BovineHD0100012689	0.203024	0.205294	1	1
1	44683130	BovineHD0100012743	-0.0505337	0.752893	1	1
1	44683766	BovineHD0100012744	-0.0505337	0.752893	1	1
1	44692942	ARS-BFGL-NGS-4086	-0.0505337	0.752893	1	1
1	44698105	BovineHD0100012745	-0.0505337	0.752893	1	1
1	44701043	BovineHD0100012746	-0.0505337	0.752893	1	1
1	44706230	BovineHD0100046442	-0.0505337	0.752893	1	1
1	44710818	BovineHD0100012748	-0.0505337	0.752893	1	1
1	44714956	BovineHD0100012749	-0.0505337	0.752893	1	1
1	44719018	BovineHD0100012750	-0.0505337	0.752893	1	1
1	44720298	BovineHD0100012751	-0.0505337	0.752893	1	1
1	44721502	BovineHD0100012752	-0.0505337	0.752893	1	1
1	44726582	BovineHD0100012754	-0.0505337	0.752893	1	1
1	44729726	BovineHD0100012755	-0.0505337	0.752893	1	1
1	44734525	BovineHD0100012756	-0.0505337	0.752893	1	1
1	44740638	BovineHD0100012757	-0.0505337	0.752893	1	1
1	44743553	BovineHD4100000237	-0.0505337	0.752893	1	1
1	44752791	ARS-BFGL-NGS-73542	-0.0505337	0.752893	1	1
1	44753564	BovineHD0100012759	-0.0505337	0.752893	1	1
1	44754719	BovineHD4100000238	-0.0505337	0.752893	1	1
1	44755898	BovineHD0100012760	-0.0505337	0.752893	1	1
1	44758696	BovineHD4100000239	-0.0505337	0.752893	1	1
1	44762673	BovineHD0100012762	-0.0505337	0.752893	1	1
1	44764426	BovineHD0100012763	-0.0505337	0.752893	1	1
1	44765123	BovineHD0100012764	-0.0505337	0.752893	1	1
1	44765737	BovineHD0100012765	-0.0505337	0.752893	1	1
1	44837850	BovineHD0100012797	-0.022244	0.889258	1	1
1	44841611	BovineHD0100012798	-0.022244	0.889258	1	1
1	44844961	BovineHD0100012799	-0.022244	0.889258	1	1
1	44850305	BovineHD0100012800	-0.0112	0.903343	1	1
1	44856489	BovineHD0100012801	-0.0112	0.903343	1	1
1	44859317	BovineHD0100012802	-0.0112	0.903343	1	1
1	44862308	ARS-BFGL-NGS-101788	-0.0112	0.903343	1	1
1	44866060	BovineHD0100012803	-0.0112	0.903343	1	1
1	45136261	BovineHD0100012891	0.129811	0.415167	1	1
1	45138020	BovineHD0100012892	0.129811	0.415167	1	1
1	45141648	BovineHD0100012894	0.129811	0.415167	1	1
1	45148191	BovineHD0100012895	0.129811	0.415167	1	1
1	45151561	BovineHD0100012896	0.129811	0.415167	1	1
1	45154561	BovineHD0100012897	0.129811	0.415167	1	1
1	45156532	BovineHD0100012898	0.129811	0.415167	1	1
1	45157959	BTB-01691456	0.129811	0.415167	1	1
1	45160909	BovineHD0100012900	0.129811	0.415167	1	1
1	45164996	BovineHD0100012902	0.129811	0.415167	1	1
1	45167583	BovineHD0100012903	0.129811	0.415167	1	1
1	47737846	BovineHD0100013502	-0.337029	0.00336748	0.51949	1
1	47742500	BovineHD0100013503	-0.337029	0.00336748	0.51949	1
1	47743810	BovineHD0100013504	-0.337029	0.00336748	0.51949	1
1	47745480	Hapmap42068-BTA-111564	-0.337029	0.00336748	0.51949	1
1	47748844	BovineHD0100013505	-0.337029	0.00336748	0.51949	1
1	47751546	BovineHD0100013506	-0.337029	0.00336748	0.51949	1
1	47754306	BovineHD0100013507	-0.337029	0.00336748	0.51949	1
1	47758804	BovineHD0100013508	-0.337029	0.00336748	0.51949	1
1	47763720	BovineHD0100013509	-0.337029	0.00336748	0.51949	1
1	48505964	BovineHD0100013700	-0.00726771	0.963716	1	1
1	48507246	BovineHD0100013701	-0.00726771	0.963716	1	1
1	48507842	BovineHD0100013702	-0.00726771	0.963716	1	1
1	48508916	BovineHD0100013703	-0.00726771	0.963716	1	1
1	48509891	BovineHD0100013704	-0.00726771	0.963716	1	1
1	48510777	BovineHD0100013705	-0.00726771	0.963716	1	1
1	48511630	BovineHD0100013706	-0.00726771	0.963716	1	1
1	48512920	BovineHD0100013707	-0.00726771	0.963716	1	1
1	48514081	BovineHD0100013708	-0.00726771	0.963716	1	1
1	48514883	BovineHD0100013709	-0.00726771	0.963716	1	1
1	48522073	BovineHD0100013710	-0.00726771	0.963716	1	1
1	48523202	ARS-BFGL-NGS-41264	-0.00726771	0.963716	1	1
1	48529650	BovineHD0100013711	-0.00726771	0.963716	1	1
1	48947748	BovineHD0100013802	-0.00726771	0.963716	1	1
1	48948789	BovineHD0100013803	-0.00726771	0.963716	1	1
1	48949355	BovineHD0100013804	-0.00726771	0.963716	1	1
1	48954682	BovineHD0100013805	-0.00726771	0.963716	1	1
1	48956466	BovineHD0100013806	-0.00726771	0.963716	1	1
1	48959001	BovineHD0100013807	-0.00726771	0.963716	1	1
1	48960877	BovineHD0100013808	-0.00726771	0.963716	1	1
1	48962802	BovineHD0100013809	-0.00726771	0.963716	1	1
1	48964996	BovineHD0100013810	-0.00726771	0.963716	1	1
1	48965612	BovineHD0100013811	-0.00726771	0.963716	1	1
1	48967845	BovineHD0100013812	-0.00726771	0.963716	1	1
1	48970157	BovineHD0100013813	-0.00726771	0.963716	1	1
1	48971016	ARS-BFGL-NGS-49634	-0.00726771	0.963716	1	1
1	48972310	BovineHD0100013814	-0.00726771	0.963716	1	1
1	48975133	BovineHD0100013815	-0.00726771	0.963716	1	1
1	48976069	BovineHD0100013816	-0.00726771	0.963716	1	1
1	48978417	BovineHD0100013817	-0.00726771	0.963716	1	1
1	48980039	BovineHD0100013818	-0.00726771	0.963716	1	1
1	48984314	BovineHD0100013819	-0.00726771	0.963716	1	1
1	48988483	BovineHD0100013820	-0.00726771	0.963716	1	1
1	49218542	BovineHD0100013896	0.0344721	0.442723	1	1
1	49219560	BovineHD0100013897	0.0344721	0.442723	1	1
1	49220803	BovineHD4100000270	0.0344721	0.442723	1	1
1	49223710	BovineHD0100013899	0.0859588	0.589163	1	1
1	49281900	BovineHD0100013911	-0.128428	0.419232	1	1
1	49286626	BovineHD0100013912	0.000663863	0.995306	1	1
1	49293454	BovineHD0100013913	0.000663863	0.995306	1	1
1	49300460	BovineHD0100013914	0.000663863	0.995306	1	1
1	49305950	BovineHD0100013915	0.000663863	0.995306	1	1
1	49308618	BovineHD0100013916	0.000663863	0.995306	1	1
1	49310433	BovineHD0100013917	0.000663863	0.995306	1	1
1	49313541	BovineHD0100013919	0.000663863	0.995306	1	1
1	49314297	BovineHD0100013920	0.000663863	0.995306	1	1
1	49315286	BovineHD0100013921	0.000663863	0.995306	1	1
1	49318678	BTB-01077277	0.000663863	0.995306	1	1
1	49321660	BovineHD0100046450	0.000663863	0.995306	1	1
1	49829393	BovineHD0100014021	-0.198102	0.218183	1	1
1	49833231	BovineHD0100014022	-0.198102	0.218183	1	1
1	49838442	BovineHD0100014023	-0.198102	0.218183	1	1
1	49845978	BTB-01076879	-0.198102	0.218183	1	1
1	49849540	BovineHD0100046452	-0.198102	0.218183	1	1
1	49856444	BovineHD0100014026	-0.198102	0.218183	1	1
1	49858601	BovineHD0100014027	-0.198102	0.218183	1	1
1	49860302	BovineHD0100014028	-0.198102	0.218183	1	1
1	49861333	BovineHD0100014029	-0.198102	0.218183	1	1
1	49862144	BovineHD0100014030	-0.198102	0.218183	1	1
1	49872730	BovineHD0100014032	-0.198102	0.218183	1	1
1	49873759	BovineHD0100014033	-0.198102	0.218183	1	1
1	49875337	BovineHD0100014034	-0.198102	0.218183	1	1
1	50040614	BovineHD0100014067	-0.00272321	0.986421	1	1
1	50045771	BovineHD0100014068	-0.00272321	0.986421	1	1
1	50052355	BovineHD0100014069	-0.00272321	0.986421	1	1
1	50055686	BovineHD0100014070	-0.00272321	0.986421	1	1
1	50057426	BovineHD0100014071	-0.00272321	0.986421	1	1
1	50059813	BovineHD0100014072	-0.00272321	0.986421	1	1
1	50062280	BovineHD0100014073	-0.00272321	0.986421	1	1
1	50062977	BovineHD0100014074	-0.00272321	0.986421	1	1
1	50066816	BovineHD0100014075	-0.00272321	0.986421	1	1
1	50067523	BovineHD0100014076	-0.00272321	0.986421	1	1
1	50070553	BovineHD0100014077	-0.00272321	0.986421	1	1
1	50071525	BovineHD0100014078	-0.00272321	0.986421	1	1
1	50808822	BovineHD0100014277	-0.110261	0.491385	1	1
1	50813206	BovineHD0100014278	-0.110261	0.491385	1	1
1	50815882	BTB-00022352	-0.110261	0.491385	1	1
1	50816713	BovineHD0100014279	-0.110261	0.491385	1	1
1	50817786	BovineHD0100014280	-0.110261	0.491385	1	1
1	50821869	BovineHD0100014281	-0.110261	0.491385	1	1
1	50831471	BovineHD0100014283	-0.110261	0.491385	1	1
1	50836794	BovineHD0100014284	-0.110261	0.491385	1	1
1	50838055	BovineHD0100014285	-0.110261	0.491385	1	1
1	50839620	BovineHD0100014286	-0.110261	0.491385	1	1
1	50841998	BovineHD0100014287	-0.110261	0.491385	1	1
1	50843317	BovineHD0100014288	-0.110261	0.491385	1	1
1	50843941	BovineHD0100014289	-0.110261	0.491385	1	1
1	50848202	BovineHD0100014290	-0.110261	0.491385	1	1
1	50852875	BovineHD0100014291	-0.110261	0.491385	1	1
1	50857462	BTB-00022376	-0.110261	0.491385	1	1
1	50862876	BovineHD0100014292	-0.110261	0.491385	1	1
1	51267513	BovineHD0100014414	0.261969	0.102956	1	1
1	51271348	BovineHD0100014415	0.261969	0.102956	1	1
1	51277247	BovineHD4100000280	0.261969	0.102956	1	1
1	51280282	BovineHD0100014416	0.261969	0.102956	1	1
1	51283925	BovineHD0100014417	0.261969	0.102956	1	1
1	51297904	BovineHD0100014418	0.261969	0.102956	1	1
1	51303045	BovineHD0100014419	0.261969	0.102956	1	1
1	51308601	BovineHD0100014420	0.261969	0.102956	1	1
1	51313326	BovineHD0100014421	0.261969	0.102956	1	1
1	51316654	BovineHD0100014422	0.261969	0.102956	1	1
1	51320964	BovineHD0100014423	0.261969	0.102956	1	1
1	51323734	BovineHD0100014424	0.261969	0.102956	1	1
1	51333663	BovineHD0100014425	0.261969	0.102956	1	1
1	51336589	BovineHD0100014426	0.261969	0.102956	1	1
1	51342027	BovineHD0100014427	0.261969	0.102956	1	1
1	51345629	BovineHD0100014428	0.261969	0.102956	1	1
1	51348391	BovineHD0100014429	0.261969	0.102956	1	1
1	51350057	BovineHD0100014430	0.261969	0.102956	1	1
1	51355359	BovineHD0100014431	0.261969	0.102956	1	1
1	51359606	BovineHD0100014432	0.261969	0.102956	1	1
1	51362734	BovineHD0100014433	0.261969	0.102956	1	1
1	51365787	BovineHD0100014434	0.261969	0.102956	1	1
1	51369063	BovineHD0100014435	0.261969	0.102956	1	1
1	51372749	BovineHD0100046453	0.261969	0.102956	1	1
1	52030982	BTA-100076-no-rs	-0.102301	0.36549	1	1
1	52031544	BovineHD4100000281	-0.102301	0.36549	1	1
1	52033889	BovineHD4100000282	-0.102301	0.36549	1	1
1	52034626	BovineHD0100014607	-0.102301	0.36549	1	1
1	52035628	BovineHD0100014608	-0.102301	0.36549	1	1
1	52040333	BovineHD0100014609	-0.102301	0.36549	1	1
1	52119241	BovineHD4100000283	0.00697975	0.625346	1	1
1	52120546	BovineHD0100014637	0.00482662	0.730239	1	1
1	52121723	BovineHD0100014638	0.00482662	0.730239	1	1
1	52122517	BovineHD0100014639	0.00636871	0.650152	1	1
1	52208825	BovineHD0100014668	-0.118574	0.456146	1	1
1	52212747	BovineHD0100014669	-0.118574	0.456146	1	1
1	52222596	BovineHD0100014671	-0.118574	0.456146	1	1
1	52227088	BovineHD0100014672	-0.118574	0.456146	1	1
1	52233723	BovineHD0100014673	-0.118574	0.456146	1	1
1	52236267	BovineHD0100014674	-0.118574	0.456146	1	1
1	52238554	BovineHD0100014675	-0.118574	0.456146	1	1
1	52239519	BovineHD0100014676	-0.118574	0.456146	1	1
1	52243521	BovineHD0100014677	-0.118574	0.456146	1	1
1	52245990	BovineHD0100014678	-0.118574	0.456146	1	1
1	53338517	BovineHD0100015011	0.073789	0.64499	1	1
1	53339558	BovineHD0100015012	0.073789	0.64499	1	1
1	53340581	BovineHD0100015013	0.073789	0.64499	1	1
1	53343838	BovineHD0100015014	0.073789	0.64499	1	1
1	53346376	BovineHD0100015015	0.073789	0.64499	1	1
1	53346938	BovineHD0100015016	0.073789	0.64499	1	1
1	53349402	BovineHD0100015017	0.073789	0.64499	1	1
1	53350788	BovineHD0100015018	0.073789	0.64499	1	1
1	53352535	BovineHD0100015019	0.073789	0.64499	1	1
1	53358184	BovineHD0100015021	0.073789	0.64499	1	1
1	53360643	BovineHD0100015022	0.073789	0.64499	1	1
1	53364989	BTB-00025322	0.073789	0.64499	1	1
1	53365927	BovineHD0100015023	0.073789	0.64499	1	1
1	53366993	BovineHD0100015024	0.073789	0.64499	1	1
1	53368611	BovineHD0100015025	0.073789	0.64499	1	1
1	53369403	BovineHD0100015026	0.073789	0.64499	1	1
1	53374645	BovineHD0100015027	0.073789	0.64499	1	1
1	53379910	BovineHD0100015028	0.073789	0.64499	1	1
1	53383775	BovineHD0100015029	0.073789	0.64499	1	1
1	53424747	BovineHD0100015041	0.198459	0.216923	1	1
1	53426771	BovineHD0100015042	0.198459	0.216923	1	1
1	53429295	BovineHD0100015043	0.198459	0.216923	1	1
1	53432615	BovineHD0100015044	0.198459	0.216923	1	1
1	53580829	BovineHD0100015075	-0.118574	0.456146	1	1
1	53581922	BovineHD0100015076	-0.118574	0.456146	1	1
1	53582877	BTA-110282-no-rs	-0.118574	0.456146	1	1
1	53584577	BovineHD0100015077	-0.118574	0.456146	1	1
1	53585725	BovineHD0100015078	-0.118574	0.456146	1	1
1	53592437	BovineHD0100015079	-0.118574	0.456146	1	1
1	53595299	BovineHD0100015080	-0.118574	0.456146	1	1
1	53596688	BovineHD0100015081	-0.118574	0.456146	1	1
1	53597701	BovineHD0100015082	-0.118574	0.456146	1	1
1	53598208	BovineHD0100015083	-0.118574	0.456146	1	1
1	53598673	BovineHD0100015084	-0.118574	0.456146	1	1
1	53599550	BovineHD0100015085	-0.118574	0.456146	1	1
1	53600298	BovineHD0100015086	-0.118574	0.456146	1	1
1	53600805	BovineHD0100015087	-0.118574	0.456146	1	1
1	53614379	BovineHD0100015089	-0.118574	0.456146	1	1
1	53616893	BovineHD0100015091	-0.118574	0.456146	1	1
1	53619301	BovineHD0100015092	-0.118574	0.456146	1	1
1	53622077	BovineHD0100015093	-0.118574	0.456146	1	1
1	53623582	BovineHD0100015094	-0.118574	0.456146	1	1
1	53625013	BovineHD0100015096	-0.118574	0.456146	1	1
1	53626670	BovineHD0100015097	-0.118574	0.456146	1	1
1	53627164	BovineHD0100015098	-0.118574	0.456146	1	1
1	54133500	BovineHD0100015250	-0.0764727	0.629627	1	1
1	54134282	BovineHD0100015251	-0.130965	0.255148	1	1
1	54135582	BovineHD0100015252	-0.130965	0.255148	1	1
1	54137071	BovineHD0100015253	-0.130965	0.255148	1	1
1	55259756	Hapmap51652-BTA-89898	0.0458016	0.772983	1	1
1	55265079	BovineHD0100015561	0.0458016	0.772983	1	1
1	55271455	BovineHD0100015562	0.0458016	0.772983	1	1
1	55281296	BovineHD0100015563	0.0458016	0.772983	1	1
1	55288120	BTB-01131103	0.0458016	0.772983	1	1
1	55297352	BovineHD0100015565	0.0458016	0.772983	1	1
1	55299782	BovineHD0100015566	0.0458016	0.772983	1	1
1	55301988	BovineHD0100015567	0.0458016	0.772983	1	1
1	55307337	BovineHD4100000303	0.0458016	0.772983	1	1
1	55308252	BovineHD0100015568	0.0458016	0.772983	1	1
1	55313476	BovineHD0100015569	0.0458016	0.772983	1	1
1	55316605	BovineHD0100015570	0.0458016	0.772983	1	1
1	55321571	BovineHD0100015571	0.0458016	0.772983	1	1
1	55326027	Hapmap49383-BTA-93867	0.0458016	0.772983	1	1
1	55330453	BovineHD0100015572	0.0458016	0.772983	1	1
1	55336438	BovineHD0100015573	0.0458016	0.772983	1	1
1	55340096	BovineHD0100015574	0.0458016	0.772983	1	1
1	55341150	BovineHD0100015575	0.0458016	0.772983	1	1
1	55346431	BovineHD0100015576	0.0458016	0.772983	1	1
1	55350524	BovineHD0100015577	0.0458016	0.772983	1	1
1	55359042	BTB-01131178	0.0458016	0.772983	1	1
1	55359658	BovineHD0100015579	0.0458016	0.772983	1	1
1	55360285	BovineHD0100015580	0.0458016	0.772983	1	1
1	55364825	BovineHD0100015581	0.0458016	0.772983	1	1
1	55369158	BovineHD0100015582	0.0458016	0.772983	1	1
1	55369910	BovineHD0100015583	0.0458016	0.772983	1	1
1	55370763	BovineHD0100015584	0.0458016	0.772983	1	1
1	55371791	BovineHD0100015585	0.0458016	0.772983	1	1
1	55373747	BovineHD0100015586	0.0458016	0.772983	1	1
1	55374545	BovineHD0100015587	0.0458016	0.772983	1	1
1	55379450	BovineHD0100015588	0.0458016	0.772983	1	1
1	55382923	BovineHD0100015589	0.0458016	0.772983	1	1
1	55386945	BTA-93863-no-rs	0.0458016	0.772983	1	1
1	55722632	BovineHD0100015659	-0.0245486	0.878102	1	1
1	55724719	BovineHD0100015660	-0.0245486	0.878102	1	1
1	55729398	BovineHD0100015661	-0.0245486	0.878102	1	1
1	55735039	BovineHD0100015662	-0.0245486	0.878102	1	1
1	55747290	BovineHD0100015664	-0.0245486	0.878102	1	1
1	55753179	BovineHD0100015665	-0.0245486	0.878102	1	1
1	55758963	BovineHD0100015666	-0.0245486	0.878102	1	1
1	55760986	BovineHD0100015667	-0.0245486	0.878102	1	1
1	55761953	BovineHD0100015668	-0.0245486	0.878102	1	1
1	55762527	BovineHD0100015669	-0.0245486	0.878102	1	1
1	55764869	BovineHD0100015670	-0.0245486	0.878102	1	1
1	55768444	BovineHD0100015671	-0.0245486	0.878102	1	1
1	55774249	BovineHD0100015672	-0.0245486	0.878102	1	1
1	55778878	BovineHD0100015674	-0.0245486	0.878102	1	1
1	55781800	BovineHD4100000304	-0.0245486	0.878102	1	1
1	55783308	BovineHD0100015675	-0.0245486	0.878102	1	1
1	55784222	ARS-BFGL-NGS-115305	-0.0245486	0.878102	1	1
1	55785278	BovineHD0100015676	-0.0245486	0.878102	1	1
1	55794246	BovineHD0100015677	-0.0245486	0.878102	1	1
1	55795604	BovineHD0100015678	-0.0245486	0.878102	1	1
1	55806983	BovineHD0100015680	-0.0245486	0.878102	1	1
1	55809704	BovineHD4100000305	-0.0245486	0.878102	1	1
1	55810689	Hapmap32092-BTA-149957	-0.0245486	0.878102	1	1
1	55813712	BovineHD0100015681	-0.0245486	0.878102	1	1
1	56588085	BovineHD0100015900	-0.110261	0.491385	1	1
1	56592880	BovineHD0100015901	-0.110261	0.491385	1	1
1	56594951	BovineHD0100015903	-0.0567933	0.616641	1	1
1	56596722	BovineHD0100015904	-0.0567933	0.616641	1	1
1	56598694	BovineHD0100015905	-0.0567933	0.616641	1	1
1	56599954	BovineHD0100015906	-0.0567933	0.616641	1	1
1	56601905	BovineHD0100015907	-0.0567933	0.616641	1	1
1	56603015	BovineHD0100015908	-0.0567933	0.616641	1	1
1	56603617	BovineHD0100015909	-0.0567933	0.616641	1	1
1	56604441	BovineHD0100015910	-0.0567933	0.616641	1	1
1	56605560	BovineHD0100015911	-0.0567933	0.616641	1	1
1	56606624	BovineHD0100015912	-0.110261	0.491385	1	1
1	56609206	BovineHD0100015913	-0.110261	0.491385	1	1
1	56612660	ARS-BFGL-NGS-97046	-0.110261	0.491385	1	1
1	56613748	BovineHD0100015914	-0.110261	0.491385	1	1
1	56614321	BovineHD0100015915	-0.110261	0.491385	1	1
1	56616286	BovineHD0100015916	-0.110261	0.491385	1	1
1	56617939	BovineHD0100015917	-0.110261	0.491385	1	1
1	56619116	BovineHD0100015918	-0.110261	0.491385	1	1
1	56619734	BovineHD0100015919	-0.110261	0.491385	1	1
1	56620756	BovineHD0100015920	-0.110261	0.491385	1	1
1	56621349	BovineHD0100015921	-0.110261	0.491385	1	1
1	56622791	BovineHD0100015922	-0.110261	0.491385	1	1
1	56623492	BovineHD0100015923	-0.110261	0.491385	1	1
1	56625486	BovineHD4100000308	-0.110261	0.491385	1	1
1	56626428	BovineHD0100015925	-0.110261	0.491385	1	1
1	56627365	BovineHD0100015926	-0.110261	0.491385	1	1
1	56628211	BovineHD4100000309	-0.110261	0.491385	1	1
1	56628978	BovineHD4100000310	-0.110261	0.491385	1	1
1	56629642	BovineHD0100015927	-0.110261	0.491385	1	1
1	56630426	BovineHD0100015928	-0.110261	0.491385	1	1
1	56632791	BovineHD0100015930	-0.110261	0.491385	1	1
1	56633467	BovineHD0100015931	-0.110261	0.491385	1	1
1	56635928	BovineHD0100015932	-0.110261	0.491385	1	1
1	56638569	BovineHD0100015933	-0.110261	0.491385	1	1
1	56640999	BovineHD0100015934	-0.110261	0.491385	1	1
1	56642476	BovineHD0100015935	-0.110261	0.491385	1	1
1	56644518	BovineHD0100015936	-0.110261	0.491385	1	1
1	56645946	BovineHD0100015938	-0.110261	0.491385	1	1
1	56647243	BovineHD0100015939	-0.110261	0.491385	1	1
1	56648072	ARS-BFGL-NGS-31315	-0.110261	0.491385	1	1
1	56648668	BovineHD0100015940	-0.110261	0.491385	1	1
1	56649343	BovineHD0100015941	-0.110261	0.491385	1	1
1	56650106	BovineHD0100015942	-0.110261	0.491385	1	1
1	56650940	BovineHD0100015943	-0.110261	0.491385	1	1
1	56651835	BovineHD0100015944	-0.110261	0.491385	1	1
1	56652870	BovineHD0100015945	-0.110261	0.491385	1	1
1	56653913	BovineHD0100015946	-0.110261	0.491385	1	1
1	56655006	BovineHD0100015947	-0.110261	0.491385	1	1
1	56655961	BovineHD4100000312	-0.110261	0.491385	1	1
1	56657471	BovineHD0100015948	-0.110261	0.491385	1	1
1	56658383	BovineHD0100015949	-0.110261	0.491385	1	1
1	56662001	BovineHD0100015950	-0.110261	0.491385	1	1
1	56664482	BovineHD0100015952	-0.110261	0.491385	1	1
1	56665267	BovineHD0100015953	-0.110261	0.491385	1	1
1	56666304	BovineHD0100015954	-0.110261	0.491385	1	1
1	56667054	BovineHD0100015955	-0.110261	0.491385	1	1
1	56668500	BovineHD0100015956	-0.110261	0.491385	1	1
1	56669858	BTA-25809-no-rs	-0.110261	0.491385	1	1
1	56673725	BovineHD0100015957	-0.110261	0.491385	1	1
1	56681615	BovineHD0100015958	-0.110261	0.491385	1	1
1	56689124	BovineHD0100015959	-0.110261	0.491385	1	1
1	56691318	BovineHD0100015961	-0.110261	0.491385	1	1
1	56692188	BovineHD0100015962	-0.110261	0.491385	1	1
1	56693344	BovineHD0100015963	-0.110261	0.491385	1	1
1	56694423	BovineHD0100015964	-0.110261	0.491385	1	1
1	56695237	BovineHD0100015965	-0.110261	0.491385	1	1
1	56696012	BovineHD0100015966	-0.110261	0.491385	1	1
1	56698029	BovineHD0100015967	-0.110261	0.491385	1	1
1	56762900	BovineHD0100015989	0.261969	0.102956	1	1
1	56763860	BovineHD0100015990	0.261969	0.102956	1	1
1	56764903	BovineHD0100015991	0.261969	0.102956	1	1
1	56765556	BovineHD0100015992	0.261969	0.102956	1	1
1	56766445	BovineHD0100015993	0.261969	0.102956	1	1
1	56768157	BovineHD0100015994	0.261969	0.102956	1	1
1	56770896	BovineHD0100015997	0.261969	0.102956	1	1
1	56771386	BovineHD0100015998	0.261969	0.102956	1	1
1	56772127	BovineHD0100015999	0.261969	0.102956	1	1
1	56774118	BovineHD0100016000	0.261969	0.102956	1	1
1	56774886	BovineHD0100016001	0.261969	0.102956	1	1
1	56775490	BovineHD0100016002	0.261969	0.102956	1	1
1	56776350	BovineHD0100016003	0.261969	0.102956	1	1
1	56777146	BovineHD0100016004	0.261969	0.102956	1	1
1	56778172	BovineHD0100016005	0.261969	0.102956	1	1
1	56782312	BovineHD0100016006	0.261969	0.102956	1	1
1	56786567	BovineHD0100016008	0.261969	0.102956	1	1
1	56787381	BovineHD0100016009	0.261969	0.102956	1	1
1	56788549	BovineHD0100016010	0.261969	0.102956	1	1
1	57151660	BovineHD0100016176	0.0208738	0.896043	1	1
1	57159517	BovineHD0100016178	0.0976298	0.394671	1	1
1	57163875	BovineHD0100016179	0.0976298	0.394671	1	1
1	57164887	BovineHD0100016180	0.0976298	0.394671	1	1
1	57168731	BovineHD0100016181	0.0976298	0.394671	1	1
1	57170980	ARS-BFGL-NGS-89	0.0976298	0.394671	1	1
1	57172728	BovineHD0100016182	0.0976298	0.394671	1	1
1	57173905	BovineHD0100016183	0.0976298	0.394671	1	1
1	57175828	BovineHD0100016185	0.0976298	0.394671	1	1
1	57180115	BovineHD0100016186	0.0976298	0.394671	1	1
1	57183825	BovineHD0100016188	0.0976298	0.394671	1	1
1	57185175	BovineHD0100016189	0.0976298	0.394671	1	1
1	57185706	BovineHD0100016190	0.0976298	0.394671	1	1
1	57186178	BovineHD0100016191	0.0976298	0.394671	1	1
1	57186929	BovineHD0100016192	0.0976298	0.394671	1	1
1	57190069	BovineHD0100016193	0.0976298	0.394671	1	1
1	57190817	BovineHD0100016194	0.0976298	0.394671	1	1
1	57192123	UA-IFASA-5597	0.0976298	0.394671	1	1
1	57197723	BovineHD0100016195	0.0976298	0.394671	1	1
1	57199668	BovineHD0100016196	0.0976298	0.394671	1	1
1	57200418	BovineHD0100016197	0.0976298	0.394671	1	1
1	57201552	BovineHD0100016198	0.0976298	0.394671	1	1
1	57202580	BovineHD0100016199	0.0976298	0.394671	1	1
1	57203431	BovineHD0100016200	0.0976298	0.394671	1	1
1	57204761	BovineHD0100016201	0.0976298	0.394671	1	1
1	57210116	BovineHD0100016202	0.169485	0.290073	1	1
1	57212340	BovineHD0100016203	0.169485	0.290073	1	1
1	57548447	BovineHD0100016305	0.117437	0.300217	1	1
1	57556812	BovineHD0100016306	0.117437	0.300217	1	1
1	57564759	BovineHD0100016307	0.117437	0.300217	1	1
1	57572160	BovineHD0100016308	0.117437	0.300217	1	1
1	59400242	BovineHD0100016817	0.0953806	0.550864	1	1
1	59401723	BovineHD0100016818	0.0953806	0.550864	1	1
1	59405699	BovineHD0100016819	0.0953806	0.550864	1	1
1	59409838	ARS-USMARC-Parent-DQ404150-rs29012530	0.0953806	0.550864	1	1
1	59409838	UA-IFASA-2167	0.0953806	0.550864	1	1
1	59413545	BovineHD0100016820	0.0953806	0.550864	1	1
1	60597050	BovineHD0100017129	-0.206462	0.198819	1	1
1	60600622	BovineHD0100017130	-0.206462	0.198819	1	1
1	60602209	BovineHD0100017131	-0.206462	0.198819	1	1
1	60602819	BovineHD0100017132	-0.206462	0.198819	1	1
1	60603803	BovineHD0100017133	-0.206462	0.198819	1	1
1	60610505	BovineHD0100017134	-0.206462	0.198819	1	1
1	60611530	BovineHD0100017135	-0.206462	0.198819	1	1
1	60613124	BovineHD0100017136	-0.206462	0.198819	1	1
1	60616408	BovineHD0100017137	-0.206462	0.198819	1	1
1	60621825	BovineHD0100017138	-0.206462	0.198819	1	1
1	61320713	BovineHD0100017373	0.123465	0.122608	1	1
1	61322308	BovineHD0100017374	0.123465	0.122608	1	1
1	61324914	BovineHD0100017375	0.123465	0.122608	1	1
1	61327491	BovineHD0100017376	0.0161228	0.919626	1	1
1	61386982	BovineHD0100017399	0.0287977	0.613418	1	1
1	61390655	BovineHD0100017400	0.0287977	0.613418	1	1
1	61391855	BovineHD0100017401	0.0287977	0.613418	1	1
1	61398690	BovineHD0100017403	0.0287977	0.613418	1	1
1	61859274	BovineHD0100017534	0.0274161	0.767397	1	1
1	61860625	BovineHD0100017535	0.0274161	0.767397	1	1
1	61862932	BovineHD0100017536	0.0274161	0.767397	1	1
1	61866629	BovineHD0100017537	0.0274161	0.767397	1	1
1	63055840	BovineHD0100017843	0.0169656	0.883218	1	1
1	63060799	BovineHD0100017844	0.0169656	0.883218	1	1
1	63061634	BTB-01665387	0.0169656	0.883218	1	1
1	63062857	BovineHD0100017845	0.0169656	0.883218	1	1
1	63065169	BovineHD0100017846	0.0169656	0.883218	1	1
1	63067451	BovineHD0100017847	0.0169656	0.883218	1	1
1	63496954	BovineHD0100017997	-0.0169382	0.915887	1	1
1	63498342	BovineHD0100017998	0.0169656	0.883218	1	1
1	63504286	BovineHD0100017999	0.0169656	0.883218	1	1
1	63512664	BovineHD0100018000	0.0169656	0.883218	1	1
1	63527394	Hapmap24328-BTA-108938	0.0169656	0.883218	1	1
1	63530784	BovineHD0100018001	0.0169656	0.883218	1	1
1	63534144	BovineHD0100018002	0.0169656	0.883218	1	1
1	63536809	BovineHD0100018004	0.0169656	0.883218	1	1
1	63539110	BovineHD0100018005	0.0169656	0.883218	1	1
1	63545467	BovineHD4100000356	0.0169656	0.883218	1	1
1	63553972	BovineHD0100018006	0.0169656	0.883218	1	1
1	63557786	BovineHD0100018007	0.0169656	0.883218	1	1
1	63561252	BovineHD0100018008	0.0169656	0.883218	1	1
1	63563360	BovineHD0100018009	0.0169656	0.883218	1	1
1	63567204	BovineHD0100018010	0.0169656	0.883218	1	1
1	63572859	BovineHD0100018011	0.0169656	0.883218	1	1
1	63575356	BTA-108948-no-rs	0.0169656	0.883218	1	1
1	63579258	BovineHD0100018012	0.0169656	0.883218	1	1
1	63584228	BovineHD0100018013	0.0169656	0.883218	1	1
1	63587442	BovineHD0100018014	0.0169656	0.883218	1	1
1	63591257	BovineHD0100018015	0.0169656	0.883218	1	1
1	63595165	BovineHD0100018016	0.0169656	0.883218	1	1
1	63611435	BovineHD0100018017	0.0169656	0.883218	1	1
1	63627283	BovineHD0100018019	0.0169656	0.883218	1	1
1	63635047	BovineHD0100018020	0.0169656	0.883218	1	1
1	63639392	BovineHD0100018021	0.0169656	0.883218	1	1
1	63644513	BovineHD0100018022	0.0169656	0.883218	1	1
1	63653354	BTA-101821-no-rs	0.0169656	0.883218	1	1
1	63658801	BovineHD0100018023	0.0169656	0.883218	1	1
1	63659700	BovineHD0100018024	0.0169656	0.883218	1	1
1	63667000	BovineHD0100018025	0.0169656	0.883218	1	1
1	63673361	BovineHD0100018026	0.0169656	0.883218	1	1
1	63674136	BovineHD0100018027	0.0169656	0.883218	1	1
1	63674787	BovineHD0100018028	0.0169656	0.883218	1	1
1	63675708	BovineHD0100018029	0.0169656	0.883218	1	1
1	63682488	BovineHD0100018030	0.0169656	0.883218	1	1
1	63688347	BovineHD0100018031	0.0169656	0.883218	1	1
1	63706033	ARS-BFGL-NGS-116361	0.0169656	0.883218	1	1
1	63711087	BovineHD0100018033	0.0169656	0.883218	1	1
1	63716451	BovineHD0100018034	0.0169656	0.883218	1	1
1	63720370	BovineHD0100018035	0.0169656	0.883218	1	1
1	63721108	BovineHD0100018036	0.0169656	0.883218	1	1
1	63727038	BovineHD0100018038	0.0169656	0.883218	1	1
1	63739484	BovineHD0100018040	0.0169656	0.883218	1	1
1	63742577	Hapmap49061-BTA-122268	0.0169656	0.883218	1	1
1	63749556	BovineHD0100018041	0.0169656	0.883218	1	1
1	63755427	BovineHD0100018042	0.0169656	0.883218	1	1
1	63760375	BovineHD0100018043	0.0169656	0.883218	1	1
1	63765601	BovineHD0100018044	0.0169656	0.883218	1	1
1	63784281	BovineHD0100018045	0.0169656	0.883218	1	1
1	63787702	BovineHD0100018046	0.0169656	0.883218	1	1
1	63790199	BovineHD0100018047	0.0169656	0.883218	1	1
1	63790974	BovineHD0100018048	0.0169656	0.883218	1	1
1	63799085	ARS-BFGL-NGS-44433	0.0169656	0.883218	1	1
1	63807341	BovineHD0100018050	0.0169656	0.883218	1	1
1	63812049	BovineHD0100018051	0.0169656	0.883218	1	1
1	63817155	BovineHD0100018052	0.0169656	0.883218	1	1
1	63821091	BovineHD0100018053	0.0169656	0.883218	1	1
1	63824579	BovineHD0100018054	0.0169656	0.883218	1	1
1	63825188	Hapmap44333-BTA-104611	0.0169656	0.883218	1	1
1	63825879	BovineHD0100018055	0.0169656	0.883218	1	1
1	63827080	BovineHD0100018056	0.0169656	0.883218	1	1
1	63837925	BovineHD0100018057	0.0169656	0.883218	1	1
1	63843680	BovineHD0100018058	0.0169656	0.883218	1	1
1	63845671	BovineHD0100018059	0.0169656	0.883218	1	1
1	63848824	BovineHD0100018060	0.0169656	0.883218	1	1
1	63855189	BovineHD0100018061	0.0169656	0.883218	1	1
1	63859808	BovineHD0100018062	0.0169656	0.883218	1	1
1	63868111	BovineHD0100018063	0.0169656	0.883218	1	1
1	63875212	BovineHD0100018064	0.0169656	0.883218	1	1
1	63882052	BovineHD0100018065	0.0169656	0.883218	1	1
1	63884360	BovineHD0100018066	0.0169656	0.883218	1	1
1	63886416	BovineHD0100018067	0.0169656	0.883218	1	1
1	63890297	BovineHD0100018068	0.0169656	0.883218	1	1
1	63891626	BovineHD0100018069	0.0169656	0.883218	1	1
1	63902264	BovineHD0100018071	0.0169656	0.883218	1	1
1	63906739	BovineHD0100018072	0.0169656	0.883218	1	1
1	63930346	BovineHD0100018073	0.0169656	0.883218	1	1
1	63931274	BovineHD0100018074	0.0169656	0.883218	1	1
1	63938902	BovineHD0100018075	0.0169656	0.883218	1	1
1	63942711	BovineHD4100000357	0.0169656	0.883218	1	1
1	63948586	BovineHD0100018076	0.0169656	0.883218	1	1
1	63950341	BovineHD0100018077	0.0169656	0.883218	1	1
1	63951419	ARS-BFGL-NGS-105436	0.0169656	0.883218	1	1
1	63953216	BovineHD0100018078	0.0169656	0.883218	1	1
1	63963815	BovineHD0100018079	0.0169656	0.883218	1	1
1	63964753	BovineHD0100018080	0.0169656	0.883218	1	1
1	63965932	BovineHD4100000359	0.0169656	0.883218	1	1
1	63966751	BovineHD0100018081	0.0169656	0.883218	1	1
1	63967488	BovineHD0100018082	0.0169656	0.883218	1	1
1	63969299	BovineHD0100018083	0.0169656	0.883218	1	1
1	63973516	BovineHD0100018084	0.0169656	0.883218	1	1
1	63975794	BovineHD0100018085	0.0169656	0.883218	1	1
1	63979910	BovineHD0100018086	0.0169656	0.883218	1	1
1	63983394	BovineHD0100018087	0.0169656	0.883218	1	1
1	63986213	BovineHD0100018089	0.0169656	0.883218	1	1
1	63990083	BovineHD0100018091	0.0169656	0.883218	1	1
1	63993809	BovineHD0100018092	0.0169656	0.883218	1	1
1	63994643	BovineHD0100018093	0.0169656	0.883218	1	1
1	63999110	BovineHD0100018094	0.0169656	0.883218	1	1
1	64002211	BovineHD0100018095	0.0169656	0.883218	1	1
1	64004080	BovineHD0100018096	0.0169656	0.883218	1	1
1	64004781	BovineHD0100018097	0.0169656	0.883218	1	1
1	64005702	BovineHD0100018098	0.0169656	0.883218	1	1
1	64007421	BovineHD0100018099	0.0169656	0.883218	1	1
1	64009595	BovineHD0100018100	0.0169656	0.883218	1	1
1	64011389	BovineHD0100018101	0.0169656	0.883218	1	1
1	64013367	BovineHD0100018102	0.0169656	0.883218	1	1
1	64017463	BovineHD0100018103	0.0169656	0.883218	1	1
1	64020619	BovineHD0100018104	0.0169656	0.883218	1	1
1	64027455	BovineHD0100018105	0.0169656	0.883218	1	1
1	64031787	ARS-BFGL-NGS-3132	0.0169656	0.883218	1	1
1	64032828	BovineHD0100018106	0.0169656	0.883218	1	1
1	64038588	BovineHD0100018107	0.0169656	0.883218	1	1
1	64043276	BovineHD0100018108	0.0169656	0.883218	1	1
1	64056880	BovineHD0100018109	0.0169656	0.883218	1	1
1	64064631	BovineHD0100018110	0.0169656	0.883218	1	1
1	64068620	BovineHD0100018111	0.0169656	0.883218	1	1
1	64071166	BovineHD0100018112	0.0169656	0.883218	1	1
1	64073848	BovineHD0100018113	0.0169656	0.883218	1	1
1	64074872	BovineHD0100018114	0.0169656	0.883218	1	1
1	64077996	BTB-00640138	0.0169656	0.883218	1	1
1	64081290	BovineHD0100018115	0.0169656	0.883218	1	1
1	64083624	BovineHD0100018116	0.0169656	0.883218	1	1
1	64084360	BovineHD0100018117	0.0169656	0.883218	1	1
1	64085390	BovineHD0100018118	0.0169656	0.883218	1	1
1	64088821	BovineHD0100018119	0.0169656	0.883218	1	1
1	64094490	BovineHD0100018120	0.0169656	0.883218	1	1
1	64101908	BovineHD0100018121	0.0169656	0.883218	1	1
1	64108726	BovineHD0100018122	0.0169656	0.883218	1	1
1	64113737	BovineHD0100018123	0.0169656	0.883218	1	1
1	64121745	BovineHD0100018125	0.0169656	0.883218	1	1
1	64122833	ARS-BFGL-NGS-101996	0.0169656	0.883218	1	1
1	64125915	BovineHD0100018126	0.0169656	0.883218	1	1
1	64129546	BovineHD0100018127	0.0169656	0.883218	1	1
1	64136514	BovineHD0100018128	0.0169656	0.883218	1	1
1	64149945	BovineHD0100018129	0.0169656	0.883218	1	1
1	64159958	BovineHD0100018131	0.0169656	0.883218	1	1
1	64168179	BovineHD0100018132	0.0169656	0.883218	1	1
1	64175921	BovineHD0100018133	0.0169656	0.883218	1	1
[truncated: 60,953 more rows]

## Sheet: merge-Dup
Chr	Pos	SNP	Beta	P	dup_qvalues	dup_lfdr					P
1	16947	BovineHD0100000005	0.0885566	0.346096	1	1					4.58674e-05
1	36337	BovineHD0100000015	-0.0233314	0.624091	1	1
1	67130	BovineHD0100000024	-0.0233314	0.624091	1	1
1	78655	BovineHD0100000026	-0.0233314	0.624091	1	1
1	83412	BovineHD0100000027	-0.0215553	0.694212	1	1
1	89725	BovineHD0100046367	-0.0215553	0.694212	1	1
1	100260	BovineHD0100000030	-0.00707569	0.89145	1	1
1	111645	BovineHD0100000033	0.0952592	0.238792	1	1
1	120183	BovineHD0100000035	0.0569785	0.537784	1	1
1	127885	BovineHD0100000037	0.00977464	0.931002	1	1
1	3734487	BovineHD0100001251	-0.0147152	0.926715	1	1
1	3740235	BovineHD0100001252	-0.0147152	0.926715	1	1
1	3753777	BovineHD0100001253	-0.0147152	0.926715	1	1
1	3757711	BovineHD0100001254	-0.0147152	0.926715	1	1
1	3761969	BovineHD0100001255	-0.0147152	0.926715	1	1
1	4145943	BovineHD0100001382	0.183501	0.250929	1	1
1	4156330	BovineHD0100001385	0.183501	0.250929	1	1
1	4170042	BovineHD0100001387	0.152925	0.0962659	1	1
1	4182166	BovineHD0100001392	0.0875692	0.227433	1	1
1	4188166	BovineHD0100001393	0.0128138	0.683765	1	1
1	4189504	BovineHD0100001394	0.0128138	0.683765	1	1
1	4203274	BovineHD0100001398	0.0128138	0.683765	1	1
1	4219292	BovineHD0100001400	0.267482	0.0935253	1	1
1	4648383	BTB-01160486	-0.207273	0.195209	1	1
1	4650414	BovineHD0100001510	-0.207273	0.195209	1	1
1	4650979	BovineHD0100001511	-0.207273	0.195209	1	1
1	4654050	BovineHD0100001512	-0.207273	0.195209	1	1
1	5922083	BovineHD0100001930	-0.0107387	0.946465	1	1
1	5925169	BovineHD0100001932	-0.0107387	0.946465	1	1
1	5927021	BovineHD0100001933	-0.0107387	0.946465	1	1
1	5932501	BovineHD0100001934	-0.0107387	0.946465	1	1
1	5935339	BovineHD0100001935	-0.0107387	0.946465	1	1
1	5936648	ARS-BFGL-NGS-113844	-0.0107387	0.946465	1	1
1	5938411	BovineHD0100001936	-0.0107387	0.946465	1	1
1	5947212	BovineHD0100001937	-0.0107387	0.946465	1	1
1	5949152	BovineHD0100001938	-0.0107387	0.946465	1	1
1	5950645	BovineHD0100001939	-0.0107387	0.946465	1	1
1	5951378	BovineHD0100001940	-0.0107387	0.946465	1	1
1	5952740	BovineHD0100001941	-0.0107387	0.946465	1	1
1	5953771	BovineHD0100001942	-0.0107387	0.946465	1	1
1	6005078	BovineHD0100001966	-0.0107387	0.946465	1	1
1	6013837	BovineHD0100001967	-0.0107387	0.946465	1	1
1	6016883	BovineHD0100001968	-0.0107387	0.946465	1	1
1	6025840	BovineHD0100001969	-0.0107387	0.946465	1	1
1	6027058	BovineHD0100001970	-0.0107387	0.946465	1	1
1	6667087	BovineHD0100002174	-0.0381486	0.735429	1	1
1	6669482	BovineHD4100000048	-0.0381486	0.735429	1	1
1	6670577	BovineHD0100002175	-0.0381486	0.735429	1	1
1	6678267	BovineHD0100002176	-0.0381486	0.735429	1	1
1	6681929	BovineHD0100002177	-0.0381486	0.735429	1	1
1	6684899	BovineHD0100002178	-0.0381486	0.735429	1	1
1	6688819	BovineHD0100046886	-0.0643891	0.68839	1	1
1	7862063	BovineHD0100002508	0.301151	0.0567841	0.906717	1
1	7869821	BovineHD0100002509	0.301151	0.0567841	0.906717	1
1	7873127	BovineHD0100002510	0.301151	0.0567841	0.906717	1
1	11813423	BovineHD0100003695	0.350434	0.0284197	0.624603	0.912399
1	11815658	BovineHD0100003696	0.350434	0.0284197	0.624603	0.912399
1	11818279	BovineHD0100003697	0.350434	0.0284197	0.624603	0.912399
1	11818998	BTA-54331-no-rs	0.350434	0.0284197	0.624603	0.912399
1	11821936	BovineHD0100003698	0.350434	0.0284197	0.624603	0.912399
1	11824251	BovineHD0100003699	0.350434	0.0284197	0.624603	0.912399
1	11831643	BovineHD0100003700	0.350434	0.0284197	0.624603	0.912399
1	11832504	BovineHD0100003701	0.350434	0.0284197	0.624603	0.912399
1	11833276	BovineHD0100003702	0.350434	0.0284197	0.624603	0.912399
1	11833837	BovineHD0100003703	0.350434	0.0284197	0.624603	0.912399
1	11835486	BovineHD0100003704	0.350434	0.0284197	0.624603	0.912399
1	11836675	BovineHD0100003705	0.350434	0.0284197	0.624603	0.912399
1	11837776	BovineHD0100003706	0.350434	0.0284197	0.624603	0.912399
1	11840924	BovineHD0100003707	0.350434	0.0284197	0.624603	0.912399
1	11843822	BovineHD0100003708	0.350434	0.0284197	0.624603	0.912399
1	11845279	Hapmap43879-BTA-54328	0.350434	0.0284197	0.624603	0.912399
1	12507797	BovineHD0100003862	-0.00495917	0.923125	1	1
1	12509092	BovineHD0100003863	-0.00495917	0.923125	1	1
1	12510278	BovineHD0100003864	-0.00495917	0.923125	1	1
1	12512811	BovineHD0100003865	0.0346202	0.522794	1	1
1	12514960	BovineHD0100003866	0.0346202	0.522794	1	1
1	12515679	BovineHD0100003867	0.0346202	0.522794	1	1
1	12516439	BovineHD0100003868	0.0346202	0.522794	1	1
1	12517363	BovineHD0100003869	0.0425207	0.517941	1	1
1	13568146	BovineHD0100004162	-0.0302136	0.745665	1	1
1	13569015	BovineHD0100004163	-0.0302136	0.745665	1	1
1	13571355	BovineHD0100004164	-0.0302136	0.745665	1	1
1	13583333	BovineHD0100004165	-0.0302136	0.745665	1	1
1	13590723	BovineHD0100004166	-0.0302136	0.745665	1	1
1	13610104	BovineHD0100004170	-0.198102	0.218183	1	1
1	13611043	BovineHD0100004171	-0.198102	0.218183	1	1
1	13620495	BovineHD0100004172	-0.198102	0.218183	1	1
1	13626418	BovineHD0100004173	-0.198102	0.218183	1	1
1	13854309	BovineHD0100004264	-0.0538729	0.563693	1	1
1	13855342	BovineHD0100004265	-0.0538729	0.563693	1	1
1	13861556	BovineHD0100004266	-0.0538729	0.563693	1	1
1	13866043	BovineHD0100004267	-0.0538729	0.563693	1	1
1	13868031	BovineHD0100004268	-0.0538729	0.563693	1	1
1	13868994	BovineHD0100004269	-0.0538729	0.563693	1	1
1	13870849	BovineHD0100004270	-0.0538729	0.563693	1	1
1	13879534	BovineHD0100004271	-0.0538729	0.563693	1	1
1	13881378	BovineHD0100004272	-0.0538729	0.563693	1	1
1	13883738	BovineHD0100004273	-0.0538729	0.563693	1	1
1	13891660	BovineHD0100004274	-0.0538729	0.563693	1	1
1	14162487	BovineHD0100004336	-0.0781198	0.625112	1	1
1	14163196	BovineHD0100004337	-0.0781198	0.625112	1	1
1	14163811	BovineHD0100004338	-0.0781198	0.625112	1	1
1	14168617	BovineHD0100004339	-0.0781198	0.625112	1	1
1	14171556	BovineHD0100004340	-0.0781198	0.625112	1	1
1	14177177	BovineHD0100004341	0.0226893	0.842432	1	1
1	14183173	BovineHD0100004342	0.0226893	0.842432	1	1
1	14188506	BovineHD0100004343	0.0226893	0.842432	1	1
1	14193776	BovineHD0100004344	0.0226893	0.842432	1	1
1	14200380	BovineHD0100004345	0.0226893	0.842432	1	1
1	14201948	BovineHD0100004346	0.0226893	0.842432	1	1
1	14204261	BovineHD0100004347	0.0226893	0.842432	1	1
1	14207190	BovineHD0100004349	0.0226893	0.842432	1	1
1	14209649	BovineHD0100004350	0.0226893	0.842432	1	1
1	14210454	BovineHD0100004351	0.0226893	0.842432	1	1
1	14212080	BovineHD0100004352	0.0226893	0.842432	1	1
1	14213798	BovineHD0100004353	0.0226893	0.842432	1	1
1	14214955	BovineHD0100004354	0.0226893	0.842432	1	1
1	14218471	BovineHD0100004355	0.0226893	0.842432	1	1
1	14223286	BovineHD0100004356	0.0226893	0.842432	1	1
1	14228187	BovineHD0100004357	0.0226893	0.842432	1	1
1	14230300	BovineHD0100004358	0.0226893	0.842432	1	1
1	14231565	BovineHD0100004359	0.0226893	0.842432	1	1
1	14234650	BovineHD0100004360	0.0226893	0.842432	1	1
1	14237743	BovineHD0100004361	0.0226893	0.842432	1	1
1	14242862	BovineHD0100004362	0.0226893	0.842432	1	1
1	14245345	BovineHD0100004363	0.0226893	0.842432	1	1
1	14250299	BovineHD0100004364	0.0226893	0.842432	1	1
1	14251465	BovineHD0100004365	0.0226893	0.842432	1	1
1	14252567	BovineHD0100004366	0.0226893	0.842432	1	1
1	14255213	BovineHD0100004368	0.0226893	0.842432	1	1
1	14256050	BovineHD0100004369	0.0226893	0.842432	1	1
1	14257215	BovineHD4100000098	0.0226893	0.842432	1	1
1	14260986	ARS-BFGL-NGS-104754	0.12259	0.443087	1	1
1	14261731	BovineHD0100004370	0.12259	0.443087	1	1
1	14285610	BovineHD0100004376	0.0956569	0.142123	1	1
1	14286165	BovineHD0100004377	0.0956569	0.142123	1	1
1	14287780	BovineHD0100004378	0.0956569	0.142123	1	1
1	15891860	BovineHD0100004844	-0.0254751	0.702145	1	1
1	15902720	BovineHD0100004845	-0.0254751	0.702145	1	1
1	15908184	BovineHD0100004846	-0.0254751	0.702145	1	1
1	15911954	BovineHD0100004847	-0.0254751	0.702145	1	1
1	15985548	BovineHD0100004868	-0.0236952	0.585649	1	1
1	15986400	BovineHD0100004869	-0.0236952	0.585649	1	1
1	15988857	BovineHD0100004871	-0.0236952	0.585649	1	1
1	15989609	BovineHD0100004872	-0.0236952	0.585649	1	1
1	15991031	BovineHD0100004873	-0.0236952	0.585649	1	1
1	15992396	BovineHD0100004874	-0.0236952	0.585649	1	1
1	15993648	BovineHD0100004875	-0.0236952	0.585649	1	1
1	15995168	BovineHD0100004876	-0.0236952	0.585649	1	1
1	15996018	BovineHD0100004877	-0.026865	0.567286	1	1
1	15996851	BovineHD0100004878	-0.0241416	0.880109	1	1
1	16021282	BovineHD0100004885	0.00356116	0.941512	1	1
1	16021850	BovineHD0100004886	0.00356116	0.941512	1	1
1	16023240	BovineHD0100004887	0.00356116	0.941512	1	1
1	16437362	BovineHD0100004990	-0.0939914	0.19137	1	1
1	16438220	BovineHD0100004991	-0.0939914	0.19137	1	1
1	16440440	BovineHD0100004992	-0.0939914	0.19137	1	1
1	23489264	ARS-BFGL-BAC-16283	-0.0407942	0.799041	1	1
1	23495535	BovineHD0100006947	-0.0407942	0.799041	1	1
1	23509811	BovineHD0100006948	-0.0407942	0.799041	1	1
1	23510619	BTB-00008466	-0.0407942	0.799041	1	1
1	23511836	BovineHD0100006949	-0.0407942	0.799041	1	1
1	23512400	BovineHD0100006950	-0.0407942	0.799041	1	1
1	23513841	BovineHD0100006951	-0.0407942	0.799041	1	1
1	23515914	BovineHD0100006952	-0.0407942	0.799041	1	1
1	23518864	BovineHD0100006953	-0.0407942	0.799041	1	1
1	23534602	BovineHD0100006954	-0.0407942	0.799041	1	1
1	23540617	BovineHD0100006955	-0.0407942	0.799041	1	1
1	23544558	BovineHD0100006956	-0.0407942	0.799041	1	1
1	23547603	BovineHD0100006957	-0.0407942	0.799041	1	1
1	23551616	BovineHD0100006958	-0.0407942	0.799041	1	1
1	23556418	BovineHD0100006959	-0.0407942	0.799041	1	1
1	23559261	BovineHD0100006960	-0.0407942	0.799041	1	1
1	23564627	BovineHD0100006961	-0.0407942	0.799041	1	1
1	23573136	BovineHD0100046916	-0.0407942	0.799041	1	1
1	23580716	BovineHD0100006962	-0.0407942	0.799041	1	1
1	23584705	BovineHD0100006963	-0.0407942	0.799041	1	1
1	23588279	BovineHD0100006964	-0.0407942	0.799041	1	1
1	23591424	BovineHD0100006965	-0.0407942	0.799041	1	1
1	23596195	BovineHD0100006966	-0.0407942	0.799041	1	1
1	23601107	BovineHD4100000133	-0.0407942	0.799041	1	1
1	23611389	Hapmap60828-rs29019992	-0.0407942	0.799041	1	1
1	23616266	BovineHD0100006967	-0.0407942	0.799041	1	1
1	23623655	BovineHD0100006968	-0.0407942	0.799041	1	1
1	23624937	BovineHD0100006969	-0.0407942	0.799041	1	1
1	23629084	BovineHD0100006970	-0.0407942	0.799041	1	1
1	23631514	BovineHD0100006971	-0.0407942	0.799041	1	1
1	23633227	BovineHD0100006972	-0.0407942	0.799041	1	1
1	23634382	BovineHD0100006973	-0.0407942	0.799041	1	1
1	23636303	BovineHD0100006974	-0.0407942	0.799041	1	1
1	23640034	BovineHD0100046918	-0.0407942	0.799041	1	1
1	23643731	BovineHD0100006976	-0.0407942	0.799041	1	1
1	23645112	BovineHD0100006977	-0.0407942	0.799041	1	1
1	23649052	ARS-BFGL-NGS-110541	-0.0407942	0.799041	1	1
1	23652573	BovineHD0100006978	-0.0407942	0.799041	1	1
1	23656203	BovineHD0100006979	-0.0407942	0.799041	1	1
1	23661908	BovineHD0100006980	-0.0407942	0.799041	1	1
1	23667178	BovineHD0100006981	-0.0407942	0.799041	1	1
1	23672995	BovineHD0100006982	-0.0407942	0.799041	1	1
1	23679021	BovineHD0100006983	-0.0407942	0.799041	1	1
1	23679643	BovineHD0100006984	-0.0407942	0.799041	1	1
1	23691227	BovineHD0100006985	-0.0407942	0.799041	1	1
1	23692258	BovineHD0100006986	-0.0407942	0.799041	1	1
1	23703218	BovineHD0100006987	-0.0407942	0.799041	1	1
1	23705835	BovineHD0100006989	-0.0407942	0.799041	1	1
1	23713018	BTA-49255-no-rs	-0.0407942	0.799041	1	1
1	23718905	BovineHD0100006990	-0.0407942	0.799041	1	1
1	23724320	BovineHD0100006991	-0.0407942	0.799041	1	1
1	23725667	BovineHD0100006992	-0.0407942	0.799041	1	1
1	23730702	BovineHD0100006993	-0.0407942	0.799041	1	1
1	23734326	BTA-49259-no-rs	-0.0407942	0.799041	1	1
1	23738655	BovineHD0100006994	-0.0407942	0.799041	1	1
1	23740250	BovineHD0100006995	-0.0407942	0.799041	1	1
1	23742491	BovineHD0100006996	-0.0407942	0.799041	1	1
1	23745991	BovineHD0100006997	-0.0407942	0.799041	1	1
1	23747325	BovineHD0100006998	-0.0407942	0.799041	1	1
1	23752322	BovineHD0100006999	-0.0407942	0.799041	1	1
1	23756881	ARS-BFGL-BAC-6735	-0.0407942	0.799041	1	1
1	23760899	BovineHD0100007000	-0.0407942	0.799041	1	1
1	23761723	BovineHD0100007001	-0.0407942	0.799041	1	1
1	23764937	BovineHD0100007002	-0.0407942	0.799041	1	1
1	23771160	BovineHD0100007003	-0.0407942	0.799041	1	1
1	23775644	BovineHD0100007004	-0.0407942	0.799041	1	1
1	23778261	BovineHD0100007005	-0.0407942	0.799041	1	1
1	23779626	BovineHD0100007006	-0.0407942	0.799041	1	1
1	23781706	BovineHD0100007007	-0.0407942	0.799041	1	1
1	23782878	BovineHD0100007008	-0.0407942	0.799041	1	1
1	23784444	BovineHD0100007009	-0.0407942	0.799041	1	1
1	23787063	BovineHD0100007010	-0.0407942	0.799041	1	1
1	23790666	BovineHD0100007011	-0.0407942	0.799041	1	1
1	23792500	BovineHD0100007012	-0.0407942	0.799041	1	1
1	23794188	BTA-49269-no-rs	-0.0407942	0.799041	1	1
1	23798989	BovineHD0100007014	-0.0407942	0.799041	1	1
1	23805517	BovineHD0100007015	-0.0407942	0.799041	1	1
1	23810332	BovineHD0100046919	-0.0407942	0.799041	1	1
1	23813415	BovineHD0100007017	-0.0407942	0.799041	1	1
1	23821930	BovineHD0100007019	-0.0407942	0.799041	1	1
1	23826211	BovineHD0100007020	-0.0407942	0.799041	1	1
1	23830076	BovineHD0100007021	-0.0407942	0.799041	1	1
1	23834178	BovineHD0100007022	-0.0407942	0.799041	1	1
1	23835182	BovineHD0100007023	-0.0407942	0.799041	1	1
1	23840654	BovineHD0100007024	-0.0407942	0.799041	1	1
1	23847228	Hapmap39273-BTA-49264	-0.0407942	0.799041	1	1
1	23850289	BovineHD0100007025	-0.0407942	0.799041	1	1
1	23854265	BovineHD0100007026	-0.0407942	0.799041	1	1
1	23854919	BovineHD0100007027	-0.0407942	0.799041	1	1
1	23856593	BovineHD0100007028	-0.0407942	0.799041	1	1
1	23858420	BovineHD0100007029	-0.0407942	0.799041	1	1
1	23859995	BovineHD0100007030	-0.0407942	0.799041	1	1
1	23863517	BovineHD0100007031	-0.0407942	0.799041	1	1
1	23864777	BovineHD0100007032	-0.0407942	0.799041	1	1
1	23869191	BovineHD0100007033	-0.0407942	0.799041	1	1
1	23869907	BTB-01976950	-0.0407942	0.799041	1	1
1	23871296	BovineHD0100007034	-0.0407942	0.799041	1	1
1	23874042	BovineHD0100007035	-0.0407942	0.799041	1	1
1	23877162	BovineHD0100007036	-0.0407942	0.799041	1	1
1	23884068	BovineHD0100007037	-0.0407942	0.799041	1	1
1	23887919	BovineHD0100007038	-0.0407942	0.799041	1	1
1	23888501	BovineHD0100007039	-0.0407942	0.799041	1	1
1	23896365	BovineHD0100007040	-0.0407942	0.799041	1	1
1	23897842	BovineHD0100007041	-0.0407942	0.799041	1	1
1	23898628	BovineHD0100007042	-0.0407942	0.799041	1	1
1	23899868	BovineHD0100007043	-0.0407942	0.799041	1	1
1	24001042	UA-IFASA-5116	0.108413	0.497851	1	1
1	24005086	BovineHD0100007074	0.108413	0.497851	1	1
1	24006000	BovineHD0100007075	0.108413	0.497851	1	1
1	24007285	BovineHD0100007076	0.108413	0.497851	1	1
1	24007954	BovineHD0100007077	0.117269	0.298992	1	1
1	24010302	BovineHD0100007078	0.117269	0.298992	1	1
1	24012820	BovineHD0100007079	0.117269	0.298992	1	1
1	24014368	BovineHD0100007080	0.117269	0.298992	1	1
1	24015129	BovineHD0100007081	0.117269	0.298992	1	1
1	24025255	BovineHD0100007084	0.108413	0.497851	1	1
1	24030686	BovineHD0100007085	0.108413	0.497851	1	1
1	25089304	BovineHD0100007433	0.149981	0.184729	1	1
1	25091958	BovineHD0100007434	0.149981	0.184729	1	1
1	25093160	BovineHD0100007435	0.149981	0.184729	1	1
1	25094177	BovineHD0100007436	0.149981	0.184729	1	1
1	27602670	BovineHD0100008219	0.144589	0.364606	1	1
1	27607375	BovineHD0100008220	0.144589	0.364606	1	1
1	27614202	BovineHD0100008221	0.144589	0.364606	1	1
1	27617367	BovineHD0100008222	0.144589	0.364606	1	1
1	27626324	BovineHD0100008223	0.144589	0.364606	1	1
1	27804263	BovineHD0100008264	0.0142295	0.929096	1	1
1	27806193	BovineHD0100008265	0.0142295	0.929096	1	1
1	27807862	BovineHD0100008266	0.0142295	0.929096	1	1
1	27809399	BovineHD0100008267	0.0142295	0.929096	1	1
1	27810197	BovineHD0100008268	0.0142295	0.929096	1	1
1	27811357	BovineHD0100008269	0.0142295	0.929096	1	1
1	27812674	BovineHD0100008270	0.0142295	0.929096	1	1
1	28420812	BovineHD0100008431	0.136118	0.23404	1	1
1	28422162	BovineHD0100008432	0.136118	0.23404	1	1
1	28422821	BovineHD0100008433	0.136118	0.23404	1	1
1	28913936	BovineHD0100008581	-0.193707	0.0845869	1	1
1	28914570	BovineHD0100008582	-0.193707	0.0845869	1	1
1	28915088	BovineHD0100008583	-0.193707	0.0845869	1	1
1	30176086	BovineHD0100008886	-0.064217	0.685722	1	1
1	30178357	BovineHD0100008887	-0.064217	0.685722	1	1
1	30185657	BTB-01884758	-0.064217	0.685722	1	1
1	30657013	BovineHD0100009002	-0.0841008	0.600077	1	1
1	30658326	BovineHD0100009003	-0.0841008	0.600077	1	1
1	30659912	BovineHD0100009005	-0.0841008	0.600077	1	1
1	32486191	BovineHD0100009364	-0.0482756	0.763123	1	1
1	32493323	BovineHD0100009366	-0.0482756	0.763123	1	1
1	32496028	BovineHD0100009367	-0.0482756	0.763123	1	1
1	33170457	BovineHD0100009558	-0.0134945	0.932874	1	1
1	33172659	BovineHD0100009559	-0.0134945	0.932874	1	1
1	33175313	BovineHD0100009560	-0.0134945	0.932874	1	1
1	33176151	BTA-69226-no-rs	-0.0134945	0.932874	1	1
1	33177795	BovineHD0100009561	-0.0134945	0.932874	1	1
1	33181889	BovineHD0100009562	-0.0134945	0.932874	1	1
1	33184883	BovineHD0100046950	-0.0134945	0.932874	1	1
1	33957395	BovineHD0100009748	-0.0479461	0.765296	1	1
1	33960795	BovineHD0100009749	0.134538	0.144734	1	1
1	33961799	BovineHD0100009750	0.134538	0.144734	1	1
1	33965419	BovineHD0100009751	0.134538	0.144734	1	1
1	33969120	BovineHD0100009752	0.134538	0.144734	1	1
1	33969946	BovineHD0100009753	0.134538	0.144734	1	1
1	33972292	BovineHD0100009754	0.134538	0.144734	1	1
1	33973179	BovineHD0100009755	0.134538	0.144734	1	1
1	33974420	BovineHD0100009756	0.134538	0.144734	1	1
1	37302581	BovineHD0100010687	0.108622	0.494449	1	1
1	37303262	BovineHD0100010688	0.108622	0.494449	1	1
1	37313169	BovineHD0100010689	0.108622	0.494449	1	1
1	38624975	ARS-BFGL-NGS-97815	-0.204211	0.19992	1	1
1	38627769	BovineHD0100011112	-0.204211	0.19992	1	1
1	38637371	BovineHD0100011114	-0.204211	0.19992	1	1
1	38643172	BovineHD0100011115	-0.204211	0.19992	1	1
1	38649369	BTA-07775-no-rs	-0.204211	0.19992	1	1
1	38664939	BovineHD0100011117	-0.204211	0.19992	1	1
1	38668879	BovineHD0100011118	-0.204211	0.19992	1	1
1	38675436	BovineHD0100011119	-0.204211	0.19992	1	1
1	38676174	BovineHD0100011120	-0.204211	0.19992	1	1
1	38678153	BovineHD0100011121	-0.0403755	0.72138	1	1
1	38682899	BovineHD0100011122	-0.0403755	0.72138	1	1
1	38688614	BovineHD0100011123	-0.0403755	0.72138	1	1
1	38693370	BovineHD0100011124	-0.0403755	0.72138	1	1
1	38698804	BovineHD0100011125	-0.0403755	0.72138	1	1
1	38700040	BovineHD0100011126	-0.0403755	0.72138	1	1
1	38700827	ARS-BFGL-NGS-8480	-0.0403755	0.72138	1	1
1	42190693	ARS-BFGL-NGS-56548	NA	1	1	1
1	42199219	BovineHD0100012051	NA	1	1	1
1	42200489	BovineHD0100012052	NA	1	1	1
1	42201197	BovineHD0100012053	NA	1	1	1
1	45002577	BovineHD0100012859	0.375079	0.0178564	0.624603	0.885872
1	45019582	BovineHD0100012862	0.0406376	0.610724	1	1
1	45038244	ARS-BFGL-NGS-76717	0.0406376	0.610724	1	1
1	45042789	BovineHD0100012866	0.0406376	0.610724	1	1
1	45172930	BovineHD0100012904	-0.103765	0.51654	1	1
1	45179433	BovineHD0100012905	-0.103765	0.51654	1	1
1	45180123	BovineHD0100012906	-0.0279607	0.763295	1	1
1	45180979	BovineHD0100012907	-0.0279607	0.763295	1	1
1	45186467	BovineHD0100012909	-0.0279607	0.763295	1	1
1	45190416	BovineHD0100012910	-0.0279607	0.763295	1	1
1	45192426	BovineHD0100012911	-0.0279607	0.763295	1	1
1	45193516	BovineHD0100012912	-0.0279607	0.763295	1	1
1	45194358	BovineHD0100012913	-0.0279607	0.763295	1	1
1	45195578	BovineHD0100012914	-0.0279607	0.763295	1	1
1	45196900	BovineHD0100012915	-0.0279607	0.763295	1	1
1	45201192	BovineHD0100012916	-0.0279607	0.763295	1	1
1	45212691	BovineHD0100012917	-0.0482333	0.669122	1	1
1	45214460	BTA-21519-no-rs	0.0068027	0.965919	1	1
1	50610120	BovineHD0100014219	-0.0394575	0.0949748	1	1
1	50611628	BovineHD0100014220	-0.0454009	0.0405771	0.808649	1
1	50612328	BovineHD0100014221	-0.0454009	0.0405771	0.808649	1
1	50614291	BovineHD0100014222	-0.0454009	0.0405771	0.808649	1
1	50616366	BovineHD0100014223	-0.0454009	0.0405771	0.808649	1
1	51042849	BovineHD0100014353	-0.00634904	0.968227	1	1
1	51044648	BovineHD0100014354	0.0204298	0.798199	1	1
1	51047159	BovineHD0100014355	0.018638	0.71735	1	1
1	51047858	BovineHD0100014356	0.018638	0.71735	1	1
1	51049140	BovineHD0100014357	0.018638	0.71735	1	1
1	51050648	BovineHD0100014358	0.018638	0.71735	1	1
1	54815396	BovineHD0100015431	-0.00859721	0.939211	1	1
1	54816158	BovineHD0100015432	-0.00859721	0.939211	1	1
1	54816843	BovineHD0100015433	-0.00859721	0.939211	1	1
1	54818084	BovineHD0100015434	-0.00859721	0.939211	1	1
1	54819115	BovineHD0100015435	-0.00859721	0.939211	1	1
1	54819828	BTB-01712157	0.00494497	0.975217	1	1
1	54820856	BovineHD0100015436	0.00494497	0.975217	1	1
1	54979945	BovineHD0100015485	0.0569547	0.721784	1	1
1	54983082	BovineHD0100015486	0.0569547	0.721784	1	1
1	54988164	ARS-BFGL-NGS-86970	0.0569547	0.721784	1	1
1	54993250	BovineHD0100015487	0.0569547	0.721784	1	1
1	54999025	BovineHD0100015488	0.0569547	0.721784	1	1
1	55002738	BovineHD0100015489	0.0569547	0.721784	1	1
1	55005562	BovineHD0100015490	0.0569547	0.721784	1	1
1	55011128	BovineHD0100015491	0.0569547	0.721784	1	1
1	55015634	BovineHD0100015492	0.0569547	0.721784	1	1
1	57514310	BovineHD0100016301	0.0131494	0.797975	1	1
1	57518252	BovineHD0100016302	0.0131494	0.797975	1	1
1	57522481	BovineHD0100046459	0.0131494	0.797975	1	1
1	57525419	BovineHD0100016303	-0.0120688	0.822802	1	1
1	59096289	BovineHD0100016722	-0.12466	0.268711	1	1
1	59100583	BovineHD0100016723	-0.12466	0.268711	1	1
1	59103364	BovineHD0100016724	-0.12466	0.268711	1	1
1	59108628	BovineHD0100016725	0.0232775	0.491258	1	1
1	59111090	BovineHD0100016726	0.0367049	0.275512	1	1
1	59115302	BovineHD0100016727	0.042379	0.205099	1	1
1	59120180	BovineHD0100016728	0.042379	0.205099	1	1
1	59123524	BovineHD0100016729	0.042379	0.205099	1	1
1	59134513	BovineHD0100016731	0.0181984	0.615523	1	1
1	59139135	BovineHD0100016732	0.0250475	0.508449	1	1
1	59144301	BovineHD0100016733	-0.0251119	0.633496	1	1
1	59148547	BovineHD0100016734	-0.0603826	0.40354	1	1
1	62165206	BovineHD0100017635	-0.0249467	0.580981	1	1
1	62170691	BovineHD0100017637	-0.0249467	0.580981	1	1
1	62171526	BovineHD0100017638	-0.0249467	0.580981	1	1
1	63575356	BTA-108948-no-rs	0.174273	0.275137	1	1
1	63579258	BovineHD0100018012	0.174273	0.275137	1	1
1	63584228	BovineHD0100018013	0.174273	0.275137	1	1
1	64406327	BovineHD0100018202	0.00617413	0.946966	1	1
1	64407671	Hapmap51521-BTA-92920	0.00617413	0.946966	1	1
1	64410528	BovineHD0100018203	0.00617413	0.946966	1	1
1	66485264	BovineHD0100018743	0.16333	0.0275762	0.624603	0.89497
1	66485720	BovineHD0100018744	0.16333	0.0275762	0.624603	0.89497
1	66488310	BovineHD0100018745	0.16333	0.0275762	0.624603	0.89497
1	66490101	BovineHD0100018746	0.16333	0.0275762	0.624603	0.89497
1	66492747	BovineHD0100018747	0.16333	0.0275762	0.624603	0.89497
1	66494267	BovineHD0100018748	0.16333	0.0275762	0.624603	0.89497
1	66497659	BovineHD0100018750	0.16333	0.0275762	0.624603	0.89497
1	66503030	BovineHD0100018751	0.16333	0.0275762	0.624603	0.89497
1	66504079	BovineHD0100018752	0.16333	0.0275762	0.624603	0.89497
1	66505260	BovineHD0100018753	0.16333	0.0275762	0.624603	0.89497
1	66505725	BovineHD0100018754	0.16333	0.0275762	0.624603	0.89497
1	66507198	BovineHD0100018755	0.16333	0.0275762	0.624603	0.89497
1	66509801	BovineHD0100018756	0.16333	0.0275762	0.624603	0.89497
1	66514048	BovineHD0100018757	0.16333	0.0275762	0.624603	0.89497
1	66515034	BovineHD0100018758	0.16333	0.0275762	0.624603	0.89497
1	66518494	BovineHD0100018759	0.16333	0.0275762	0.624603	0.89497
1	66519111	Hapmap40951-BTA-33609	0.16333	0.0275762	0.624603	0.89497
1	66519809	BovineHD0100018760	0.16333	0.0275762	0.624603	0.89497
1	66521358	BovineHD0100018761	0.16333	0.0275762	0.624603	0.89497
1	66522503	BovineHD0100018762	0.16333	0.0275762	0.624603	0.89497
1	66522957	BovineHD0100018763	0.16333	0.0275762	0.624603	0.89497
1	66527937	BovineHD0100018764	0.16333	0.0275762	0.624603	0.89497
1	66532131	BovineHD0100018765	0.16333	0.0275762	0.624603	0.89497
1	66533704	BovineHD0100018766	0.16333	0.0275762	0.624603	0.89497
1	66536648	BovineHD0100018767	0.16333	0.0275762	0.624603	0.89497
1	66537517	BovineHD0100018768	0.16333	0.0275762	0.624603	0.89497
1	66538247	BovineHD0100018769	0.16333	0.0275762	0.624603	0.89497
1	66539220	BovineHD0100018770	0.16333	0.0275762	0.624603	0.89497
1	66540473	BovineHD0100018771	0.16333	0.0275762	0.624603	0.89497
1	66541575	BovineHD0100018772	0.16333	0.0275762	0.624603	0.89497
1	66543295	BovineHD0100018773	0.16333	0.0275762	0.624603	0.89497
1	66545242	BovineHD0100018774	0.16333	0.0275762	0.624603	0.89497
1	66550779	BovineHD0100018775	0.16333	0.0275762	0.624603	0.89497
1	66551714	BovineHD0100018776	0.16333	0.0275762	0.624603	0.89497
1	66660994	BovineHD0100018837	-0.320874	0.04235	0.821336	1
1	66661920	BovineHD0100018838	-0.320874	0.04235	0.821336	1
1	66662602	BovineHD0100018839	-0.320874	0.04235	0.821336	1
1	68661496	BovineHD0100019415	-0.0226072	0.64742	1	1
1	68662857	BovineHD0100019416	-0.0226072	0.64742	1	1
1	68668895	BovineHD0100019417	-0.0226072	0.64742	1	1
1	68670244	BovineHD0100019418	-0.0226072	0.64742	1	1
1	68673514	BovineHD0100019419	-0.0226072	0.64742	1	1
1	69205418	BovineHD0100019598	0.033383	0.548958	1	1
1	69211537	BovineHD0100019600	0.033383	0.548958	1	1
1	69213650	BovineHD0100019601	0.033383	0.548958	1	1
1	69214650	BovineHD0100019602	0.033383	0.548958	1	1
1	69217942	BovineHD0100019603	0.033383	0.548958	1	1
1	69219486	BovineHD0100019604	0.033383	0.548958	1	1
1	72426808	BovineHD0100020722	0.00511826	0.938122	1	1
1	72438072	BovineHD0100020725	0.00511826	0.938122	1	1
1	72442882	ARS-BFGL-NGS-118075	0.00511826	0.938122	1	1
1	72445697	BovineHD0100020728	0.00511826	0.938122	1	1
1	72451163	BovineHD0100020729	0.00511826	0.938122	1	1
1	72453928	BovineHD0100020731	0.00511826	0.938122	1	1
1	73253992	BovineHD0100021029	-0.00656483	0.953737	1	1
1	73262189	BovineHD0100021030	-0.00656483	0.953737	1	1
1	73266952	BovineHD0100021031	-0.00656483	0.953737	1	1
1	73273238	BovineHD0100021032	-0.203235	0.201648	1	1
1	73671201	BovineHD4100000426	-0.0571252	0.613068	1	1
1	73674816	BovineHD0100021127	-0.0571252	0.613068	1	1
1	73679037	BovineHD0100021128	-0.0571252	0.613068	1	1
1	73681836	BTA-35604-no-rs	-0.0571252	0.613068	1	1
1	73685990	BovineHD0100021129	-0.0571252	0.613068	1	1
1	73688911	BovineHD0100021130	-0.0571252	0.613068	1	1
1	73694010	BovineHD0100021131	-0.0571252	0.613068	1	1
1	73696668	BovineHD0100021132	-0.0571252	0.613068	1	1
1	73700975	BovineHD0100021133	-0.0571252	0.613068	1	1
1	73704842	BovineHD0100021134	-0.0571252	0.613068	1	1
1	73707413	BovineHD0100021135	-0.0571252	0.613068	1	1
1	73710878	BovineHD0100047067	-0.0571252	0.613068	1	1
1	73713537	BovineHD0100021136	-0.0571252	0.613068	1	1
1	73719309	BovineHD0100021137	-0.0571252	0.613068	1	1
1	73726034	BovineHD0100021138	-0.0571252	0.613068	1	1
1	74387065	BovineHD0100021323	-0.0417459	0.792937	1	1
1	74391917	BovineHD0100021324	-0.0417459	0.792937	1	1
1	74396816	BovineHD0100021325	-0.0417459	0.792937	1	1
1	74400912	BTA-35631-no-rs	-0.0417459	0.792937	1	1
1	74404712	BovineHD0100021326	-0.0417459	0.792937	1	1
1	74407358	BovineHD0100021327	-0.0417459	0.792937	1	1
1	74410462	BovineHD0100021328	-0.0417459	0.792937	1	1
1	74414247	BovineHD0100021329	-0.0417459	0.792937	1	1
1	74420438	BovineHD0100021330	-0.0417459	0.792937	1	1
1	74425600	BovineHD0100021331	-0.0417459	0.792937	1	1
1	74426514	BovineHD0100021332	-0.0417459	0.792937	1	1
1	74427001	BovineHD0100021333	-0.0417459	0.792937	1	1
1	74427705	BovineHD0100021334	-0.0417459	0.792937	1	1
1	74435001	ARS-BFGL-NGS-64511	-0.0417459	0.792937	1	1
1	74440913	BovineHD0100021336	-0.0417459	0.792937	1	1
1	74441512	BovineHD0100021337	-0.0417459	0.792937	1	1
1	74446695	BovineHD0100021338	-0.0417459	0.792937	1	1
1	74450506	BovineHD0100021339	-0.0417459	0.792937	1	1
1	74453794	BovineHD0100021340	-0.0417459	0.792937	1	1
1	74456004	BovineHD0100021341	-0.0417459	0.792937	1	1
1	74456850	BovineHD0100021342	-0.0417459	0.792937	1	1
1	74459840	ARS-BFGL-NGS-7099	-0.0417459	0.792937	1	1
1	76054352	BovineHD0100021868	0.139702	0.382093	1	1
1	76058796	BovineHD0100021869	0.139702	0.382093	1	1
1	76062082	BovineHD0100047071	0.139702	0.382093	1	1
1	76065160	BovineHD0100021870	0.139702	0.382093	1	1
1	76075557	BovineHD0100021871	0.139702	0.382093	1	1
1	76081511	BovineHD0100021872	0.139702	0.382093	1	1
1	76085119	BovineHD0100021873	0.139702	0.382093	1	1
1	76089240	BovineHD0100021874	0.331091	0.000341159	0.0695136	0.190291
1	76092618	BovineHD0100021876	0.192487	0.00714605	0.556422	0.885872
1	76096755	BovineHD0100021877	0.192487	0.00714605	0.556422	0.885872
1	76097767	BovineHD0100021878	0.192487	0.00714605	0.556422	0.885872
1	76099500	BovineHD0100021879	0.331091	0.000341159	0.0695136	0.190291
1	76101265	BovineHD0100021880	0.331091	0.000341159	0.0695136	0.190291
1	76102362	BovineHD0100021881	0.331091	0.000341159	0.0695136	0.190291
1	76105760	BovineHD0100021882	0.331091	0.000341159	0.0695136	0.190291
1	76107891	BovineHD0100021883	0.331091	0.000341159	0.0695136	0.190291
1	76109356	BovineHD0100021884	0.331091	0.000341159	0.0695136	0.190291
1	76110765	BovineHD0100021885	0.331091	0.000341159	0.0695136	0.190291
1	76112228	BovineHD0100021886	0.331091	0.000341159	0.0695136	0.190291
1	76114834	BovineHD0100021887	0.331091	0.000341159	0.0695136	0.190291
1	76119101	BovineHD0100021889	0.331091	0.000341159	0.0695136	0.190291
1	76120575	BovineHD0100021890	0.331091	0.000341159	0.0695136	0.190291
1	76122724	BovineHD0100021891	0.331091	0.000341159	0.0695136	0.190291
1	76125439	BovineHD0100021892	0.331091	0.000341159	0.0695136	0.190291
1	76127816	BovineHD0100021893	0.331091	0.000341159	0.0695136	0.190291
1	76128820	BovineHD0100021894	0.331091	0.000341159	0.0695136	0.190291
1	76131285	BovineHD0100021895	0.331091	0.000341159	0.0695136	0.190291
1	76132274	BovineHD0100021896	0.331091	0.000341159	0.0695136	0.190291
1	80912609	BovineHD0100023257	0.0642611	0.421599	1	1
1	80915877	BovineHD0100023258	0.0642611	0.421599	1	1
1	80919477	BovineHD0100023259	0.0642611	0.421599	1	1
1	81321199	BovineHD0100023366	-0.116373	0.144542	1	1
1	81323409	BovineHD0100023367	-0.116373	0.144542	1	1
1	81324674	BTA-39497-no-rs	-0.116373	0.144542	1	1
1	81330063	BovineHD0100023368	-0.116373	0.144542	1	1
1	81335321	BovineHD0100023369	-0.116373	0.144542	1	1
1	81340435	BovineHD0100023370	-0.116373	0.144542	1	1
1	81345283	Hapmap14994-rs29012500	-0.116373	0.144542	1	1
1	81350373	BovineHD0100023371	-0.0742621	0.511512	1	1
1	81356123	BovineHD0100023372	-0.0742621	0.511512	1	1
1	84253021	BovineHD0100024135	-0.0235745	0.882774	1	1
1	84254805	BTB-00036641	-0.0235745	0.882774	1	1
1	84256770	BovineHD0100024136	-0.0235745	0.882774	1	1
1	84257409	BovineHD0100024137	-0.0235745	0.882774	1	1
1	84259079	BovineHD0100024138	-0.0235745	0.882774	1	1
1	85004247	BovineHD0100024338	0.0570334	0.165323	1	1
1	85008134	BovineHD0100024339	0.0570334	0.165323	1	1
1	85013713	BTB-00038184	0.0570334	0.165323	1	1
1	85016955	BovineHD0100024340	0.0570334	0.165323	1	1
1	89256632	BovineHD0100025383	0.133385	0.101763	1	1
1	89257612	BovineHD0100025384	0.133385	0.101763	1	1
1	89259876	BovineHD0100025386	0.133385	0.101763	1	1
1	89260892	BovineHD0100025387	0.133385	0.101763	1	1
1	89264133	BovineHD0100025388	0.133385	0.101763	1	1
1	91894770	BovineHD0100026088	0.186484	0.246029	1	1
1	91896117	BovineHD0100026089	0.186484	0.246029	1	1
1	91898518	BovineHD0100026090	0.186484	0.246029	1	1
1	91899747	BovineHD0100026091	0.186484	0.246029	1	1
1	91900398	BovineHD0100026092	0.186484	0.246029	1	1
1	91901012	BovineHD0100026093	0.186484	0.246029	1	1
1	91902258	BovineHD0100026094	0.186484	0.246029	1	1
1	91904464	BTB-01762766	0.186484	0.246029	1	1
1	92999178	BovineHD0100026438	-0.124048	0.439948	1	1
1	93002837	Hapmap53960-rs29016796	-0.124048	0.439948	1	1
1	93007259	BovineHD0100026439	-0.124048	0.439948	1	1
1	93023919	BovineHD0100026443	-0.124048	0.439948	1	1
1	93027728	BovineHD0100026444	-0.124048	0.439948	1	1
1	93032217	BovineHD0100026445	-0.124048	0.439948	1	1
1	93042002	BovineHD0100026447	-0.124048	0.439948	1	1
1	93047222	BovineHD0100026448	-0.124048	0.439948	1	1
1	93050016	BovineHD0100026449	-0.124048	0.439948	1	1
1	93324003	BovineHD0100047109	0.041487	0.717465	1	1
1	93329315	BovineHD0100026499	0.132007	0.157421	1	1
1	93330755	BovineHD0100026500	0.132007	0.157421	1	1
1	93332794	BovineHD0100026501	0.132007	0.157421	1	1
1	93336644	BovineHD0100026502	0.0950486	0.244154	1	1
1	93343094	BovineHD0100026503	0.0950486	0.244154	1	1
1	93350467	BovineHD0100026504	0.0950486	0.244154	1	1
1	93355676	BovineHD0100026505	0.0950486	0.244154	1	1
1	93360702	BovineHD0100026506	0.0950486	0.244154	1	1
1	93365655	BovineHD0100026507	0.0950486	0.244154	1	1
1	93375720	Hapmap25356-BTA-42424	0.0950486	0.244154	1	1
1	93380820	BovineHD0100026508	0.0950486	0.244154	1	1
1	93381749	BovineHD0100026509	0.0950486	0.244154	1	1
1	93384031	BovineHD0100026510	0.0950486	0.244154	1	1
1	93390250	BovineHD0100026511	0.0950486	0.244154	1	1
1	93403653	Hapmap50358-BTA-42427	0.0950486	0.244154	1	1
1	93409485	BovineHD0100026512	0.0950486	0.244154	1	1
1	93418976	BovineHD0100026513	0.132007	0.157421	1	1
1	93424554	BovineHD0100026514	0.132007	0.157421	1	1
1	93429781	BovineHD0100026515	0.132007	0.157421	1	1
1	93436345	BovineHD0100026516	0.308373	0.0544693	0.906717	1
1	93730576	BovineHD0100047110	0.0536988	0.320212	1	1
1	93739414	BovineHD0100026595	-0.00233213	0.951077	1	1
1	93756262	BovineHD0100026597	-0.00233213	0.951077	1	1
1	93768168	BovineHD0100026598	0.00755207	0.838707	1	1
1	93775707	BovineHD0100026599	0.00755207	0.838707	1	1
1	93779647	BovineHD0100026600	0.00755207	0.838707	1	1
1	93793831	BovineHD0100047111	0.0653375	0.182756	1	1
1	93797691	BovineHD0100047112	0.0653375	0.182756	1	1
1	93815774	BovineHD0100026604	0.110354	0.0539576	0.906717	1
1	93819471	BovineHD0100026605	0.110354	0.0539576	0.906717	1
1	94763208	BovineHD0100026913	0.218385	0.172302	1	1
1	94764071	BovineHD0100026914	0.218385	0.172302	1	1
1	94768269	BovineHD0100026915	0.218385	0.172302	1	1
1	94769743	BovineHD0100026916	0.218385	0.172302	1	1
1	94774216	BovineHD0100026917	0.218385	0.172302	1	1
1	94776896	BTB-01086885	0.218385	0.172302	1	1
1	94777821	BovineHD0100026918	0.218385	0.172302	1	1
1	94780111	BovineHD0100026919	0.218385	0.172302	1	1
1	95633781	BovineHD0100027182	0.0666303	0.674463	1	1
1	95636092	BovineHD0100027183	0.0666303	0.674463	1	1
1	95637680	BovineHD0100027184	0.0666303	0.674463	1	1
1	95638990	BovineHD0100027185	0.0666303	0.674463	1	1
1	95642188	BovineHD0100027186	0.0666303	0.674463	1	1
1	95643654	BovineHD0100027187	0.0666303	0.674463	1	1
1	95643754	ARS-BFGL-NGS-102502	0.0666303	0.674463	1	1
1	95793312	BTB-00042026	0.113504	0.479519	1	1
1	95795891	BovineHD0100027221	0.113504	0.479519	1	1
1	95798781	BovineHD0100027222	0.113504	0.479519	1	1
1	96242848	BovineHD0100027357	-0.36243	0.0242861	0.624603	0.885872
1	96248928	BovineHD0100027358	-0.36243	0.0242861	0.624603	0.885872
1	96252890	BTA-44237-no-rs	-0.36243	0.0242861	0.624603	0.885872
1	96260281	BovineHD0100027359	-0.36243	0.0242861	0.624603	0.885872
1	96261347	BovineHD0100027360	-0.36243	0.0242861	0.624603	0.885872
1	96264559	BovineHD0100027361	-0.36243	0.0242861	0.624603	0.885872
1	96266576	BovineHD0100027362	-0.36243	0.0242861	0.624603	0.885872
1	96269602	BovineHD0100027363	-0.36243	0.0242861	0.624603	0.885872
1	97614545	BovineHD0100027842	-0.238827	0.13455	1	1
1	97615439	BovineHD0100027843	-0.238827	0.13455	1	1
1	97616849	BovineHD0100027845	-0.238827	0.13455	1	1
1	97617407	BovineHD0100027846	-0.238827	0.13455	1	1
1	97620605	BovineHD0100027847	-0.238827	0.13455	1	1
1	97621721	BovineHD0100027848	-0.238827	0.13455	1	1
1	97626093	BovineHD0100027849	-0.238827	0.13455	1	1
1	97627507	BovineHD0100027850	-0.238827	0.13455	1	1
1	97629005	BovineHD0100027851	-0.238827	0.13455	1	1
1	97629814	BovineHD0100027852	-0.238827	0.13455	1	1
1	97631067	BovineHD0100027853	-0.238827	0.13455	1	1
1	97637298	BovineHD0100027854	-0.238827	0.13455	1	1
1	97641060	BovineHD0100027855	-0.238827	0.13455	1	1
1	97642612	ARS-BFGL-NGS-112806	-0.238827	0.13455	1	1
1	98472421	BovineHD0100028108	0.0760437	0.636279	1	1
1	98475576	BovineHD0100028109	0.0760437	0.636279	1	1
1	98491667	BovineHD0100028112	0.0760437	0.636279	1	1
1	98494109	BovineHD0100028114	0.0760437	0.636279	1	1
1	98495152	BovineHD0100028115	0.0760437	0.636279	1	1
1	98496952	BovineHD0100028116	0.0760437	0.636279	1	1
1	98498166	BovineHD0100028117	0.0760437	0.636279	1	1
1	98499714	BovineHD0100028118	0.0760437	0.636279	1	1
1	98502082	BovineHD0100028119	0.0760437	0.636279	1	1
1	98502782	BovineHD0100028120	0.0760437	0.636279	1	1
1	98504075	BovineHD0100028122	0.0760437	0.636279	1	1
1	98505400	BovineHD0100028123	0.0760437	0.636279	1	1
1	98506487	BovineHD0100028124	0.0760437	0.636279	1	1
1	101306706	BovineHD0100028916	-0.0341548	0.761052	1	1
1	101308751	BTA-115500-no-rs	-0.0341548	0.761052	1	1
1	101310257	BovineHD0100028917	-0.0341548	0.761052	1	1
1	101312588	BovineHD4100000590	-0.0341548	0.761052	1	1
1	101396108	BovineHD4100000591	-0.18551	0.244963	1	1
1	101401054	BovineHD0100028941	-0.18551	0.244963	1	1
1	101403755	Hapmap41469-BTA-19461	-0.18551	0.244963	1	1
1	101411124	BovineHD0100028942	-0.18551	0.244963	1	1
1	101412264	BovineHD0100028943	-0.18551	0.244963	1	1
1	101413415	BovineHD0100028944	-0.18551	0.244963	1	1
1	101416917	BovineHD0100028945	-0.18551	0.244963	1	1
1	101417873	BovineHD0100028946	-0.18551	0.244963	1	1
1	101418909	BovineHD0100028947	-0.18551	0.244963	1	1
1	101419616	BovineHD0100028948	-0.18551	0.244963	1	1
1	101420360	BovineHD0100028949	-0.18551	0.244963	1	1
1	101422901	BovineHD0100028950	-0.18551	0.244963	1	1
1	101425401	BovineHD0100028952	-0.18551	0.244963	1	1
1	101426241	BovineHD0100028953	-0.18551	0.244963	1	1
1	101428669	BovineHD0100028955	-0.18551	0.244963	1	1
1	101430601	BovineHD0100028956	-0.18551	0.244963	1	1
1	101431946	BovineHD0100028957	-0.18551	0.244963	1	1
1	101433957	BovineHD0100028958	-0.18551	0.244963	1	1
1	101437847	BovineHD0100028959	-0.18551	0.244963	1	1
1	101442485	BovineHD0100028960	-0.18551	0.244963	1	1
1	103158887	BovineHD0100047137	-0.0874521	0.582754	1	1
1	103164661	BovineHD0100029410	-0.0874521	0.582754	1	1
1	103167073	BovineHD0100029411	-0.0874521	0.582754	1	1
1	103167999	BovineHD0100029412	-0.0874521	0.582754	1	1
1	103168693	BovineHD0100029413	-0.0874521	0.582754	1	1
1	104585984	BovineHD0100029784	0.3619	0.0242585	0.624603	0.885872
1	104597540	BovineHD0100029785	0.3619	0.0242585	0.624603	0.885872
1	104607581	BovineHD0100029786	0.3619	0.0242585	0.624603	0.885872
1	106910962	BovineHD0100030295	-0.00711501	0.949438	1	1
1	106917909	BovineHD0100030296	-0.00711501	0.949438	1	1
1	106918721	BovineHD0100030297	-0.00711501	0.949438	1	1
1	106922400	BovineHD0100030298	-0.00783646	0.932125	1	1
1	106923174	BovineHD0100030299	-0.00783646	0.932125	1	1
1	106925482	BovineHD0100030300	-0.00783646	0.932125	1	1
1	112961101	BovineHD0100031958	-0.0568118	0.539879	1	1
1	112964636	BovineHD0100031959	-0.0568118	0.539879	1	1
1	112969538	BovineHD0100031960	-0.0568118	0.539879	1	1
1	112970646	BTA-47227-no-rs	-0.0696476	0.664062	1	1
1	112974568	BovineHD0100047178	-0.0696476	0.664062	1	1
1	113219085	BovineHD0100032038	0.435012	0.00670703	0.53145	0.885872
1	113220450	BovineHD0100032039	-0.0185047	0.506264	1	1
1	113222380	BovineHD0100032040	-0.0175971	0.521687	1	1
1	113225550	BovineHD0100032041	-0.0175971	0.521687	1	1
1	113232306	BovineHD0100032042	0.0241646	0.83149	1	1
1	113238499	BovineHD0100032043	0.0341419	0.831176	1	1
1	113238815	ARS-BFGL-NGS-107947	0.0341419	0.831176	1	1
1	113241062	BovineHD0100032044	0.0341419	0.831176	1	1
1	113244208	BovineHD0100032045	0.0341419	0.831176	1	1
1	115711167	BovineHD0100047184	-0.00709118	0.96479	1	1
1	115714260	BovineHD0100032731	-0.00709118	0.96479	1	1
1	115718107	BovineHD0100032732	-0.00709118	0.96479	1	1
1	120029579	BovineHD0100033973	0.194653	0.222309	1	1
1	120030594	BovineHD0100033974	0.194653	0.222309	1	1
1	120031420	BovineHD0100033975	0.194653	0.222309	1	1
1	120031899	BovineHD0100033976	0.194653	0.222309	1	1
1	120032627	BovineHD0100033977	0.194653	0.222309	1	1
1	124142939	BovineHD0100035049	-0.0571252	0.613068	1	1
1	124148533	BovineHD0100035050	-0.0571252	0.613068	1	1
1	124153831	BovineHD0100035051	-0.0571252	0.613068	1	1
1	124154577	BovineHD0100035052	-0.0571252	0.613068	1	1
1	124156199	BovineHD0100035053	-0.0571252	0.613068	1	1
1	124157082	BovineHD0100035054	-0.0571252	0.613068	1	1
1	124159079	BovineHD0100035056	-0.0571252	0.613068	1	1
1	124160537	BovineHD0100035057	-0.0550974	0.550966	1	1
1	124161286	BovineHD0100035058	-0.0550974	0.550966	1	1
1	124162321	BovineHD0100035059	-0.0550974	0.550966	1	1
1	124163942	BovineHD0100035060	-0.0550974	0.550966	1	1
1	124164684	BovineHD0100035061	-0.0550974	0.550966	1	1
1	124165667	BTB-01316506	-0.0550974	0.550966	1	1
1	124166862	BovineHD0100035062	-0.0550974	0.550966	1	1
1	124168801	BovineHD0100035063	-0.0571252	0.613068	1	1
1	128419073	BovineHD0100036286	-0.0311509	0.845053	1	1
1	128420783	ARS-BFGL-NGS-34197	-0.0311509	0.845053	1	1
1	128423046	BovineHD4100000722	-0.0311509	0.845053	1	1
1	128427500	BovineHD0100036287	-0.0311509	0.845053	1	1
1	130068523	BovineHD0100036984	-0.0841008	0.600077	1	1
1	130071503	BovineHD0100036985	-0.0841008	0.600077	1	1
1	130074095	BovineHD0100036986	-0.0841008	0.600077	1	1
1	140578655	BovineHD0100040205	-0.197286	0.21862	1	1
1	140579263	BovineHD0100040206	-0.197286	0.21862	1	1
1	140579881	BovineHD0100040207	-0.197286	0.21862	1	1
1	140582190	BovineHD0100040208	-0.197286	0.21862	1	1
1	140908032	BovineHD0100040316	NA	1	1	1
1	140909781	BovineHD0100040317	NA	1	1	1
1	140910616	BovineHD0100040318	NA	1	1	1
1	140920366	Hapmap41748-BTA-108916	NA	1	1	1
1	140922421	BovineHD0100040322	NA	1	1	1
1	140925688	BovineHD0100040324	NA	1	1	1
1	140927896	BovineHD0100040325	NA	1	1	1
1	140931611	BovineHD0100040327	NA	1	1	1
1	140936407	BovineHD0100040328	NA	1	1	1
1	141253492	BovineHD0100040390	0.399913	0.0127621	0.606186	0.885872
1	141258501	BovineHD0100040391	0.399913	0.0127621	0.606186	0.885872
1	141267844	BovineHD0100040394	0.399913	0.0127621	0.606186	0.885872
1	141272688	BovineHD0100040395	0.399913	0.0127621	0.606186	0.885872
1	141277074	BovineHD0100040396	0.399913	0.0127621	0.606186	0.885872
1	141282853	BovineHD0100040397	0.399913	0.0127621	0.606186	0.885872
1	141286212	ARS-BFGL-NGS-42370	0.399913	0.0127621	0.606186	0.885872
1	141287102	BovineHD0100040398	0.399913	0.0127621	0.606186	0.885872
1	142396392	BovineHD0100040878	-0.0619517	0.0270595	0.624603	0.885872
1	142397670	BovineHD4100000792	-0.0588812	0.0313816	0.676574	0.978496
1	142398344	BovineHD0100040879	-0.0588812	0.0313816	0.676574	0.978496
1	142401535	ARS-BFGL-NGS-62175	-0.0588812	0.0313816	0.676574	0.978496
1	142407968	BovineHD0100040880	-0.0893511	0.576648	1	1
1	142540283	BovineHD0100040927	-0.0399865	0.66473	1	1
1	142542112	BovineHD0100040928	-0.0399865	0.66473	1	1
1	142542860	BovineHD4100000793	-0.0399865	0.66473	1	1
1	142543854	BovineHD0100040929	-0.0399865	0.66473	1	1
1	142743508	BovineHD0100040972	-0.0163992	0.918328	1	1
1	142749074	BovineHD0100040973	-0.0163992	0.918328	1	1
1	142755996	BovineHD0100040974	-0.0163992	0.918328	1	1
1	142762277	BovineHD0100040975	-0.0163992	0.918328	1	1
1	142766186	BovineHD0100040976	-0.0163992	0.918328	1	1
1	142771651	BovineHD0100040978	-0.0163992	0.918328	1	1
1	142774981	BovineHD0100040979	-0.0163992	0.918328	1	1
1	146464733	BovineHD0100042295	-0.145724	0.363546	1	1
1	146465335	BovineHD0100042296	-0.145724	0.363546	1	1
1	146466380	BovineHD0100042297	-0.145724	0.363546	1	1
1	147087695	BovineHD0100042524	0.0142295	0.929096	1	1
1	147091213	BovineHD0100042525	0.0142295	0.929096	1	1
1	147095997	BovineHD0100042526	0.0142295	0.929096	1	1
1	147101752	BovineHD0100042527	0.0142295	0.929096	1	1
1	147104072	BovineHD0100042528	0.0142295	0.929096	1	1
1	147106180	BovineHD0100042529	0.0142295	0.929096	1	1
1	147107559	BovineHD4100000845	0.0142295	0.929096	1	1
1	147110229	BovineHD0100042530	0.0142295	0.929096	1	1
1	147114311	BovineHD0100042531	0.0142295	0.929096	1	1
1	147115879	BovineHD0100042533	0.0142295	0.929096	1	1
1	148510695	ARS-BFGL-NGS-72541	0.0098605	0.95093	1	1
1	148511704	BovineHD0100042964	0.0098605	0.95093	1	1
1	148512609	BovineHD0100042965	0.0098605	0.95093	1	1
1	148562140	BovineHD4100000859	0.074013	0.645632	1	1
1	148565968	BovineHD0100042987	0.074013	0.645632	1	1
1	148566789	BTA-58315-no-rs	0.074013	0.645632	1	1
1	151504317	BovineHD0100044009	-0.375668	0.0180254	0.624603	0.885872
1	151508673	BovineHD0100044010	-0.375668	0.0180254	0.624603	0.885872
1	151518122	Hapmap46946-BTA-116432	-0.375668	0.0180254	0.624603	0.885872
1	151519789	BovineHD0100044011	-0.375668	0.0180254	0.624603	0.885872
1	151523064	BovineHD0100044012	-0.0738155	0.513158	1	1
1	151525309	BovineHD0100044013	-0.0738155	0.513158	1	1
1	151528512	BovineHD0100044014	-0.0738155	0.513158	1	1
1	151531376	BovineHD0100044015	-0.0738155	0.513158	1	1
1	151534838	BovineHD0100044016	-0.0738155	0.513158	1	1
1	151536942	BovineHD0100044017	-0.375668	0.0180254	0.624603	0.885872
1	153744408	BovineHD0100044787	-0.125151	0.432767	1	1
1	153747762	BovineHD0100044788	-0.125151	0.432767	1	1
1	153750967	BovineHD0100044790	-0.125151	0.432767	1	1
1	153752066	BovineHD0100044791	-0.125151	0.432767	1	1
1	153754573	Hapmap31496-BTA-156726	-0.125151	0.432767	1	1
1	153761756	BovineHD0100044792	-0.125151	0.432767	1	1
1	153766909	BovineHD0100044793	-0.125151	0.432767	1	1
1	153769935	BovineHD0100044795	-0.125151	0.432767	1	1
1	153896033	BovineHD4100000906	-0.0508229	0.528547	1	1
1	153897987	BovineHD0100044863	-0.0508229	0.528547	1	1
1	153899604	BovineHD0100044864	-0.0508229	0.528547	1	1
1	153903316	BovineHD0100044865	0.113174	0.477595	1	1
2	6889	BovineHD0200000001	0.399913	0.0127621	0.606186	0.885872
2	21004	BovineHD0200000002	0.399913	0.0127621	0.606186	0.885872
2	35126	ARS-BFGL-NGS-102158	0.399913	0.0127621	0.606186	0.885872
2	40104	BovineHD0200000005	0.399913	0.0127621	0.606186	0.885872
2	314096	BovineHD0200000042	0.00992688	0.901538	1	1
2	320026	BovineHD0200000043	0.00992688	0.901538	1	1
2	326887	BovineHD0200000044	0.00992688	0.901538	1	1
2	2303356	ARS-BFGL-NGS-113652	0.108479	0.500695	1	1
2	2304500	BovineHD0200000648	0.108479	0.500695	1	1
2	2309431	BovineHD0200000649	0.108479	0.500695	1	1
2	6729013	BovineHD0200001963	-0.0316251	0.484478	1	1
2	6732919	BovineHD0200001964	-0.0316251	0.484478	1	1
2	6734250	BovineHD0200001965	-0.0316251	0.484478	1	1
2	10924311	BovineHD0200003019	-0.0144007	0.898762	1	1
2	10925365	BovineHD0200003020	-0.00632042	0.945478	1	1
2	10926074	BovineHD0200003021	-0.00632042	0.945478	1	1
2	10931239	BovineHD0200003022	0.0187119	0.868625	1	1
2	13389356	BovineHD4100001010	-0.052512	0.577205	1	1
2	13392978	BovineHD0200003758	0.000769539	0.992596	1	1
2	13396487	BovineHD4100001011	0.000769539	0.992596	1	1
2	13397901	BovineHD0200003759	-0.0113815	0.878638	1	1
2	13398785	BovineHD0200003760	-0.0113815	0.878638	1	1
2	13407026	BovineHD0200003762	-0.0113815	0.878638	1	1
2	13411225	ARS-BFGL-NGS-88388	-0.0113815	0.878638	1	1
2	13411865	BovineHD0200003763	-0.0326416	0.692625	1	1
2	13412809	BovineHD0200003764	-0.0326416	0.692625	1	1
2	13415145	BovineHD0200003765	-0.0236272	0.803281	1	1
2	13418241	BovineHD0200003766	-0.0568522	0.621261	1	1
2	13422246	BovineHD0200003767	-0.0568522	0.621261	1	1
2	13425702	BovineHD0200003768	-0.0568522	0.621261	1	1
2	13429123	BovineHD0200003769	-0.0568522	0.621261	1	1
2	13547696	BovineHD0200003807	-0.114063	0.227679	1	1
2	13551190	BovineHD0200003808	-0.114063	0.227679	1	1
2	13555168	BovineHD0200003810	-0.114063	0.227679	1	1
2	13556165	BovineHD0200003811	-0.114063	0.227679	1	1
2	13562535	BovineHD0200003813	-0.114063	0.227679	1	1
2	13563955	BovineHD0200003814	-0.114063	0.227679	1	1
2	13566214	BovineHD0200003815	-0.114063	0.227679	1	1
2	13570811	BovineHD0200003816	-0.114063	0.227679	1	1
2	13946301	BovineHD0200003921	-0.0655579	0.683113	1	1
2	13949159	BovineHD0200003922	-0.0655579	0.683113	1	1
2	13957915	BovineHD0200003923	-0.0655579	0.683113	1	1
2	13961444	BovineHD4100001020	-0.0655579	0.683113	1	1
2	13965091	BovineHD0200003924	-0.0655579	0.683113	1	1
2	14087172	BovineHD0200003957	0.168128	0.291634	1	1
2	14089450	BovineHD0200003958	0.168128	0.291634	1	1
2	14089917	BovineHD0200003959	0.168128	0.291634	1	1
2	14093089	BovineHD0200003960	0.168128	0.291634	1	1
2	14108355	BovineHD0200003964	0.168128	0.291634	1	1
2	14111003	BovineHD0200003965	0.168128	0.291634	1	1
2	19712333	BovineHD0200005667	-0.127653	0.424468	1	1
2	19719856	BovineHD0200005669	-0.127653	0.424468	1	1
2	19726348	BovineHD0200005671	-0.127653	0.424468	1	1
2	19727820	BTB-01113018	-0.127653	0.424468	1	1
2	20032135	BovineHD0200005742	-0.0100285	0.913585	1	1
2	20045106	BovineHD0200005743	-0.0100285	0.913585	1	1
2	20063350	BovineHD0200005744	-0.0100285	0.913585	1	1
2	21581966	BovineHD0200006148	0.0603085	0.703684	1	1
2	21587176	BovineHD0200006149	0.0603085	0.703684	1	1
2	21589888	BovineHD0200006150	0.0603085	0.703684	1	1
2	21859887	Hapmap24818-BTA-133745	-0.219473	0.168088	1	1
2	21859892	BovineHD0200006230	-0.219473	0.168088	1	1
2	21863416	BovineHD0200006231	-0.219473	0.168088	1	1
2	21866264	BovineHD0200006232	-0.219473	0.168088	1	1
2	21869108	BovineHD0200006233	-0.219473	0.168088	1	1
2	21871774	BovineHD0200006234	-0.219473	0.168088	1	1
2	26592749	Hapmap52660-ss46526812	-0.0367069	0.817485	1	1
2	26600518	BovineHD0200007700	-0.0367069	0.817485	1	1
2	26603686	BovineHD0200007701	-0.0367069	0.817485	1	1
2	28242514	BovineHD0200008247	0.00166146	0.991722	1	1
2	28243354	BovineHD0200008248	0.00166146	0.991722	1	1
2	28246133	ARS-BFGL-NGS-110209	0.00166146	0.991722	1	1
2	28529643	BovineHD0200008364	-0.0343993	0.760988	1	1
2	28531547	BovineHD0200008365	-0.0343993	0.760988	1	1
2	28533076	BTB-01141260	-0.0343993	0.760988	1	1
2	28537951	BovineHD0200008366	-0.0343993	0.760988	1	1
2	28542007	BovineHD0200008367	-0.0343993	0.760988	1	1
2	30558196	BovineHD0200008996	-0.418803	0.00890846	0.606186	0.885872
2	30559165	BovineHD0200008997	-0.418803	0.00890846	0.606186	0.885872
2	30559805	BovineHD0200008998	-0.418803	0.00890846	0.606186	0.885872
2	31240056	BovineHD0200009243	-0.0417459	0.792937	1	1
2	31242327	ARS-BFGL-BAC-68	-0.0417459	0.792937	1	1
2	31244837	BovineHD0200009244	-0.0417459	0.792937	1	1
2	31246596	BovineHD0200009245	-0.0417459	0.792937	1	1
2	31247173	BovineHD0200009246	-0.0417459	0.792937	1	1
2	31247779	BovineHD0200009247	-0.0417459	0.792937	1	1
2	31249628	BovineHD0200009248	-0.0417459	0.792937	1	1
2	31253680	BovineHD0200009249	-0.0417459	0.792937	1	1
2	31985603	BovineHD0200009482	0.0903862	0.568755	1	1
2	31991821	BovineHD0200009483	0.0903862	0.568755	1	1
2	31995926	BTA-47279-no-rs	0.0903862	0.568755	1	1
2	32007364	BovineHD0200009484	0.0903862	0.568755	1	1
2	32210370	BovineHD0200009522	0.104067	0.517123	1	1
2	32212500	BovineHD0200009523	0.104067	0.517123	1	1
2	32214197	ARS-BFGL-NGS-39862	0.104067	0.517123	1	1
2	32223332	BovineHD0200009524	0.104067	0.517123	1	1
2	32228180	BovineHD0200009525	0.104067	0.517123	1	1
2	32236051	BovineHD0200009526	0.104067	0.517123	1	1
2	32242081	BovineHD0200009527	0.104067	0.517123	1	1
2	34139976	BovineHD0200010046	-0.0417459	0.792937	1	1
2	34140927	BovineHD0200010047	-0.0417459	0.792937	1	1
2	34147024	BovineHD0200010048	-0.0417459	0.792937	1	1
2	34151082	ARS-BFGL-BAC-2749	-0.0417459	0.792937	1	1
2	34153414	BovineHD0200010049	-0.0417459	0.792937	1	1
2	34158127	BovineHD0200010050	-0.0417459	0.792937	1	1
2	34161951	BovineHD0200010051	-0.0417459	0.792937	1	1
2	34166717	BovineHD0200010052	-0.0417459	0.792937	1	1
2	34171312	BovineHD0200010053	-0.0417459	0.792937	1	1
2	34172042	BovineHD0200010054	-0.0417459	0.792937	1	1
2	34175608	BovineHD0200040561	-0.0417459	0.792937	1	1
2	36448282	BovineHD0200010713	-0.07356	0.516285	1	1
2	36450682	BovineHD0200010714	-0.07356	0.516285	1	1
2	36452749	BovineHD0200010715	-0.07356	0.516285	1	1
2	36457392	BovineHD0200010716	-0.07356	0.516285	1	1
2	36460912	BovineHD0200010717	-0.07356	0.516285	1	1
2	36463782	BovineHD0200010718	-0.07356	0.516285	1	1
2	36466521	BovineHD0200010719	-0.07356	0.516285	1	1
2	36470724	BovineHD0200010720	-0.07356	0.516285	1	1
2	36473253	BovineHD0200010721	-0.07356	0.516285	1	1
2	36479228	BovineHD0200010722	-0.07356	0.516285	1	1
2	36483235	BovineHD0200010723	0.0860286	0.284064	1	1
2	36486642	BovineHD0200010724	0.246911	0.0298769	0.648781	0.944167
2	36488892	BovineHD0200010725	0.246911	0.0298769	0.648781	0.944167
2	36491744	BovineHD0200010726	0.101481	0.274139	1	1
2	36492748	BovineHD0200010727	0.101481	0.274139	1	1
2	36493574	BovineHD0200010728	0.101481	0.274139	1	1
2	36499047	BovineHD0200010729	0.101481	0.274139	1	1
2	36504391	BovineHD0200010730	0.101481	0.274139	1	1
2	36508638	BovineHD0200010731	0.101481	0.274139	1	1
2	36510786	BovineHD0200010732	0.101481	0.274139	1	1
2	36511927	BovineHD0200010733	0.101481	0.274139	1	1
2	36518117	BovineHD0200010734	0.101481	0.274139	1	1
2	36522023	BovineHD0200010735	0.00460776	0.967449	1	1
2	36526561	BovineHD0200010736	0.00460776	0.967449	1	1
2	36531867	BovineHD0200010737	0.00460776	0.967449	1	1
2	36533416	BovineHD0200010738	0.00460776	0.967449	1	1
2	36540366	BovineHD0200040571	0.194309	0.222856	1	1
2	36544222	BovineHD0200010739	0.194309	0.222856	1	1
2	36578989	BovineHD0200010752	0.106347	0.503329	1	1
2	36581572	BovineHD0200010753	0.106347	0.503329	1	1
2	36585818	BovineHD0200010754	-0.0216817	0.850375	1	1
2	36589965	BovineHD0200010755	-0.0216817	0.850375	1	1
2	36594510	BovineHD0200010756	-0.120723	0.201584	1	1
2	36598026	BovineHD0200010757	-0.120723	0.201584	1	1
2	36603752	Hapmap39151-BTA-22132	-0.120723	0.201584	1	1
2	36608316	BovineHD0200010758	-0.120723	0.201584	1	1
2	36617321	BovineHD0200010759	-0.120723	0.201584	1	1
2	36623403	BovineHD0200010760	-0.120723	0.201584	1	1
2	36632680	BovineHD0200010762	-0.120723	0.201584	1	1
2	36639406	BovineHD0200010763	-0.120723	0.201584	1	1
2	36642811	BovineHD0200010764	-0.120723	0.201584	1	1
2	36647191	BovineHD0200010765	-0.120723	0.201584	1	1
2	36651845	BovineHD0200010766	-0.120723	0.201584	1	1
2	36655521	ARS-BFGL-NGS-102089	-0.120723	0.201584	1	1
2	36660350	BovineHD0200010767	-0.120723	0.201584	1	1
2	40254919	BovineHD0200011754	0.399913	0.0127621	0.606186	0.885872
2	40266910	BovineHD0200011755	0.399913	0.0127621	0.606186	0.885872
2	40268617	BovineHD0200011756	0.399913	0.0127621	0.606186	0.885872
2	40271162	BovineHD0200011757	0.399913	0.0127621	0.606186	0.885872
2	40272075	BovineHD0200011758	0.399913	0.0127621	0.606186	0.885872
2	40273226	BovineHD0200011759	0.399913	0.0127621	0.606186	0.885872
2	40736357	BovineHD0200011867	0.135968	0.394925	1	1
2	40737733	BovineHD0200011868	0.135968	0.394925	1	1
2	40741140	BovineHD0200011869	0.135968	0.394925	1	1
2	40745132	BovineHD0200011870	0.135968	0.394925	1	1
2	40746826	BovineHD0200011871	0.135968	0.394925	1	1
2	40750417	BovineHD0200011872	0.135968	0.394925	1	1
2	40753419	BovineHD0200011873	0.135968	0.394925	1	1
2	40753633	ARS-BFGL-NGS-92476	0.135968	0.394925	1	1
2	40755778	BovineHD0200011874	0.135968	0.394925	1	1
2	40757819	BovineHD0200011875	0.135968	0.394925	1	1
2	43672355	BovineHD0200012608	-0.204211	0.19992	1	1
2	43677233	BovineHD0200012609	-0.204211	0.19992	1	1
2	43678209	BovineHD0200012610	-0.204211	0.19992	1	1
2	43678704	BovineHD0200012611	-0.204211	0.19992	1	1
2	43680299	BovineHD0200012612	-0.204211	0.19992	1	1
2	43682807	BovineHD0200012613	-0.204211	0.19992	1	1
2	43685063	BovineHD0200012614	-0.204211	0.19992	1	1
2	43686650	BovineHD0200012615	-0.204211	0.19992	1	1
2	46655612	BovineHD0200013512	-0.048241	0.764186	1	1
2	46658242	BovineHD0200013513	-0.048241	0.764186	1	1
2	46661883	ARS-BFGL-NGS-29014	-0.048241	0.764186	1	1
2	46664441	BovineHD0200013514	-0.048241	0.764186	1	1
2	55587169	BovineHD0200015784	0.0127115	0.936918	1	1
2	55598367	BovineHD0200015787	0.0127115	0.936918	1	1
2	55603739	BovineHD0200015788	0.0127115	0.936918	1	1
2	55604646	BovineHD0200015789	0.0127115	0.936918	1	1
2	56621688	BovineHD0200016048	0.126196	0.428973	1	1
2	56627635	BovineHD0200016049	0.126196	0.428973	1	1
2	56628330	BovineHD0200016050	0.126196	0.428973	1	1
2	56629380	BovineHD0200016051	0.126196	0.428973	1	1
2	56634157	BovineHD0200016053	0.126196	0.428973	1	1
2	56635793	BovineHD0200016054	0.126196	0.428973	1	1
2	56636575	ARS-BFGL-NGS-43395	0.126196	0.428973	1	1
2	56637515	BovineHD0200016055	0.126196	0.428973	1	1
2	56642699	BovineHD0200016056	0.126196	0.428973	1	1
2	56646022	BovineHD0200016057	0.126196	0.428973	1	1
2	56649576	BovineHD0200016058	0.126196	0.428973	1	1
2	59205041	BovineHD0200016848	NA	1	1	1
2	59205783	BovineHD0200016849	NA	1	1	1
2	59207985	BovineHD0200016850	NA	1	1	1
2	59340005	BovineHD0200016886	0.1758	0.272421	1	1
2	59343625	BTA-28576-no-rs	0.1758	0.272421	1	1
2	59346014	BovineHD0200016887	0.1758	0.272421	1	1
2	59350738	BovineHD0200016888	0.1758	0.272421	1	1
2	59357317	BovineHD0200016889	0.1758	0.272421	1	1
2	59360602	BovineHD0200016890	0.1758	0.272421	1	1
2	60559825	BovineHD0200017316	NA	1	1	1
2	60561181	BovineHD0200017317	NA	1	1	1
2	60562187	BovineHD0200017318	NA	1	1	1
2	60983934	BovineHD0200017499	-0.474241	0.00278946	0.36636	0.885872
2	60985154	BovineHD0200017500	-0.474241	0.00278946	0.36636	0.885872
2	60985930	Hapmap38373-BTA-107037	-0.474241	0.00278946	0.36636	0.885872
2	60990142	BovineHD0200017503	-0.474241	0.00278946	0.36636	0.885872
2	61044450	BovineHD0200017534	0.0480653	0.674076	1	1
2	61045353	BovineHD0200017535	0.0480653	0.674076	1	1
2	61046250	BovineHD0200017536	0.0480653	0.674076	1	1
2	61046981	BovineHD0200017537	0.0480653	0.674076	1	1
2	61047858	ARS-BFGL-NGS-42047	0.0480653	0.674076	1	1
2	61048497	BovineHD0200017538	0.0480653	0.674076	1	1
2	61049057	BovineHD0200017539	0.0480653	0.674076	1	1
2	61050983	BovineHD0200017540	0.0480653	0.674076	1	1
2	61052895	BovineHD0200017541	0.0480653	0.674076	1	1
2	61053795	BovineHD0200017542	0.0480653	0.674076	1	1
2	61056189	BovineHD0200017544	0.0480653	0.674076	1	1
2	61057378	BovineHD0200017545	0.0480653	0.674076	1	1
2	61061111	BovineHD0200017546	0.0480653	0.674076	1	1
2	61062131	BovineHD0200017547	0.0480653	0.674076	1	1
2	61071420	BovineHD0200017548	0.0480653	0.674076	1	1
2	61073115	BovineHD0200017549	0.0480653	0.674076	1	1
2	61075663	BovineHD4100001254	0.0480653	0.674076	1	1
2	61076635	BovineHD0200017550	0.0480653	0.674076	1	1
2	61077311	BovineHD0200017551	0.0480653	0.674076	1	1
2	61077862	BovineHD0200017552	0.0480653	0.674076	1	1
2	61079109	BovineHD0200017553	0.0480653	0.674076	1	1
2	61079857	BovineHD0200017554	0.0480653	0.674076	1	1
2	61080508	ARS-BFGL-NGS-114507	0.0480653	0.674076	1	1
2	61082318	BovineHD0200017555	0.0480653	0.674076	1	1
2	61271737	BovineHD0200017592	0.0928914	0.208237	1	1
2	61275036	BovineHD0200017593	0.0928914	0.208237	1	1
2	61276598	Hapmap38999-BTA-107039	0.0928914	0.208237	1	1
2	61278474	BovineHD0200017594	0.10494	0.202729	1	1
2	61284557	BovineHD0200017595	0.10494	0.202729	1	1
2	61288557	BovineHD0200017596	0.10494	0.202729	1	1
2	61289962	BovineHD0200017597	0.10494	0.202729	1	1
2	61293335	BovineHD0200017598	0.13694	0.145684	1	1
2	62000273	BovineHD0200017845	-0.0417459	0.792937	1	1
2	62001962	BovineHD0200017846	-0.0417459	0.792937	1	1
2	62002674	BovineHD0200017847	-0.0417459	0.792937	1	1
2	62003196	BovineHD0200017848	-0.0417459	0.792937	1	1
2	62003992	BovineHD0200017849	-0.0417459	0.792937	1	1
2	62004723	BovineHD0200017850	-0.0417459	0.792937	1	1
2	62006914	BovineHD0200017852	-0.0417459	0.792937	1	1
2	62008179	Hapmap42558-BTA-47788	-0.0417459	0.792937	1	1
2	62009723	BovineHD0200017853	-0.0417459	0.792937	1	1
2	62010440	BovineHD0200017854	-0.0417459	0.792937	1	1
2	62011149	BovineHD0200017855	-0.0417459	0.792937	1	1
2	62012312	BovineHD0200017856	-0.0417459	0.792937	1	1
2	62013296	BovineHD0200017857	-0.0417459	0.792937	1	1
2	62013822	BovineHD0200017858	-0.0417459	0.792937	1	1
2	62016124	BovineHD0200017860	-0.0417459	0.792937	1	1
2	62017222	BovineHD0200017861	-0.0417459	0.792937	1	1
2	62018926	BovineHD0200017862	-0.0417459	0.792937	1	1
2	62019429	BovineHD0200017863	-0.0417459	0.792937	1	1
2	62020154	BovineHD0200017864	-0.0417459	0.792937	1	1
2	62021394	BovineHD0200017865	-0.0417459	0.792937	1	1
2	62022086	BovineHD0200017866	-0.0417459	0.792937	1	1
2	62024254	BovineHD0200017868	-0.0417459	0.792937	1	1
2	62025842	BovineHD0200017869	-0.0417459	0.792937	1	1
2	62028155	BovineHD0200017870	-0.0417459	0.792937	1	1
2	62029118	BovineHD0200017871	-0.0417459	0.792937	1	1
2	62029689	BovineHD0200017872	-0.0417459	0.792937	1	1
2	62030866	BovineHD0200017873	-0.0417459	0.792937	1	1
2	62032746	BovineHD0200017874	-0.0417459	0.792937	1	1
2	62033704	BovineHD0200017875	-0.0417459	0.792937	1	1
2	62034482	BovineHD0200017876	-0.0417459	0.792937	1	1
2	62035791	BovineHD0200017877	-0.0417459	0.792937	1	1
2	62037079	BovineHD0200017878	-0.0417459	0.792937	1	1
2	62038040	Hapmap48778-BTA-47791	-0.0417459	0.792937	1	1
2	62039295	BovineHD0200017879	-0.0417459	0.792937	1	1
2	62040006	BovineHD0200017880	-0.0417459	0.792937	1	1
2	62040805	BovineHD0200017881	-0.0417459	0.792937	1	1
2	62042492	BovineHD0200017882	-0.0417459	0.792937	1	1
2	62046004	BovineHD0200017883	-0.0417459	0.792937	1	1
2	63344610	BovineHD0200018322	-0.36243	0.0242861	0.624603	0.885872
2	63345974	BovineHD0200018323	-0.36243	0.0242861	0.624603	0.885872
2	63346588	BovineHD0200018324	-0.36243	0.0242861	0.624603	0.885872
2	63347953	BovineHD0200018325	-0.36243	0.0242861	0.624603	0.885872
2	63348584	BovineHD0200018326	-0.36243	0.0242861	0.624603	0.885872
2	63349444	BovineHD0200018327	-0.36243	0.0242861	0.624603	0.885872
2	63349973	BovineHD0200018328	-0.36243	0.0242861	0.624603	0.885872
2	63351842	BovineHD0200018329	-0.36243	0.0242861	0.624603	0.885872
2	63352351	BovineHD0200018330	-0.36243	0.0242861	0.624603	0.885872
2	63354005	BovineHD0200018331	-0.36243	0.0242861	0.624603	0.885872
2	63355083	BovineHD0200018332	-0.36243	0.0242861	0.624603	0.885872
2	63355675	ARS-BFGL-NGS-35045	-0.36243	0.0242861	0.624603	0.885872
2	63356540	BovineHD0200018333	-0.36243	0.0242861	0.624603	0.885872
2	63357337	BovineHD0200018334	-0.36243	0.0242861	0.624603	0.885872
2	63358126	BovineHD0200018335	-0.36243	0.0242861	0.624603	0.885872
2	63360372	BovineHD0200018336	-0.36243	0.0242861	0.624603	0.885872
2	63363372	BovineHD0200018337	-0.36243	0.0242861	0.624603	0.885872
2	63364450	BovineHD0200018338	-0.36243	0.0242861	0.624603	0.885872
2	63365578	BovineHD0200018339	-0.36243	0.0242861	0.624603	0.885872
2	63834656	Hapmap53658-rs29027494	-0.0814158	0.610774	1	1
2	63864966	BovineHD0200018465	-0.0814158	0.610774	1	1
2	63870312	Hapmap41884-BTA-47859	-0.0814158	0.610774	1	1
2	63873059	BovineHD0200018466	0.0337444	0.541502	1	1
2	63877769	BovineHD0200018467	0.0384909	0.465398	1	1
2	63882226	BovineHD0200018468	0.0384909	0.465398	1	1
2	63887179	BovineHD0200018469	0.0594243	0.209531	1	1
2	63891945	BovineHD0200018470	0.0352667	0.371143	1	1
2	63895319	BovineHD0200018471	0.0352667	0.371143	1	1
2	63897151	BovineHD0200018472	0.0352667	0.371143	1	1
2	63898713	BovineHD0200018473	0.0352667	0.371143	1	1
2	63900374	ARS-BFGL-NGS-42334	0.000628673	0.986644	1	1
2	63902364	BovineHD0200018474	0.000628673	0.986644	1	1
2	63903690	BovineHD0200018475	0.000628673	0.986644	1	1
2	63905583	BovineHD0200018476	0.000628673	0.986644	1	1
2	63906331	BovineHD0200018477	0.000628673	0.986644	1	1
2	63907498	BovineHD0200018478	0.000628673	0.986644	1	1
2	63910495	BovineHD0200018479	0.000628673	0.986644	1	1
2	63913226	BovineHD0200018480	-0.00747118	0.841203	1	1
2	63913915	BovineHD0200018481	-0.00747118	0.841203	1	1
2	63917947	BovineHD0200018482	-0.00747118	0.841203	1	1
2	63921084	BovineHD0200018483	-0.00747118	0.841203	1	1
2	63923508	BovineHD0200018484	-0.00747118	0.841203	1	1
2	63925537	BovineHD0200018485	-0.00747118	0.841203	1	1
2	63927329	BovineHD0200018486	-0.00747118	0.841203	1	1
2	63931174	BovineHD0200018487	-0.00747118	0.841203	1	1
2	63933721	BovineHD0200018488	-0.00747118	0.841203	1	1
2	63937251	BovineHD0200018489	-0.00747118	0.841203	1	1
2	63940238	BovineHD0200018490	0.00391869	0.914848	1	1
2	63942371	BovineHD0200018491	0.00391869	0.914848	1	1
2	63945575	BovineHD0200018492	0.00391869	0.914848	1	1
2	63948276	ARS-BFGL-NGS-118706	0.024162	0.512293	1	1
2	63950870	BovineHD0200018493	0.0227104	0.54866	1	1
2	63957289	BovineHD0200018494	0.0218442	0.578523	1	1
2	63966741	BovineHD0200018495	0.0218442	0.578523	1	1
2	63970939	BovineHD0200018496	0.0218442	0.578523	1	1
2	63975097	BovineHD0200018497	0.0218442	0.578523	1	1
2	63979167	BovineHD0200018498	0.0218442	0.578523	1	1
2	63985096	BovineHD0200018499	0.0218442	0.578523	1	1
2	63989724	Hapmap27582-BTA-134049	0.0218442	0.578523	1	1
2	63996860	BovineHD0200018502	0.0218442	0.578523	1	1
2	64003580	BovineHD0200018503	0.0288264	0.458983	1	1
2	64009355	BovineHD0200018505	0.0288264	0.458983	1	1
2	64010893	BovineHD0200018506	0.0288264	0.458983	1	1
2	64013049	BovineHD0200018507	0.0288264	0.458983	1	1
2	64014001	BovineHD0200018508	0.0288264	0.458983	1	1
2	64015150	BovineHD0200018509	0.0288264	0.458983	1	1
2	64021799	BovineHD0200018510	0.0288264	0.458983	1	1
2	64030216	BovineHD0200018511	0.032709	0.420958	1	1
2	64035031	BovineHD0200018512	0.032709	0.420958	1	1
2	64040486	BovineHD0200018513	0.032709	0.420958	1	1
2	64043648	BTA-47869-no-rs	0.032709	0.420958	1	1
2	64048539	BovineHD0200018514	0.032709	0.420958	1	1
2	64052144	BovineHD0200018515	0.032709	0.420958	1	1
2	64056220	BovineHD0200018516	0.032709	0.420958	1	1
2	64064184	BovineHD4100001277	0.0366212	0.423585	1	1
2	64065171	ARS-BFGL-NGS-94	0.00437736	0.930955	1	1
2	64067466	BovineHD0200018517	0.105067	0.259537	1	1
2	65308115	BovineHD0200018878	-0.0957159	0.30792	1	1
2	65310617	BovineHD0200018879	-0.163369	0.0440345	0.821336	1
2	65314584	BovineHD0200018880	-0.163369	0.0440345	0.821336	1
2	65316674	BovineHD0200018881	-0.163369	0.0440345	0.821336	1
2	65318164	BovineHD0200018882	-0.163369	0.0440345	0.821336	1
2	65320503	BovineHD0200018883	-0.163369	0.0440345	0.821336	1
2	65323710	BovineHD0200018884	-0.163369	0.0440345	0.821336	1
2	65328681	BovineHD0200018885	-0.163369	0.0440345	0.821336	1
2	65334163	BovineHD0200018886	-0.163369	0.0440345	0.821336	1
2	65339956	BovineHD0200018887	-0.163369	0.0440345	0.821336	1
2	65345015	Hapmap47637-BTA-47889	-0.163369	0.0440345	0.821336	1
2	65354074	BovineHD0200018889	-0.163369	0.0440345	0.821336	1
2	65356383	BovineHD0200018890	-0.163369	0.0440345	0.821336	1
2	65357392	BovineHD0200018891	-0.163369	0.0440345	0.821336	1
2	65358379	BovineHD0200018892	-0.0348619	0.630739	1	1
2	65360166	BovineHD0200018893	-0.0348619	0.630739	1	1
2	65361022	BovineHD0200018894	-0.0348619	0.630739	1	1
2	65363266	BovineHD0200018895	-0.0348619	0.630739	1	1
2	65366866	BovineHD0200018896	-0.0348619	0.630739	1	1
2	65376344	BovineHD0200018897	-0.163369	0.0440345	0.821336	1
2	65381067	BovineHD0200018898	-0.163369	0.0440345	0.821336	1
2	65383172	BovineHD0200018899	-0.163369	0.0440345	0.821336	1
2	65387481	BovineHD0200018900	-0.137513	0.0576005	0.906717	1
2	65388202	BovineHD0200018901	-0.137513	0.0576005	0.906717	1
2	65391716	BovineHD0200018902	-0.137513	0.0576005	0.906717	1
2	65395949	BovineHD0200018903	-0.137513	0.0576005	0.906717	1
2	65397676	BovineHD0200018904	-0.137513	0.0576005	0.906717	1
2	65398385	BovineHD0200018905	-0.137513	0.0576005	0.906717	1
2	65402482	BovineHD0200018906	-0.100904	0.126108	1	1
2	65404949	BovineHD0200018907	-0.100904	0.126108	1	1
2	65405852	BovineHD0200018908	-0.100904	0.126108	1	1
2	65705183	BovineHD0200019028	0.0132321	0.856868	1	1
2	65710751	BovineHD0200019029	0.0132321	0.856868	1	1
2	65716307	BovineHD0200019030	0.0132321	0.856868	1	1
2	65720779	BovineHD0200019031	0.0132321	0.856868	1	1
2	65726386	BovineHD0200019032	0.0132321	0.856868	1	1
2	65728539	BovineHD0200019033	0.0132321	0.856868	1	1
2	66405214	BovineHD0200019205	-0.203984	0.199414	1	1
2	66410704	BovineHD0200019206	-0.203984	0.199414	1	1
2	66414722	ARS-BFGL-NGS-82679	-0.203984	0.199414	1	1
2	66426341	BovineHD0200019207	-0.203984	0.199414	1	1
2	68528961	BovineHD0200019801	-0.0112164	0.944374	1	1
2	68539344	BovineHD0200019803	-0.0112164	0.944374	1	1
2	68541436	BovineHD0200019804	-0.0112164	0.944374	1	1
2	68551099	BTB-01352031	-0.0112164	0.944374	1	1
2	68551901	BovineHD0200019805	-0.0112164	0.944374	1	1
2	68598340	BovineHD0200019816	0.0539856	0.322822	1	1
2	68599692	BovineHD0200019817	0.0539856	0.322822	1	1
2	68603457	BovineHD0200019818	0.0539856	0.322822	1	1
2	68606336	BovineHD0200019819	0.0539856	0.322822	1	1
2	68609428	BovineHD0200019821	0.0539856	0.322822	1	1
2	68610939	BovineHD0200019822	0.0413356	0.426971	1	1
2	68614246	BovineHD0200019823	0.0413356	0.426971	1	1
2	68615345	BovineHD0200019824	0.0413356	0.426971	1	1
2	68616620	Hapmap47231-BTA-27375	0.0413356	0.426971	1	1
2	68622418	BovineHD0200019825	0.0413356	0.426971	1	1
2	68624216	BovineHD0200019826	0.0413356	0.426971	1	1
2	68624903	BovineHD0200019827	0.0413356	0.426971	1	1
2	68625837	BovineHD0200019828	0.0413356	0.426971	1	1
2	68631593	BovineHD0200019829	0.037276	0.455149	1	1
2	68636858	BovineHD0200019830	0.037276	0.455149	1	1
2	68641866	BovineHD0200019831	0.0460457	0.376527	1	1
2	68643703	BovineHD0200019832	0.0460457	0.376527	1	1
2	68646191	BovineHD0200019833	0.0460457	0.376527	1	1
2	68647741	BovineHD0200019834	0.0460457	0.376527	1	1
2	68651338	BovineHD0200019835	0.0460457	0.376527	1	1
2	68657656	BovineHD0200019836	0.0271326	0.864956	1	1
2	68663128	BovineHD0200019837	0.16333	0.0275762	0.624603	0.89497
2	68665687	BovineHD0200019838	0.16333	0.0275762	0.624603	0.89497
2	68669561	BovineHD0200019839	0.16333	0.0275762	0.624603	0.89497
2	68674885	BovineHD0200019840	0.16333	0.0275762	0.624603	0.89497
2	68677951	BovineHD0200019841	0.16333	0.0275762	0.624603	0.89497
2	68681157	BovineHD0200019842	0.3619	0.0242585	0.624603	0.885872
2	70156006	BovineHD0200020182	0.117102	0.46606	1	1
2	70159212	BovineHD0200020183	0.117102	0.46606	1	1
2	70163882	BovineHD0200020184	0.117102	0.46606	1	1
2	71426210	BovineHD0200020504	-0.182528	0.251057	1	1
2	71433530	BovineHD0200020506	-0.182528	0.251057	1	1
2	71437784	BovineHD0200020507	-0.182528	0.251057	1	1
2	74904433	BovineHD0200021457	-0.0377258	0.813919	1	1
2	74905176	BovineHD0200021458	-0.0377258	0.813919	1	1
2	74907176	BovineHD0200021459	-0.0377258	0.813919	1	1
2	74908202	BovineHD0200021460	-0.0377258	0.813919	1	1
2	74910756	BovineHD0200021461	-0.0377258	0.813919	1	1
2	74919757	BovineHD0200021462	-0.0377258	0.813919	1	1
2	74924633	BovineHD0200021463	-0.0377258	0.813919	1	1
2	74930701	BovineHD0200021464	-0.0377258	0.813919	1	1
2	74934453	BovineHD0200021465	-0.0377258	0.813919	1	1
2	74935467	BovineHD0200021466	-0.0377258	0.813919	1	1
2	74941811	BovineHD0200021468	-0.0377258	0.813919	1	1
2	74942869	BovineHD0200021469	-0.0377258	0.813919	1	1
2	75457980	BovineHD0200021646	-0.124048	0.439948	1	1
2	75460843	BovineHD0200021647	-0.124048	0.439948	1	1
2	75464316	BovineHD0200021648	-0.124048	0.439948	1	1
2	76735390	BovineHD0200022070	-0.0594751	0.710136	1	1
2	76736170	BovineHD0200022071	-0.0594751	0.710136	1	1
2	76737848	BovineHD0200022072	-0.0788505	0.49452	1	1
2	76739452	BovineHD0200022073	-0.0788505	0.49452	1	1
2	76746687	BovineHD0200022075	-0.0788505	0.49452	1	1
2	76750226	BovineHD0200022076	-0.0788505	0.49452	1	1
2	76755188	BovineHD0200022077	-0.0788505	0.49452	1	1
2	76759074	BovineHD0200022078	-0.0788505	0.49452	1	1
2	76759957	BTB-00917506	-0.0788505	0.49452	1	1
2	77349130	BovineHD0200022277	0.0251538	0.824528	1	1
2	77352097	BovineHD0200022278	0.0133772	0.885206	1	1
2	77353128	BovineHD0200022279	0.0133772	0.885206	1	1
2	77354854	BovineHD0200022280	0.0133772	0.885206	1	1
2	77356271	BovineHD0200022281	0.0133772	0.885206	1	1
2	77358045	BovineHD0200022283	0.0527283	0.641951	1	1
2	77358704	BovineHD0200022284	0.0527283	0.641951	1	1
2	77369482	BovineHD0200022287	0.0527283	0.641951	1	1
2	77374677	BovineHD0200022288	0.0527283	0.641951	1	1
2	77620108	Hapmap43274-BTA-48044	-0.164912	0.0439728	0.821336	1
2	77626356	BovineHD0200022362	-0.109456	0.141183	1	1
2	77627058	BovineHD0200022363	-0.109456	0.141183	1	1
2	77628293	BovineHD0200022364	-0.109456	0.141183	1	1
2	77632405	BovineHD0200022366	-0.109456	0.141183	1	1
2	77700900	BovineHD0200022384	0.110642	0.234628	1	1
2	77705241	BovineHD0200022385	0.110642	0.234628	1	1
2	77710761	BovineHD0200022386	0.110642	0.234628	1	1
2	77714744	BovineHD0200022387	0.110642	0.234628	1	1
2	77715381	BovineHD0200022388	0.110642	0.234628	1	1
2	77716333	BovineHD0200022389	0.110642	0.234628	1	1
2	77729113	BovineHD0200022390	0.0574036	0.355117	1	1
2	77732613	BovineHD0200022391	0.0574036	0.355117	1	1
2	77736105	BovineHD0200022392	0.0574036	0.355117	1	1
2	77738817	BovineHD0200022393	0.0574036	0.355117	1	1
2	77743956	BovineHD0200022394	0.0574036	0.355117	1	1
2	77750215	BovineHD0200040212	0.0574036	0.355117	1	1
2	77755072	BovineHD0200022397	0.0574036	0.355117	1	1
2	77757556	BovineHD0200022398	0.0574036	0.355117	1	1
2	77760803	BovineHD0200022399	0.0574036	0.355117	1	1
2	77762418	BovineHD0200022400	0.0574036	0.355117	1	1
2	77771080	BovineHD0200022402	0.0574036	0.355117	1	1
2	77774094	BovineHD0200022403	0.0574036	0.355117	1	1
2	77776649	BovineHD0200022404	0.0574036	0.355117	1	1
2	77783382	BovineHD0200022405	0.0574036	0.355117	1	1
2	77790298	BovineHD0200022406	0.0574036	0.355117	1	1
2	77797456	BovineHD0200022407	0.0574036	0.355117	1	1
2	77800468	BovineHD0200040680	0.0574036	0.355117	1	1
2	77804721	BovineHD0200022408	0.0574036	0.355117	1	1
2	77806688	BovineHD0200022409	0.0574036	0.355117	1	1
2	77812726	BovineHD0200022410	0.0574036	0.355117	1	1
2	77817228	BovineHD0200022411	0.0816241	0.264721	1	1
2	77818204	BovineHD0200022412	0.0816241	0.264721	1	1
2	77819786	BovineHD0200022413	0.0816241	0.264721	1	1
2	77822887	BovineHD0200022414	0.114269	0.15946	1	1
2	77823566	BovineHD0200022415	0.114269	0.15946	1	1
2	77825757	BovineHD0200022416	0.114269	0.15946	1	1
2	77977673	BovineHD0200022444	-0.0109478	0.906502	1	1
2	77982521	BovineHD0200022445	-0.0109478	0.906502	1	1
2	77989745	BovineHD0200022446	-0.0109478	0.906502	1	1
2	78541457	BovineHD0200022575	0.0310971	0.463125	1	1
2	78543492	BovineHD0200022576	0.0332069	0.345402	1	1
2	78544233	BovineHD0200022577	0.0332069	0.345402	1	1
2	78545093	BovineHD0200022578	0.0332069	0.345402	1	1
2	87183711	BovineHD0200024808	-0.131264	0.413915	1	1
2	87187775	BovineHD0200024809	-0.131264	0.413915	1	1
2	87190770	BovineHD0200024810	-0.131264	0.413915	1	1
2	87196156	BovineHD0200024811	-0.131264	0.413915	1	1
2	87198649	BovineHD0200024812	-0.131264	0.413915	1	1
2	87199413	BovineHD0200024813	-0.131264	0.413915	1	1
2	87200502	BovineHD0200024814	-0.131264	0.413915	1	1
2	87210016	BovineHD0200024817	-0.131264	0.413915	1	1
2	89740273	BovineHD0200025491	0.0997664	0.533001	1	1
2	89741380	BovineHD0200025492	0.0997664	0.533001	1	1
2	89742797	BovineHD0200025493	0.0997664	0.533001	1	1
2	89746276	BovineHD0200025494	0.0997664	0.533001	1	1
2	89746743	BovineHD0200025495	0.0997664	0.533001	1	1
2	89747532	BovineHD0200025496	0.0997664	0.533001	1	1
2	89749327	BovineHD0200025497	0.0997664	0.533001	1	1
2	89750700	BovineHD0200025498	0.0997664	0.533001	1	1
2	89751889	BovineHD0200025499	0.0997664	0.533001	1	1
2	89752875	ARS-BFGL-NGS-26540	0.0997664	0.533001	1	1
2	89754196	BovineHD0200025500	0.0997664	0.533001	1	1
2	89754760	BovineHD0200025501	0.0997664	0.533001	1	1
2	89755475	BovineHD0200025502	0.0997664	0.533001	1	1
2	89756351	BovineHD0200025503	0.0997664	0.533001	1	1
2	89757093	BovineHD0200025504	0.0997664	0.533001	1	1
2	89757799	BovineHD0200025505	0.0997664	0.533001	1	1
2	89758485	BovineHD0200025506	0.0997664	0.533001	1	1
2	89759150	BovineHD0200025507	0.0997664	0.533001	1	1
2	89760975	BovineHD4100001382	0.0997664	0.533001	1	1
2	89761585	BovineHD0200025509	0.0997664	0.533001	1	1
2	89764088	BovineHD0200025510	0.0997664	0.533001	1	1
2	89766972	BovineHD0200025511	0.0997664	0.533001	1	1
2	89769552	BovineHD0200025512	0.0997664	0.533001	1	1
2	89770087	BovineHD0200025513	0.0997664	0.533001	1	1
2	89771938	BovineHD0200025514	0.0997664	0.533001	1	1
2	91891758	BovineHD4100001388	0.0704197	0.53741	1	1
2	91898741	BovineHD0200026101	0.0704197	0.53741	1	1
2	91901786	BovineHD0200026102	0.0704197	0.53741	1	1
2	91906970	BovineHD0200026103	0.0704197	0.53741	1	1
2	91909985	BovineHD0200026104	0.0704197	0.53741	1	1
2	91913650	BovineHD0200026105	0.0704197	0.53741	1	1
2	91917923	BovineHD0200026106	0.0704197	0.53741	1	1
2	91920373	BovineHD0200040713	0.0704197	0.53741	1	1
2	91924245	BovineHD0200026107	0.0704197	0.53741	1	1
2	91929862	BovineHD0200026108	0.0704197	0.53741	1	1
2	91933135	BovineHD0200026109	0.0704197	0.53741	1	1
2	91937222	BovineHD0200026110	0.0704197	0.53741	1	1
2	91946073	BovineHD0200026112	0.0704197	0.53741	1	1
2	91954330	BovineHD0200026114	0.0704197	0.53741	1	1
2	91962496	BovineHD0200026115	0.0704197	0.53741	1	1
2	91965445	BovineHD0200026116	0.0704197	0.53741	1	1
2	91968988	BovineHD0200026117	0.0704197	0.53741	1	1
2	91969674	BovineHD0200026118	0.0704197	0.53741	1	1
2	91971664	BovineHD0200026119	0.0704197	0.53741	1	1
2	91973523	BovineHD0200026120	0.0704197	0.53741	1	1
2	91976244	BovineHD4100001389	0.0704197	0.53741	1	1
2	91977531	BovineHD0200026121	0.0704197	0.53741	1	1
2	91979258	BovineHD0200026122	0.0704197	0.53741	1	1
2	91980759	BovineHD0200026123	0.0704197	0.53741	1	1
2	91981935	BovineHD0200026124	0.0704197	0.53741	1	1
2	91982493	BovineHD0200026125	0.0704197	0.53741	1	1
2	94197951	BovineHD0200026974	0.135968	0.394925	1	1
2	94199101	BovineHD0200026975	0.135968	0.394925	1	1
2	94199783	BovineHD0200026976	0.147164	0.199001	1	1
2	94200495	BovineHD0200026977	0.147164	0.199001	1	1
2	94201196	BovineHD0200026978	0.147164	0.199001	1	1
2	94202882	BovineHD0200026979	0.147164	0.199001	1	1
2	94205748	BovineHD0200026980	0.147164	0.199001	1	1
2	94208734	BovineHD0200026981	0.147164	0.199001	1	1
2	94213694	BovineHD0200026982	0.147164	0.199001	1	1
2	94220313	BovineHD0200026983	0.147164	0.199001	1	1
2	94504163	BovineHD0200027124	-0.0913513	0.56358	1	1
2	94506794	BovineHD0200027125	-0.0913513	0.56358	1	1
2	94510932	BovineHD0200040241	-0.0913513	0.56358	1	1
2	98480344	BovineHD0200028324	0.0235164	0.359505	1	1
2	98482455	BovineHD0200028325	0.0186608	0.456569	1	1
2	98483219	BovineHD0200028326	0.0143884	0.560167	1	1
2	98485813	BovineHD0200028328	0.0143884	0.560167	1	1
2	98486370	BovineHD0200028329	0.0135672	0.576531	1	1
2	98487993	BovineHD0200028330	0.0135672	0.576531	1	1
2	98489433	BovineHD0200028331	0.0135672	0.576531	1	1
2	98490521	ARS-BFGL-NGS-67961	0.0135672	0.576531	1	1
2	98496473	BovineHD0200028332	-0.0189432	0.68351	1	1
2	98508373	BovineHD0200028333	-0.0277099	0.568131	1	1
2	98509897	BovineHD0200028334	-0.034268	0.523517	1	1
2	98518278	BovineHD0200028335	-0.033955	0.551458	1	1
2	99064877	BovineHD0200028510	0.179436	0.0551553	0.906717	1
2	99070266	BovineHD0200028511	0.179436	0.0551553	0.906717	1
2	99073779	BovineHD0200028512	0.179436	0.0551553	0.906717	1
2	99078780	BovineHD0200028513	0.179436	0.0551553	0.906717	1
2	99081152	BovineHD0200028514	0.179436	0.0551553	0.906717	1
2	99082524	BovineHD0200028515	0.179436	0.0551553	0.906717	1
2	99086526	Hapmap26416-BTA-146953	0.18175	0.256679	1	1
2	103731623	ARS-BFGL-BAC-35929	0.366662	0.0207296	0.624603	0.885872
2	103732330	BovineHD0200029827	0.366662	0.0207296	0.624603	0.885872
2	103735164	BovineHD0200029828	0.366662	0.0207296	0.624603	0.885872
2	103738176	BovineHD0200029829	0.366662	0.0207296	0.624603	0.885872
2	103738858	BovineHD4100001451	0.366662	0.0207296	0.624603	0.885872
2	103740281	BovineHD0200029830	0.366662	0.0207296	0.624603	0.885872
2	103742642	BovineHD0200029831	0.366662	0.0207296	0.624603	0.885872
2	103745852	BovineHD0200029832	0.366662	0.0207296	0.624603	0.885872
2	103746725	BovineHD0200029833	0.366662	0.0207296	0.624603	0.885872
2	103754320	BovineHD0200029835	0.366662	0.0207296	0.624603	0.885872
2	103761340	BovineHD0200029836	0.366662	0.0207296	0.624603	0.885872
2	103769488	BovineHD0200029837	0.366662	0.0207296	0.624603	0.885872
2	103773772	BovineHD0200029838	0.366662	0.0207296	0.624603	0.885872
2	103777422	BovineHD0200029839	0.366662	0.0207296	0.624603	0.885872
2	104114017	BovineHD0200029929	0.308373	0.0544693	0.906717	1
2	104114635	BovineHD0200029930	0.308373	0.0544693	0.906717	1
2	104115719	BovineHD0200029931	0.308373	0.0544693	0.906717	1
2	104727683	BovineHD0200030095	-0.0132106	0.933699	1	1
2	104732052	BovineHD0200030096	-0.0132106	0.933699	1	1
2	104735516	BovineHD0200030097	-0.0132106	0.933699	1	1
2	105200585	BovineHD0200030291	-0.0765616	0.629136	1	1
2	105202560	BovineHD0200030292	-0.0765616	0.629136	1	1
2	105204070	BovineHD0200030293	-0.0765616	0.629136	1	1
2	105204935	BovineHD0200030294	-0.0765616	0.629136	1	1
2	105206534	BovineHD0200030295	-0.0765616	0.629136	1	1
2	105208486	BovineHD0200030296	-0.0765616	0.629136	1	1
2	105209030	BovineHD0200030297	-0.0765616	0.629136	1	1
2	105209707	BovineHD0200030298	-0.0765616	0.629136	1	1
2	105211868	BovineHD0200030299	-0.0765616	0.629136	1	1
2	105725069	BovineHD4100001466	0.0490108	0.664407	1	1
2	105726369	BovineHD0200030468	0.0490108	0.664407	1	1
2	105727448	BovineHD0200030469	0.0490108	0.664407	1	1
2	105728981	BovineHD0200030470	0.0490108	0.664407	1	1
2	105731181	BovineHD0200030471	0.0490108	0.664407	1	1
2	107172337	BovineHD0200030856	-0.0605536	0.706006	1	1
2	107175821	BovineHD0200030857	-0.0605536	0.706006	1	1
2	107178304	BovineHD0200030858	-0.0605536	0.706006	1	1
2	107181819	BovineHD0200030859	-0.0605536	0.706006	1	1
2	107186243	BovineHD0200030860	-0.0605536	0.706006	1	1
2	107192324	BovineHD0200030861	-0.0605536	0.706006	1	1
2	107195533	BovineHD0200030862	-0.0605536	0.706006	1	1
2	107200620	BovineHD0200030863	-0.0903294	0.425743	1	1
2	107204648	BovineHD0200030864	-0.0903294	0.425743	1	1
2	107208791	BovineHD0200030865	-0.0903294	0.425743	1	1
2	107211809	BovineHD0200030866	-0.0903294	0.425743	1	1
2	107217090	BovineHD0200030867	-0.0903294	0.425743	1	1
2	107225439	BovineHD0200030868	-0.0903294	0.425743	1	1
2	107230571	BovineHD0200030869	-0.0903294	0.425743	1	1
2	107239392	BovineHD0200030870	-0.0903294	0.425743	1	1
2	107241919	BovineHD0200040255	-0.0903294	0.425743	1	1
2	107246975	BovineHD0200030871	-0.0903294	0.425743	1	1
2	108381341	BovineHD0200031191	0.231984	0.146973	1	1
2	108382738	BovineHD0200031192	0.231984	0.146973	1	1
2	108383726	BovineHD0200031193	0.231984	0.146973	1	1
2	108386609	BovineHD0200031194	0.231984	0.146973	1	1
2	108388740	BovineHD0200031195	0.231984	0.146973	1	1
2	108392216	BovineHD0200031196	0.231984	0.146973	1	1
2	115930967	BovineHD0200033404	0.0271839	0.863679	1	1
2	115932825	ARS-BFGL-NGS-25610	0.0271839	0.863679	1	1
2	115935109	BovineHD0200033405	0.0271839	0.863679	1	1
2	115939940	BovineHD0200033406	0.0271839	0.863679	1	1
2	119133169	BovineHD0200034387	0.0933969	0.167919	1	1
2	119135369	BovineHD0200034388	0.0933969	0.167919	1	1
2	119138046	BovineHD0200034389	0.0933969	0.167919	1	1
2	119140812	BovineHD0200034390	0.0933969	0.167919	1	1
2	119143990	BovineHD0200034391	0.0933969	0.167919	1	1
2	119146299	BovineHD0200034392	0.0383787	0.635125	1	1
2	119664594	BovineHD0200034602	-0.0742578	0.0853582	1	1
2	119665253	BovineHD0200034603	-0.0742578	0.0853582	1	1
2	119665706	BovineHD0200034604	-0.0742578	0.0853582	1	1
2	119677136	BovineHD0200034612	0.182153	0.256784	1	1
2	119677931	BovineHD0200034613	0.182153	0.256784	1	1
2	119679117	BovineHD0200034615	0.0290188	0.798355	1	1
2	119681324	BovineHD0200034616	-0.0215949	0.671405	1	1
2	119682001	BovineHD0200034617	-0.0215949	0.671405	1	1
2	119682491	BovineHD0200034618	-0.0215949	0.671405	1	1
2	119683085	BovineHD0200034619	-0.0215949	0.671405	1	1
2	119683611	BovineHD0200034620	-0.0215949	0.671405	1	1
2	119685014	BovineHD0200034622	-0.0215949	0.671405	1	1
2	119686168	BovineHD0200034623	-0.0215949	0.671405	1	1
2	119686969	BovineHD0200034624	-0.0215949	0.671405	1	1
2	119691636	BovineHD0200034626	-0.03256	0.467263	1	1
2	119693670	BovineHD0200034627	-0.03256	0.467263	1	1
2	119695747	BovineHD0200034628	-0.03256	0.467263	1	1
2	119698488	BovineHD0200034629	-0.03256	0.467263	1	1
2	119698963	BovineHD0200034630	-0.03256	0.467263	1	1
2	119699960	BovineHD0200034631	-0.03256	0.467263	1	1
2	119703036	BovineHD0200034633	-0.03256	0.467263	1	1
2	119705280	DPI-38	-0.03256	0.467263	1	1
2	119706214	BovineHD0200034634	-0.03256	0.467263	1	1
2	119706938	BovineHD0200034635	-0.03256	0.467263	1	1
2	119707545	BovineHD0200034636	-0.03256	0.467263	1	1
2	119708360	BovineHD0200034637	-0.03256	0.467263	1	1
2	119708912	BovineHD0200034638	-0.03256	0.467263	1	1
2	119709391	BovineHD0200034639	-0.03256	0.467263	1	1
2	119712507	BovineHD0200034640	-0.03256	0.467263	1	1
2	119720331	BovineHD0200034643	-0.03256	0.467263	1	1
2	119721935	BovineHD0200034644	-0.03256	0.467263	1	1
2	119722664	BovineHD0200034645	-0.03256	0.467263	1	1
2	119723905	BovineHD0200034646	-0.03256	0.467263	1	1
2	119724773	BovineHD0200034647	-0.03256	0.467263	1	1
2	119725352	BovineHD0200034648	-0.03256	0.467263	1	1
2	119726076	BovineHD0200034649	-0.03256	0.467263	1	1
2	119727033	BovineHD0200034650	-0.03256	0.467263	1	1
2	119727769	BovineHD0200034651	-0.03256	0.467263	1	1
2	119728825	BovineHD0200034652	-0.0335244	0.438167	1	1
2	119730479	BovineHD0200034653	-0.0335244	0.438167	1	1
2	119733215	BovineHD0200034655	-0.0335244	0.438167	1	1
2	119734240	BovineHD0200034656	-0.0335244	0.438167	1	1
2	119735228	BovineHD0200034657	-0.0335244	0.438167	1	1
2	119736109	BovineHD0200034658	-0.0328119	0.464883	1	1
2	119738330	BovineHD0200034659	-0.0328119	0.464883	1	1
2	119739439	BovineHD0200034660	-0.0328119	0.464883	1	1
2	119740024	BovineHD0200034661	-0.0328119	0.464883	1	1
2	119740547	BovineHD0200034662	-0.0328119	0.464883	1	1
2	119741620	BovineHD0200034663	-0.0328119	0.464883	1	1
2	119742967	BovineHD0200034664	-0.0328119	0.464883	1	1
2	119743757	BovineHD0200034665	-0.0328119	0.464883	1	1
2	119744253	BovineHD0200034666	-0.0328119	0.464883	1	1
2	119744762	BovineHD0200034667	-0.0328119	0.464883	1	1
2	119745285	BovineHD0200034668	-0.0328119	0.464883	1	1
2	119746273	BovineHD0200034669	-0.0422531	0.408641	1	1
2	119748900	BovineHD0200034670	-0.0617515	0.348191	1	1
2	119749870	BovineHD0200034671	-0.0617515	0.348191	1	1
2	119751396	BovineHD0200034672	-0.0617515	0.348191	1	1
2	119754280	BovineHD0200034673	-0.0617515	0.348191	1	1
2	119756215	BovineHD0200034674	-0.0617515	0.348191	1	1
2	119761967	BovineHD0200034675	-0.0932674	0.410817	1	1
2	119762831	BovineHD0200034676	-0.125765	0.432356	1	1
2	119763999	BovineHD0200034677	-0.125765	0.432356	1	1
2	120383739	BovineHD0200034929	-0.0700799	0.661856	1	1
2	120388252	BovineHD0200034930	-0.0700799	0.661856	1	1
2	120399864	BovineHD0200034933	-0.0700799	0.661856	1	1
2	120439592	BovineHD0200034941	-0.125765	0.432356	1	1
2	120447234	BovineHD0200034942	-0.125765	0.432356	1	1
2	120450483	BovineHD0200034943	-0.125765	0.432356	1	1
2	120454272	BovineHD0200034944	-0.125765	0.432356	1	1
2	120459026	Hapmap42569-BTA-49229	-0.125765	0.432356	1	1
2	120471477	BovineHD0200034945	-0.125765	0.432356	1	1
2	120477946	BovineHD0200034946	-0.125765	0.432356	1	1
2	120481662	BovineHD0200034947	-0.125765	0.432356	1	1
2	120487760	BovineHD0200034948	-0.125765	0.432356	1	1
2	120495299	BovineHD0200034949	-0.125765	0.432356	1	1
2	120498937	BovineHD0200034950	-0.125765	0.432356	1	1
2	120502448	BovineHD0200034951	-0.125765	0.432356	1	1
2	120506882	BovineHD0200034952	-0.125765	0.432356	1	1
2	120509660	BovineHD0200034953	-0.125765	0.432356	1	1
2	120517477	BovineHD0200034954	-0.125765	0.432356	1	1
2	120520737	BovineHD0200034955	-0.125765	0.432356	1	1
2	120527284	BovineHD0200034956	-0.125765	0.432356	1	1
2	120532419	BovineHD0200034957	-0.125765	0.432356	1	1
2	120535707	BovineHD0200034958	-0.125765	0.432356	1	1
2	120538410	BovineHD0200034959	-0.125765	0.432356	1	1
2	120542406	BTA-49444-no-rs	-0.125765	0.432356	1	1
2	120545477	BovineHD0200034960	-0.125765	0.432356	1	1
2	120548845	BovineHD0200034961	-0.125765	0.432356	1	1
2	120552241	BovineHD0200034962	-0.125765	0.432356	1	1
2	120556846	BovineHD0200034963	-0.125765	0.432356	1	1
2	120560777	BovineHD0200034964	-0.125765	0.432356	1	1
2	120563890	BovineHD0200034965	-0.125765	0.432356	1	1
2	120565816	BovineHD0200034966	-0.125765	0.432356	1	1
2	120570852	BovineHD0200034967	-0.125765	0.432356	1	1
2	120573566	BovineHD0200034968	-0.125765	0.432356	1	1
2	120580515	BovineHD0200034970	-0.125765	0.432356	1	1
2	120583639	BovineHD0200034971	-0.125765	0.432356	1	1
2	120588960	BovineHD0200034972	-0.125765	0.432356	1	1
2	120595232	BovineHD0200034973	-0.125765	0.432356	1	1
2	120601443	BovineHD0200034974	-0.125765	0.432356	1	1
2	120604259	BovineHD0200034975	-0.125765	0.432356	1	1
2	120609858	BovineHD0200034976	-0.125765	0.432356	1	1
2	120616043	BovineHD0200034977	-0.125765	0.432356	1	1
2	120618744	BovineHD0200034978	-0.125765	0.432356	1	1
2	120625719	BovineHD0200034979	-0.125765	0.432356	1	1
2	120626853	BovineHD0200034980	-0.125765	0.432356	1	1
2	120628232	BovineHD0200034981	-0.125765	0.432356	1	1
2	123020081	BovineHD0200035669	-0.111391	0.486609	1	1
2	123024112	BovineHD0200035670	-0.111391	0.486609	1	1
2	123026881	BovineHD0200035672	-0.111391	0.486609	1	1
2	123027862	BovineHD0200035673	-0.111391	0.486609	1	1
2	123029285	BovineHD0200035674	-0.111391	0.486609	1	1
2	123033476	BovineHD0200035675	-0.111391	0.486609	1	1
2	123045219	BovineHD0200035678	-0.111391	0.486609	1	1
2	123046185	BovineHD0200035679	-0.111391	0.486609	1	1
2	123052441	BovineHD0200035680	-0.111391	0.486609	1	1
2	129096237	BovineHD0200037499	-0.152822	0.18216	1	1
2	129098572	BovineHD0200037501	-0.152822	0.18216	1	1
2	129100089	BovineHD0200037502	-0.152822	0.18216	1	1
2	129100725	BovineHD0200037503	-0.152822	0.18216	1	1
2	129101449	BovineHD0200037504	-0.152822	0.18216	1	1
2	129103667	BovineHD0200037505	-0.152822	0.18216	1	1
2	129104306	BovineHD0200037506	-0.152822	0.18216	1	1
2	129104944	BovineHD0200037507	-0.152822	0.18216	1	1
2	129107591	BovineHD0200037508	-0.152822	0.18216	1	1
2	129108421	BovineHD0200037509	-0.152822	0.18216	1	1
2	129109917	BovineHD0200037510	-0.152822	0.18216	1	1
2	129113592	BovineHD0200037511	-0.152822	0.18216	1	1
2	129116424	BovineHD0200037512	-0.152822	0.18216	1	1
2	129121980	BovineHD0200037514	-0.152822	0.18216	1	1
2	131892063	BovineHD0200038367	-0.0468822	0.768292	1	1
2	131895441	BovineHD0200038368	0.0530511	0.637773	1	1
2	131898540	BovineHD0200038369	0.0530511	0.637773	1	1
2	131900702	BovineHD0200038370	0.0530511	0.637773	1	1
2	131903605	BovineHD0200038371	0.0530511	0.637773	1	1
2	131905251	BovineHD0200038372	0.0530511	0.637773	1	1
2	131906865	ARS-BFGL-NGS-26965	0.0530511	0.637773	1	1
2	131911600	BovineHD0200038373	0.0530511	0.637773	1	1
2	131912415	BovineHD0200038374	0.0530511	0.637773	1	1
2	131914578	BovineHD0200038375	0.0530511	0.637773	1	1
2	131915476	BovineHD0200038376	0.0530511	0.637773	1	1
2	131916513	BovineHD0200038377	0.0530511	0.637773	1	1
2	131918795	BovineHD0200038378	0.0530511	0.637773	1	1
2	131922395	BovineHD0200038379	0.0530511	0.637773	1	1
2	131925418	BovineHD0200038380	0.0530511	0.637773	1	1
2	131927148	BovineHD0200038381	0.0530511	0.637773	1	1
2	131928422	BovineHD0200038382	0.0530511	0.637773	1	1
2	131932057	BovineHD0200038383	0.0530511	0.637773	1	1
2	131938253	BovineHD0200038385	0.0530511	0.637773	1	1
2	131938944	BovineHD0200038386	0.0530511	0.637773	1	1
2	131939976	BovineHD0200038387	0.0530511	0.637773	1	1
2	131941223	ARS-BFGL-NGS-22611	0.0530511	0.637773	1	1
2	131941779	BovineHD0200038388	0.0530511	0.637773	1	1
2	131943130	BovineHD0200038389	0.0530511	0.637773	1	1
2	131946713	BovineHD4100001696	0.0530511	0.637773	1	1
2	131949481	BovineHD0200038390	0.0530511	0.637773	1	1
2	131951124	BovineHD0200038391	0.0530511	0.637773	1	1
2	131953567	BovineHD0200038392	0.0530511	0.637773	1	1
2	131955493	BovineHD0200038393	0.0530511	0.637773	1	1
2	131958797	BovineHD0200038394	0.0530511	0.637773	1	1
2	131960244	BovineHD0200038396	0.0530511	0.637773	1	1
2	131964222	BovineHD0200038397	0.0530511	0.637773	1	1
2	131965870	BovineHD0200038398	0.0530511	0.637773	1	1
2	131977239	BovineHD0200038403	0.207784	0.0666088	0.942991	1
2	131977766	BovineHD0200038404	0.207784	0.0666088	0.942991	1
2	131984423	BovineHD0200038405	0.207784	0.0666088	0.942991	1
2	131986955	BovineHD0200038406	0.0938963	0.242834	1	1
2	131989639	BovineHD0200038407	0.0938963	0.242834	1	1
2	131990752	BovineHD0200038408	0.0938963	0.242834	1	1
2	131991902	BovineHD0200038409	0.0938963	0.242834	1	1
2	131994228	ARS-BFGL-NGS-77887	0.0938963	0.242834	1	1
2	131998521	BovineHD0200038411	0.0938963	0.242834	1	1
2	132001343	BovineHD0200038412	0.0938963	0.242834	1	1
2	132008133	BovineHD0200038414	0.0938963	0.242834	1	1
2	133218586	BovineHD0200038759	-0.157333	0.327562	1	1
2	133219111	BovineHD0200038760	-0.157333	0.327562	1	1
2	133220453	BovineHD0200038761	-0.157333	0.327562	1	1
2	133347958	BovineHD0200038840	-0.157333	0.327562	1	1
2	133349015	ARS-BFGL-NGS-8557	-0.157333	0.327562	1	1
2	133352814	BovineHD0200038841	-0.157333	0.327562	1	1
2	133356930	BovineHD0200038842	-0.157333	0.327562	1	1
2	134414991	BovineHD0200039219	0.0484741	0.668104	1	1
2	134416652	BovineHD0200039220	0.0484741	0.668104	1	1
2	134417566	BovineHD0200039221	-0.0372546	0.641848	1	1
2	134418464	BovineHD0200039222	-0.0372546	0.641848	1	1
2	134419829	BovineHD0200039223	-0.0372546	0.641848	1	1
2	134421138	BovineHD0200039224	-0.0372546	0.641848	1	1
2	134422281	ARS-BFGL-NGS-73961	-0.0372546	0.641848	1	1
2	134423370	BovineHD4100001729	-0.0372546	0.641848	1	1
2	134426041	BovineHD0200039225	-0.0372546	0.641848	1	1
2	134426956	BovineHD0200039226	-0.0372546	0.641848	1	1
2	134430645	BovineHD0200039227	-0.0372546	0.641848	1	1
2	134432176	BovineHD0200039228	0.00677681	0.966134	1	1
2	134433729	BovineHD0200039229	0.00677681	0.966134	1	1
2	134436406	BovineHD0200039230	0.00677681	0.966134	1	1
2	134625144	BovineHD0200039303	-0.00506909	0.974706	1	1
2	134625757	BovineHD0200039304	-0.00506909	0.974706	1	1
2	134626394	BovineHD0200039305	-0.00506909	0.974706	1	1
2	136749793	BovineHD0200040833	-0.0206097	0.547028	1	1
2	136769635	BovineHD0200040305	-0.0152154	0.649824	1	1
2	136776410	BovineHD0200040086	-0.0152154	0.649824	1	1
2	136908437	BovineHD0200040109	-0.0329464	0.645555	1	1
3	505899	BovineHD0300000092	-0.0316225	0.844345	1	1
3	510912	BovineHD0300000093	-0.0316225	0.844345	1	1
3	515325	BovineHD0300035907	-0.0316225	0.844345	1	1
3	517996	BovineHD0300000094	-0.0316225	0.844345	1	1
3	525987	BovineHD0300000096	-0.0316225	0.844345	1	1
3	528364	BovineHD0300000097	-0.0316225	0.844345	1	1
3	530842	BovineHD0300000098	-0.0316225	0.844345	1	1
3	535711	Hapmap52622-rs29010435	-0.0316225	0.844345	1	1
3	539768	BovineHD0300000100	-0.0316225	0.844345	1	1
3	540247	BovineHD0300000101	-0.0316225	0.844345	1	1
3	540869	BovineHD0300000102	-0.0316225	0.844345	1	1
3	672753	BovineHD0300000145	-0.0519029	0.746272	1	1
3	675423	BovineHD0300000146	-0.0519029	0.746272	1	1
3	679680	BovineHD0300000147	-0.0519029	0.746272	1	1
3	682473	BovineHD0300000148	-0.0519029	0.746272	1	1
3	685094	BovineHD0300000149	-0.0519029	0.746272	1	1
3	691771	BovineHD0300000150	-0.0519029	0.746272	1	1
3	695372	BovineHD0300000151	-0.0519029	0.746272	1	1
3	706336	BovineHD0300000152	0.142627	0.0780177	1	1
3	709349	Hapmap41062-BTA-68921	0.0315141	0.519941	1	1
3	712356	BovineHD0300000153	0.0118608	0.792711	1	1
3	716430	BovineHD0300000154	0.0115745	0.790913	1	1
3	719327	BovineHD0300000155	-0.0254496	0.520608	1	1
3	722219	BovineHD0300000156	-0.0276619	0.473789	1	1
3	727396	BovineHD0300000157	-0.0324434	0.413944	1	1
3	729288	BovineHD0300000158	-0.0324434	0.413944	1	1
3	731779	BovineHD0300000159	-0.0324434	0.413944	1	1
3	734278	BovineHD0300035909	-0.0324434	0.413944	1	1
3	737817	BovineHD0300000160	-0.0324434	0.413944	1	1
3	742135	BovineHD0300000161	-0.0324434	0.413944	1	1
3	745054	BovineHD0300000162	-0.0324434	0.413944	1	1
3	760520	BovineHD0300000164	-0.0174527	0.688343	1	1
3	776764	BovineHD0300000167	-0.177654	0.116907	1	1
3	778807	BovineHD0300000169	-0.0519029	0.746272	1	1
3	785978	BovineHD0300000170	-0.0519029	0.746272	1	1
3	787371	ARS-BFGL-NGS-67047	-0.0519029	0.746272	1	1
3	1683043	BovineHD0300000441	-0.122401	0.278777	1	1
3	1684596	BovineHD0300000442	-0.122401	0.278777	1	1
3	1686320	ARS-BFGL-NGS-81937	-0.122401	0.278777	1	1
3	1687675	BovineHD0300000443	-0.0550262	0.732396	1	1
3	6488828	BovineHD0300002027	-0.0393318	0.805855	1	1
3	6494846	BovineHD0300002028	-0.0393318	0.805855	1	1
3	6495486	BovineHD0300002029	-0.0393318	0.805855	1	1
3	7633249	BovineHD0300002485	-0.0596983	0.596291	1	1
3	7638837	BovineHD0300002487	0.0124196	0.661589	1	1
3	7642343	BovineHD0300002488	0.0124196	0.661589	1	1
3	7648107	BovineHD0300002490	0.0124196	0.661589	1	1
3	7649019	BovineHD0300002491	0.0124196	0.661589	1	1
3	7650556	BovineHD0300002492	0.0132546	0.643973	1	1
3	7656002	BovineHD0300002493	0.0353291	0.180061	1	1
3	7657817	BovineHD0300002494	0.0448705	0.0987474	1	1
3	7658983	BovineHD0300002495	0.0421836	0.139614	1	1
3	7663313	BovineHD0300002496	-0.00201971	0.964273	1	1
3	8635643	BovineHD0300002848	-0.0215264	0.74422	1	1
3	8640409	BovineHD0300002850	-0.0215264	0.74422	1	1
3	8649652	BovineHD0300002854	-0.0215264	0.74422	1	1
3	8682290	BovineHD0300002861	-0.00396285	0.980199	1	1
3	11847333	BovineHD0300003904	0.0124852	0.912126	1	1
3	11860059	BovineHD0300003907	0.0270152	0.769995	1	1
3	11884028	BovineHD0300035941	0.0270152	0.769995	1	1
3	11887986	BovineHD0300003910	0.0270152	0.769995	1	1
3	11891102	BovineHD0300003913	0.0270152	0.769995	1	1
3	12018190	BovineHD0300035947	0.0705274	0.445669	1	1
3	12048248	BovineHD0300003963	0.0705274	0.445669	1	1
3	12057346	BovineHD0300035950	0.0705274	0.445669	1	1
3	12099224	Hapmap23599-BTA-152192	0.0452333	0.572906	1	1
3	12119049	BovineHD0300035954	0.0452333	0.572906	1	1
3	12124072	BovineHD0300003989	0.0452333	0.572906	1	1
3	13339669	BovineHD0300004316	-0.0759304	0.5014	1	1
3	13342015	BovineHD0300004317	-0.0759304	0.5014	1	1
3	13342891	BovineHD0300004318	-0.0759304	0.5014	1	1
3	13343964	BovineHD0300004319	-0.0759304	0.5014	1	1
3	13344845	BovineHD0300004320	-0.0759304	0.5014	1	1
3	13352830	BovineHD0300004322	-0.0759304	0.5014	1	1
3	13354956	BovineHD0300004323	-0.0759304	0.5014	1	1
3	13355800	BovineHD0300004324	-0.0759304	0.5014	1	1
3	13361772	BovineHD0300004325	-0.0759304	0.5014	1	1
3	13442537	BovineHD0300004350	0.0758997	0.503466	1	1
3	13443962	BovineHD0300004351	0.0758997	0.503466	1	1
3	13445858	BovineHD0300004352	0.0758997	0.503466	1	1
3	13446490	BovineHD0300004353	0.0758997	0.503466	1	1
3	13448997	BovineHD0300004355	0.0758997	0.503466	1	1
3	13657562	ARS-BFGL-NGS-108231	-0.18551	0.244963	1	1
3	13663730	BovineHD0300004436	-0.18551	0.244963	1	1
3	13666931	BovineHD0300004437	-0.18551	0.244963	1	1
3	13669494	BovineHD0300004438	-0.18551	0.244963	1	1
3	13671276	BovineHD0300004439	-0.18551	0.244963	1	1
3	15187300	BovineHD0300004948	-0.101552	0.158005	1	1
3	15188880	BovineHD0300004949	-0.101552	0.158005	1	1
3	15191576	BovineHD0300004950	-0.101552	0.158005	1	1
3	15194055	BovineHD0300004951	-0.101552	0.158005	1	1
3	15198530	BovineHD0300004952	-0.101552	0.158005	1	1
3	15205999	BovineHD0300004953	-0.101552	0.158005	1	1
3	15207860	BovineHD0300004954	-0.101552	0.158005	1	1
3	15209030	BovineHD0300004955	-0.101552	0.158005	1	1
3	15212392	BovineHD0300004956	-0.101552	0.158005	1	1
3	15216341	BovineHD0300004958	-0.101552	0.158005	1	1
3	15218694	BovineHD0300004959	-0.101552	0.158005	1	1
3	15223397	BovineHD0300004960	-0.101552	0.158005	1	1
3	15226066	BovineHD0300004961	-0.101552	0.158005	1	1
3	15229927	BovineHD0300004963	-0.101552	0.158005	1	1
3	15234599	BovineHD0300004964	-0.101552	0.158005	1	1
3	15239708	BovineHD0300004965	-0.0587834	0.333538	1	1
3	15244945	BovineHD0300004966	-0.0587834	0.333538	1	1
3	15246279	BovineHD0300004967	-0.0587834	0.333538	1	1
3	15248144	BovineHD0300004968	-0.0587834	0.333538	1	1
3	15248944	BovineHD0300004969	-0.0587834	0.333538	1	1
3	15251938	BovineHD0300004970	-0.0587834	0.333538	1	1
3	15255929	BovineHD0300004971	-0.0587834	0.333538	1	1
3	15256621	BovineHD0300004972	-0.0587834	0.333538	1	1
3	15257130	BovineHD0300004973	-0.0587834	0.333538	1	1
3	15261992	BovineHD0300004974	-0.0587834	0.333538	1	1
3	15265624	BovineHD0300004975	-0.0587834	0.333538	1	1
3	15269941	BovineHD0300004976	-0.0587834	0.333538	1	1
3	15273695	BovineHD0300004977	-0.0587834	0.333538	1	1
3	15277219	BovineHD0300004978	-0.0587834	0.333538	1	1
3	15280868	BovineHD0300004979	-0.0587834	0.333538	1	1
3	15281856	BovineHD0300004980	-0.0587834	0.333538	1	1
3	15284463	BovineHD0300004981	-0.0559076	0.296152	1	1
3	15293763	BovineHD0300004983	-0.0525821	0.300411	1	1
3	15295970	BovineHD0300004984	-0.0525821	0.300411	1	1
3	15296843	BovineHD0300004985	-0.0525821	0.300411	1	1
3	15298412	BovineHD0300004986	-0.0525821	0.300411	1	1
3	15301612	BovineHD0300004987	-0.0525821	0.300411	1	1
3	15302969	BovineHD0300004988	-0.0525821	0.300411	1	1
3	15308834	BovineHD0300004989	-0.0525821	0.300411	1	1
3	15309464	BovineHD0300004990	-0.0525821	0.300411	1	1
3	15316544	BovineHD0300004991	-0.0525821	0.300411	1	1
3	15320333	BovineHD0300004992	-0.0525821	0.300411	1	1
3	15330594	BovineHD0300004994	-0.0403914	0.450746	1	1
3	15333979	BovineHD0300004995	-0.0403914	0.450746	1	1
3	15335259	BovineHD0300004996	-0.0882751	0.178569	1	1
3	15339289	BovineHD0300004997	-0.0882751	0.178569	1	1
3	15340219	BovineHD0300004998	-0.0882751	0.178569	1	1
3	15340803	BovineHD0300004999	-0.0882751	0.178569	1	1
3	15341991	BovineHD0300005000	-0.0882751	0.178569	1	1
3	15343632	BovineHD0300005001	-0.0882751	0.178569	1	1
3	15345239	BovineHD0300005002	-0.0882751	0.178569	1	1
3	15347004	BovineHD0300005003	-0.0882751	0.178569	1	1
3	17169810	BovineHD0300005525	0.060654	0.591607	1	1
3	17170874	BovineHD4100001892	0.060654	0.591607	1	1
3	17172200	BovineHD4100001893	0.060654	0.591607	1	1
3	17681439	BTA-121572-no-rs	0.0799733	0.614025	1	1
3	17698408	BovineHD0300035976	0.0799733	0.614025	1	1
3	17702371	BovineHD0300005674	0.0799733	0.614025	1	1
3	17709476	BovineHD0300005676	0.0799733	0.614025	1	1
3	17721675	BovineHD0300005677	-0.00751357	0.946877	1	1
3	17725786	BovineHD0300005678	-0.00751357	0.946877	1	1
3	17727405	BovineHD0300005679	-0.00751357	0.946877	1	1
3	17731159	BovineHD0300005680	-0.0050887	0.909344	1	1
3	17739797	BovineHD0300005681	-0.0114591	0.740833	1	1
3	17746739	BovineHD0300005683	-0.0160261	0.651534	1	1
3	17750585	BovineHD0300005684	-0.0160261	0.651534	1	1
3	19623906	BovineHD0300006246	NA	1	1	1
3	19627418	BovineHD0300006247	NA	1	1	1
3	19631577	BovineHD0300006248	NA	1	1	1
3	19636257	BovineHD0300006249	NA	1	1	1
3	19642486	BovineHD0300006251	NA	1	1	1
3	19646785	BovineHD0300006252	NA	1	1	1
3	19650271	BovineHD0300006253	NA	1	1	1
3	19654937	BovineHD0300006254	NA	1	1	1
3	19663044	BovineHD0300006255	NA	1	1	1
3	19666876	ARS-BFGL-NGS-107446	NA	1	1	1
3	19672068	BovineHD0300006256	NA	1	1	1
3	19674805	BovineHD0300006257	NA	1	1	1
3	19677819	BovineHD0300006258	NA	1	1	1
3	19689648	BovineHD0300006261	NA	1	1	1
3	19693073	Hapmap41612-BTA-66863	NA	1	1	1
3	19694262	BovineHD0300006262	NA	1	1	1
3	19695367	BovineHD0300006263	NA	1	1	1
3	19696149	BovineHD0300006264	NA	1	1	1
3	19697079	BovineHD0300006265	NA	1	1	1
3	19699599	BovineHD0300006267	NA	1	1	1
3	19704580	BovineHD0300006268	NA	1	1	1
3	19709147	BovineHD0300006269	NA	1	1	1
3	20796670	BovineHD0300006562	NA	1	1	1
3	20799348	BovineHD0300006563	NA	1	1	1
3	20802121	BovineHD0300006564	NA	1	1	1
3	20802997	BovineHD0300006565	NA	1	1	1
3	20809678	BovineHD0300006566	NA	1	1	1
3	20813948	BovineHD0300035501	NA	1	1	1
3	20818599	BovineHD0300006568	NA	1	1	1
3	20822440	BovineHD0300006569	NA	1	1	1
3	20823338	BovineHD0300006570	NA	1	1	1
3	20952889	BovineHD0300006616	0.399913	0.0127621	0.606186	0.885872
3	20955372	BovineHD0300035989	0.399913	0.0127621	0.606186	0.885872
3	20958126	BovineHD0300006617	0.399913	0.0127621	0.606186	0.885872
3	20964087	BovineHD0300006618	-0.00489777	0.852162	1	1
3	20966800	BovineHD0300006620	-0.0129493	0.601663	1	1
3	20972382	BovineHD0300006622	-0.0129968	0.571902	1	1
3	20977874	BovineHD0300006625	-0.0169978	0.463592	1	1
3	20979356	BovineHD0300006626	-0.0165354	0.471674	1	1
3	20984338	BovineHD0300006628	-0.0227195	0.31173	1	1
3	20985179	BovineHD0300006629	-0.0227195	0.31173	1	1
3	20989483	BovineHD0300006631	-0.0294445	0.182618	1	1
3	20990378	BovineHD0300006632	-0.024945	0.4177	1	1
3	20996369	BovineHD0300035990	-0.036784	0.267529	1	1
3	21004447	BovineHD0300006636	0.18175	0.256679	1	1
3	21066806	BovineHD0300006657	0.0704588	0.660799	1	1
3	21070708	BovineHD0300006658	0.0704588	0.660799	1	1
3	21071654	BovineHD0300006659	0.0704588	0.660799	1	1
3	21217250	BovineHD0300035995	-0.0122251	0.679976	1	1
3	21220993	BovineHD0300006698	-0.0122251	0.679976	1	1
3	21223812	BovineHD0300006700	-0.0122251	0.679976	1	1
3	21225514	BovineHD0300006702	-0.0124452	0.669535	1	1
3	21228907	BovineHD0300006703	-0.0124452	0.669535	1	1
3	21239099	BovineHD0300006708	-0.0276225	0.351052	1	1
3	21286867	BovineHD0300006719	-0.242135	0.131176	1	1
3	21313585	BovineHD0300006724	-0.242135	0.131176	1	1
3	23098959	BovineHD0300007232	-0.105389	0.00888979	0.606186	0.885872
3	23103183	BovineHD0300007233	-0.105389	0.00888979	0.606186	0.885872
3	23110823	BovineHD0300007235	-0.105389	0.00888979	0.606186	0.885872
3	23112143	BovineHD0300007236	-0.105389	0.00888979	0.606186	0.885872
3	27989886	BovineHD0300008937	-0.142535	0.370586	1	1
3	27991129	BovineHD0300008938	-0.142535	0.370586	1	1
3	27993986	BovineHD0300008939	-0.142535	0.370586	1	1
3	27997941	BovineHD0300008940	-0.142535	0.370586	1	1
3	29581953	BovineHD0300009354	-0.00776625	0.961384	1	1
3	29584304	BovineHD0300009355	-0.00776625	0.961384	1	1
3	29585246	BovineHD0300009356	-0.00776625	0.961384	1	1
3	29588837	BovineHD0300009357	-0.00776625	0.961384	1	1
3	29591484	BovineHD0300009358	-0.00776625	0.961384	1	1
3	29597861	BovineHD0300009359	-0.00776625	0.961384	1	1
3	29601595	BovineHD0300009360	-0.00776625	0.961384	1	1
3	31714769	BovineHD0300009927	0.12099	0.191246	1	1
3	31715704	BovineHD0300009928	0.12099	0.191246	1	1
3	31716987	BovineHD0300009929	0.12099	0.191246	1	1
3	33578557	BovineHD0300010470	-0.122836	0.440098	1	1
3	33583452	BovineHD0300010471	-0.122836	0.440098	1	1
3	33588082	BovineHD0300010472	-0.122836	0.440098	1	1
3	34623530	BovineHD4100002008	-0.00748904	0.919785	1	1
3	34624789	ARS-BFGL-NGS-118771	-0.00748904	0.919785	1	1
3	34627699	BovineHD0300010760	-0.00748904	0.919785	1	1
3	34632888	BovineHD0300010761	-0.00748904	0.919785	1	1
3	34633954	BovineHD4100002009	-0.00748904	0.919785	1	1
3	34634782	BovineHD4100002010	-0.00748904	0.919785	1	1
3	34637920	BovineHD0300010762	-0.00748904	0.919785	1	1
3	34643171	BovineHD0300010763	-0.00748904	0.919785	1	1
3	34649663	BovineHD0300010764	-0.00748904	0.919785	1	1
3	34654328	BovineHD0300010765	-0.00748904	0.919785	1	1
3	34657050	BovineHD4100002011	-0.00748904	0.919785	1	1
3	34660296	BovineHD0300010766	-0.00748904	0.919785	1	1
3	34660886	BovineHD0300010767	-0.00748904	0.919785	1	1
3	34662178	BovineHD0300010768	-0.0156901	0.816901	1	1
3	34662723	BovineHD0300010769	-0.0156901	0.816901	1	1
3	34663808	BovineHD0300010770	-0.0156901	0.816901	1	1
3	34664732	BovineHD0300010771	-0.0156901	0.816901	1	1
3	34666551	BovineHD0300010772	-0.0148567	0.812974	1	1
3	34667290	BovineHD0300010773	-0.0148567	0.812974	1	1
3	34668108	BovineHD0300010774	-0.0148567	0.812974	1	1
3	34669774	ARS-BFGL-NGS-36405	-0.0148567	0.812974	1	1
3	34670875	BovineHD0300010775	-0.0148567	0.812974	1	1
3	34671496	BovineHD0300010776	-0.0148567	0.812974	1	1
3	34672111	BovineHD0300010777	-0.0148567	0.812974	1	1
3	34675498	BovineHD0300010778	-0.0148567	0.812974	1	1
3	34678206	BovineHD4100002012	-0.0148567	0.812974	1	1
3	34683667	BovineHD0300010779	-0.0148567	0.812974	1	1
3	34686146	BovineHD0300036055	-0.0148567	0.812974	1	1
3	34689253	BovineHD0300010780	-0.0148567	0.812974	1	1
3	34692270	BovineHD0300010781	-0.0148567	0.812974	1	1
3	34701411	BovineHD0300010783	-0.0148567	0.812974	1	1
3	34704281	BovineHD0300010784	-0.0148567	0.812974	1	1
3	34707361	BovineHD0300010785	-0.0148567	0.812974	1	1
3	34710151	BovineHD0300010786	-0.0148567	0.812974	1	1
3	34714992	BovineHD0300010787	-0.00748904	0.919785	1	1
3	34718110	BovineHD0300010788	-0.00748904	0.919785	1	1
3	34727876	BovineHD0300010790	-0.0871034	0.440773	1	1
3	34732152	BovineHD0300010791	-0.0871034	0.440773	1	1
3	34737820	BovineHD0300010792	0.0158971	0.920108	1	1
3	39758246	BovineHD0300012157	0.126196	0.428973	1	1
3	39761935	BovineHD0300012158	0.126196	0.428973	1	1
3	39767691	BovineHD0300012159	0.126196	0.428973	1	1
3	39776266	BovineHD0300012161	0.126196	0.428973	1	1
3	39777226	Hapmap58662-rs29014458	0.126196	0.428973	1	1
3	39786714	BovineHD0300012162	0.126196	0.428973	1	1
3	39791778	BovineHD0300012163	0.126196	0.428973	1	1
3	39807559	BovineHD0300012164	0.126196	0.428973	1	1
3	40164886	BovineHD0300012244	0.104067	0.517123	1	1
3	40166645	BovineHD0300012245	0.104067	0.517123	1	1
3	40168256	BovineHD0300012246	0.104067	0.517123	1	1
3	40169304	BovineHD0300012247	0.104067	0.517123	1	1
3	40171638	ARS-BFGL-NGS-114492	0.104067	0.517123	1	1
3	40808791	BovineHD0300012421	-0.0758133	0.352586	1	1
3	40810388	BovineHD0300012422	-0.0758133	0.352586	1	1
3	40813101	BovineHD0300012423	-0.0758133	0.352586	1	1
3	40813921	BovineHD0300012424	-0.0758133	0.352586	1	1
3	42713794	BovineHD0300013001	-0.18551	0.244963	1	1
3	42714306	BovineHD0300013002	-0.18551	0.244963	1	1
3	42715494	BovineHD0300013003	-0.18551	0.244963	1	1
3	42719392	BovineHD0300013004	-0.18551	0.244963	1	1
3	42723400	BovineHD0300013005	-0.18551	0.244963	1	1
3	42726187	BovineHD0300013006	-0.18551	0.244963	1	1
3	42731142	BovineHD0300013007	-0.18551	0.244963	1	1
3	42734062	BovineHD0300013008	-0.18551	0.244963	1	1
3	43727486	BovineHD0300013316	-0.00726771	0.963716	1	1
3	43728836	BovineHD0300013317	-0.0114975	0.749968	1	1
3	43729705	BovineHD0300013318	-0.0114975	0.749968	1	1
[truncated: 19,803 more rows]
