# Supplementary material for: Probe-based association analysis identifies several deletions associated with average daily gain in beef cattle
Source: BMC Genomics. 2019 Jan 10;20:31. doi: 10.1186/s12864-018-5403-5 (PMC6327516; doi:10.1186/s12864-018-5403-5)
Supplement: Supplementary file 6 — Primers information and qPCR validations of seven CNVs. (XLSX 11 kb) [file 12864_2018_5403_MOESM6_ESM.xlsx]

## Sheet: Primer design
NAME	SEQ	BP
1-CNV1-chr1-F (bp16):	5'-TAGTGAAGGGCAGGGAAGACT-3'	128
1-CNV1-chr1-R (bp143C):	5'-AAGCAGAGAGCTGATAGGTCAAT-3'
2-CNV2-chr5F (bp94):	5'-CTGTCAGATTTTGCCACTTTCA-3'	174
2-CNV2-chr5 R(bp267C):	5'-CCACGCCACTTGTGTATGCT-3'
3-CNV3-chr6 F(bp149):	5'-CGGCATGGTTCATAGAGGAT-3'	231
3-CNV3-chr6R (bp379C):	5'-TCTGCTCCATACAGCCAGAGA-3'
4-CNV4-chr12F (bp146):	5'-ATTCTGAAGGAGCCCTGATGT-3'	97
4-CNV4-chr12R (bp242C):	5'-CCTGTATTGGGAGAGCAAAGTC-3'
5-CNV5-chr16 F(bp36):	5'-AAGCCTGTTGTGCTGCAGTC-3'	210
5-CNV5-chr16R (bp245C):	5'-TACTGCAATTAACAGGACCCTCA-3'
6-CNV6-chr16—2 F(bp190):	5'-AGATTTTCCACCTTCCCAGAC-3'	202
6-CNV6-chr16—2 R(bp391C):	5'-CTTCCCTTTCTGCCATAAGGT-3'
7-CNV7-chr29F (bp68):	5'-CCAGCCACCTCAGAACATCTC-3'	110
7-CNV7-chr29 R(bp177C):	5'-GTTTATCCAAGGGAACTGTGGT-3'
BTF3-F	GGCAGCAAACACTTTCACCATT
BTF3-R	AGCAAAACCGCTACTAGCAAACTC

## Sheet: Validation
	chr	start	end	cnv_length	Sample_1	Sample_2	Sample_3	Sample_4	Sample_5	Sample_6	Sample_7	Sample_8
CNV1	1	75987278	76045397	58119	yes	yes	yes	yes	yes	yes	yes	yes
CNV2	5	103673173	103705379	32206	yes	yes	yes	yes	no	yes	yes	yes
CNV3	6	13712516	13724261	11745	yes	yes	no	yes	no	yes	yes	yes
CNV4	12	22908501	22970513	62012	yes	yes	yes	yes	yes	yes	yes	yes
CNV5	16	9329952	9424888	94936	yes	yes	yes	yes	yes	yes	yes	yes
CNV6	16	9446998	9610406	8123	no	no	yes	no	yes	no	yes	no
CNV7	29	5432640	5446333	13693	yes	yes	yes	yes	yes	yes	yes	yes	Average validate rates
				Validate rates	0.857143	0.857143	0.857143	0.857143	0.714286	0.857143	1	0.857143	0.857143
